# Supplementary material for: Imetelstat-mediated alterations in fatty acid metabolism to induce ferroptosis as a therapeutic strategy for acute myeloid leukemia
Source: Nat Cancer. 2023 Oct 30;5(1):47–65. doi: 10.1038/s43018-023-00653-5 (PMC10824665; doi:10.1038/s43018-023-00653-5)
Supplement: Supplementary file 4 — Supplementary Tables 1–10 [file 43018_2023_653_MOESM4_ESM.xlsx]

## Sheet: Table_1
Table 1: Single guide RNAs cloned into Plko5
Target gene	Forward primer	Reverse primer
ACSL4 sg1	CACCGGTGTGTCTGAGGAGATAGCG	AAACCGCTATCTCCTCAGACACACC
ACSL4 sg2	CACCGGCATCATCACTCCCTTAGGT	AAACACCTAAGGGAGTGATGATGCC
ACSL4 sg3	CACCGACCTGGTCAGAGAGTGTAAG	AAACCTTACACTCTCTGACCAGGTC
ACSL4 sg4	CACCGAAGCCCACTTCAGACAAACC	AAACGGTTTGTCTGAAGTGGGCTTC
FADS2 sg1	CACCGTCTGGTACTGGAAATACATG	AAACCATGTATTTCCAGTACCAGAC
FADS2 sg2	CACCGCCACGAATTCCAGGTCAGGG	AAACCCCTGACCTGGAATTCGTGGC
VIM sg1	CACCGACAGCATGTCCAAATCGATG	AAACCATCGATTTGGACATGCTGTC
VIM sg2	CACCGTCCGGTTGGCAGCCTCAGAG	AAACCTCTGAGGCTGCCAACCGGAC
VIM sg3	CACCGTCTTGACCTTGAACGCAAAG	AAACCTTTGCGTTCAAGGTCAAGAC
VIM sg4	CACCGCAACGACAAAGCCCGCGTCG	AAACCGACGCGGGCTTTGTCGTTGC

## Sheet: Table_2
Table 2: Single guide RNA target sequences
Target gene	Target sequence	Strand	Exon
ACSL4 sg1	ATCGGTGTGTCTGAGGAGATAGCGGGGCCC	Antisense	12
ACSL4 sg2	TGATGCATCATCACTCCCTTAGGTCGGCCA	Antisense	8
ACSL4 sg3	TGTCACCTGGTCAGAGAGTGTAAGCGGAGA	Antisense	9
ACSL4 sg4	AGCTAAGCCCACTTCAGACAAACCTGGAAG	Sense	4
FADS2 sg1	ATGATCTGGTACTGGAAATACATGGGGATG	Antisense	7
FADS2 sg2	TTGCCCACGAATTCCAGGTCAGGGTGGAAG	Antisense	2
VIM sg1	AGGAACAGCATGTCCAAATCGATGTGGATG	Sense	5
VIM sg2	TTGTTCCGGTTGGCAGCCTCAGAGAGGTCA	Antisense	6
VIM sg3	CACGTCTTGACCTTGAACGCAAAGTGGAAT	Sense	4
VIM sg4	TAACCAACGACAAAGCCCGCGTCGAGGTGG	Sense	2
PAM sequence highlighted in blue

## Sheet: Table_3
Table 3: Amplification of guide RNA target sequence contexts for TIDE analysis
Target gene	Forward primer	Reverse primer
FADS2 sg1	CGCCGAGAGTTGCTCTGTTGCA	GGGGAAGGGAGATGGCCACACT
FADS2 sg2	AGCCTGGTGCTGGCTCATCTCT	GCTCTGAGGCCCTCCCTGAACA

## Sheet: Table_4
Table 4: PCR product sizes and sequencing primers for TIDE analysis
Target gene	PCR product size [bp]	Sequencing primer
FADS2 sg1	1242	TGAGAGGCAGCTACCCCAGGGA
FADS2 sg2	1158	GCTCTGAGGCCCTCCCTGAACA

## Sheet: Table_5
Table 5: Primer sequences for Brunello library Illumina Sequencing
Name	Sequence 5’-3’
P5 0 nt	AATGATACGGCGACCACCGAGATCTACACTCTTTCCCTACACGACGCTCTTCCGATCTTTGTGGAAAGGACGAAACACCG
P5 1 nt	AATGATACGGCGACCACCGAGATCTACACTCTTTCCCTACACGACGCTCTTCCGATCTCTTGTGGAAAGGACGAAACACCG
P5 2 nt	AATGATACGGCGACCACCGAGATCTACACTCTTTCCCTACACGACGCTCTTCCGATCTGCTTGTGGAAAGGACGAAACACCG
P5 3 nt	AATGATACGGCGACCACCGAGATCTACACTCTTTCCCTACACGACGCTCTTCCGATCTAGCTTGTGGAAAGGACGAAACACCG
P5 4 nt	AATGATACGGCGACCACCGAGATCTACACTCTTTCCCTACACGACGCTCTTCCGATCTCAACTTGTGGAAAGGACGAAACACCG
P5 6 nt	AATGATACGGCGACCACCGAGATCTACACTCTTTCCCTACACGACGCTCTTCCGATCTTGCACCTTGTGGAAAGGACGAAACACCG
P5 7 nt	AATGATACGGCGACCACCGAGATCTACACTCTTTCCCTACACGACGCTCTTCCGATCTACGCAACTTGTGGAAAGGACGAAACACCG
P5 8 nt	AATGATACGGCGACCACCGAGATCTACACTCTTTCCCTACACGACGCTCTTCCGATCTGAAGACCCTTGTGGAAAGGACGAAACACCG
Colour coding: P5 flow cell attachment sequence, Illumina sequencing primer, Stagger region, Vector primer binding sequence

## Sheet: Table_6
Table 6: P7 Primer Sequences for Brunello Library Illumina Sequencing
Name	Sequence 5’-3’
P7 A01	CAAGCAGAAGACGGCATACGAGATCGGTTCAAGTGACTGGAGTTCAGACGTGTGCTCTTCCGATCTTCTACTATTCTTTCCCCTGCACTGT
P7 A02	CAAGCAGAAGACGGCATACGAGATGCTGGATTGTGACTGGAGTTCAGACGTGTGCTCTTCCGATCTTCTACTATTCTTTCCCCTGCACTGT
P7 A03	CAAGCAGAAGACGGCATACGAGATTAACTCGGGTGACTGGAGTTCAGACGTGTGCTCTTCCGATCTTCTACTATTCTTTCCCCTGCACTGT
P7 A04	CAAGCAGAAGACGGCATACGAGATTAACAGTTGTGACTGGAGTTCAGACGTGTGCTCTTCCGATCTTCTACTATTCTTTCCCCTGCACTGT
P7 A05	CAAGCAGAAGACGGCATACGAGATATACTCAAGTGACTGGAGTTCAGACGTGTGCTCTTCCGATCTTCTACTATTCTTTCCCCTGCACTGT
P7 A06	CAAGCAGAAGACGGCATACGAGATGCTGAGAAGTGACTGGAGTTCAGACGTGTGCTCTTCCGATCTTCTACTATTCTTTCCCCTGCACTGT
P7 A07	CAAGCAGAAGACGGCATACGAGATATTGGAGGGTGACTGGAGTTCAGACGTGTGCTCTTCCGATCTTCTACTATTCTTTCCCCTGCACTGT
P7 A08	CAAGCAGAAGACGGCATACGAGATTAGTCTAAGTGACTGGAGTTCAGACGTGTGCTCTTCCGATCTTCTACTATTCTTTCCCCTGCACTGT
P7 A09	CAAGCAGAAGACGGCATACGAGATCGGTGACCGTGACTGGAGTTCAGACGTGTGCTCTTCCGATCTTCTACTATTCTTTCCCCTGCACTGT
P7 A10	CAAGCAGAAGACGGCATACGAGATTACAGAGGGTGACTGGAGTTCAGACGTGTGCTCTTCCGATCTTCTACTATTCTTTCCCCTGCACTGT
P7 A11	CAAGCAGAAGACGGCATACGAGATATTGTCAAGTGACTGGAGTTCAGACGTGTGCTCTTCCGATCTTCTACTATTCTTTCCCCTGCACTGT
P7 A12	CAAGCAGAAGACGGCATACGAGATTATGTCTTGTGACTGGAGTTCAGACGTGTGCTCTTCCGATCTTCTACTATTCTTTCCCCTGCACTGT
Colour coding: P7 flow cell attachment sequence, Barcode, Illumina sequencing primer, Vector primer binding sequence

## Sheet: Table_7
Table 7: Lipidomics Sample Annotation
Sample	Sample ID	Replicate	Genotype	Treatment	Treatment_Genotype	Treatment_Genotype_cmbd
S01	F1-PBS-2	2	FADS2_sg1	Control	Control_FADS1	Control_KO
S02	F2-PBS-4	4	FADS2_sg2	Control	Control_FADS2	Control_KO
S03	F2-PBS-3	3	FADS2_sg2	Control	Control_FADS2	Control_KO
S04	F1-GRN-4	4	FADS2_sg1	Imetelstat	IM_FADS1	IM_KO
S06	EV-GRN-4	4	EV	Imetelstat	IM_EV	IM_EV
S07	EV-PBS-4	4	EV	Control	Control_EV	Control_EV
S08	F2-GRN-3	3	FADS2_sg2	Imetelstat	IM_FADS2	IM_KO
S09	EV-GRN-3	3	EV	Imetelstat	IM_EV	IM_EV
S10	F2-PBS-2	2	FADS2_sg2	Control	Control_FADS2	Control_KO
S11	F1-GRN-2	2	FADS2_sg1	Imetelstat	IM_FADS1	IM_KO
S12	EV-PBS-2	2	EV	Control	Control_EV	Control_EV
S13	F2-GRN-2	2	FADS2_sg2	Imetelstat	IM_FADS2	IM_KO
S14	F1-PBS-4	4	FADS2_sg1	Control	Control_FADS1	Control_KO
S15	F1-PBS-3	3	FADS2_sg1	Control	Control_FADS1	Control_KO
S16	EV-GRN-2	2	EV	Imetelstat	IM_EV	IM_EV
S17	F1-GRN-3	3	FADS2_sg1	Imetelstat	IM_FADS1	IM_KO
S18	EV-PBS-3	3	EV	Control	Control_EV	Control_EV
S19	F2-GRN-4	4	FADS2_sg2	Imetelstat	IM_FADS2	IM_KO
QCpool_r1	QC	QC	QC	QC	QC	QC
QCpool_r2	QC	QC	QC	QC	QC	QC

## Sheet: Table_8
Table 8:	MRM transition list
Compound Group	Compound Name	ISTD?	Parent Ion	Precursor Ion	Product Ion	Ret Time (min)	Delta Ret Time (min)	Collision Energy (V)
ISTD	CUDA	TRUE	[M+H]+	341.3	198.2	1.4	1.5	40
ISTD	18:1(d7) Lyso PC	TRUE	[M+H]+	529.4	184.1	3.2	1.5	29
ISTD	18:1(d7) Lyso PE	TRUE	[M+H]+	487.4	346.3	3.3	1.5	17
ISTD	15:0-18:1(d7) PI NH4+	TRUE	[M+NH4]+	847.6	570.5	6.1	1.5	17
ISTD	15:0-18:1(d7) PG NH4+	TRUE	[M+NH4]+	759.6	570.5	6.4	1.5	21
ISTD	15:0-18:1(d7) PS	TRUE	[M+H]+	755.6	570.5	6.5	1.5	25
ISTD	d18:1-18:1(d9) SM	TRUE	[M+H]+	738.6	184.1	7	1.5	25
ISTD	Cholesterol (d7)	TRUE	[M+H]+	376.4	161.2	7.2	1.5	23
ISTD	Cholesterol (d7)	TRUE	[M+H]+	376.4	147	7.2	1.5	23
ISTD	15:0-18:1(d7) PC	TRUE	[M+H]+	753.6	184.1	7.8	1.5	29
ISTD	15:0-18:1(d7) PE	TRUE	[M+H]+	711.6	570.5	8	1.5	17
ISTD	15:0-18:1(d7) DG NH4+	TRUE	[M+NH4]+	605.6	346.3	10.2	1.5	21
ISTD	15:0-18:1(d7) DG NH4+	TRUE	[M+NH4]+	605.6	299.3	10.2	1.5	21
ISTD	15:0-18:1(d7)-15:0 TG NH4+	TRUE	[M+NH4]+	829.8	570.5	11.6	1.5	21
ISTD	15:0-18:1(d7)-15:0 TG NH4+	TRUE	[M+NH4]+	829.8	523.5	11.6	1.5	21
ISTD	18:1(d7) CE NH4+	TRUE	[M+NH4]+	675.7	369.3	12.1	1.5	10
SPH	Sph(d16:1)	FALSE	[M+H]+	272.3	254.3	2	1.5	8
SPH	Sph(d18:1)	FALSE	[M+H]+	300.3	282.3	2.9	1.5	8
SPH	Sph(d18:2)	FALSE	[M+H]+	298.3	280.3	2.3	1.5	8
Cer	dhCer(d18:0/16:0)	FALSE	[M+H]+	540.5	284.3	9.3	1.5	31
Cer	dhCer(d18:0/18:0)	FALSE	[M+H]+	568.6	284.3	10.1	1.5	31
Cer	dhCer(d18:0/20:0)	FALSE	[M+H]+	596.6	284.3	10.3	1.5	31
Cer	dhCer(d18:0/22:0)	FALSE	[M+H]+	624.6	284.3	10.5	1.5	31
Cer	dhCer(d18:0/24:0)	FALSE	[M+H]+	652.7	284.3	10.7	1.5	31
Cer	dhCer(d18:0/24:1)	FALSE	[M+H]+	650.6	284.3	10.5	1.5	31
Cer	dhCer(d18:1/18:0)	FALSE	[M+H]+	566.6	282.3	10	1.5	31
Cer	dhCer(d18:1/20:0)	FALSE	[M+H]+	594.6	282.3	10.3	1.5	31
Cer	dhCer(d18:1/22:0)	FALSE	[M+H]+	622.6	282.3	10.5	1.5	31
Cer	dhCer(d18:1/24:0)	FALSE	[M+H]+	650.7	282.3	10.6	1.5	31
Cer	dhCer(d18:1/24:1)	FALSE	[M+H]+	648.6	282.3	10.5	1.5	31
Cer	Cer(d16:1/16:0)	FALSE	[M+H]+	510.6	236.3	7.5	1.5	29
Cer	Cer(d16:1/18:0)	FALSE	[M+H]+	538.6	236.3	8.9	1.5	29
Cer	Cer(d16:1/20:0)	FALSE	[M+H]+	566.6	236.3	10	1.5	29
Cer	Cer(d16:1/22:0)	FALSE	[M+H]+	594.6	236.3	10.3	1.5	29
Cer	Cer(d16:1/23:0)	FALSE	[M+H]+	608.6	236.3	10.4	1.5	29
Cer	Cer(d16:1/24:0)	FALSE	[M+H]+	622.6	236.3	10.5	1.5	29
Cer	Cer(d16:1/24:1)	FALSE	[M+H]+	620.6	236.3	10.3	1.5	29
Cer	Cer(d17:1/16:0)	FALSE	[M+H]+	524.6	250.3	8.2	1.5	29
Cer	Cer(d17:1/18:0)	FALSE	[M+H]+	552.6	250.3	9.6	1.5	29
Cer	Cer(d17:1/20:0)	FALSE	[M+H]+	580.6	250.3	10.2	1.5	29
Cer	Cer(d17:1/22:0)	FALSE	[M+H]+	608.6	250.3	10.4	1.5	29
Cer	Cer(d17:1/23:0)	FALSE	[M+H]+	622.6	250.3	10.5	1.5	29
Cer	Cer(d17:1/24:0)	FALSE	[M+H]+	636.6	250.3	10.6	1.5	29
Cer	Cer(d17:1/24:1)	FALSE	[M+H]+	634.6	250.3	10.4	1.5	29
Cer	Cer(d18:1/14:0)	FALSE	[M+H]+	510.5	264.3	7.5	1.5	29
Cer	Cer(d18:1/16:0)	FALSE	[M+H]+	538.5	264.3	8.8	1.5	29
Cer	Cer(d18:1/18:0)	FALSE	[M+H]+	566.6	264.3	10	1.5	29
Cer	Cer(d18:1/19:0)	FALSE	[M+H]+	580.6	264.3	10.2	1.5	29
Cer	Cer(d18:1/20:0)	FALSE	[M+H]+	594.6	264.3	10.3	1.5	29
Cer	Cer(d18:1/21:0)	FALSE	[M+H]+	608.6	264.3	10.4	1.5	29
Cer	Cer(d18:1/22:0)	FALSE	[M+H]+	622.6	264.3	10.5	1.5	29
Cer	Cer(d18:1/23:0)	FALSE	[M+H]+	636.6	264.3	10.6	1.5	29
Cer	Cer(d18:1/24:0)	FALSE	[M+H]+	650.6	264.3	10.6	1.5	29
Cer	Cer(d18:1/24:1)	FALSE	[M+H]+	648.6	264.3	10.5	1.5	29
Cer	Cer(d18:1/26:0)	FALSE	[M+H]+	678.6	264.3	10.8	1.5	29
Cer	Cer(d18:2/14:0)	FALSE	[M+H]+	508.5	262.3	6.6	1.5	23
Cer	Cer(d18:2/16:0)	FALSE	[M+H]+	536.5	262.3	7.8	1.5	23
Cer	Cer(d18:2/18:0)	FALSE	[M+H]+	564.6	262.3	9.1	1.5	23
Cer	Cer(d18:2/20:0)	FALSE	[M+H]+	592.6	262.3	10.1	1.5	23
Cer	Cer(d18:2/21:0)	FALSE	[M+H]+	606.6	262.3	10.2	1.5	23
Cer	Cer(d18:2/22:0)	FALSE	[M+H]+	620.6	262.3	10.3	1.5	23
Cer	Cer(d18:2/23:0)	FALSE	[M+H]+	634.6	262.3	10.4	1.5	23
Cer	Cer(d18:2/24:0)	FALSE	[M+H]+	648.6	262.3	10.5	1.5	23
Cer	Cer(d18:2/24:1)	FALSE	[M+H]+	646.6	262.3	10.3	1.5	23
Cer	Cer(d18:2/26:0)	FALSE	[M+H]+	676.6	262.3	10.7	1.5	23
Cer	Cer(d19:1/16:0)	FALSE	[M+H]+	552.6	278.3	9.3	1.5	29
Cer	Cer(d19:1/18:0)	FALSE	[M+H]+	580.6	278.3	10.1	1.5	29
Cer	Cer(d19:1/20:0)	FALSE	[M+H]+	608.6	278.3	10.4	1.5	29
Cer	Cer(d19:1/22:0)	FALSE	[M+H]+	636.6	278.3	10.5	1.5	29
Cer	Cer(d19:1/23:0)	FALSE	[M+H]+	650.6	278.3	10.7	1.5	29
Cer	Cer(d19:1/24:0)	FALSE	[M+H]+	664.6	278.3	10.7	1.5	29
Cer	Cer(d19:1/24:1)	FALSE	[M+H]+	662.6	278.3	10.5	1.5	29
Cer	Cer(d19:1/26:0)	FALSE	[M+H]+	692.6	278.3	10.9	1.5	29
Cer	Cer(d20:1/22:0)	FALSE	[M+H]+	650.6	292.3	10.6	1.5	29
Cer	Cer(d20:1/23:0)	FALSE	[M+H]+	664.6	292.3	10.7	1.5	29
Cer	Cer(d20:1/24:0)	FALSE	[M+H]+	678.6	292.3	10.8	1.5	29
Cer	Cer(d20:1/24:1)	FALSE	[M+H]+	676.6	292.3	10.6	1.5	29
Cer	Cer(d20:1/26:0)	FALSE	[M+H]+	706.6	292.3	11	1.5	29
Glycosphingolipid	HexCer(d16:1/18:0)	FALSE	[M+H]+	700.6	236.3	7.3	1.5	33
Glycosphingolipid	HexCer(d16:1/20:0)	FALSE	[M+H]+	728.6	236.3	8.6	1.5	33
Glycosphingolipid	HexCer(d16:1/22:0)	FALSE	[M+H]+	756.7	236.3	10	1.5	33
Glycosphingolipid	HexCer(d16:1/24:0)	FALSE	[M+H]+	784.7	236.3	10.2	1.5	33
Glycosphingolipid	HexCer(d18:1/16:0)	FALSE	[M+H]+	700.6	264.3	7.3	1.5	33
Glycosphingolipid	HexCer(d18:1/18:0)	FALSE	[M+H]+	728.6	264.3	8.6	1.5	33
Glycosphingolipid	HexCer(d18:1/20:0)	FALSE	[M+H]+	756.6	264.3	9.9	1.5	33
Glycosphingolipid	HexCer(d18:1/22:0)	FALSE	[M+H]+	784.7	264.3	10.2	1.5	33
Glycosphingolipid	HexCer(d18:1/24:0)	FALSE	[M+H]+	812.7	264.3	10.4	1.5	33
Glycosphingolipid	HexCer(d18:1/24:1)	FALSE	[M+H]+	810.7	264.3	10.2	1.5	33
Glycosphingolipid	HexCer(d18:2/18:0)	FALSE	[M+H]+	726.6	262.3	7.6	1.5	33
Glycosphingolipid	HexCer(d18:2/20:0)	FALSE	[M+H]+	754.6	262.3	8.9	1.5	33
Glycosphingolipid	HexCer(d18:2/22:0)	FALSE	[M+H]+	782.7	262.3	10	1.5	33
Glycosphingolipid	HexCer(d18:2/24:0)	FALSE	[M+H]+	810.7	262.3	10.3	1.5	33
Glycosphingolipid	Hex2Cer(d16:1/16:0)	FALSE	[M+H]+	834.6	236.3	5.8	1.5	53
Glycosphingolipid	Hex2Cer(d16:1/24:1)	FALSE	[M+H]+	944.7	236.3	9.2	1.5	53
Glycosphingolipid	Hex2Cer(d18:1/16:0)	FALSE	[M+H]+	862.6	264.3	6.8	1.5	53
Glycosphingolipid	Hex2Cer(d18:1/18:0)	FALSE	[M+H]+	890.7	264.3	7.9	1.5	53
Glycosphingolipid	Hex2Cer(d18:1/20:0)	FALSE	[M+H]+	918.7	264.3	9.1	1.5	53
Glycosphingolipid	Hex2Cer(d18:1/22:0)	FALSE	[M+H]+	946.7	264.3	10.1	1.5	53
Glycosphingolipid	Hex2Cer(d18:1/24:0)	FALSE	[M+H]+	974.8	264.3	10.3	1.5	53
Glycosphingolipid	Hex2Cer(d18:1/24:1)	FALSE	[M+H]+	972.7	264.3	10.1	1.5	53
Glycosphingolipid	Hex2Cer(d18:2/16:0)	FALSE	[M+H]+	860.6	262.3	6	1.5	53
Glycosphingolipid	Hex2Cer(d18:2/24:1)	FALSE	[M+H]+	970.7	262.3	9.5	1.5	53
Glycosphingolipid	Hex3Cer(d18:1/16:0)	FALSE	[M+H]+	1024.7	264.3	6.4	1.5	53
Glycosphingolipid	Hex3Cer(d18:1/18:0)	FALSE	[M+H]+	1052.7	264.3	7.5	1.5	53
Glycosphingolipid	Hex3Cer(d18:1/20:0)	FALSE	[M+H]+	1080.7	264.3	8.6	1.5	53
Glycosphingolipid	Hex3Cer(d18:1/22:0)	FALSE	[M+H]+	1108.8	264.3	9.9	1.5	53
Glycosphingolipid	Hex3Cer(d18:1/24:0)	FALSE	[M+H]+	1136.8	264.3	10.2	1.5	53
Glycosphingolipid	Hex3Cer(d18:1/24:1)	FALSE	[M+H]+	1134.8	264.3	9.9	1.5	53
Glycosphingolipid	GM3(d18:1/16:0)	FALSE	[M+H]+	1153.7	264.3	5.3	1.5	57
Glycosphingolipid	GM3(d18:1/18:0)	FALSE	[M+H]+	1181.8	264.3	6.1	1.5	57
Glycosphingolipid	GM3(d18:1/20:0)	FALSE	[M+H]+	1209.8	264.3	7.1	1.5	57
Glycosphingolipid	GM3(d18:1/22:0)	FALSE	[M+H]+	1237.8	264.3	8.1	1.5	57
Glycosphingolipid	GM3(d18:1/24:0)	FALSE	[M+H]+	1265.8	264.3	9.3	1.5	57
Glycosphingolipid	GM3(d18:1/24:1)	FALSE	[M+H]+	1263.8	264.3	8.2	1.5	57
Glycosphingolipid	GM3(d18:2/24:1)	FALSE	[M+H]+	1261.8	262.3	7.3	1.5	57
Glycosphingolipid	GM1(d18:1/16:0)	FALSE	[M+2H]2+	760.1	366.2	5.1	1.5	9
Sulfatide	Sulfatide (d18:1:/16:0(OH))	FALSE	[M+H]+	796.8	264.3	5.5	1.5	56
Sulfatide	Sulfatide (d18:1:/24:0(OH))	FALSE	[M+H]+	908.8	264.3	9.5	1.5	56
Sulfatide	Sulfatide (d18:1:/24:1)	FALSE	[M+H]+	890.8	264.3	7.9	1.5	56
SM	Cer1P(d18:1/16:0)	FALSE	[M+H]+	618.4	264.3	7.1	1.5	29
SM	SM(34:3)	FALSE	[M+H]+	699.5	184.1	5.6	2	25
SM	SM(d18:2/17:0)	FALSE	[M+H]+	715.6	184.1	6.6	3	25
SM	SM(35:2) (b)	FALSE	[M+H]+	715.6	184.1	7.1	3	25
SM	SM(37:1)	FALSE	[M+H]+	745.6	184.1	8.3	2	25
SM	SM(37:2)	FALSE	[M+H]+	743.5	184.1	7.6	2	25
SM	SM(38:3) (a)	FALSE	[M+H]+	755.6	184.1	6.4	2	25
SM	SM(38:3) (b)	FALSE	[M+H]+	755.6	184.1	6.5	2	25
SM	SM(41:0)	FALSE	[M+H]+	803.7	184.1	10.9	2	25
SM	SM(41:1) (a)	FALSE	[M+H]+	801.7	184.1	10	2	25
SM	SM(d18:1/23:0)/SM(d17:1/24:0)	FALSE	[M+H]+	801.7	184.1	10.4	3	25
SM	SM(43:1)	FALSE	[M+H]+	829.7	184.1	10.9	2	25
SM	SM(d19:1/24:1)	FALSE	[M+H]+	827.7	184.1	10	2	25
SM	SM(43:2) (b)	FALSE	[M+H]+	827.7	184.1	10.1	2	25
SM	SM(43:2) (c)	FALSE	[M+H]+	827.7	184.1	10.5	2	25
SM	SM(44:1)	FALSE	[M+H]+	843.6	184.1	11.2	2	25
SM	SM(44:2)	FALSE	[M+H]+	841.6	184.1	10.7	2	25
SM	SM(44:3)	FALSE	[M+H]+	839.6	184.1	10.3	2	25
SM	SM(d16:1/19:0)	FALSE	[M+H]+	717.6	184.1	7.2	2	25
SM	SM(d16:1/23:0)/SM(d17:1/22:0)	FALSE	[M+H]+	773.7	184.1	9.5	2	25
SM	SM(d16:1/24:1)	FALSE	[M+H]+	785.7	184.1	9.5	2	25
SM	SM(d17:1/14:0)	FALSE	[M+H]+	661.5	184.1	5.4	2	25
SM	SM(d17:1/16:0)	FALSE	[M+H]+	689.6	184.1	6.3	2	25
SM	SM(d18:0/14:0)	FALSE	[M+H]+	677.6	184.1	6.2	2	25
SM	SM(d18:0/16:0)	FALSE	[M+H]+	705.6	184.1	7.3	2	25
SM	SM(d18:1/14:0)/SM(d16:1/16:0)	FALSE	[M+H]+	675.5	184.1	5.9	2	25
SM	SM(d18:1/16:0)	FALSE	[M+H]+	703.6	184.1	6.8	2	25
SM	SM(d18:1/17:0)/SM(d17:1/18:0)	FALSE	[M+H]+	717.6	184.1	7.4	2	25
SM	SM(d18:1/18:0)/SM(d16:1/20:0)	FALSE	[M+H]+	731.6	184.1	8	2	25
SM	SM(d18:1/20:0)/SM(d16:1/22:0)	FALSE	[M+H]+	759.6	184.1	9.3	2	25
SM	SM(d18:0/22:0)	FALSE	[M+H]+	789.7	184.1	10.4	2	25
SM	SM(d18:1/22:0)/SM(d16:1/24:0)	FALSE	[M+H]+	787.7	184.1	10.2	2	25
SM	SM(d18:2/14:0)	FALSE	[M+H]+	673.5	184.1	5.2	2	25
SM	SM(d18:2/16:0)	FALSE	[M+H]+	701.6	184.1	6.1	2	25
SM	SM(d18:2/18:0)	FALSE	[M+H]+	729.6	184.1	7.1	2	25
SM	SM(d18:2/18:1)	FALSE	[M+H]+	727.6	184.1	6.6	2	25
SM	SM(d18:2/20:0)	FALSE	[M+H]+	757.6	184.1	8.2	2	25
SM	SM(d18:2/22:0)	FALSE	[M+H]+	785.7	184.1	9.5	2	25
SM	SM(d17:1/24:1)	FALSE	[M+H]+	799.7	184.1	9.7	2	25
SM	SM(d18:2/23:0)	FALSE	[M+H]+	799.7	184.1	10	2	25
SM	SM(d18:2/24:0)	FALSE	[M+H]+	813.7	184.1	10.2	2	25
SM	SM(d18:1/24:0)	FALSE	[M+H]+	815.7	184.1	10.7	2	25
SM	SM(d18:1/24:1)	FALSE	[M+H]+	813.7	184.1	9.7	2	25
PC	PC(28:0)	FALSE	[M+H]+	678.5	184.1	6	2	21
PC	PC(14:0_16:0)	FALSE	[M+H]+	706.5	184.1	7	2	21
PC	PC(31:0) (a)	FALSE	[M+H]+	720.6	184.1	7.4	2	21
PC	PC(31:0) (b)	FALSE	[M+H]+	720.6	184.1	7.6	2	21
PC	PC(16:0/16:0)	FALSE	[M+H]+	734.6	184.1	8.2	2	21
PC	PC(32:1)	FALSE	[M+H]+	732.6	184.1	7.2	2	21
PC	PC(32:2)	FALSE	[M+H]+	730.5	184.1	6.5	2	21
PC	PC(33:0) (a)	FALSE	[M+H]+	748.6	184.1	8.6	2	21
PC	PC(33:0) (b)	FALSE	[M+H]+	748.6	184.1	8.9	2	21
PC	PC(33:1)	FALSE	[M+H]+	746.6	184.1	7.8	2	21
PC	PC(33:2)	FALSE	[M+H]+	744.6	184.1	6.9	2	21
PC	PC(16:0_18:0)	FALSE	[M+H]+	762.6	184.1	9.6	2	21
PC	PC(16:0_18:1)	FALSE	[M+H]+	760.6	184.1	8.4	2	21
PC	PC(16:0_18:2)	FALSE	[M+H]+	758.6	184.1	7.4	2	21
PC	PC(16:1_18:2)	FALSE	[M+H]+	756.6	184.1	6.7	2	21
PC	PC(16:0_18:3) (a)	FALSE	[M+H]+	756.6	184.1	6.8	2	21
PC	PC(16:0_18:3) (b)	FALSE	[M+H]+	756.6	184.1	7.1	2	21
PC	PC(14:0_20:4)	FALSE	[M+H]+	754.5	184.1	6.4	2	21
PC	PC(34:5)	FALSE	[M+H]+	752.5	184.1	5.8	2	21
PC	PC(15-MHDA_18:1)	FALSE	[M+H]+	774.6	184.1	8.9	2	21
PC	PC(17:0_18:1)	FALSE	[M+H]+	774.6	184.1	9.1	2	21
PC	PC(15-MHDA_18:2)	FALSE	[M+H]+	772.6	184.1	8	2	21
PC	PC(17:1_18:2)	FALSE	[M+H]+	770.6	184.1	7.2	2	21
PC	PC(15:0_20:3)	FALSE	[M+H]+	770.6	184.1	7.3	2	21
PC	PC(15:0_20:4)	FALSE	[M+H]+	768.6	184.1	6.9	2	21
PC	PC(35:5)	FALSE	[M+H]+	766.5	184.1	6.3	2	21
PC	PC(36:0)	FALSE	[M+H]+	790.6	184.1	10.4	2	21
PC	PC(18:0_18:1)	FALSE	[M+H]+	788.6	184.1	9.8	2	21
PC	PC(18:1_18:1)	FALSE	[M+H]+	786.6	184.1	8.6	2	21
PC	PC(18:1_18:2)	FALSE	[M+H]+	784.6	184.1	7.8	2	21
PC	PC(16:0_20:3) (a)	FALSE	[M+H]+	784.6	184.1	7.9	2	21
PC	PC(16:0_20:3) (b)	FALSE	[M+H]+	784.6	184.1	8.3	2	21
PC	PC(18:2_18:2)	FALSE	[M+H]+	782.6	184.1	7.2	2	21
PC	PC(16:0_20:4)	FALSE	[M+H]+	782.6	184.1	7.5	2	21
PC	PC(16:1_20:4)	FALSE	[M+H]+	780.6	184.1	6.6	2	21
PC	PC(16:0_20:5)	FALSE	[M+H]+	780.6	184.1	6.8	2	21
PC	PC(36:6) (a)	FALSE	[M+H]+	778.5	184.1	6	2	21
PC	PC(14:0_22:6)	FALSE	[M+H]+	778.5	184.1	6.2	2	21
PC	PC(15-MHDA_20:4)	FALSE	[M+H]+	796.6	184.1	7.7	2	21
PC	PC(17:0_20:4)	FALSE	[M+H]+	796.6	184.1	7.9	2	21
PC	PC(15:0_22:6)	FALSE	[M+H]+	792.6	184.1	7.2	2	21
PC	PC(38:2)	FALSE	[M+H]+	814.6	184.1	10	2	21
PC	PC(18:0_20:3)	FALSE	[M+H]+	812.6	184.1	9	2	21
PC	PC(18:1_20:3)	FALSE	[M+H]+	810.6	184.1	8.1	2	21
PC	PC(38:4) (b)	FALSE	[M+H]+	810.6	184.1	8.3	2	21
PC	PC(18:0_20:4)	FALSE	[M+H]+	810.6	184.1	8.7	2	21
PC	PC(38:5) (a)	FALSE	[M+H]+	808.6	184.1	7.7	2	21
PC	PC(38:5) (b)	FALSE	[M+H]+	808.6	184.1	8	2	21
PC	PC(38:6) (a)	FALSE	[M+H]+	806.6	184.1	7	2	21
PC	PC(16:0_22:6)	FALSE	[M+H]+	806.6	184.1	7.3	2	21
PC	PC(16:1_22:6)	FALSE	[M+H]+	804.6	184.1	6.4	2	21
PC	PC(38:7) (c)	FALSE	[M+H]+	804.6	184.1	6.9	2	21
PC	PC (39:5) (a)	FALSE	[M+H]+	822.6	184.1	8.2	2	21
PC	PC (39:5) (b)	FALSE	[M+H]+	822.6	184.1	8.6	2	21
PC	PC(15-MHDA_22:6)	FALSE	[M+H]+	820.6	184.1	7.2	2	21
PC	PC(17:0_22:6)	FALSE	[M+H]+	820.6	184.1	7.4	2	21
PC	PC(18:0_22:4)	FALSE	[M+H]+	838.6	184.1	9.5	2	21
PC	PC(20:0_20:4)	FALSE	[M+H]+	838.6	184.1	10	2	21
PC	PC(18:0_22:5) (n3)/PC(20:1_20:4)	FALSE	[M+H]+	836.6	184.1	8.5	2	21
PC	PC(18:0_22:5) (n6)	FALSE	[M+H]+	836.6	184.1	8.9	2	21
PC	PC(18:0_22:6)	FALSE	[M+H]+	834.6	184.1	7.8	2	21
PC	PC(40:7) (a)	FALSE	[M+H]+	832.6	184.1	7.2	2	21
PC	PC(18:1_22:6) (a)	FALSE	[M+H]+	832.6	184.1	7.4	2	21
PC	PC(40:8)	FALSE	[M+H]+	830.6	184.1	6.7	2	21
PC	PC(O-16:0/16:0)	FALSE	[M+H]+	720.6	184.1	9.1	2	21
PC	PC(O-32:1)	FALSE	[M+H]+	718.5	184.1	8.1	2	21
PC	PC(O-32:2)	FALSE	[M+H]+	716.6	184.1	7.2	2	21
PC	PC(O-34:1)	FALSE	[M+H]+	746.6	184.1	9.4	2	21
PC	PC(O-34:2)	FALSE	[M+H]+	744.6	184.1	8.3	2	21
PC	PC(O-34:4)	FALSE	[M+H]+	740.6	184.1	7	2	21
PC	PC(O-35:4)	FALSE	[M+H]+	754.5	184.1	7.8	2	21
PC	PC(O-36:0)	FALSE	[M+H]+	776.6	184.1	10.8	2	21
PC	PC(O-18:0/18:1)	FALSE	[M+H]+	774.6	184.1	10.3	2	21
PC	PC(O-18:1/18:1)	FALSE	[M+H]+	772.6	184.1	9.5	2	21
PC	PC(O-18:1/18:2)	FALSE	[M+H]+	770.6	184.1	8.5	2	21
PC	PC(O-16:0/20:3)	FALSE	[M+H]+	770.6	184.1	8.8	2	21
PC	PC(O-16:0/20:4)	FALSE	[M+H]+	768.6	184.1	8.3	2	21
PC	PC(O-36:5)	FALSE	[M+H]+	766.5	184.1	7.5	2	21
PC	PC(O-18:0/20:4)	FALSE	[M+H]+	796.6	184.1	9.3	2	21
PC	PC(O-38:5)	FALSE	[M+H]+	794.6	184.1	8.4	2	21
PC	PC(O-16:0/22:6)	FALSE	[M+H]+	792.6	184.1	8.2	2	21
PC	PC(O-40:5)	FALSE	[M+H]+	822.6	184.1	9.8	2	21
PC	PC(O-18:0/22:6)	FALSE	[M+H]+	820.6	184.1	9.4	2	21
PC	PC(O-40:7) (a)	FALSE	[M+H]+	818.6	184.1	8.2	2	21
PC	PC(O-40:7) (b)	FALSE	[M+H]+	818.6	184.1	8.5	2	21
PC	PC(P-16:0/14:0)	FALSE	[M+H]+	690.4	184.1	7.6	2	21
PC	PC(P-16:0/16:0)	FALSE	[M+H]+	718.5	184.1	8.9	2	21
PC	PC(P-16:0/16:1)	FALSE	[M+H]+	716.6	184.1	7.9	2	21
PC	PC(P-16:0/18:0)	FALSE	[M+H]+	746.6	184.1	10.1	2	21
PC	PC(P-16:0/18:1)	FALSE	[M+H]+	744.6	184.1	9.1	2	21
PC	PC(P-16:0/18:2)	FALSE	[M+H]+	742.5	184.1	8.2	2	21
PC	PC(P-16:0/18:3)	FALSE	[M+H]+	740.6	184.1	7	2	21
PC	PC(P-15:0/20:4) (a)	FALSE	[M+H]+	752.6	184.1	7.3	2	21
PC	PC(P-15:0/20:4) (b)	FALSE	[M+H]+	752.6	184.1	7.4	2	21
PC	PC(P-18:1/18:1)	FALSE	[M+H]+	770.6	184.1	9.2	2	21
PC	PC(P-18:0/18:2)	FALSE	[M+H]+	770.6	184.1	9.3	2	21
PC	PC(P-36:3)	FALSE	[M+H]+	768.5	184.1	8.3	2	21
PC	PC(P-16:0/20:4)	FALSE	[M+H]+	766.5	184.1	8.1	2	21
PC	PC(P-16:0/20:5)	FALSE	[M+H]+	764.6	184.1	7	2	21
PC	PC(P-18:0/20:4)	FALSE	[M+H]+	794.6	184.1	9	2	21
PC	PC(P-38:5) (a)	FALSE	[M+H]+	792.6	184.1	8	2	21
PC	PC(P-38:5) (b)	FALSE	[M+H]+	792.6	184.1	8.2	2	21
PC	PC(P-16:0/22:6)	FALSE	[M+H]+	790.6	184.1	7.2	2	21
PC	PC(P-20:0/20:4)	FALSE	[M+H]+	822.6	184.1	9.8	2	21
PC	PC(P-18:0/22:5)	FALSE	[M+H]+	820.6	184.1	9.4	2	21
PC	PC(P-18:0/22:6)	FALSE	[M+H]+	818.6	184.1	8.5	2	21
PC	PC(P-18:1/22:6)	FALSE	[M+H]+	816.6	184.1	7.6	2	21
LPC	LPC(14:0) [sn2]	FALSE	[M+H]+	468.3	184.1	2.1	1.5	21
LPC	LPC(14:0) [sn1]	FALSE	[M+H]+	468.3	184.1	2.3	1.5	21
LPC	LPC(15:0) [sn2]	FALSE	[M+H]+	482.3	184.1	2.6	1.5	21
LPC	LPC(15:0) [sn1]	FALSE	[M+H]+	482.3	184.1	2.7	1.5	21
LPC	LPC(16:0) [sn2]	FALSE	[M+H]+	496.3	184.1	2.9	1.5	21
LPC	LPC(16:0) [sn1]	FALSE	[M+H]+	496.3	184.1	3.1	1.5	21
LPC	LPC(16:1) [sn2]	FALSE	[M+H]+	494.3	184.1	2.3	2	21
LPC	LPC(16:1) [sn1]	FALSE	[M+H]+	494.3	184.1	2.5	2	21
LPC	LPC(15-MHDA) [sn2]	FALSE	[M+H]+	510.4	184.1	3.2	1.5	21
LPC	LPC(15-MHDA) [sn1] [104_sn1]	FALSE	[M+H]+	510.4	104.1	3.4	1.5	21
LPC	LPC(15-MHDA) [sn1] / LPC(17:0) [sn2]	FALSE	[M+H]+	510.4	184.1	3.4	1.5	21
LPC	LPC(17:0) [sn1]	FALSE	[M+H]+	510.4	184.1	3.5	1.5	21
LPC	LPC(17:1 ) [sn2] (a)	FALSE	[M+H]+	508.4	184.1	2.7	1.5	21
LPC	LPC(17:1) (a) [sn1] [104_sn1]	FALSE	[M+H]+	508.4	104.1	2.9	1.5	21
LPC	LPC(17:1) [sn1] (a) / LPC(17:1) [sn2] (b)	FALSE	[M+H]+	508.4	184.1	2.9	1.5	21
LPC	LPC(17:1) [sn1] (b)	FALSE	[M+H]+	508.4	184.1	3	1.5	21
LPC	LPC(18:0) [sn2]	FALSE	[M+H]+	524.4	184.1	3.6	1.5	21
LPC	LPC(18:0) [sn1]	FALSE	[M+H]+	524.4	184.1	3.7	1.5	21
LPC	LPC(18:1) [sn2]	FALSE	[M+H]+	522.4	184.1	3.1	2	21
LPC	LPC(18:1) [sn1]	FALSE	[M+H]+	522.4	184.1	3.2	2	21
LPC	LPC(18:2) [sn2]	FALSE	[M+H]+	520.3	184.1	2.6	1.5	21
LPC	LPC(18:2) [sn1]	FALSE	[M+H]+	520.3	184.1	2.7	1.5	21
LPC	LPC(19:0) [sn1] (a) / LPC(19:0) [sn2] (b)	FALSE	[M+H]+	538.4	184.1	3.2	1.5	21
LPC	LPC(19:0) [sn1] (b)	FALSE	[M+H]+	538.4	184.1	3.3	1.5	21
LPC	LPC(19:1) (a)	FALSE	[M+H]+	536.4	184.1	3.4	1.5	21
LPC	LPC(19:1) (b)	FALSE	[M+H]+	536.4	184.1	3.5	1.5	21
LPC	LPC(19:1) (c)	FALSE	[M+H]+	536.4	184.1	3.8	1.5	21
LPC	LPC(20:0) [sn2]	FALSE	[M+H]+	552.4	184.1	4.2	1.5	21
LPC	LPC(20:0) [sn1]	FALSE	[M+H]+	552.4	184.1	4.3	1.5	21
LPC	LPC(20:1) [sn2]	FALSE	[M+H]+	550.4	184.1	3.7	1.5	21
LPC	LPC(20:1) [sn1]	FALSE	[M+H]+	550.4	184.1	3.8	1.5	21
LPC	LPC(20:2) [sn2]	FALSE	[M+H]+	548.4	184.1	3.3	1.5	21
LPC	LPC(20:2) [sn1]	FALSE	[M+H]+	548.4	184.1	3.5	1.5	21
LPC	LPC(20:3) [sn2]	FALSE	[M+H]+	546.4	184.1	2.8	1.5	21
LPC	LPC(20:3) [sn1]	FALSE	[M+H]+	546.4	184.1	3	1.5	21
LPC	LPC(20:4) [sn2]	FALSE	[M+H]+	544.3	184.1	2.6	1.5	21
LPC	LPC(20:4) [sn1]	FALSE	[M+H]+	544.3	184.1	2.7	1.5	21
LPC	LPC(20:5) [sn1]	FALSE	[M+H]+	542.3	184.1	2.2	1.5	21
LPC	LPC(22:0) [sn2]	FALSE	[M+H]+	580.4	184.1	4.8	1.5	21
LPC	LPC(22:0) [sn1]	FALSE	[M+H]+	580.4	184.1	5	1.5	21
LPC	LPC(22:1) [sn2]	FALSE	[M+H]+	578.4	184.1	4.2	1.5	21
LPC	LPC(22:1) [sn1]	FALSE	[M+H]+	578.4	184.1	4.4	1.5	21
LPC	LPC(22:4) [sn2]	FALSE	[M+H]+	572.4	184.1	3.1	1.5	21
LPC	LPC(22:4) [sn1]	FALSE	[M+H]+	572.4	184.1	3.2	1.5	21
LPC	LPC(22:5) [sn2] (n3)	FALSE	[M+H]+	570.4	184.1	2.6	1.5	21
LPC	LPC(22:5) (n3) [sn1] [104_sn1]	FALSE	[M+H]+	570.4	104.1	2.8	1.5	21
LPC	LPC(22:5) [sn1] (n3)/LPC(22:5) [sn2] (n6)	FALSE	[M+H]+	570.4	184.1	2.8	1.5	21
LPC	LPC(22:5) [sn1] (n6)	FALSE	[M+H]+	570.4	184.1	3	1.5	21
LPC	LPC(22:6) [sn2]	FALSE	[M+H]+	568.3	184.1	2.5	1.5	21
LPC	LPC(22:6) [sn1]	FALSE	[M+H]+	568.3	184.1	2.6	1.5	21
LPC	LPC(24:0) [sn2]	FALSE	[M+H]+	608.5	184.1	4.9	1.5	21
LPC	LPC(24:0) [sn1]	FALSE	[M+H]+	608.5	184.1	5	1.5	21
LPC	LPC(26:0) [sn2]	FALSE	[M+H]+	636.5	184.1	5.7	1.5	21
LPC	LPC(O-16:0)	FALSE	[M+H]+	482.4	104.1	3.4	1.5	21
LPC	LPC(O-18:0)	FALSE	[M+H]+	510.4	104.1	4	1.5	21
LPC	LPC(O-18:1)	FALSE	[M+H]+	508.4	104.1	3.5	1.5	21
LPC	LPC(O-20:0)	FALSE	[M+H]+	538.4	104.1	4.7	1.5	21
LPC	LPC(O-20:1)	FALSE	[M+H]+	536.4	104.1	4.1	1.5	21
LPC	LPC(O-22:0)	FALSE	[M+H]+	566.5	104.1	5.5	1.5	21
LPC	LPC(O-22:1)	FALSE	[M+H]+	564.4	104.1	4.7	1.5	21
LPC	LPC(O-24:0)	FALSE	[M+H]+	594.5	104.1	6.6	1.5	21
LPC	LPC(O-24:1)	FALSE	[M+H]+	592.5	104.1	5.5	1.5	21
LPC	LPC(O-24:2)	FALSE	[M+H]+	590.5	104.1	4.9	1.5	21
LPC	LPC(P-16:0)	FALSE	[M+H]+	480.3	104.1	3.3	1.5	21
LPC	LPC(P-17:0) (a)	FALSE	[M+H]+	494.3	104.1	3.6	1.5	21
LPC	LPC(P-18:0)	FALSE	[M+H]+	508.3	104.1	4	1.5	21
LPC	LPC(P-18:1)	FALSE	[M+H]+	506.3	104.1	3.5	1.5	21
LPC	LPC(P-20:0)	FALSE	[M+H]+	536.3	104.1	4.6	1.5	21
PE	PE(16:0_16:0)	FALSE	[M+H]+	692.5	551.5	8.4	2	17
PE	PE(16:0_16:1)	FALSE	[M+H]+	690.5	549.5	7.4	2	17
PE	PE(16:0_18:1)	FALSE	[M+H]+	718.5	577.5	8.6	2	17
PE	PE(16:0_18:2)	FALSE	[M+H]+	716.5	575.5	7.6	2	17
PE	PE(16:1_18:2)	FALSE	[M+H]+	714.5	573.5	6.9	2	17
PE	PE(16:0_18:3) (a)	FALSE	[M+H]+	714.5	573.5	7	2	17
PE	PE(16:0_18:3) (b)	FALSE	[M+H]+	714.5	573.5	7.3	2	17
PE	PE(15-MHDA_18:1)	FALSE	[M+H]+	732.6	591.5	9.1	2	17
PE	PE(17:0_18:1)	FALSE	[M+H]+	732.6	591.5	9.3	2	17
PE	PE(17:0_18:2)	FALSE	[M+H]+	730.5	589.5	8.2	2	17
PE	PE(36:0)	FALSE	[M+H]+	748.6	607.6	10.2	2	17
PE	PE(18:0_18:1)	FALSE	[M+H]+	746.6	605.6	9.9	2	17
PE	PE(18:1_18:1)	FALSE	[M+H]+	744.6	603.5	8.8	2	17
PE	PE(18:0_18:2)	FALSE	[M+H]+	744.6	603.5	9	2	17
PE	PE(18:1_18:2)	FALSE	[M+H]+	742.5	601.5	8	2	17
PE	PE(16:0_20:3)	FALSE	[M+H]+	742.5	601.5	8.1	2	17
PE	PE(16:0_20:4)	FALSE	[M+H]+	740.5	599.5	7.7	2	17
PE	PE(16:1_20:4)	FALSE	[M+H]+	738.5	597.5	6.8	2	17
PE	PE(16:0_20:5)	FALSE	[M+H]+	738.5	597.5	7	2	17
PE	PE(15-MHDA_20:4)	FALSE	[M+H]+	754.6	613.5	8.1	2	17
PE	PE(17:0_20:4)	FALSE	[M+H]+	754.6	613.5	8.3	2	17
PE	PE(18:0_20:3) (a)	FALSE	[M+H]+	770.6	629.6	9.4	2	17
PE	PE(18:0_20:3) (b)	FALSE	[M+H]+	770.6	629.6	9.8	2	17
PE	PE(18:0_20:4)	FALSE	[M+H]+	768.6	627.5	9	2	17
PE	PE(38:5) (a)	FALSE	[M+H]+	766.5	625.5	7.9	2	17
PE	PE(38:5) (b)	FALSE	[M+H]+	766.5	625.5	8.2	2	17
PE	PE(16:0_22:6)	FALSE	[M+H]+	764.5	623.5	7.5	2	17
PE	PE(15-MHDA_22:6)	FALSE	[M+H]+	778.5	637.5	7.9	2	17
PE	PE(17:0_22:6)	FALSE	[M+H]+	778.5	637.5	8.1	2	17
PE	PE(18:0_22:4)	FALSE	[M+H]+	796.6	655.6	9.7	2	17
PE	PE(20:0_20:4)	FALSE	[M+H]+	796.6	655.6	9.9	2	17
PE	PE(18:0_22:5) (n3)	FALSE	[M+H]+	794.6	653.6	8.7	2	17
PE	PE(18:0_22:5) (n6)	FALSE	[M+H]+	794.6	653.6	9.1	2	17
PE	PE(18:0_22:6)	FALSE	[M+H]+	792.6	651.5	8.7	2	17
PE	PE(18:1_22:6) (a)	FALSE	[M+H]+	790.5	649.5	7.7	2	17
PE	PE(O-34:1)	FALSE	[M+H]+	704.6	563.5	9.5	2	17
PE	PE(O-16:0/18:2)	FALSE	[M+H]+	702.5	561.5	8.4	2	17
PE	PE(O-18:1/18:2)	FALSE	[M+H]+	728.6	587.5	8.5	2	17
PE	PE(O-16:0/20:3)	FALSE	[M+H]+	728.6	587.5	8.8	2	17
PE	PE(O-16:0/20:4)	FALSE	[M+H]+	726.5	585.5	8.3	2	17
PE	PE(O-36:5)	FALSE	[M+H]+	724.5	583.5	7.6	2	17
PE	PE(O-16:0/22:4)	FALSE	[M+H]+	754.6	613.6	9.9	2	17
PE	PE(O-18:0/20:4)	FALSE	[M+H]+	754.6	613.6	10	2	17
PE	PE(O-38:5) (a)	FALSE	[M+H]+	752.6	611.5	8.5	2	17
PE	PE(O-38:5) (b)	FALSE	[M+H]+	752.6	611.5	8.6	2	17
PE	PE(O-16:0/22:6)	FALSE	[M+H]+	750.6	609.5	8.3	2	17
PE	PE(O-18:0/22:5) (a)	FALSE	[M+H]+	780.6	639.6	10.1	2	17
PE	PE(O-18:0/22:6)	FALSE	[M+H]+	778.5	637.5	9.8	2	17
PE	PE(O-18:1/22:6)	FALSE	[M+H]+	776.6	635.5	8.6	2	17
PE	PE(P-15:0/20:4) (a)	FALSE	[M+H]+	710.5	361.3	7.6	2	17
PE	PE(P-15:0/20:4) (b)	FALSE	[M+H]+	710.5	361.3	7.7	2	17
PE	PE(P-15:0/22:6) (a)	FALSE	[M+H]+	734.5	385.3	7.4	2	17
PE	PE(P-15:0/22:6) (b)	FALSE	[M+H]+	734.5	385.3	7.5	2	17
PE	PE(P-16:0/18:1)	FALSE	[M+H]+	702.5	339.3	9.4	2	17
PE	PE(P-16:0/18:2)	FALSE	[M+H]+	700.5	337.3	8.4	2	17
PE	PE(P-16:0/18:3)	FALSE	[M+H]+	698.5	335.3	8	2	17
PE	PE(P-16:0/20:3) (a)	FALSE	[M+H]+	726.5	363.3	8.8	2	17
PE	PE(P-16:0/20:3) (b)	FALSE	[M+H]+	726.5	363.3	9.2	2	17
PE	PE(P-16:0/20:4)	FALSE	[M+H]+	724.5	361.3	8.3	2	17
PE	PE(P-16:0/20:5)	FALSE	[M+H]+	722.5	359.3	7.6	2	17
PE	PE(P-16:0/22:4)	FALSE	[M+H]+	752.6	389.3	9.3	2	17
PE	PE(P-16:0/22:5) (n3)	FALSE	[M+H]+	750.5	387.3	8.5	2	17
PE	PE(P-16:0/22:5) (n6)	FALSE	[M+H]+	750.5	387.3	8.9	2	17
PE	PE(P-16:0/22:6)	FALSE	[M+H]+	748.5	385.3	8.1	2	17
PE	PE(P-17:0/20:4) (a)	FALSE	[M+H]+	738.6	361.3	8.8	2	17
PE	PE(P-17:0/20:4) (b)	FALSE	[M+H]+	738.6	361.3	9	2	17
PE	PE(P-17:0/22:6) (a)	FALSE	[M+H]+	762.6	385.3	8.5	2	17
PE	PE(P-17:0/22:6) (b)	FALSE	[M+H]+	762.6	385.3	8.7	2	17
PE	PE(P-18:0/18:1)	FALSE	[M+H]+	730.6	339.3	10.1	2	17
PE	PE(P-18:0/18:2)	FALSE	[M+H]+	728.6	337.3	9.8	2	17
PE	PE(P-18:0/18:3)	FALSE	[M+H]+	726.5	335.3	9.3	2	17
PE	PE(P-18:0/20:3) (a)	FALSE	[M+H]+	754.5	363.3	10	2	17
PE	PE(P-18:0/20:3) (b)	FALSE	[M+H]+	754.5	363.3	10.1	2	17
PE	PE(P-18:0/20:4)	FALSE	[M+H]+	752.6	361.3	9.7	2	17
PE	PE(P-18:0/20:5)	FALSE	[M+H]+	750.5	359.3	8.8	2	17
PE	PE(P-18:0/22:4)	FALSE	[M+H]+	780.6	389.3	10.1	2	17
PE	PE(P-18:0/22:5) (n3)	FALSE	[M+H]+	778.5	387.3	9.8	2	17
PE	PE(P-18:0/22:5) (n6)	FALSE	[M+H]+	778.5	387.3	10	2	17
PE	PE(P-18:0/22:6)	FALSE	[M+H]+	776.6	385.3	9.4	2	17
PE	PE(P-18:1/18:1) (a)	FALSE	[M+H]+	728.6	339.3	9.6	2	17
PE	PE(P-18:1/18:2) (a)	FALSE	[M+H]+	726.5	337.3	8.6	2	17
PE	PE(P-18:1/18:3)	FALSE	[M+H]+	724.5	335.3	8.2	2	17
PE	PE(P-18:1/20:3) (a)	FALSE	[M+H]+	752.5	363.3	9	2	17
PE	PE(P-18:1/20:3) (b)	FALSE	[M+H]+	752.5	363.3	9.4	2	17
PE	PE(P-18:1/20:4) (a)	FALSE	[M+H]+	750.5	361.3	8.5	2	17
PE	PE(P-18:1/20:5) (a)	FALSE	[M+H]+	748.5	359.3	7.7	2	17
PE	PE(P-18:1/22:4)	FALSE	[M+H]+	778.5	389.3	9.5	2	17
PE	PE(P-18:1/22:5) (a)	FALSE	[M+H]+	776.6	387.3	8.6	2	17
PE	PE(P-18:1/22:5) (b)	FALSE	[M+H]+	776.6	387.3	9.1	2	17
PE	PE(P-18:1/22:6) (a)	FALSE	[M+H]+	774.5	385.3	8.2	2	17
PE	PE(P-19:0/20:4) (a)	FALSE	[M+H]+	766.6	361.3	10	2	17
PE	PE(P-20:0/18:1)	FALSE	[M+H]+	758.6	339.3	10.4	2	17
PE	PE(P-20:0/18:2)	FALSE	[M+H]+	756.6	337.3	10.2	2	17
PE	PE(P-20:0/20:4)	FALSE	[M+H]+	780.6	361.3	10.2	2	17
PE	PE(P-20:0/22:6)	FALSE	[M+H]+	804.6	385.3	10.1	2	17
PE	PE(P-20:1/20:4)	FALSE	[M+H]+	778.5	361.3	9.8	2	17
PE	PE(P-20:1/22:6) (a)	FALSE	[M+H]+	802.6	385.3	9.5	2	17
LPE	LPE(16:0) [sn2]	FALSE	[M+H]+	454.3	313.3	3	1.5	17
LPE	LPE(16:0) [sn1]	FALSE	[M+H]+	454.3	313.3	3.1	1.5	17
LPE	LPE(17:0) [sn2]	FALSE	[M+H]+	468.3	327.3	3.5	1.5	17
LPE	LPE(18:0) [sn2]	FALSE	[M+H]+	482.3	341.3	3.7	1.5	17
LPE	LPE(18:0) [sn1]	FALSE	[M+H]+	482.3	341.3	3.8	1.5	17
LPE	LPE(18:1) [sn2]	FALSE	[M+H]+	480.3	339.3	3.2	1.5	17
LPE	LPE(18:1) [sn1]	FALSE	[M+H]+	480.3	339.3	3.3	1.5	17
LPE	LPE(18:2) [sn2]	FALSE	[M+H]+	478.3	337.3	2.7	1.5	17
LPE	LPE(18:2) [sn1]	FALSE	[M+H]+	478.3	337.3	2.8	1.5	17
LPE	LPE(20:4) [sn2]	FALSE	[M+H]+	502.3	361.3	2.5	1.5	17
LPE	LPE(20:4) [sn1]	FALSE	[M+H]+	502.3	361.3	2.7	1.5	17
LPE	LPE(22:6) [sn2]	FALSE	[M+H]+	526.3	385.3	2.6	1.5	17
LPE	LPE(P-16:0)	FALSE	[M+H]+	438.3	266.4	3.4	1.5	19
LPE	LPE(P-18:0)	FALSE	[M+H]+	466.3	294.4	4	1.5	19
LPE	LPE(P-18:1)	FALSE	[M+H]+	464.3	292.4	3.6	1.5	19
LPE	LPE(P-20:0)	FALSE	[M+H]+	494.3	322.4	4.7	1.5	19
PI	PI(16:0/16:0)	FALSE	[M+NH4]+	828.6	551.6	6.4	1.5	17
PI	PI(16:0_16:1)	FALSE	[M+NH4]+	826.5	549.5	5.7	1.5	17
PI	PI(34:0)	FALSE	[M+NH4]+	856.6	579.6	7.4	1.5	17
PI	PI(34:1)	FALSE	[M+NH4]+	854.6	577.6	6.6	1.5	17
PI	PI(15-MHDA_18:1)/PI(17:0_18:1)	FALSE	[M+NH4]+	868.6	591.6	7.1	1.5	17
PI	PI(15-MHDA_18:2)/PI(17:0_18:2)	FALSE	[M+NH4]+	866.6	589.6	6.3	1.5	17
PI	PI(18:0_18:1)	FALSE	[M+NH4]+	882.6	605.6	7.6	1.5	17
PI	PI(36:2)	FALSE	[M+NH4]+	880.6	603.6	6.7	1.5	17
PI	PI(16:0_20:3) (a)	FALSE	[M+NH4]+	878.6	601.6	6.1	2	17
PI	PI(16:0_20:3) (b)	FALSE	[M+NH4]+	878.6	601.6	6.2	2	17
PI	PI(18:1_18:2)	FALSE	[M+NH4]+	878.6	601.6	6.5	2	17
PI	PI(16:0_20:4)	FALSE	[M+NH4]+	876.6	599.6	5.9	1.5	17
PI	PI(15-MHDA_20:4)/PI(17:0_20:4)	FALSE	[M+NH4]+	890.6	613.6	6.3	2	17
PI	PI(37:6)	FALSE	[M+NH4]+	886.6	609.6	6	1.5	17
PI	PI(18:0_20:2)	FALSE	[M+NH4]+	908.6	631.6	7.9	2	17
PI	PI(18:0_20:3) (a)	FALSE	[M+NH4]+	906.6	629.6	7.2	2	17
PI	PI(18:0_20:3) (b)	FALSE	[M+NH4]+	906.6	629.6	7.5	2	17
PI	PI(18:0_20:4)	FALSE	[M+NH4]+	904.6	627.6	6.8	1.5	17
PI	PI(38:5) (a)	FALSE	[M+NH4]+	902.6	625.6	6.1	2	17
PI	PI (38:5) (b)	FALSE	[M+NH4]+	902.6	625.6	6.3	2	17
PI	PI(38:6)	FALSE	[M+NH4]+	900.6	623.6	5.6	2	17
PI	PI(18:0_22:4)	FALSE	[M+NH4]+	932.6	655.6	7.3	1.5	17
PI	PI(20:0_20:4)	FALSE	[M+NH4]+	932.6	655.6	7.6	1.5	17
PI	PI(18:0_22:5) (n3)	FALSE	[M+NH4]+	930.6	653.6	6.9	1.5	17
PI	PI(18:0_22:5) (n6)	FALSE	[M+NH4]+	930.6	653.6	7.3	1.5	17
PI	PI(18:0_22:6)	FALSE	[M+NH4]+	928.6	651.6	6.7	1.5	17
LPI	LPI(18:0) [sn2]	FALSE	[M+NH4]+	618.3	341.3	3	1.5	17
LPI	LPI(18:0) [sn1]	FALSE	[M+NH4]+	618.3	341.3	3.2	1.5	17
LPI	LPI(18:1) [sn2]	FALSE	[M+NH4]+	616.3	339.3	2.5	1.5	17
LPI	LPI(18:1) [sn1]	FALSE	[M+NH4]+	616.3	339.3	2.6	1.5	17
LPI	LPI(18:2) [sn2]	FALSE	[M+NH4]+	614.3	337.3	2	1.5	17
LPI	LPI(18:2) [sn1]	FALSE	[M+NH4]+	614.3	337.3	2.1	1.5	17
LPI	LPI(20:4) [sn2]	FALSE	[M+NH4]+	638.3	361.3	2	1.5	17
LPI	LPI(20:4) [sn1]	FALSE	[M+NH4]+	638.3	361.3	2	1.5	17
PS	PS(36:1)	FALSE	[M+H]+	790.6	605.6	8	4	25
PS	PS(36:2)	FALSE	[M+H]+	788.5	603.5	7.2	3	25
PS	PS(38:3)	FALSE	[M+H]+	814.6	629.6	7.9	2	25
PS	PS(38:4)	FALSE	[M+H]+	812.5	627.5	7.2	3	25
PS	PS(38:5)	FALSE	[M+H]+	810.5	625.5	6.4	3	25
PS	PS(40:5)	FALSE	[M+H]+	838.6	653.6	7.4	3	25
PS	PS(40:6)	FALSE	[M+H]+	836.5	651.5	7	3	25
PG	PG(34:1)	FALSE	[M+NH4]+	766.6	577.5	6.8	1.5	21
PG	PG(36:1)	FALSE	[M+NH4]+	764.6	575.5	6.1	1.5	21
PG	PG(36:2)	FALSE	[M+NH4]+	794.6	605.6	8	1.5	21
PG	PG(34:2)	FALSE	[M+NH4]+	792.6	603.5	7.1	1.5	21
CE	CE(14:0)	FALSE	[M+NH4]+	614.6	369.3	11.9	1.5	10
CE	CE(15:0)	FALSE	[M+NH4]+	628.6	369.3	12	1.5	10
CE	CE(16:0)	FALSE	[M+NH4]+	642.6	369.3	12.1	1.5	10
CE	CE(16:1)	FALSE	[M+NH4]+	640.6	369.3	11.9	1.5	10
CE	CE(16:2)	FALSE	[M+NH4]+	638.6	369.3	11.8	1.5	10
CE	CE(17:0)	FALSE	[M+NH4]+	656.6	369.3	12.2	1.5	10
CE	CE(17:1)	FALSE	[M+NH4]+	654.6	369.3	12	1.5	10
CE	CE(18:0)	FALSE	[M+NH4]+	670.7	369.3	12.3	1.5	10
CE	CE(18:1)	FALSE	[M+NH4]+	668.6	369.3	12.1	1.5	10
CE	CE(18:2)	FALSE	[M+NH4]+	666.6	369.3	12	1.5	10
CE	CE(18:3)	FALSE	[M+NH4]+	664.6	369.3	11.7	1.5	10
CE	CE(20:1)	FALSE	[M+NH4]+	696.7	369.3	12.2	1.5	10
CE	CE(20:2)	FALSE	[M+NH4]+	694.7	369.3	12.1	1.5	10
CE	CE(20:3)	FALSE	[M+NH4]+	692.6	369.3	12	1.5	10
CE	CE(20:4)	FALSE	[M+NH4]+	690.6	369.3	11.8	1.5	10
CE	CE(20:5)	FALSE	[M+NH4]+	688.6	369.3	11.6	1.5	10
CE	CE(22:0)	FALSE	[M+NH4]+	726.7	369.3	12.5	1.5	10
CE	CE(22:1)	FALSE	[M+NH4]+	724.7	369.3	12.4	1.5	10
CE	CE(22:4)	FALSE	[M+NH4]+	718.7	369.3	12	1.5	10
CE	CE(22:5) (n3)	FALSE	[M+NH4]+	716.6	369.3	11.7	1.5	10
CE	CE(22:5) (n6)	FALSE	[M+NH4]+	716.6	369.3	11.8	1.5	10
CE	CE(22:6)	FALSE	[M+NH4]+	714.6	369.3	11.7	1.5	10
CE	CE(24:0)	FALSE	[M+NH4]+	754.7	369.3	12.6	1.5	10
CE	CE(24:1)	FALSE	[M+NH4]+	752.7	369.3	12.5	1.5	10
CE	CE(24:4)	FALSE	[M+NH4]+	746.7	369.3	12.2	1.5	10
CE	CE(24:5)	FALSE	[M+NH4]+	744.7	369.3	12.1	1.5	10
CE	CE(24:6)	FALSE	[M+NH4]+	742.7	369.3	11.9	1.5	10
COH	COH	FALSE	[M+H]+	369.4	161.2	7.3	1.5	23
DE	DE(16:0)	FALSE	[M+NH4]+	640.8	367.4	10.4	1.5	12
DE	DE(18:1)	FALSE	[M+NH4]+	666.8	367.4	10.5	1.5	12
DE	DE(18:2)	FALSE	[M+NH4]+	664.8	367.4	10.4	1.5	12
DE	DE(20:4)	FALSE	[M+NH4]+	688.8	367.4	10.3	1.5	12
DE	DE(22:6)	FALSE	[M+NH4]+	712.8	367.4	10.3	1.5	12
AcylCarnitine	AcylCarnitine(12:0)	FALSE	[M+H]+	344.3	85.1	1.5	1.5	30
AcylCarnitine	AcylCarnitine(13:0)	FALSE	[M+H]+	358.3	85.1	1.7	1.5	30
AcylCarnitine	AcylCarnitine(14:0)	FALSE	[M+H]+	372.3	85.1	2.2	1.5	30
AcylCarnitine	AcylCarnitine(14:1)	FALSE	[M+H]+	370.3	85.1	1.6	1.5	30
AcylCarnitine	AcylCarnitine(14:2)	FALSE	[M+H]+	368.3	85.1	1.5	1.5	30
AcylCarnitine	AcylCarnitine(15:0) (b)	FALSE	[M+H]+	386.3	85.1	2.6	1.5	30
AcylCarnitine	AcylCarnitine(16:0)	FALSE	[M+H]+	400.4	85.1	3	1.5	30
AcylCarnitine	AcylCarnitine(16:1)	FALSE	[M+H]+	398.3	85.1	2.4	1.5	30
AcylCarnitine	AcylCarnitine(17:0) (a)	FALSE	[M+H]+	414.4	85.1	3.2	1.5	30
AcylCarnitine	AcylCarnitine(17:0) (b)	FALSE	[M+H]+	414.4	85.1	3.3	1.5	30
AcylCarnitine	AcylCarnitine(18:0)	FALSE	[M+H]+	428.4	85.1	3.7	1.5	30
AcylCarnitine	AcylCarnitine(18:1)	FALSE	[M+H]+	426.4	85.1	3.1	1.5	30
AcylCarnitine	AcylCarnitine(18:2)	FALSE	[M+H]+	424.3	85.1	2.8	1.5	30
DG	DG(14:0_16:0)	FALSE	[M+NH4]+	558.5	313.3	9.9	1.5	21
DG	DG(16:0_16:0)	FALSE	[M+NH4]+	586.5	313.2	10.2	1.5	21
DG	DG(16:0_16:1)	FALSE	[M+NH4]+	584.5	313.2	10	1.5	21
DG	DG(14:0_18:2)	FALSE	[M+NH4]+	582.5	285.2	9.2	1.5	21
DG	DG(16:0_18:1)	FALSE	[M+NH4]+	612.6	313.3	10.3	1.5	21
DG	DG(16:1_18:1)	FALSE	[M+NH4]+	610.5	339.2	10.1	1.5	21
DG	DG(16:0_18:2)	FALSE	[M+NH4]+	610.5	313.2	10.1	1.5	21
DG	DG(18:0_18:1)	FALSE	[M+NH4]+	640.6	341.3	10.5	1.5	21
DG	DG(18:1_18:1)	FALSE	[M+NH4]+	638.6	339.3	10.3	1.5	21
DG	DG(18:0_18:2)	FALSE	[M+NH4]+	638.6	341.3	10.3	1.5	21
DG	DG(18:1_18:2)	FALSE	[M+NH4]+	636.6	339.3	10.2	1.5	21
DG	DG(18:2_18:2)	FALSE	[M+NH4]+	634.5	337.2	9.9	1.5	21
DG	DG(18:1_18:3)	FALSE	[M+NH4]+	634.5	339.2	10	1.5	21
DG	DG(16:0_20:4)	FALSE	[M+NH4]+	634.5	313.2	10.1	1.5	21
DG	DG(18:1_20:3)	FALSE	[M+NH4]+	662.6	339.3	10.2	1.5	21
DG	DG(18:0_20:4)	FALSE	[M+NH4]+	662.6	341.3	10.3	1.5	21
DG	DG(18:1_20:4)	FALSE	[M+NH4]+	660.6	339.3	10.1	1.5	21
DG	DG(16:0_22:5)	FALSE	[M+NH4]+	660.6	313.3	10.1	1.5	21
DG	DG(18:2_20:4)	FALSE	[M+NH4]+	658.5	337.2	9.7	1.5	21
DG	DG(16:0_22:6)	FALSE	[M+NH4]+	658.5	313.2	10	1.5	21
TG	TG(48:2) [NL-16:0]	FALSE	[M+NH4]+	820.8	547.5	11.4	1.5	21
TG	TG(48:2) [NL-18:1]	FALSE	[M+NH4]+	820.8	521.5	11.4	1.5	21
TG	TG(48:3) [NL-18:2]	FALSE	[M+NH4]+	818.8	521.5	11.2	1.5	21
TG	TG(50:1) [NL-14:0]	FALSE	[M+NH4]+	850.8	605.6	11.9	1.5	21
TG	TG(50:4) [NL-14:0]	FALSE	[M+NH4]+	844.8	599.5	11.3	1.5	21
TG	TG(48:2) [NL-14:1]	FALSE	[M+NH4]+	820.8	577.6	11.4	1.5	21
TG	TG(48:2) [NL-16:1]	FALSE	[M+NH4]+	820.8	549.5	11.4	1.5	21
TG	TG(50:3) [NL-14:1]	FALSE	[M+NH4]+	846.8	603.6	11.5	1.5	21
TG	TG(50:3) [NL-18:1]	FALSE	[M+NH4]+	846.8	547.5	11.4	1.5	21
TG	TG(49:1) [NL-15:0]	FALSE	[M+NH4]+	836.8	577.5	11.7	1.5	21
TG	TG(51:2) [NL-15:0]	FALSE	[M+NH4]+	862.8	603.6	11.7	1.5	21
TG	TG(48:0) [NL-16:0]	FALSE	[M+NH4]+	824.8	551.5	11.8	1.5	21
TG	TG(50:0) [NL-18:0]	FALSE	[M+NH4]+	852.8	551.5	12	1.5	21
TG	TG(50:1) [NL-18:1]	FALSE	[M+NH4]+	850.8	551.5	11.9	1.5	21
TG	TG(50:2) [NL-18:2]	FALSE	[M+NH4]+	848.8	551.5	11.7	1.5	21
TG	TG(50:2) [NL-18:1]	FALSE	[M+NH4]+	848.8	549.5	11.6	1.5	21
TG	TG(52:1) [NL-18:0]	FALSE	[M+NH4]+	878.8	577.5	12	1.5	21
TG	TG(52:2) [NL-16:0]	FALSE	[M+NH4]+	876.8	603.6	11.9	1.5	21
TG	TG(52:3) [NL-18:2]	FALSE	[M+NH4]+	874.8	577.6	11.7	1.5	21
TG	TG(52:4) [NL-16:0]	FALSE	[M+NH4]+	872.8	599.6	11.5	1.5	21
TG	TG(48:3) [NL-16:1]	FALSE	[M+NH4]+	818.8	547.5	11.2	1.5	21
TG	TG(50:2) [NL-18:0]	FALSE	[M+NH4]+	848.8	547.5	11.6	1.5	21
TG	TG(50:3) [NL-16:1]	FALSE	[M+NH4]+	846.8	575.6	11.4	1.5	21
TG	TG(52:3) [NL-16:1]	FALSE	[M+NH4]+	874.8	603.6	11.7	1.5	21
TG	TG(52:4) [NL-18:1]	FALSE	[M+NH4]+	872.8	573.6	11.5	1.5	21
TG	TG(49:1) [NL-16:0]	FALSE	[M+NH4]+	836.8	563.5	11.7	1.5	21
TG	TG(51:0) [NL-16:0]	FALSE	[M+NH4]+	866.8	593.6	12.1	1.5	21
TG	TG(49:1) [NL-18:1]	FALSE	[M+NH4]+	836.8	537.5	11.7	1.5	21
TG	TG(51:1) [NL-18:1]	FALSE	[M+NH4]+	864.8	565.5	12	1.5	21
TG	TG(51:2) [NL-18:1]	FALSE	[M+NH4]+	862.8	563.5	11.8	1.5	21
TG	TG(53:2) [NL-17:0]	FALSE	[M+NH4]+	890.8	603.6	12	1.5	21
TG	TG(51:2) [NL-16:0]	FALSE	[M+NH4]+	862.8	589.6	11.8	1.5	21
TG	TG(54:0) [NL-18:0]	FALSE	[M+NH4]+	908.9	607.6	12.3	1.5	21
TG	TG(54:1) [NL-18:1]	FALSE	[M+NH4]+	906.9	607.6	12.2	1.5	21
TG	TG(54:2) [NL-18:0]	FALSE	[M+NH4]+	904.9	603.6	12.1	1.5	21
TG	TG(54:4) [NL-18:0]	FALSE	[M+NH4]+	900.8	599.5	11.8	1.5	21
TG	TG(48:1) [NL-18:1]	FALSE	[M+NH4]+	822.8	523.5	11.6	1.5	21
TG	TG(54:3) [NL-18:1]	FALSE	[M+NH4]+	902.9	603.6	11.9	1.5	21
TG	TG(54:4) [NL-18:2]	FALSE	[M+NH4]+	900.9	603.9	11.7	1.5	21
TG	TG(56:6) [NL-20:4]	FALSE	[M+NH4]+	924.9	603.6	11.6	1.5	21
TG	TG(58:8) [NL-22:6]	FALSE	[M+NH4]+	948.9	603.7	11.5	1.5	21
TG	TG(54:5) [NL-18:1]	FALSE	[M+NH4]+	898.9	599.6	11.5	1.5	21
TG	TG(54:6) [NL-18:2]	FALSE	[M+NH4]+	896.9	599.6	11.3	1.5	21
TG	TG(56:8) [NL-20:4]	FALSE	[M+NH4]+	920.9	599.6	11.4	1.5	21
TG	TG(O-50:1) [NL-16:0]	FALSE	[M+NH4]+	836.8	563.5	12.1	1.5	21
TG	TG(O-52:0) [NL-16:0]	FALSE	[M+NH4]+	866.8	593.6	12.3	1.5	21
TG	TG(O-52:2) [NL-16:0]	FALSE	[M+NH4]+	862.8	589.6	12.1	1.5	21
Ubiquinone	Ubiquinone	FALSE	[M+NH4]+	880.7	197	11.2	1.5	17

## Sheet: Table_9
Table 9: Skyline peak area export
Peptide	Protein	Replicate	Precursor Mz	Precursor Charge	Product Mz	Product Charge	Fragment Ion	Retention Time	Area	Background	Peak Rank
CUDA	ISTD	QCpool_r1	341.3	1	198.196	1	Ion (198.196549/198.196549)	1.4	196050	810	1
CUDA	ISTD	QCpool_r2	341.3	1	198.196	1	Ion (198.196549/198.196549)	1.4	193331	990	1
CUDA	ISTD	S01	341.3	1	198.196	1	Ion (198.196549/198.196549)	1.4	171623	924	1
CUDA	ISTD	S02	341.3	1	198.196	1	Ion (198.196549/198.196549)	1.4	174546	892	1
CUDA	ISTD	S03	341.3	1	198.196	1	Ion (198.196549/198.196549)	1.4	164205	1019	1
CUDA	ISTD	S04	341.3	1	198.196	1	Ion (198.196549/198.196549)	1.4	181165	925	1
CUDA	ISTD	S06	341.3	1	198.196	1	Ion (198.196549/198.196549)	1.4	184964	984	1
CUDA	ISTD	S07	341.3	1	198.196	1	Ion (198.196549/198.196549)	1.4	169085	754	1
CUDA	ISTD	S08	341.3	1	198.196	1	Ion (198.196549/198.196549)	1.4	172645	923	1
CUDA	ISTD	S09	341.3	1	198.196	1	Ion (198.196549/198.196549)	1.4	189019	905	1
CUDA	ISTD	S10	341.3	1	198.196	1	Ion (198.196549/198.196549)	1.4	185122	919	1
CUDA	ISTD	S11	341.3	1	198.196	1	Ion (198.196549/198.196549)	1.39	196659	1373	1
CUDA	ISTD	S12	341.3	1	198.196	1	Ion (198.196549/198.196549)	1.4	176630	917	1
CUDA	ISTD	S13	341.3	1	198.196	1	Ion (198.196549/198.196549)	1.4	206260	983	1
CUDA	ISTD	S14	341.3	1	198.196	1	Ion (198.196549/198.196549)	1.4	172289	970	1
CUDA	ISTD	S15	341.3	1	198.196	1	Ion (198.196549/198.196549)	1.4	173843	1041	1
CUDA	ISTD	S16	341.3	1	198.196	1	Ion (198.196549/198.196549)	1.4	226051	1193	1
CUDA	ISTD	S17	341.3	1	198.196	1	Ion (198.196549/198.196549)	1.4	173072	941	1
CUDA	ISTD	S18	341.3	1	198.196	1	Ion (198.196549/198.196549)	1.4	182103	1110	1
CUDA	ISTD	S19	341.3	1	198.196	1	Ion (198.196549/198.196549)	1.4	198470	1020	1
18:1(d7) Lyso PC	ISTD	QCpool_r1	529.4	1	184.096	1	Ion (184.096549/184.096549)	3.15	748843	17261	1
18:1(d7) Lyso PC	ISTD	QCpool_r2	529.4	1	184.096	1	Ion (184.096549/184.096549)	3.15	739980	18485	1
18:1(d7) Lyso PC	ISTD	S01	529.4	1	184.096	1	Ion (184.096549/184.096549)	3.15	672773	17004	1
18:1(d7) Lyso PC	ISTD	S02	529.4	1	184.096	1	Ion (184.096549/184.096549)	3.15	649641	16043	1
18:1(d7) Lyso PC	ISTD	S03	529.4	1	184.096	1	Ion (184.096549/184.096549)	3.15	659492	19935	1
18:1(d7) Lyso PC	ISTD	S04	529.4	1	184.096	1	Ion (184.096549/184.096549)	3.15	644025	18503	1
18:1(d7) Lyso PC	ISTD	S06	529.4	1	184.096	1	Ion (184.096549/184.096549)	3.15	632644	16636	1
18:1(d7) Lyso PC	ISTD	S07	529.4	1	184.096	1	Ion (184.096549/184.096549)	3.15	680695	16615	1
18:1(d7) Lyso PC	ISTD	S08	529.4	1	184.096	1	Ion (184.096549/184.096549)	3.15	657082	16036	1
18:1(d7) Lyso PC	ISTD	S09	529.4	1	184.096	1	Ion (184.096549/184.096549)	3.15	620305	15986	1
18:1(d7) Lyso PC	ISTD	S10	529.4	1	184.096	1	Ion (184.096549/184.096549)	3.15	614887	15057	1
18:1(d7) Lyso PC	ISTD	S11	529.4	1	184.096	1	Ion (184.096549/184.096549)	3.15	629785	19485	1
18:1(d7) Lyso PC	ISTD	S12	529.4	1	184.096	1	Ion (184.096549/184.096549)	3.15	651152	17315	1
18:1(d7) Lyso PC	ISTD	S13	529.4	1	184.096	1	Ion (184.096549/184.096549)	3.15	703485	18942	1
18:1(d7) Lyso PC	ISTD	S14	529.4	1	184.096	1	Ion (184.096549/184.096549)	3.15	678311	20248	1
18:1(d7) Lyso PC	ISTD	S15	529.4	1	184.096	1	Ion (184.096549/184.096549)	3.15	638515	15941	1
18:1(d7) Lyso PC	ISTD	S16	529.4	1	184.096	1	Ion (184.096549/184.096549)	3.15	632187	16838	1
18:1(d7) Lyso PC	ISTD	S17	529.4	1	184.096	1	Ion (184.096549/184.096549)	3.15	674434	17304	1
18:1(d7) Lyso PC	ISTD	S18	529.4	1	184.096	1	Ion (184.096549/184.096549)	3.15	654385	17530	1
18:1(d7) Lyso PC	ISTD	S19	529.4	1	184.096	1	Ion (184.096549/184.096549)	3.15	624217	15018	1
18:1(d7) Lyso PE	ISTD	QCpool_r1	487.4	1	346.296	1	Ion (346.296549/346.296549)	3.24	10670	867	1
18:1(d7) Lyso PE	ISTD	QCpool_r2	487.4	1	346.296	1	Ion (346.296549/346.296549)	3.24	11126	781	1
18:1(d7) Lyso PE	ISTD	S01	487.4	1	346.296	1	Ion (346.296549/346.296549)	3.24	8784	902	1
18:1(d7) Lyso PE	ISTD	S02	487.4	1	346.296	1	Ion (346.296549/346.296549)	3.24	8538	912	1
18:1(d7) Lyso PE	ISTD	S03	487.4	1	346.296	1	Ion (346.296549/346.296549)	3.24	9545	881	1
18:1(d7) Lyso PE	ISTD	S04	487.4	1	346.296	1	Ion (346.296549/346.296549)	3.24	8540	822	1
18:1(d7) Lyso PE	ISTD	S06	487.4	1	346.296	1	Ion (346.296549/346.296549)	3.24	10237	901	1
18:1(d7) Lyso PE	ISTD	S07	487.4	1	346.296	1	Ion (346.296549/346.296549)	3.24	10388	886	1
18:1(d7) Lyso PE	ISTD	S08	487.4	1	346.296	1	Ion (346.296549/346.296549)	3.24	8925	805	1
18:1(d7) Lyso PE	ISTD	S09	487.4	1	346.296	1	Ion (346.296549/346.296549)	3.24	8653	873	1
18:1(d7) Lyso PE	ISTD	S10	487.4	1	346.296	1	Ion (346.296549/346.296549)	3.24	8932	817	1
18:1(d7) Lyso PE	ISTD	S11	487.4	1	346.296	1	Ion (346.296549/346.296549)	3.24	9906	871	1
18:1(d7) Lyso PE	ISTD	S12	487.4	1	346.296	1	Ion (346.296549/346.296549)	3.24	9577	988	1
18:1(d7) Lyso PE	ISTD	S13	487.4	1	346.296	1	Ion (346.296549/346.296549)	3.24	9855	889	1
18:1(d7) Lyso PE	ISTD	S14	487.4	1	346.296	1	Ion (346.296549/346.296549)	3.24	9818	868	1
18:1(d7) Lyso PE	ISTD	S15	487.4	1	346.296	1	Ion (346.296549/346.296549)	3.24	8882	988	1
18:1(d7) Lyso PE	ISTD	S16	487.4	1	346.296	1	Ion (346.296549/346.296549)	3.24	9808	879	1
18:1(d7) Lyso PE	ISTD	S17	487.4	1	346.296	1	Ion (346.296549/346.296549)	3.24	8889	854	1
18:1(d7) Lyso PE	ISTD	S18	487.4	1	346.296	1	Ion (346.296549/346.296549)	3.24	9236	966	1
18:1(d7) Lyso PE	ISTD	S19	487.4	1	346.296	1	Ion (346.296549/346.296549)	3.24	8496	890	1
15:0-18:1(d7) PI NH4+	ISTD	QCpool_r1	847.6	1	570.496	1	Ion (570.496549/570.496549)	6.02	57511	1367	1
15:0-18:1(d7) PI NH4+	ISTD	QCpool_r2	847.6	1	570.496	1	Ion (570.496549/570.496549)	6	55764	1229	1
15:0-18:1(d7) PI NH4+	ISTD	S01	847.6	1	570.496	1	Ion (570.496549/570.496549)	6.02	47270	1489	1
15:0-18:1(d7) PI NH4+	ISTD	S02	847.6	1	570.496	1	Ion (570.496549/570.496549)	6.02	47043	1358	1
15:0-18:1(d7) PI NH4+	ISTD	S03	847.6	1	570.496	1	Ion (570.496549/570.496549)	6	47075	1302	1
15:0-18:1(d7) PI NH4+	ISTD	S04	847.6	1	570.496	1	Ion (570.496549/570.496549)	6.02	45840	1655	1
15:0-18:1(d7) PI NH4+	ISTD	S06	847.6	1	570.496	1	Ion (570.496549/570.496549)	6	46830	1138	1
15:0-18:1(d7) PI NH4+	ISTD	S07	847.6	1	570.496	1	Ion (570.496549/570.496549)	6	46261	1669	1
15:0-18:1(d7) PI NH4+	ISTD	S08	847.6	1	570.496	1	Ion (570.496549/570.496549)	6.02	45607	1668	1
15:0-18:1(d7) PI NH4+	ISTD	S09	847.6	1	570.496	1	Ion (570.496549/570.496549)	6	45777	1437	1
15:0-18:1(d7) PI NH4+	ISTD	S10	847.6	1	570.496	1	Ion (570.496549/570.496549)	6	44866	1432	1
15:0-18:1(d7) PI NH4+	ISTD	S11	847.6	1	570.496	1	Ion (570.496549/570.496549)	6	44805	1604	1
15:0-18:1(d7) PI NH4+	ISTD	S12	847.6	1	570.496	1	Ion (570.496549/570.496549)	6	47809	1556	1
15:0-18:1(d7) PI NH4+	ISTD	S13	847.6	1	570.496	1	Ion (570.496549/570.496549)	6.02	49551	1443	1
15:0-18:1(d7) PI NH4+	ISTD	S14	847.6	1	570.496	1	Ion (570.496549/570.496549)	6	48329	1714	1
15:0-18:1(d7) PI NH4+	ISTD	S15	847.6	1	570.496	1	Ion (570.496549/570.496549)	6	46339	1178	1
15:0-18:1(d7) PI NH4+	ISTD	S16	847.6	1	570.496	1	Ion (570.496549/570.496549)	6	46193	1644	1
15:0-18:1(d7) PI NH4+	ISTD	S17	847.6	1	570.496	1	Ion (570.496549/570.496549)	6	47061	1196	1
15:0-18:1(d7) PI NH4+	ISTD	S18	847.6	1	570.496	1	Ion (570.496549/570.496549)	6	47799	1705	1
15:0-18:1(d7) PI NH4+	ISTD	S19	847.6	1	570.496	1	Ion (570.496549/570.496549)	6	45096	1715	1
15:0-18:1(d7) PG NH4+	ISTD	QCpool_r1	759.6	1	570.496	1	Ion (570.496549/570.496549)	6.33	346838	4110	1
15:0-18:1(d7) PG NH4+	ISTD	QCpool_r2	759.6	1	570.496	1	Ion (570.496549/570.496549)	6.31	335813	2065	1
15:0-18:1(d7) PG NH4+	ISTD	S01	759.6	1	570.496	1	Ion (570.496549/570.496549)	6.31	281159	4029	1
15:0-18:1(d7) PG NH4+	ISTD	S02	759.6	1	570.496	1	Ion (570.496549/570.496549)	6.33	288284	4437	1
15:0-18:1(d7) PG NH4+	ISTD	S03	759.6	1	570.496	1	Ion (570.496549/570.496549)	6.31	296664	2180	1
15:0-18:1(d7) PG NH4+	ISTD	S04	759.6	1	570.496	1	Ion (570.496549/570.496549)	6.33	310759	3101	1
15:0-18:1(d7) PG NH4+	ISTD	S06	759.6	1	570.496	1	Ion (570.496549/570.496549)	6.31	299693	6380	1
15:0-18:1(d7) PG NH4+	ISTD	S07	759.6	1	570.496	1	Ion (570.496549/570.496549)	6.31	307157	2454	1
15:0-18:1(d7) PG NH4+	ISTD	S08	759.6	1	570.496	1	Ion (570.496549/570.496549)	6.31	286147	5507	1
15:0-18:1(d7) PG NH4+	ISTD	S09	759.6	1	570.496	1	Ion (570.496549/570.496549)	6.33	279787	4573	1
15:0-18:1(d7) PG NH4+	ISTD	S10	759.6	1	570.496	1	Ion (570.496549/570.496549)	6.31	270082	5714	1
15:0-18:1(d7) PG NH4+	ISTD	S11	759.6	1	570.496	1	Ion (570.496549/570.496549)	6.31	280977	1701	1
15:0-18:1(d7) PG NH4+	ISTD	S12	759.6	1	570.496	1	Ion (570.496549/570.496549)	6.31	286804	1570	1
15:0-18:1(d7) PG NH4+	ISTD	S13	759.6	1	570.496	1	Ion (570.496549/570.496549)	6.33	299478	6453	1
15:0-18:1(d7) PG NH4+	ISTD	S14	759.6	1	570.496	1	Ion (570.496549/570.496549)	6.31	304200	1486	1
15:0-18:1(d7) PG NH4+	ISTD	S15	759.6	1	570.496	1	Ion (570.496549/570.496549)	6.31	278683	2337	1
15:0-18:1(d7) PG NH4+	ISTD	S16	759.6	1	570.496	1	Ion (570.496549/570.496549)	6.33	284996	5528	1
15:0-18:1(d7) PG NH4+	ISTD	S17	759.6	1	570.496	1	Ion (570.496549/570.496549)	6.31	295905	1907	1
15:0-18:1(d7) PG NH4+	ISTD	S18	759.6	1	570.496	1	Ion (570.496549/570.496549)	6.31	291477	2120	1
15:0-18:1(d7) PG NH4+	ISTD	S19	759.6	1	570.496	1	Ion (570.496549/570.496549)	6.31	285170	5461	1
15:0-18:1(d7) PS	ISTD	QCpool_r1	755.6	1	570.496	1	Ion (570.496549/570.496549)	6.43	33107	2853	1
15:0-18:1(d7) PS	ISTD	QCpool_r2	755.6	1	570.496	1	Ion (570.496549/570.496549)	6.48	30749	2718	1
15:0-18:1(d7) PS	ISTD	S01	755.6	1	570.496	1	Ion (570.496549/570.496549)	6.55	27816	2573	1
15:0-18:1(d7) PS	ISTD	S02	755.6	1	570.496	1	Ion (570.496549/570.496549)	6.43	28092	2553	1
15:0-18:1(d7) PS	ISTD	S03	755.6	1	570.496	1	Ion (570.496549/570.496549)	6.41	28575	2699	1
15:0-18:1(d7) PS	ISTD	S04	755.6	1	570.496	1	Ion (570.496549/570.496549)	6.45	27226	2847	1
15:0-18:1(d7) PS	ISTD	S06	755.6	1	570.496	1	Ion (570.496549/570.496549)	6.48	30021	2806	1
15:0-18:1(d7) PS	ISTD	S07	755.6	1	570.496	1	Ion (570.496549/570.496549)	6.43	27170	2755	1
15:0-18:1(d7) PS	ISTD	S08	755.6	1	570.496	1	Ion (570.496549/570.496549)	6.47	28679	2755	1
15:0-18:1(d7) PS	ISTD	S09	755.6	1	570.496	1	Ion (570.496549/570.496549)	6.45	27588	2220	1
15:0-18:1(d7) PS	ISTD	S10	755.6	1	570.496	1	Ion (570.496549/570.496549)	6.47	26773	2252	1
15:0-18:1(d7) PS	ISTD	S11	755.6	1	570.496	1	Ion (570.496549/570.496549)	6.43	27254	2594	1
15:0-18:1(d7) PS	ISTD	S12	755.6	1	570.496	1	Ion (570.496549/570.496549)	6.43	29208	2543	1
15:0-18:1(d7) PS	ISTD	S13	755.6	1	570.496	1	Ion (570.496549/570.496549)	6.43	28405	2470	1
15:0-18:1(d7) PS	ISTD	S14	755.6	1	570.496	1	Ion (570.496549/570.496549)	6.57	28148	2799	1
15:0-18:1(d7) PS	ISTD	S15	755.6	1	570.496	1	Ion (570.496549/570.496549)	6.43	28475	2605	1
15:0-18:1(d7) PS	ISTD	S16	755.6	1	570.496	1	Ion (570.496549/570.496549)	6.55	29807	2689	1
15:0-18:1(d7) PS	ISTD	S17	755.6	1	570.496	1	Ion (570.496549/570.496549)	6.57	29755	2578	1
15:0-18:1(d7) PS	ISTD	S18	755.6	1	570.496	1	Ion (570.496549/570.496549)	6.4	29166	2213	1
15:0-18:1(d7) PS	ISTD	S19	755.6	1	570.496	1	Ion (570.496549/570.496549)	6.45	26461	2506	1
d18:1-18:1(d9) SM	ISTD	QCpool_r1	738.6	1	184.096	1	Ion (184.096549/184.096549)	6.98	1705887	46886	1
d18:1-18:1(d9) SM	ISTD	QCpool_r2	738.6	1	184.096	1	Ion (184.096549/184.096549)	6.98	1709934	68290	1
d18:1-18:1(d9) SM	ISTD	S01	738.6	1	184.096	1	Ion (184.096549/184.096549)	6.98	1650461	46704	1
d18:1-18:1(d9) SM	ISTD	S02	738.6	1	184.096	1	Ion (184.096549/184.096549)	6.98	1497127	59979	1
d18:1-18:1(d9) SM	ISTD	S03	738.6	1	184.096	1	Ion (184.096549/184.096549)	6.98	1536408	48081	1
d18:1-18:1(d9) SM	ISTD	S04	738.6	1	184.096	1	Ion (184.096549/184.096549)	6.98	1638556	57294	1
d18:1-18:1(d9) SM	ISTD	S06	738.6	1	184.096	1	Ion (184.096549/184.096549)	6.99	1742945	73504	1
d18:1-18:1(d9) SM	ISTD	S07	738.6	1	184.096	1	Ion (184.096549/184.096549)	6.98	1538738	48206	1
d18:1-18:1(d9) SM	ISTD	S08	738.6	1	184.096	1	Ion (184.096549/184.096549)	6.98	1727535	54910	1
d18:1-18:1(d9) SM	ISTD	S09	738.6	1	184.096	1	Ion (184.096549/184.096549)	6.98	1726776	53309	1
d18:1-18:1(d9) SM	ISTD	S10	738.6	1	184.096	1	Ion (184.096549/184.096549)	6.98	1626539	47864	1
d18:1-18:1(d9) SM	ISTD	S11	738.6	1	184.096	1	Ion (184.096549/184.096549)	6.98	1706378	63371	1
d18:1-18:1(d9) SM	ISTD	S12	738.6	1	184.096	1	Ion (184.096549/184.096549)	6.98	1609519	50016	1
d18:1-18:1(d9) SM	ISTD	S13	738.6	1	184.096	1	Ion (184.096549/184.096549)	6.98	1759920	59385	1
d18:1-18:1(d9) SM	ISTD	S14	738.6	1	184.096	1	Ion (184.096549/184.096549)	6.98	1456268	148382	1
d18:1-18:1(d9) SM	ISTD	S15	738.6	1	184.096	1	Ion (184.096549/184.096549)	6.98	1552992	51992	1
d18:1-18:1(d9) SM	ISTD	S16	738.6	1	184.096	1	Ion (184.096549/184.096549)	6.98	1826067	70399	1
d18:1-18:1(d9) SM	ISTD	S17	738.6	1	184.096	1	Ion (184.096549/184.096549)	6.98	1571108	55415	1
d18:1-18:1(d9) SM	ISTD	S18	738.6	1	184.096	1	Ion (184.096549/184.096549)	6.98	1652745	54379	1
d18:1-18:1(d9) SM	ISTD	S19	738.6	1	184.096	1	Ion (184.096549/184.096549)	6.98	1619633	59733	1
Cholesterol (d7)	ISTD	QCpool_r1	376.4	1	161.196	1	Ion (161.196549/161.196549)	7.1	903	562	1
Cholesterol (d7)	ISTD	QCpool_r2	376.4	1	161.196	1	Ion (161.196549/161.196549)	7.08	1014	569	1
Cholesterol (d7)	ISTD	S01	376.4	1	161.196	1	Ion (161.196549/161.196549)	7.1	774	519	1
Cholesterol (d7)	ISTD	S02	376.4	1	161.196	1	Ion (161.196549/161.196549)	7.08	462	475	2
Cholesterol (d7)	ISTD	S03	376.4	1	161.196	1	Ion (161.196549/161.196549)	7.08	724	575	1
Cholesterol (d7)	ISTD	S04	376.4	1	161.196	1	Ion (161.196549/161.196549)	7.08	927	472	1
Cholesterol (d7)	ISTD	S06	376.4	1	161.196	1	Ion (161.196549/161.196549)	7.08	1196	474	1
Cholesterol (d7)	ISTD	S07	376.4	1	161.196	1	Ion (161.196549/161.196549)	7.08	615	752	1
Cholesterol (d7)	ISTD	S08	376.4	1	161.196	1	Ion (161.196549/161.196549)	7.08	1486	518	1
Cholesterol (d7)	ISTD	S09	376.4	1	161.196	1	Ion (161.196549/161.196549)	7.08	1343	567	1
Cholesterol (d7)	ISTD	S10	376.4	1	161.196	1	Ion (161.196549/161.196549)	7.08	1047	516	2
Cholesterol (d7)	ISTD	S11	376.4	1	161.196	1	Ion (161.196549/161.196549)	7.08	1593	608	2
Cholesterol (d7)	ISTD	S12	376.4	1	161.196	1	Ion (161.196549/161.196549)	7.08	642	571	1
Cholesterol (d7)	ISTD	S13	376.4	1	161.196	1	Ion (161.196549/161.196549)	7.08	1034	528	1
Cholesterol (d7)	ISTD	S14	376.4	1	161.196	1	Ion (161.196549/161.196549)	7.08	619	477	1
Cholesterol (d7)	ISTD	S15	376.4	1	161.196	1	Ion (161.196549/161.196549)	7.08	704	564	1
Cholesterol (d7)	ISTD	S16	376.4	1	161.196	1	Ion (161.196549/161.196549)	7.08	1877	486	1
Cholesterol (d7)	ISTD	S17	376.4	1	161.196	1	Ion (161.196549/161.196549)	7.08	763	481	2
Cholesterol (d7)	ISTD	S18	376.4	1	161.196	1	Ion (161.196549/161.196549)	7.08	420	468	2
Cholesterol (d7)	ISTD	S19	376.4	1	161.196	1	Ion (161.196549/161.196549)	7.08	815	474	2
Cholesterol (d7)	ISTD	QCpool_r1	376.4	1	146.996	1	Ion (146.996549/146.996549)	7.08	786	562	2
Cholesterol (d7)	ISTD	QCpool_r2	376.4	1	146.996	1	Ion (146.996549/146.996549)	7.08	502	570	2
Cholesterol (d7)	ISTD	S01	376.4	1	146.996	1	Ion (146.996549/146.996549)	7.08	666	521	2
Cholesterol (d7)	ISTD	S02	376.4	1	146.996	1	Ion (146.996549/146.996549)	7.08	549	476	1
Cholesterol (d7)	ISTD	S03	376.4	1	146.996	1	Ion (146.996549/146.996549)	7.08	604	572	2
Cholesterol (d7)	ISTD	S04	376.4	1	146.996	1	Ion (146.996549/146.996549)	7.1	826	474	2
Cholesterol (d7)	ISTD	S06	376.4	1	146.996	1	Ion (146.996549/146.996549)	7.08	927	467	2
Cholesterol (d7)	ISTD	S07	376.4	1	146.996	1	Ion (146.996549/146.996549)	7.08	533	754	2
Cholesterol (d7)	ISTD	S08	376.4	1	146.996	1	Ion (146.996549/146.996549)	7.08	931	517	2
Cholesterol (d7)	ISTD	S09	376.4	1	146.996	1	Ion (146.996549/146.996549)	7.08	1257	568	2
Cholesterol (d7)	ISTD	S10	376.4	1	146.996	1	Ion (146.996549/146.996549)	7.07	1271	523	1
Cholesterol (d7)	ISTD	S11	376.4	1	146.996	1	Ion (146.996549/146.996549)	7.08	1648	620	1
Cholesterol (d7)	ISTD	S12	376.4	1	146.996	1	Ion (146.996549/146.996549)	7.08	526	563	2
Cholesterol (d7)	ISTD	S13	376.4	1	146.996	1	Ion (146.996549/146.996549)	7.1	991	514	2
Cholesterol (d7)	ISTD	S14	376.4	1	146.996	1	Ion (146.996549/146.996549)	7.08	574	475	2
Cholesterol (d7)	ISTD	S15	376.4	1	146.996	1	Ion (146.996549/146.996549)	7.08	610	563	2
Cholesterol (d7)	ISTD	S16	376.4	1	146.996	1	Ion (146.996549/146.996549)	7.08	1404	469	2
Cholesterol (d7)	ISTD	S17	376.4	1	146.996	1	Ion (146.996549/146.996549)	7.08	826	474	1
Cholesterol (d7)	ISTD	S18	376.4	1	146.996	1	Ion (146.996549/146.996549)	7.08	773	469	1
Cholesterol (d7)	ISTD	S19	376.4	1	146.996	1	Ion (146.996549/146.996549)	7.08	985	469	1
15:0-18:1(d7) PC	ISTD	QCpool_r1	753.6	1	184.096	1	Ion (184.096549/184.096549)	7.71	11851841	121589	1
15:0-18:1(d7) PC	ISTD	QCpool_r2	753.6	1	184.096	1	Ion (184.096549/184.096549)	7.71	12138843	209927	1
15:0-18:1(d7) PC	ISTD	S01	753.6	1	184.096	1	Ion (184.096549/184.096549)	7.71	11066109	186358	1
15:0-18:1(d7) PC	ISTD	S02	753.6	1	184.096	1	Ion (184.096549/184.096549)	7.71	10605703	120427	1
15:0-18:1(d7) PC	ISTD	S03	753.6	1	184.096	1	Ion (184.096549/184.096549)	7.69	10137346	62367	1
15:0-18:1(d7) PC	ISTD	S04	753.6	1	184.096	1	Ion (184.096549/184.096549)	7.71	11650870	106598	1
15:0-18:1(d7) PC	ISTD	S06	753.6	1	184.096	1	Ion (184.096549/184.096549)	7.71	11136558	175732	1
15:0-18:1(d7) PC	ISTD	S07	753.6	1	184.096	1	Ion (184.096549/184.096549)	7.69	10558946	55664	1
15:0-18:1(d7) PC	ISTD	S08	753.6	1	184.096	1	Ion (184.096549/184.096549)	7.71	11747468	158087	1
15:0-18:1(d7) PC	ISTD	S09	753.6	1	184.096	1	Ion (184.096549/184.096549)	7.71	11225623	165730	1
15:0-18:1(d7) PC	ISTD	S10	753.6	1	184.096	1	Ion (184.096549/184.096549)	7.69	11004513	188022	1
15:0-18:1(d7) PC	ISTD	S11	753.6	1	184.096	1	Ion (184.096549/184.096549)	7.71	12110038	172195	1
15:0-18:1(d7) PC	ISTD	S12	753.6	1	184.096	1	Ion (184.096549/184.096549)	7.69	10767202	68933	1
15:0-18:1(d7) PC	ISTD	S13	753.6	1	184.096	1	Ion (184.096549/184.096549)	7.71	12051283	150315	1
15:0-18:1(d7) PC	ISTD	S14	753.6	1	184.096	1	Ion (184.096549/184.096549)	7.71	11136823	149398	1
15:0-18:1(d7) PC	ISTD	S15	753.6	1	184.096	1	Ion (184.096549/184.096549)	7.71	10819317	60624	1
15:0-18:1(d7) PC	ISTD	S16	753.6	1	184.096	1	Ion (184.096549/184.096549)	7.71	12473221	153572	1
15:0-18:1(d7) PC	ISTD	S17	753.6	1	184.096	1	Ion (184.096549/184.096549)	7.71	10544657	166338	1
15:0-18:1(d7) PC	ISTD	S18	753.6	1	184.096	1	Ion (184.096549/184.096549)	7.69	11257790	201468	1
15:0-18:1(d7) PC	ISTD	S19	753.6	1	184.096	1	Ion (184.096549/184.096549)	7.71	11085441	156336	1
15:0-18:1(d7) PE	ISTD	QCpool_r1	711.6	1	570.496	1	Ion (570.496549/570.496549)	7.88	86702	1828	1
15:0-18:1(d7) PE	ISTD	QCpool_r2	711.6	1	570.496	1	Ion (570.496549/570.496549)	7.88	84245	3023	1
15:0-18:1(d7) PE	ISTD	S01	711.6	1	570.496	1	Ion (570.496549/570.496549)	7.9	75687	2376	1
15:0-18:1(d7) PE	ISTD	S02	711.6	1	570.496	1	Ion (570.496549/570.496549)	7.9	73266	1936	1
15:0-18:1(d7) PE	ISTD	S03	711.6	1	570.496	1	Ion (570.496549/570.496549)	7.88	66268	2667	1
15:0-18:1(d7) PE	ISTD	S04	711.6	1	570.496	1	Ion (570.496549/570.496549)	7.88	70616	2759	1
15:0-18:1(d7) PE	ISTD	S06	711.6	1	570.496	1	Ion (570.496549/570.496549)	7.9	77107	2815	1
15:0-18:1(d7) PE	ISTD	S07	711.6	1	570.496	1	Ion (570.496549/570.496549)	7.88	71513	1247	1
15:0-18:1(d7) PE	ISTD	S08	711.6	1	570.496	1	Ion (570.496549/570.496549)	7.88	77114	2643	1
15:0-18:1(d7) PE	ISTD	S09	711.6	1	570.496	1	Ion (570.496549/570.496549)	7.9	75764	2159	1
15:0-18:1(d7) PE	ISTD	S10	711.6	1	570.496	1	Ion (570.496549/570.496549)	7.88	76112	2988	1
15:0-18:1(d7) PE	ISTD	S11	711.6	1	570.496	1	Ion (570.496549/570.496549)	7.88	78984	2403	1
15:0-18:1(d7) PE	ISTD	S12	711.6	1	570.496	1	Ion (570.496549/570.496549)	7.88	76131	2942	1
15:0-18:1(d7) PE	ISTD	S13	711.6	1	570.496	1	Ion (570.496549/570.496549)	7.88	84094	3358	1
15:0-18:1(d7) PE	ISTD	S14	711.6	1	570.496	1	Ion (570.496549/570.496549)	7.88	74393	2518	1
15:0-18:1(d7) PE	ISTD	S15	711.6	1	570.496	1	Ion (570.496549/570.496549)	7.86	74894	1511	1
15:0-18:1(d7) PE	ISTD	S16	711.6	1	570.496	1	Ion (570.496549/570.496549)	7.88	79973	3193	1
15:0-18:1(d7) PE	ISTD	S17	711.6	1	570.496	1	Ion (570.496549/570.496549)	7.88	68715	3602	1
15:0-18:1(d7) PE	ISTD	S18	711.6	1	570.496	1	Ion (570.496549/570.496549)	7.88	74926	2808	1
15:0-18:1(d7) PE	ISTD	S19	711.6	1	570.496	1	Ion (570.496549/570.496549)	7.88	70879	3153	1
15:0-18:1(d7) DG NH4+	ISTD	QCpool_r1	605.6	1	346.296	1	Ion (346.296549/346.296549)	10.13	63995	935	2
15:0-18:1(d7) DG NH4+	ISTD	QCpool_r2	605.6	1	346.296	1	Ion (346.296549/346.296549)	10.13	64038	667	2
15:0-18:1(d7) DG NH4+	ISTD	S01	605.6	1	346.296	1	Ion (346.296549/346.296549)	10.13	58408	562	2
15:0-18:1(d7) DG NH4+	ISTD	S02	605.6	1	346.296	1	Ion (346.296549/346.296549)	10.13	54090	801	2
15:0-18:1(d7) DG NH4+	ISTD	S03	605.6	1	346.296	1	Ion (346.296549/346.296549)	10.13	53216	560	2
15:0-18:1(d7) DG NH4+	ISTD	S04	605.6	1	346.296	1	Ion (346.296549/346.296549)	10.13	57015	818	2
15:0-18:1(d7) DG NH4+	ISTD	S06	605.6	1	346.296	1	Ion (346.296549/346.296549)	10.13	63093	555	2
15:0-18:1(d7) DG NH4+	ISTD	S07	605.6	1	346.296	1	Ion (346.296549/346.296549)	10.13	58301	560	2
15:0-18:1(d7) DG NH4+	ISTD	S08	605.6	1	346.296	1	Ion (346.296549/346.296549)	10.13	60100	562	2
15:0-18:1(d7) DG NH4+	ISTD	S09	605.6	1	346.296	1	Ion (346.296549/346.296549)	10.13	59422	556	2
15:0-18:1(d7) DG NH4+	ISTD	S10	605.6	1	346.296	1	Ion (346.296549/346.296549)	10.13	55877	557	2
15:0-18:1(d7) DG NH4+	ISTD	S11	605.6	1	346.296	1	Ion (346.296549/346.296549)	10.13	59828	558	2
15:0-18:1(d7) DG NH4+	ISTD	S12	605.6	1	346.296	1	Ion (346.296549/346.296549)	10.13	54050	566	2
15:0-18:1(d7) DG NH4+	ISTD	S13	605.6	1	346.296	1	Ion (346.296549/346.296549)	10.13	61078	1167	2
15:0-18:1(d7) DG NH4+	ISTD	S14	605.6	1	346.296	1	Ion (346.296549/346.296549)	10.13	55597	977	2
15:0-18:1(d7) DG NH4+	ISTD	S15	605.6	1	346.296	1	Ion (346.296549/346.296549)	10.13	54522	559	2
15:0-18:1(d7) DG NH4+	ISTD	S16	605.6	1	346.296	1	Ion (346.296549/346.296549)	10.13	60674	769	2
15:0-18:1(d7) DG NH4+	ISTD	S17	605.6	1	346.296	1	Ion (346.296549/346.296549)	10.13	54576	562	2
15:0-18:1(d7) DG NH4+	ISTD	S18	605.6	1	346.296	1	Ion (346.296549/346.296549)	10.13	60576	558	2
15:0-18:1(d7) DG NH4+	ISTD	S19	605.6	1	346.296	1	Ion (346.296549/346.296549)	10.13	56102	1339	2
15:0-18:1(d7) DG NH4+	ISTD	QCpool_r1	605.6	1	299.296	1	Ion (299.296549/299.296549)	10.13	82595	782	1
15:0-18:1(d7) DG NH4+	ISTD	QCpool_r2	605.6	1	299.296	1	Ion (299.296549/299.296549)	10.13	82115	1515	1
15:0-18:1(d7) DG NH4+	ISTD	S01	605.6	1	299.296	1	Ion (299.296549/299.296549)	10.13	75514	559	1
15:0-18:1(d7) DG NH4+	ISTD	S02	605.6	1	299.296	1	Ion (299.296549/299.296549)	10.13	69169	1132	1
15:0-18:1(d7) DG NH4+	ISTD	S03	605.6	1	299.296	1	Ion (299.296549/299.296549)	10.13	68940	568	1
15:0-18:1(d7) DG NH4+	ISTD	S04	605.6	1	299.296	1	Ion (299.296549/299.296549)	10.13	72648	952	1
15:0-18:1(d7) DG NH4+	ISTD	S06	605.6	1	299.296	1	Ion (299.296549/299.296549)	10.13	73524	558	1
15:0-18:1(d7) DG NH4+	ISTD	S07	605.6	1	299.296	1	Ion (299.296549/299.296549)	10.13	67638	561	1
15:0-18:1(d7) DG NH4+	ISTD	S08	605.6	1	299.296	1	Ion (299.296549/299.296549)	10.13	71098	557	1
15:0-18:1(d7) DG NH4+	ISTD	S09	605.6	1	299.296	1	Ion (299.296549/299.296549)	10.13	72066	643	1
15:0-18:1(d7) DG NH4+	ISTD	S10	605.6	1	299.296	1	Ion (299.296549/299.296549)	10.13	73953	557	1
15:0-18:1(d7) DG NH4+	ISTD	S11	605.6	1	299.296	1	Ion (299.296549/299.296549)	10.13	73373	630	1
15:0-18:1(d7) DG NH4+	ISTD	S12	605.6	1	299.296	1	Ion (299.296549/299.296549)	10.13	70280	1277	1
15:0-18:1(d7) DG NH4+	ISTD	S13	605.6	1	299.296	1	Ion (299.296549/299.296549)	10.13	78782	837	1
15:0-18:1(d7) DG NH4+	ISTD	S14	605.6	1	299.296	1	Ion (299.296549/299.296549)	10.13	71885	1220	1
15:0-18:1(d7) DG NH4+	ISTD	S15	605.6	1	299.296	1	Ion (299.296549/299.296549)	10.13	71401	562	1
15:0-18:1(d7) DG NH4+	ISTD	S16	605.6	1	299.296	1	Ion (299.296549/299.296549)	10.15	74595	1083	1
15:0-18:1(d7) DG NH4+	ISTD	S17	605.6	1	299.296	1	Ion (299.296549/299.296549)	10.13	69044	564	1
15:0-18:1(d7) DG NH4+	ISTD	S18	605.6	1	299.296	1	Ion (299.296549/299.296549)	10.13	71211	562	1
15:0-18:1(d7) DG NH4+	ISTD	S19	605.6	1	299.296	1	Ion (299.296549/299.296549)	10.13	69601	987	1
15:0-18:1(d7)-15:0 TG NH4+	ISTD	QCpool_r1	829.8	1	570.496	1	Ion (570.496549/570.496549)	11.56	2390639	23717	1
15:0-18:1(d7)-15:0 TG NH4+	ISTD	QCpool_r2	829.8	1	570.496	1	Ion (570.496549/570.496549)	11.56	2239581	2607	1
15:0-18:1(d7)-15:0 TG NH4+	ISTD	S01	829.8	1	570.496	1	Ion (570.496549/570.496549)	11.56	2130590	2200	1
15:0-18:1(d7)-15:0 TG NH4+	ISTD	S02	829.8	1	570.496	1	Ion (570.496549/570.496549)	11.56	2205734	28558	1
15:0-18:1(d7)-15:0 TG NH4+	ISTD	S03	829.8	1	570.496	1	Ion (570.496549/570.496549)	11.56	2052701	2021	1
15:0-18:1(d7)-15:0 TG NH4+	ISTD	S04	829.8	1	570.496	1	Ion (570.496549/570.496549)	11.56	2110831	19618	1
15:0-18:1(d7)-15:0 TG NH4+	ISTD	S06	829.8	1	570.496	1	Ion (570.496549/570.496549)	11.57	2158300	25613	1
15:0-18:1(d7)-15:0 TG NH4+	ISTD	S07	829.8	1	570.496	1	Ion (570.496549/570.496549)	11.56	2336575	1959	1
15:0-18:1(d7)-15:0 TG NH4+	ISTD	S08	829.8	1	570.496	1	Ion (570.496549/570.496549)	11.57	2069928	26639	1
15:0-18:1(d7)-15:0 TG NH4+	ISTD	S09	829.8	1	570.496	1	Ion (570.496549/570.496549)	11.56	2058671	1608	1
15:0-18:1(d7)-15:0 TG NH4+	ISTD	S10	829.8	1	570.496	1	Ion (570.496549/570.496549)	11.56	2106692	1859	1
15:0-18:1(d7)-15:0 TG NH4+	ISTD	S11	829.8	1	570.496	1	Ion (570.496549/570.496549)	11.56	2048512	2143	1
15:0-18:1(d7)-15:0 TG NH4+	ISTD	S12	829.8	1	570.496	1	Ion (570.496549/570.496549)	11.56	2174994	37052	1
15:0-18:1(d7)-15:0 TG NH4+	ISTD	S13	829.8	1	570.496	1	Ion (570.496549/570.496549)	11.56	2069569	23304	1
15:0-18:1(d7)-15:0 TG NH4+	ISTD	S14	829.8	1	570.496	1	Ion (570.496549/570.496549)	11.56	2324627	1912	1
15:0-18:1(d7)-15:0 TG NH4+	ISTD	S15	829.8	1	570.496	1	Ion (570.496549/570.496549)	11.56	2125223	2090	1
15:0-18:1(d7)-15:0 TG NH4+	ISTD	S16	829.8	1	570.496	1	Ion (570.496549/570.496549)	11.57	2107587	19551	1
15:0-18:1(d7)-15:0 TG NH4+	ISTD	S17	829.8	1	570.496	1	Ion (570.496549/570.496549)	11.56	1973349	1595	1
15:0-18:1(d7)-15:0 TG NH4+	ISTD	S18	829.8	1	570.496	1	Ion (570.496549/570.496549)	11.56	2158345	33403	1
15:0-18:1(d7)-15:0 TG NH4+	ISTD	S19	829.8	1	570.496	1	Ion (570.496549/570.496549)	11.56	2009767	2165	1
15:0-18:1(d7)-15:0 TG NH4+	ISTD	QCpool_r1	829.8	1	523.496	1	Ion (523.496549/523.496549)	11.56	968334	8844	2
15:0-18:1(d7)-15:0 TG NH4+	ISTD	QCpool_r2	829.8	1	523.496	1	Ion (523.496549/523.496549)	11.56	896347	1201	2
15:0-18:1(d7)-15:0 TG NH4+	ISTD	S01	829.8	1	523.496	1	Ion (523.496549/523.496549)	11.56	820760	1169	2
15:0-18:1(d7)-15:0 TG NH4+	ISTD	S02	829.8	1	523.496	1	Ion (523.496549/523.496549)	11.56	861592	10334	2
15:0-18:1(d7)-15:0 TG NH4+	ISTD	S03	829.8	1	523.496	1	Ion (523.496549/523.496549)	11.56	805102	1447	2
15:0-18:1(d7)-15:0 TG NH4+	ISTD	S04	829.8	1	523.496	1	Ion (523.496549/523.496549)	11.56	816324	9661	2
15:0-18:1(d7)-15:0 TG NH4+	ISTD	S06	829.8	1	523.496	1	Ion (523.496549/523.496549)	11.57	853027	9842	2
15:0-18:1(d7)-15:0 TG NH4+	ISTD	S07	829.8	1	523.496	1	Ion (523.496549/523.496549)	11.56	913992	1305	2
15:0-18:1(d7)-15:0 TG NH4+	ISTD	S08	829.8	1	523.496	1	Ion (523.496549/523.496549)	11.57	798252	11392	2
15:0-18:1(d7)-15:0 TG NH4+	ISTD	S09	829.8	1	523.496	1	Ion (523.496549/523.496549)	11.56	812211	1195	2
15:0-18:1(d7)-15:0 TG NH4+	ISTD	S10	829.8	1	523.496	1	Ion (523.496549/523.496549)	11.56	837248	1369	2
15:0-18:1(d7)-15:0 TG NH4+	ISTD	S11	829.8	1	523.496	1	Ion (523.496549/523.496549)	11.56	803614	1109	2
15:0-18:1(d7)-15:0 TG NH4+	ISTD	S12	829.8	1	523.496	1	Ion (523.496549/523.496549)	11.56	844589	14595	2
15:0-18:1(d7)-15:0 TG NH4+	ISTD	S13	829.8	1	523.496	1	Ion (523.496549/523.496549)	11.56	810378	8730	2
15:0-18:1(d7)-15:0 TG NH4+	ISTD	S14	829.8	1	523.496	1	Ion (523.496549/523.496549)	11.56	911740	1235	2
15:0-18:1(d7)-15:0 TG NH4+	ISTD	S15	829.8	1	523.496	1	Ion (523.496549/523.496549)	11.56	835463	1650	2
15:0-18:1(d7)-15:0 TG NH4+	ISTD	S16	829.8	1	523.496	1	Ion (523.496549/523.496549)	11.57	830882	7272	2
15:0-18:1(d7)-15:0 TG NH4+	ISTD	S17	829.8	1	523.496	1	Ion (523.496549/523.496549)	11.56	764142	943	2
15:0-18:1(d7)-15:0 TG NH4+	ISTD	S18	829.8	1	523.496	1	Ion (523.496549/523.496549)	11.56	836726	11207	2
15:0-18:1(d7)-15:0 TG NH4+	ISTD	S19	829.8	1	523.496	1	Ion (523.496549/523.496549)	11.56	808378	1027	2
18:1(d7) CE NH4+	ISTD	QCpool_r1	675.7	1	369.296	1	Ion (369.296549/369.296549)	12.1	386278	638	1
18:1(d7) CE NH4+	ISTD	QCpool_r2	675.7	1	369.296	1	Ion (369.296549/369.296549)	12.1	385061	1181	1
18:1(d7) CE NH4+	ISTD	S01	675.7	1	369.296	1	Ion (369.296549/369.296549)	12.1	364220	969	1
18:1(d7) CE NH4+	ISTD	S02	675.7	1	369.296	1	Ion (369.296549/369.296549)	12.1	343707	716	1
18:1(d7) CE NH4+	ISTD	S03	675.7	1	369.296	1	Ion (369.296549/369.296549)	12.1	351927	734	1
18:1(d7) CE NH4+	ISTD	S04	675.7	1	369.296	1	Ion (369.296549/369.296549)	12.1	347362	648	1
18:1(d7) CE NH4+	ISTD	S06	675.7	1	369.296	1	Ion (369.296549/369.296549)	12.1	368662	875	1
18:1(d7) CE NH4+	ISTD	S07	675.7	1	369.296	1	Ion (369.296549/369.296549)	12.1	364233	1147	1
18:1(d7) CE NH4+	ISTD	S08	675.7	1	369.296	1	Ion (369.296549/369.296549)	12.1	358177	951	1
18:1(d7) CE NH4+	ISTD	S09	675.7	1	369.296	1	Ion (369.296549/369.296549)	12.1	364988	804	1
18:1(d7) CE NH4+	ISTD	S10	675.7	1	369.296	1	Ion (369.296549/369.296549)	12.1	363194	1091	1
18:1(d7) CE NH4+	ISTD	S11	675.7	1	369.296	1	Ion (369.296549/369.296549)	12.1	364233	1227	1
18:1(d7) CE NH4+	ISTD	S12	675.7	1	369.296	1	Ion (369.296549/369.296549)	12.1	358031	954	1
18:1(d7) CE NH4+	ISTD	S13	675.7	1	369.296	1	Ion (369.296549/369.296549)	12.1	368924	655	1
18:1(d7) CE NH4+	ISTD	S14	675.7	1	369.296	1	Ion (369.296549/369.296549)	12.1	381605	691	1
18:1(d7) CE NH4+	ISTD	S15	675.7	1	369.296	1	Ion (369.296549/369.296549)	12.1	350922	727	1
18:1(d7) CE NH4+	ISTD	S16	675.7	1	369.296	1	Ion (369.296549/369.296549)	12.1	401440	911	1
18:1(d7) CE NH4+	ISTD	S17	675.7	1	369.296	1	Ion (369.296549/369.296549)	12.1	343363	995	1
18:1(d7) CE NH4+	ISTD	S18	675.7	1	369.296	1	Ion (369.296549/369.296549)	12.1	367767	1118	1
18:1(d7) CE NH4+	ISTD	S19	675.7	1	369.296	1	Ion (369.296549/369.296549)	12.1	389074	840	1
Sph(d16:1)	SPH	QCpool_r1	272.3	1	254.296	1	Ion (254.296549/254.296549)	2.05	2501	2422	1
Sph(d16:1)	SPH	QCpool_r2	272.3	1	254.296	1	Ion (254.296549/254.296549)	2.05	3172	3749	1
Sph(d16:1)	SPH	S01	272.3	1	254.296	1	Ion (254.296549/254.296549)	2.05	3018	2830	1
Sph(d16:1)	SPH	S02	272.3	1	254.296	1	Ion (254.296549/254.296549)	2.05	2875	2984	1
Sph(d16:1)	SPH	S03	272.3	1	254.296	1	Ion (254.296549/254.296549)	2.07	2850	2631	1
Sph(d16:1)	SPH	S04	272.3	1	254.296	1	Ion (254.296549/254.296549)	2.07	1980	3220	1
Sph(d16:1)	SPH	S06	272.3	1	254.296	1	Ion (254.296549/254.296549)	2.07	2472	3332	1
Sph(d16:1)	SPH	S07	272.3	1	254.296	1	Ion (254.296549/254.296549)	2.09	2641	3510	1
Sph(d16:1)	SPH	S08	272.3	1	254.296	1	Ion (254.296549/254.296549)	2	2208	2024	1
Sph(d16:1)	SPH	S09	272.3	1	254.296	1	Ion (254.296549/254.296549)	2.04	1651	2709	1
Sph(d16:1)	SPH	S10	272.3	1	254.296	1	Ion (254.296549/254.296549)	2.05	2986	2743	1
Sph(d16:1)	SPH	S11	272.3	1	254.296	1	Ion (254.296549/254.296549)	2.07	1720	2450	1
Sph(d16:1)	SPH	S12	272.3	1	254.296	1	Ion (254.296549/254.296549)	2.07	2762	3165	1
Sph(d16:1)	SPH	S13	272.3	1	254.296	1	Ion (254.296549/254.296549)	2.07	1950	4517	1
Sph(d16:1)	SPH	S14	272.3	1	254.296	1	Ion (254.296549/254.296549)	2.07	2768	3497	1
Sph(d16:1)	SPH	S15	272.3	1	254.296	1	Ion (254.296549/254.296549)	2.05	2862	3241	1
Sph(d16:1)	SPH	S16	272.3	1	254.296	1	Ion (254.296549/254.296549)	2.05	1177	3053	1
Sph(d16:1)	SPH	S17	272.3	1	254.296	1	Ion (254.296549/254.296549)	2.05	1960	2396	1
Sph(d16:1)	SPH	S18	272.3	1	254.296	1	Ion (254.296549/254.296549)	2.05	1782	2992	1
Sph(d16:1)	SPH	S19	272.3	1	254.296	1	Ion (254.296549/254.296549)	2.05	860	2938	1
Sph(d18:1)	SPH	QCpool_r1	300.3	1	282.296	1	Ion (282.296549/282.296549)	2.83	230408	7562	1
Sph(d18:1)	SPH	QCpool_r2	300.3	1	282.296	1	Ion (282.296549/282.296549)	2.83	207095	4581	1
Sph(d18:1)	SPH	S01	300.3	1	282.296	1	Ion (282.296549/282.296549)	2.83	233643	6583	1
Sph(d18:1)	SPH	S02	300.3	1	282.296	1	Ion (282.296549/282.296549)	2.83	211321	5681	1
Sph(d18:1)	SPH	S03	300.3	1	282.296	1	Ion (282.296549/282.296549)	2.81	245614	5030	1
Sph(d18:1)	SPH	S04	300.3	1	282.296	1	Ion (282.296549/282.296549)	2.83	183536	6721	1
Sph(d18:1)	SPH	S06	300.3	1	282.296	1	Ion (282.296549/282.296549)	2.83	190072	6312	1
Sph(d18:1)	SPH	S07	300.3	1	282.296	1	Ion (282.296549/282.296549)	2.83	214509	4337	1
Sph(d18:1)	SPH	S08	300.3	1	282.296	1	Ion (282.296549/282.296549)	2.81	141572	4908	1
Sph(d18:1)	SPH	S09	300.3	1	282.296	1	Ion (282.296549/282.296549)	2.81	139445	5268	1
Sph(d18:1)	SPH	S10	300.3	1	282.296	1	Ion (282.296549/282.296549)	2.83	222452	5622	1
Sph(d18:1)	SPH	S11	300.3	1	282.296	1	Ion (282.296549/282.296549)	2.81	175855	4912	1
Sph(d18:1)	SPH	S12	300.3	1	282.296	1	Ion (282.296549/282.296549)	2.81	223829	7212	1
Sph(d18:1)	SPH	S13	300.3	1	282.296	1	Ion (282.296549/282.296549)	2.81	185606	5690	1
Sph(d18:1)	SPH	S14	300.3	1	282.296	1	Ion (282.296549/282.296549)	2.83	201641	5632	1
Sph(d18:1)	SPH	S15	300.3	1	282.296	1	Ion (282.296549/282.296549)	2.83	214074	5262	1
Sph(d18:1)	SPH	S16	300.3	1	282.296	1	Ion (282.296549/282.296549)	2.83	170430	5634	1
Sph(d18:1)	SPH	S17	300.3	1	282.296	1	Ion (282.296549/282.296549)	2.83	144875	4444	1
Sph(d18:1)	SPH	S18	300.3	1	282.296	1	Ion (282.296549/282.296549)	2.83	172100	6286	1
Sph(d18:1)	SPH	S19	300.3	1	282.296	1	Ion (282.296549/282.296549)	2.81	169002	5741	1
Sph(d18:2)	SPH	QCpool_r1	298.3	1	280.296	1	Ion (280.296549/280.296549)	2.27	5683	2934	1
Sph(d18:2)	SPH	QCpool_r2	298.3	1	280.296	1	Ion (280.296549/280.296549)	2.27	5483	2599	1
Sph(d18:2)	SPH	S01	298.3	1	280.296	1	Ion (280.296549/280.296549)	2.25	6010	2336	1
Sph(d18:2)	SPH	S02	298.3	1	280.296	1	Ion (280.296549/280.296549)	2.27	4155	2019	1
Sph(d18:2)	SPH	S03	298.3	1	280.296	1	Ion (280.296549/280.296549)	2.27	8575	1801	1
Sph(d18:2)	SPH	S04	298.3	1	280.296	1	Ion (280.296549/280.296549)	2.27	3166	2299	1
Sph(d18:2)	SPH	S06	298.3	1	280.296	1	Ion (280.296549/280.296549)	2.39	8491	2809	1
Sph(d18:2)	SPH	S07	298.3	1	280.296	1	Ion (280.296549/280.296549)	2.25	7026	2365	1
Sph(d18:2)	SPH	S08	298.3	1	280.296	1	Ion (280.296549/280.296549)	2.27	2791	1716	1
Sph(d18:2)	SPH	S09	298.3	1	280.296	1	Ion (280.296549/280.296549)	2.37	5484	3677	1
Sph(d18:2)	SPH	S10	298.3	1	280.296	1	Ion (280.296549/280.296549)	2.25	4732	1817	1
Sph(d18:2)	SPH	S11	298.3	1	280.296	1	Ion (280.296549/280.296549)	2.25	3681	2374	1
Sph(d18:2)	SPH	S12	298.3	1	280.296	1	Ion (280.296549/280.296549)	2.25	5980	2844	1
Sph(d18:2)	SPH	S13	298.3	1	280.296	1	Ion (280.296549/280.296549)	2.25	3111	2770	1
Sph(d18:2)	SPH	S14	298.3	1	280.296	1	Ion (280.296549/280.296549)	2.27	3823	1659	1
Sph(d18:2)	SPH	S15	298.3	1	280.296	1	Ion (280.296549/280.296549)	2.27	6632	2798	1
Sph(d18:2)	SPH	S16	298.3	1	280.296	1	Ion (280.296549/280.296549)	2.39	6925	2929	1
Sph(d18:2)	SPH	S17	298.3	1	280.296	1	Ion (280.296549/280.296549)	2.27	2788	1623	1
Sph(d18:2)	SPH	S18	298.3	1	280.296	1	Ion (280.296549/280.296549)	2.27	4378	1991	1
Sph(d18:2)	SPH	S19	298.3	1	280.296	1	Ion (280.296549/280.296549)	2.25	3329	2084	1
dhCer(d18:0/16:0)	Cer	QCpool_r1	540.5	1	284.296	1	Ion (284.296549/284.296549)	9.21	11488	921	1
dhCer(d18:0/16:0)	Cer	QCpool_r2	540.5	1	284.296	1	Ion (284.296549/284.296549)	9.2	10517	773	1
dhCer(d18:0/16:0)	Cer	S01	540.5	1	284.296	1	Ion (284.296549/284.296549)	9.23	10964	931	1
dhCer(d18:0/16:0)	Cer	S02	540.5	1	284.296	1	Ion (284.296549/284.296549)	9.21	10532	891	1
dhCer(d18:0/16:0)	Cer	S03	540.5	1	284.296	1	Ion (284.296549/284.296549)	9.21	9914	751	1
dhCer(d18:0/16:0)	Cer	S04	540.5	1	284.296	1	Ion (284.296549/284.296549)	9.21	9917	848	1
dhCer(d18:0/16:0)	Cer	S06	540.5	1	284.296	1	Ion (284.296549/284.296549)	9.2	11268	1058	1
dhCer(d18:0/16:0)	Cer	S07	540.5	1	284.296	1	Ion (284.296549/284.296549)	9.2	12620	1007	1
dhCer(d18:0/16:0)	Cer	S08	540.5	1	284.296	1	Ion (284.296549/284.296549)	9.21	10417	793	1
dhCer(d18:0/16:0)	Cer	S09	540.5	1	284.296	1	Ion (284.296549/284.296549)	9.21	8840	949	1
dhCer(d18:0/16:0)	Cer	S10	540.5	1	284.296	1	Ion (284.296549/284.296549)	9.2	10591	845	1
dhCer(d18:0/16:0)	Cer	S11	540.5	1	284.296	1	Ion (284.296549/284.296549)	9.21	10563	852	1
dhCer(d18:0/16:0)	Cer	S12	540.5	1	284.296	1	Ion (284.296549/284.296549)	9.21	10592	809	1
dhCer(d18:0/16:0)	Cer	S13	540.5	1	284.296	1	Ion (284.296549/284.296549)	9.21	11039	804	1
dhCer(d18:0/16:0)	Cer	S14	540.5	1	284.296	1	Ion (284.296549/284.296549)	9.21	12374	913	1
dhCer(d18:0/16:0)	Cer	S15	540.5	1	284.296	1	Ion (284.296549/284.296549)	9.21	9840	850	1
dhCer(d18:0/16:0)	Cer	S16	540.5	1	284.296	1	Ion (284.296549/284.296549)	9.21	9703	1126	1
dhCer(d18:0/16:0)	Cer	S17	540.5	1	284.296	1	Ion (284.296549/284.296549)	9.21	9471	940	1
dhCer(d18:0/16:0)	Cer	S18	540.5	1	284.296	1	Ion (284.296549/284.296549)	9.21	8563	990	1
dhCer(d18:0/16:0)	Cer	S19	540.5	1	284.296	1	Ion (284.296549/284.296549)	9.2	10281	945	1
dhCer(d18:0/18:0)	Cer	QCpool_r1	568.6	1	284.296	1	Ion (284.296549/284.296549)	10.12	7360	966	1
dhCer(d18:0/18:0)	Cer	QCpool_r2	568.6	1	284.296	1	Ion (284.296549/284.296549)	10.12	6777	716	1
dhCer(d18:0/18:0)	Cer	S01	568.6	1	284.296	1	Ion (284.296549/284.296549)	10.12	5718	622	1
dhCer(d18:0/18:0)	Cer	S02	568.6	1	284.296	1	Ion (284.296549/284.296549)	10.12	6034	917	1
dhCer(d18:0/18:0)	Cer	S03	568.6	1	284.296	1	Ion (284.296549/284.296549)	10.1	5773	695	1
dhCer(d18:0/18:0)	Cer	S04	568.6	1	284.296	1	Ion (284.296549/284.296549)	10.12	6525	860	1
dhCer(d18:0/18:0)	Cer	S06	568.6	1	284.296	1	Ion (284.296549/284.296549)	10.12	6356	641	1
dhCer(d18:0/18:0)	Cer	S07	568.6	1	284.296	1	Ion (284.296549/284.296549)	10.12	5252	636	1
dhCer(d18:0/18:0)	Cer	S08	568.6	1	284.296	1	Ion (284.296549/284.296549)	10.12	5340	643	1
dhCer(d18:0/18:0)	Cer	S09	568.6	1	284.296	1	Ion (284.296549/284.296549)	10.12	5273	777	1
dhCer(d18:0/18:0)	Cer	S10	568.6	1	284.296	1	Ion (284.296549/284.296549)	10.12	5003	731	1
dhCer(d18:0/18:0)	Cer	S11	568.6	1	284.296	1	Ion (284.296549/284.296549)	10.12	5774	857	1
dhCer(d18:0/18:0)	Cer	S12	568.6	1	284.296	1	Ion (284.296549/284.296549)	10.12	6192	831	1
dhCer(d18:0/18:0)	Cer	S13	568.6	1	284.296	1	Ion (284.296549/284.296549)	10.12	6537	635	1
dhCer(d18:0/18:0)	Cer	S14	568.6	1	284.296	1	Ion (284.296549/284.296549)	10.12	6122	657	1
dhCer(d18:0/18:0)	Cer	S15	568.6	1	284.296	1	Ion (284.296549/284.296549)	10.12	7145	710	1
dhCer(d18:0/18:0)	Cer	S16	568.6	1	284.296	1	Ion (284.296549/284.296549)	10.12	4504	861	1
dhCer(d18:0/18:0)	Cer	S17	568.6	1	284.296	1	Ion (284.296549/284.296549)	10.12	8041	722	1
dhCer(d18:0/18:0)	Cer	S18	568.6	1	284.296	1	Ion (284.296549/284.296549)	10.12	5024	758	1
dhCer(d18:0/18:0)	Cer	S19	568.6	1	284.296	1	Ion (284.296549/284.296549)	10.1	5522	639	1
dhCer(d18:0/20:0)	Cer	QCpool_r1	596.6	1	284.296	1	Ion (284.296549/284.296549)	10.34	1610	762	1
dhCer(d18:0/20:0)	Cer	QCpool_r2	596.6	1	284.296	1	Ion (284.296549/284.296549)	10.34	1961	751	1
dhCer(d18:0/20:0)	Cer	S01	596.6	1	284.296	1	Ion (284.296549/284.296549)	10.32	1196	751	1
dhCer(d18:0/20:0)	Cer	S02	596.6	1	284.296	1	Ion (284.296549/284.296549)	10.32	1857	793	1
dhCer(d18:0/20:0)	Cer	S03	596.6	1	284.296	1	Ion (284.296549/284.296549)	10.34	1526	839	1
dhCer(d18:0/20:0)	Cer	S04	596.6	1	284.296	1	Ion (284.296549/284.296549)	10.3	1492	846	1
dhCer(d18:0/20:0)	Cer	S06	596.6	1	284.296	1	Ion (284.296549/284.296549)	10.32	1926	754	1
dhCer(d18:0/20:0)	Cer	S07	596.6	1	284.296	1	Ion (284.296549/284.296549)	10.35	1763	702	1
dhCer(d18:0/20:0)	Cer	S08	596.6	1	284.296	1	Ion (284.296549/284.296549)	10.34	1241	754	1
dhCer(d18:0/20:0)	Cer	S09	596.6	1	284.296	1	Ion (284.296549/284.296549)	10.35	923	749	1
dhCer(d18:0/20:0)	Cer	S10	596.6	1	284.296	1	Ion (284.296549/284.296549)	10.34	1046	798	1
dhCer(d18:0/20:0)	Cer	S11	596.6	1	284.296	1	Ion (284.296549/284.296549)	10.35	1278	845	1
dhCer(d18:0/20:0)	Cer	S12	596.6	1	284.296	1	Ion (284.296549/284.296549)	10.34	1180	995	1
dhCer(d18:0/20:0)	Cer	S13	596.6	1	284.296	1	Ion (284.296549/284.296549)	10.34	1206	890	1
dhCer(d18:0/20:0)	Cer	S14	596.6	1	284.296	1	Ion (284.296549/284.296549)	10.34	1549	656	1
dhCer(d18:0/20:0)	Cer	S15	596.6	1	284.296	1	Ion (284.296549/284.296549)	10.3	1084	567	1
dhCer(d18:0/20:0)	Cer	S16	596.6	1	284.296	1	Ion (284.296549/284.296549)	10.32	1174	760	1
dhCer(d18:0/20:0)	Cer	S17	596.6	1	284.296	1	Ion (284.296549/284.296549)	10.34	936	522	1
dhCer(d18:0/20:0)	Cer	S18	596.6	1	284.296	1	Ion (284.296549/284.296549)	10.37	588	477	1
dhCer(d18:0/20:0)	Cer	S19	596.6	1	284.296	1	Ion (284.296549/284.296549)	10.34	1280	618	1
dhCer(d18:0/22:0)	Cer	QCpool_r1	624.6	1	284.296	1	Ion (284.296549/284.296549)	10.5	5302	846	1
dhCer(d18:0/22:0)	Cer	QCpool_r2	624.6	1	284.296	1	Ion (284.296549/284.296549)	10.52	4409	935	1
dhCer(d18:0/22:0)	Cer	S01	624.6	1	284.296	1	Ion (284.296549/284.296549)	10.52	4876	1030	1
dhCer(d18:0/22:0)	Cer	S02	624.6	1	284.296	1	Ion (284.296549/284.296549)	10.5	5511	981	1
dhCer(d18:0/22:0)	Cer	S03	624.6	1	284.296	1	Ion (284.296549/284.296549)	10.52	5283	751	1
dhCer(d18:0/22:0)	Cer	S04	624.6	1	284.296	1	Ion (284.296549/284.296549)	10.52	4758	935	1
dhCer(d18:0/22:0)	Cer	S06	624.6	1	284.296	1	Ion (284.296549/284.296549)	10.5	5269	888	1
dhCer(d18:0/22:0)	Cer	S07	624.6	1	284.296	1	Ion (284.296549/284.296549)	10.49	7454	856	1
dhCer(d18:0/22:0)	Cer	S08	624.6	1	284.296	1	Ion (284.296549/284.296549)	10.5	3448	1041	1
dhCer(d18:0/22:0)	Cer	S09	624.6	1	284.296	1	Ion (284.296549/284.296549)	10.5	3255	833	1
dhCer(d18:0/22:0)	Cer	S10	624.6	1	284.296	1	Ion (284.296549/284.296549)	10.52	4492	890	1
dhCer(d18:0/22:0)	Cer	S11	624.6	1	284.296	1	Ion (284.296549/284.296549)	10.5	2902	889	1
dhCer(d18:0/22:0)	Cer	S12	624.6	1	284.296	1	Ion (284.296549/284.296549)	10.52	4891	1014	1
dhCer(d18:0/22:0)	Cer	S13	624.6	1	284.296	1	Ion (284.296549/284.296549)	10.52	3299	995	1
dhCer(d18:0/22:0)	Cer	S14	624.6	1	284.296	1	Ion (284.296549/284.296549)	10.52	5744	823	1
dhCer(d18:0/22:0)	Cer	S15	624.6	1	284.296	1	Ion (284.296549/284.296549)	10.5	3850	842	1
dhCer(d18:0/22:0)	Cer	S16	624.6	1	284.296	1	Ion (284.296549/284.296549)	10.5	2721	887	1
dhCer(d18:0/22:0)	Cer	S17	624.6	1	284.296	1	Ion (284.296549/284.296549)	10.52	4538	815	1
dhCer(d18:0/22:0)	Cer	S18	624.6	1	284.296	1	Ion (284.296549/284.296549)	10.5	3808	936	1
dhCer(d18:0/22:0)	Cer	S19	624.6	1	284.296	1	Ion (284.296549/284.296549)	10.5	4291	918	1
dhCer(d18:0/24:0)	Cer	QCpool_r1	652.7	1	284.296	1	Ion (284.296549/284.296549)	10.69	21087	1164	1
dhCer(d18:0/24:0)	Cer	QCpool_r2	652.7	1	284.296	1	Ion (284.296549/284.296549)	10.69	20118	1017	1
dhCer(d18:0/24:0)	Cer	S01	652.7	1	284.296	1	Ion (284.296549/284.296549)	10.69	18988	1013	1
dhCer(d18:0/24:0)	Cer	S02	652.7	1	284.296	1	Ion (284.296549/284.296549)	10.71	25579	1167	1
dhCer(d18:0/24:0)	Cer	S03	652.7	1	284.296	1	Ion (284.296549/284.296549)	10.69	24427	1173	1
dhCer(d18:0/24:0)	Cer	S04	652.7	1	284.296	1	Ion (284.296549/284.296549)	10.71	21684	981	1
dhCer(d18:0/24:0)	Cer	S06	652.7	1	284.296	1	Ion (284.296549/284.296549)	10.71	15966	1085	1
dhCer(d18:0/24:0)	Cer	S07	652.7	1	284.296	1	Ion (284.296549/284.296549)	10.69	22543	1236	1
dhCer(d18:0/24:0)	Cer	S08	652.7	1	284.296	1	Ion (284.296549/284.296549)	10.69	15316	1107	1
dhCer(d18:0/24:0)	Cer	S09	652.7	1	284.296	1	Ion (284.296549/284.296549)	10.72	12567	1189	1
dhCer(d18:0/24:0)	Cer	S10	652.7	1	284.296	1	Ion (284.296549/284.296549)	10.69	17513	1168	1
dhCer(d18:0/24:0)	Cer	S11	652.7	1	284.296	1	Ion (284.296549/284.296549)	10.69	11115	1127	1
dhCer(d18:0/24:0)	Cer	S12	652.7	1	284.296	1	Ion (284.296549/284.296549)	10.62	17403	1162	1
dhCer(d18:0/24:0)	Cer	S13	652.7	1	284.296	1	Ion (284.296549/284.296549)	10.69	15535	1372	1
dhCer(d18:0/24:0)	Cer	S14	652.7	1	284.296	1	Ion (284.296549/284.296549)	10.69	25157	1304	1
dhCer(d18:0/24:0)	Cer	S15	652.7	1	284.296	1	Ion (284.296549/284.296549)	10.69	20787	903	1
dhCer(d18:0/24:0)	Cer	S16	652.7	1	284.296	1	Ion (284.296549/284.296549)	10.69	8445	935	1
dhCer(d18:0/24:0)	Cer	S17	652.7	1	284.296	1	Ion (284.296549/284.296549)	10.69	19053	847	1
dhCer(d18:0/24:0)	Cer	S18	652.7	1	284.296	1	Ion (284.296549/284.296549)	10.62	15600	1356	1
dhCer(d18:0/24:0)	Cer	S19	652.7	1	284.296	1	Ion (284.296549/284.296549)	10.69	16857	1177	1
dhCer(d18:0/24:1)	Cer	QCpool_r1	650.6	1	284.296	1	Ion (284.296549/284.296549)	10.43	11885	1086	1
dhCer(d18:0/24:1)	Cer	QCpool_r2	650.6	1	284.296	1	Ion (284.296549/284.296549)	10.45	12741	966	1
dhCer(d18:0/24:1)	Cer	S01	650.6	1	284.296	1	Ion (284.296549/284.296549)	10.45	9969	973	1
dhCer(d18:0/24:1)	Cer	S02	650.6	1	284.296	1	Ion (284.296549/284.296549)	10.45	11575	936	1
dhCer(d18:0/24:1)	Cer	S03	650.6	1	284.296	1	Ion (284.296549/284.296549)	10.45	12502	1085	1
dhCer(d18:0/24:1)	Cer	S04	650.6	1	284.296	1	Ion (284.296549/284.296549)	10.45	15238	940	1
dhCer(d18:0/24:1)	Cer	S06	650.6	1	284.296	1	Ion (284.296549/284.296549)	10.45	11818	1084	1
dhCer(d18:0/24:1)	Cer	S07	650.6	1	284.296	1	Ion (284.296549/284.296549)	10.43	11892	933	1
dhCer(d18:0/24:1)	Cer	S08	650.6	1	284.296	1	Ion (284.296549/284.296549)	10.43	10719	909	1
dhCer(d18:0/24:1)	Cer	S09	650.6	1	284.296	1	Ion (284.296549/284.296549)	10.45	6566	784	1
dhCer(d18:0/24:1)	Cer	S10	650.6	1	284.296	1	Ion (284.296549/284.296549)	10.45	9538	978	1
dhCer(d18:0/24:1)	Cer	S11	650.6	1	284.296	1	Ion (284.296549/284.296549)	10.45	9694	960	1
dhCer(d18:0/24:1)	Cer	S12	650.6	1	284.296	1	Ion (284.296549/284.296549)	10.48	9505	1057	1
dhCer(d18:0/24:1)	Cer	S13	650.6	1	284.296	1	Ion (284.296549/284.296549)	10.43	11188	887	1
dhCer(d18:0/24:1)	Cer	S14	650.6	1	284.296	1	Ion (284.296549/284.296549)	10.43	12638	937	1
dhCer(d18:0/24:1)	Cer	S15	650.6	1	284.296	1	Ion (284.296549/284.296549)	10.45	9695	983	1
dhCer(d18:0/24:1)	Cer	S16	650.6	1	284.296	1	Ion (284.296549/284.296549)	10.45	7996	1081	1
dhCer(d18:0/24:1)	Cer	S17	650.6	1	284.296	1	Ion (284.296549/284.296549)	10.45	13190	1105	1
dhCer(d18:0/24:1)	Cer	S18	650.6	1	284.296	1	Ion (284.296549/284.296549)	10.43	7105	1024	1
dhCer(d18:0/24:1)	Cer	S19	650.6	1	284.296	1	Ion (284.296549/284.296549)	10.45	12784	1048	1
dhCer(d18:1/18:0)	Cer	QCpool_r1	566.6	1	282.296	1	Ion (282.296549/282.296549)	10	55855	865	1
dhCer(d18:1/18:0)	Cer	QCpool_r2	566.6	1	282.296	1	Ion (282.296549/282.296549)	10	49024	536	1
dhCer(d18:1/18:0)	Cer	S01	566.6	1	282.296	1	Ion (282.296549/282.296549)	10	40935	787	1
dhCer(d18:1/18:0)	Cer	S02	566.6	1	282.296	1	Ion (282.296549/282.296549)	10	47794	1053	1
dhCer(d18:1/18:0)	Cer	S03	566.6	1	282.296	1	Ion (282.296549/282.296549)	10	52320	1034	1
dhCer(d18:1/18:0)	Cer	S04	566.6	1	282.296	1	Ion (282.296549/282.296549)	10	58000	851	1
dhCer(d18:1/18:0)	Cer	S06	566.6	1	282.296	1	Ion (282.296549/282.296549)	10	51410	542	1
dhCer(d18:1/18:0)	Cer	S07	566.6	1	282.296	1	Ion (282.296549/282.296549)	10	48772	1480	1
dhCer(d18:1/18:0)	Cer	S08	566.6	1	282.296	1	Ion (282.296549/282.296549)	10	33810	861	1
dhCer(d18:1/18:0)	Cer	S09	566.6	1	282.296	1	Ion (282.296549/282.296549)	10	35523	640	1
dhCer(d18:1/18:0)	Cer	S10	566.6	1	282.296	1	Ion (282.296549/282.296549)	10	39733	521	1
dhCer(d18:1/18:0)	Cer	S11	566.6	1	282.296	1	Ion (282.296549/282.296549)	10	42038	594	1
dhCer(d18:1/18:0)	Cer	S12	566.6	1	282.296	1	Ion (282.296549/282.296549)	10	41078	557	1
dhCer(d18:1/18:0)	Cer	S13	566.6	1	282.296	1	Ion (282.296549/282.296549)	10	52088	522	1
dhCer(d18:1/18:0)	Cer	S14	566.6	1	282.296	1	Ion (282.296549/282.296549)	10	64469	518	1
dhCer(d18:1/18:0)	Cer	S15	566.6	1	282.296	1	Ion (282.296549/282.296549)	10	44030	630	1
dhCer(d18:1/18:0)	Cer	S16	566.6	1	282.296	1	Ion (282.296549/282.296549)	10	39384	701	1
dhCer(d18:1/18:0)	Cer	S17	566.6	1	282.296	1	Ion (282.296549/282.296549)	10	44771	517	1
dhCer(d18:1/18:0)	Cer	S18	566.6	1	282.296	1	Ion (282.296549/282.296549)	9.98	37545	644	1
dhCer(d18:1/18:0)	Cer	S19	566.6	1	282.296	1	Ion (282.296549/282.296549)	10	49530	880	1
dhCer(d18:1/20:0)	Cer	QCpool_r1	594.6	1	282.296	1	Ion (282.296549/282.296549)	10.25	12715	471	1
dhCer(d18:1/20:0)	Cer	QCpool_r2	594.6	1	282.296	1	Ion (282.296549/282.296549)	10.25	14329	701	1
dhCer(d18:1/20:0)	Cer	S01	594.6	1	282.296	1	Ion (282.296549/282.296549)	10.27	11680	798	1
dhCer(d18:1/20:0)	Cer	S02	594.6	1	282.296	1	Ion (282.296549/282.296549)	10.25	14036	607	1
dhCer(d18:1/20:0)	Cer	S03	594.6	1	282.296	1	Ion (282.296549/282.296549)	10.25	10286	801	1
dhCer(d18:1/20:0)	Cer	S04	594.6	1	282.296	1	Ion (282.296549/282.296549)	10.25	12665	659	1
dhCer(d18:1/20:0)	Cer	S06	594.6	1	282.296	1	Ion (282.296549/282.296549)	10.25	13393	811	1
dhCer(d18:1/20:0)	Cer	S07	594.6	1	282.296	1	Ion (282.296549/282.296549)	10.25	13298	647	1
dhCer(d18:1/20:0)	Cer	S08	594.6	1	282.296	1	Ion (282.296549/282.296549)	10.25	8752	470	1
dhCer(d18:1/20:0)	Cer	S09	594.6	1	282.296	1	Ion (282.296549/282.296549)	10.27	9117	545	1
dhCer(d18:1/20:0)	Cer	S10	594.6	1	282.296	1	Ion (282.296549/282.296549)	10.25	10685	513	1
dhCer(d18:1/20:0)	Cer	S11	594.6	1	282.296	1	Ion (282.296549/282.296549)	10.25	10833	844	1
dhCer(d18:1/20:0)	Cer	S12	594.6	1	282.296	1	Ion (282.296549/282.296549)	10.25	10063	666	1
dhCer(d18:1/20:0)	Cer	S13	594.6	1	282.296	1	Ion (282.296549/282.296549)	10.25	10900	432	1
dhCer(d18:1/20:0)	Cer	S14	594.6	1	282.296	1	Ion (282.296549/282.296549)	10.25	12913	519	1
dhCer(d18:1/20:0)	Cer	S15	594.6	1	282.296	1	Ion (282.296549/282.296549)	10.25	11383	562	1
dhCer(d18:1/20:0)	Cer	S16	594.6	1	282.296	1	Ion (282.296549/282.296549)	10.25	9891	467	1
dhCer(d18:1/20:0)	Cer	S17	594.6	1	282.296	1	Ion (282.296549/282.296549)	10.25	9769	658	1
dhCer(d18:1/20:0)	Cer	S18	594.6	1	282.296	1	Ion (282.296549/282.296549)	10.25	9173	751	1
dhCer(d18:1/20:0)	Cer	S19	594.6	1	282.296	1	Ion (282.296549/282.296549)	10.25	12018	531	1
dhCer(d18:1/22:0)	Cer	QCpool_r1	622.6	1	282.296	1	Ion (282.296549/282.296549)	10.43	75611	1156	1
dhCer(d18:1/22:0)	Cer	QCpool_r2	622.6	1	282.296	1	Ion (282.296549/282.296549)	10.43	75533	1400	1
dhCer(d18:1/22:0)	Cer	S01	622.6	1	282.296	1	Ion (282.296549/282.296549)	10.43	70719	1258	1
dhCer(d18:1/22:0)	Cer	S02	622.6	1	282.296	1	Ion (282.296549/282.296549)	10.43	87067	955	1
dhCer(d18:1/22:0)	Cer	S03	622.6	1	282.296	1	Ion (282.296549/282.296549)	10.43	84325	1390	1
dhCer(d18:1/22:0)	Cer	S04	622.6	1	282.296	1	Ion (282.296549/282.296549)	10.43	67637	1188	1
dhCer(d18:1/22:0)	Cer	S06	622.6	1	282.296	1	Ion (282.296549/282.296549)	10.43	64742	957	1
dhCer(d18:1/22:0)	Cer	S07	622.6	1	282.296	1	Ion (282.296549/282.296549)	10.43	100614	730	1
dhCer(d18:1/22:0)	Cer	S08	622.6	1	282.296	1	Ion (282.296549/282.296549)	10.43	48204	776	1
dhCer(d18:1/22:0)	Cer	S09	622.6	1	282.296	1	Ion (282.296549/282.296549)	10.43	45832	1048	1
dhCer(d18:1/22:0)	Cer	S10	622.6	1	282.296	1	Ion (282.296549/282.296549)	10.43	65332	993	1
dhCer(d18:1/22:0)	Cer	S11	622.6	1	282.296	1	Ion (282.296549/282.296549)	10.43	43179	587	1
dhCer(d18:1/22:0)	Cer	S12	622.6	1	282.296	1	Ion (282.296549/282.296549)	10.43	70143	960	1
dhCer(d18:1/22:0)	Cer	S13	622.6	1	282.296	1	Ion (282.296549/282.296549)	10.43	52830	1463	1
dhCer(d18:1/22:0)	Cer	S14	622.6	1	282.296	1	Ion (282.296549/282.296549)	10.43	98272	1446	1
dhCer(d18:1/22:0)	Cer	S15	622.6	1	282.296	1	Ion (282.296549/282.296549)	10.43	70108	900	1
dhCer(d18:1/22:0)	Cer	S16	622.6	1	282.296	1	Ion (282.296549/282.296549)	10.43	43892	625	1
dhCer(d18:1/22:0)	Cer	S17	622.6	1	282.296	1	Ion (282.296549/282.296549)	10.43	57078	1025	1
dhCer(d18:1/22:0)	Cer	S18	622.6	1	282.296	1	Ion (282.296549/282.296549)	10.43	59129	1305	1
dhCer(d18:1/22:0)	Cer	S19	622.6	1	282.296	1	Ion (282.296549/282.296549)	10.43	56273	891	1
dhCer(d18:1/24:0)	Cer	QCpool_r1	650.7	1	282.296	1	Ion (282.296549/282.296549)	10.62	455366	3558	1
dhCer(d18:1/24:0)	Cer	QCpool_r2	650.7	1	282.296	1	Ion (282.296549/282.296549)	10.62	425999	3034	1
dhCer(d18:1/24:0)	Cer	S01	650.7	1	282.296	1	Ion (282.296549/282.296549)	10.62	420402	3397	1
dhCer(d18:1/24:0)	Cer	S02	650.7	1	282.296	1	Ion (282.296549/282.296549)	10.62	523264	3659	1
dhCer(d18:1/24:0)	Cer	S03	650.7	1	282.296	1	Ion (282.296549/282.296549)	10.62	529512	3992	1
dhCer(d18:1/24:0)	Cer	S04	650.7	1	282.296	1	Ion (282.296549/282.296549)	10.62	369698	2923	1
dhCer(d18:1/24:0)	Cer	S06	650.7	1	282.296	1	Ion (282.296549/282.296549)	10.62	283896	3847	1
dhCer(d18:1/24:0)	Cer	S07	650.7	1	282.296	1	Ion (282.296549/282.296549)	10.62	569598	4073	1
dhCer(d18:1/24:0)	Cer	S08	650.7	1	282.296	1	Ion (282.296549/282.296549)	10.62	300432	3159	1
dhCer(d18:1/24:0)	Cer	S09	650.7	1	282.296	1	Ion (282.296549/282.296549)	10.62	244424	3051	1
dhCer(d18:1/24:0)	Cer	S10	650.7	1	282.296	1	Ion (282.296549/282.296549)	10.62	376789	4035	1
dhCer(d18:1/24:0)	Cer	S11	650.7	1	282.296	1	Ion (282.296549/282.296549)	10.62	226725	3292	1
dhCer(d18:1/24:0)	Cer	S12	650.7	1	282.296	1	Ion (282.296549/282.296549)	10.62	399544	2933	1
dhCer(d18:1/24:0)	Cer	S13	650.7	1	282.296	1	Ion (282.296549/282.296549)	10.62	279163	2652	1
dhCer(d18:1/24:0)	Cer	S14	650.7	1	282.296	1	Ion (282.296549/282.296549)	10.62	576864	3536	1
dhCer(d18:1/24:0)	Cer	S15	650.7	1	282.296	1	Ion (282.296549/282.296549)	10.62	448559	2382	1
dhCer(d18:1/24:0)	Cer	S16	650.7	1	282.296	1	Ion (282.296549/282.296549)	10.62	156391	2954	1
dhCer(d18:1/24:0)	Cer	S17	650.7	1	282.296	1	Ion (282.296549/282.296549)	10.62	374045	3977	1
dhCer(d18:1/24:0)	Cer	S18	650.7	1	282.296	1	Ion (282.296549/282.296549)	10.62	360150	2161	1
dhCer(d18:1/24:0)	Cer	S19	650.7	1	282.296	1	Ion (282.296549/282.296549)	10.62	318312	2523	1
dhCer(d18:1/24:1)	Cer	QCpool_r1	648.6	1	282.296	1	Ion (282.296549/282.296549)	10.45	359405	2275	1
dhCer(d18:1/24:1)	Cer	QCpool_r2	648.6	1	282.296	1	Ion (282.296549/282.296549)	10.45	341986	3427	1
dhCer(d18:1/24:1)	Cer	S01	648.6	1	282.296	1	Ion (282.296549/282.296549)	10.45	290495	3758	1
dhCer(d18:1/24:1)	Cer	S02	648.6	1	282.296	1	Ion (282.296549/282.296549)	10.45	315602	2600	1
dhCer(d18:1/24:1)	Cer	S03	648.6	1	282.296	1	Ion (282.296549/282.296549)	10.45	350902	3776	1
dhCer(d18:1/24:1)	Cer	S04	648.6	1	282.296	1	Ion (282.296549/282.296549)	10.45	405422	2991	1
dhCer(d18:1/24:1)	Cer	S06	648.6	1	282.296	1	Ion (282.296549/282.296549)	10.45	277705	5457	1
dhCer(d18:1/24:1)	Cer	S07	648.6	1	282.296	1	Ion (282.296549/282.296549)	10.45	303650	3218	1
dhCer(d18:1/24:1)	Cer	S08	648.6	1	282.296	1	Ion (282.296549/282.296549)	10.45	288585	2581	1
dhCer(d18:1/24:1)	Cer	S09	648.6	1	282.296	1	Ion (282.296549/282.296549)	10.45	196321	3516	1
dhCer(d18:1/24:1)	Cer	S10	648.6	1	282.296	1	Ion (282.296549/282.296549)	10.45	270675	2337	1
dhCer(d18:1/24:1)	Cer	S11	648.6	1	282.296	1	Ion (282.296549/282.296549)	10.45	271478	2998	1
dhCer(d18:1/24:1)	Cer	S12	648.6	1	282.296	1	Ion (282.296549/282.296549)	10.45	250437	2648	1
dhCer(d18:1/24:1)	Cer	S13	648.6	1	282.296	1	Ion (282.296549/282.296549)	10.45	314982	3083	1
dhCer(d18:1/24:1)	Cer	S14	648.6	1	282.296	1	Ion (282.296549/282.296549)	10.45	370305	4708	1
dhCer(d18:1/24:1)	Cer	S15	648.6	1	282.296	1	Ion (282.296549/282.296549)	10.45	276277	4033	1
dhCer(d18:1/24:1)	Cer	S16	648.6	1	282.296	1	Ion (282.296549/282.296549)	10.45	178969	4050	1
dhCer(d18:1/24:1)	Cer	S17	648.6	1	282.296	1	Ion (282.296549/282.296549)	10.45	366127	3466	1
dhCer(d18:1/24:1)	Cer	S18	648.6	1	282.296	1	Ion (282.296549/282.296549)	10.45	206261	3224	1
dhCer(d18:1/24:1)	Cer	S19	648.6	1	282.296	1	Ion (282.296549/282.296549)	10.45	373868	3608	1
Cer(d16:1/16:0)	Cer	QCpool_r1	510.6	1	236.296	1	Ion (236.296549/236.296549)	7.47	3875	661	1
Cer(d16:1/16:0)	Cer	QCpool_r2	510.6	1	236.296	1	Ion (236.296549/236.296549)	7.46	2796	612	1
Cer(d16:1/16:0)	Cer	S01	510.6	1	236.296	1	Ion (236.296549/236.296549)	7.42	2875	942	1
Cer(d16:1/16:0)	Cer	S02	510.6	1	236.296	1	Ion (236.296549/236.296549)	7.46	4830	989	1
Cer(d16:1/16:0)	Cer	S03	510.6	1	236.296	1	Ion (236.296549/236.296549)	7.42	3821	854	1
Cer(d16:1/16:0)	Cer	S04	510.6	1	236.296	1	Ion (236.296549/236.296549)	7.46	3689	713	1
Cer(d16:1/16:0)	Cer	S06	510.6	1	236.296	1	Ion (236.296549/236.296549)	7.46	3490	802	1
Cer(d16:1/16:0)	Cer	S07	510.6	1	236.296	1	Ion (236.296549/236.296549)	7.46	4097	1081	1
Cer(d16:1/16:0)	Cer	S08	510.6	1	236.296	1	Ion (236.296549/236.296549)	7.46	3353	1188	1
Cer(d16:1/16:0)	Cer	S09	510.6	1	236.296	1	Ion (236.296549/236.296549)	7.46	2620	611	1
Cer(d16:1/16:0)	Cer	S10	510.6	1	236.296	1	Ion (236.296549/236.296549)	7.47	3275	892	1
Cer(d16:1/16:0)	Cer	S11	510.6	1	236.296	1	Ion (236.296549/236.296549)	7.47	2726	858	1
Cer(d16:1/16:0)	Cer	S12	510.6	1	236.296	1	Ion (236.296549/236.296549)	7.44	3326	804	1
Cer(d16:1/16:0)	Cer	S13	510.6	1	236.296	1	Ion (236.296549/236.296549)	7.46	2470	661	1
Cer(d16:1/16:0)	Cer	S14	510.6	1	236.296	1	Ion (236.296549/236.296549)	7.47	4678	976	1
Cer(d16:1/16:0)	Cer	S15	510.6	1	236.296	1	Ion (236.296549/236.296549)	7.46	3120	1132	1
Cer(d16:1/16:0)	Cer	S16	510.6	1	236.296	1	Ion (236.296549/236.296549)	7.42	3022	944	1
Cer(d16:1/16:0)	Cer	S17	510.6	1	236.296	1	Ion (236.296549/236.296549)	7.44	2750	1044	1
Cer(d16:1/16:0)	Cer	S18	510.6	1	236.296	1	Ion (236.296549/236.296549)	7.47	3091	1091	1
Cer(d16:1/16:0)	Cer	S19	510.6	1	236.296	1	Ion (236.296549/236.296549)	7.44	3587	805	1
Cer(d16:1/18:0)	Cer	QCpool_r1	538.6	1	236.296	1	Ion (236.296549/236.296549)	8.79	3877	1026	1
Cer(d16:1/18:0)	Cer	QCpool_r2	538.6	1	236.296	1	Ion (236.296549/236.296549)	8.75	3838	990	1
Cer(d16:1/18:0)	Cer	S01	538.6	1	236.296	1	Ion (236.296549/236.296549)	8.74	3473	1034	1
Cer(d16:1/18:0)	Cer	S02	538.6	1	236.296	1	Ion (236.296549/236.296549)	8.75	4457	1169	1
Cer(d16:1/18:0)	Cer	S03	538.6	1	236.296	1	Ion (236.296549/236.296549)	8.74	4629	1127	1
Cer(d16:1/18:0)	Cer	S04	538.6	1	236.296	1	Ion (236.296549/236.296549)	8.75	3717	1029	1
Cer(d16:1/18:0)	Cer	S06	538.6	1	236.296	1	Ion (236.296549/236.296549)	8.77	3112	979	1
Cer(d16:1/18:0)	Cer	S07	538.6	1	236.296	1	Ion (236.296549/236.296549)	8.75	2484	948	1
Cer(d16:1/18:0)	Cer	S08	538.6	1	236.296	1	Ion (236.296549/236.296549)	8.77	2677	1172	1
Cer(d16:1/18:0)	Cer	S09	538.6	1	236.296	1	Ion (236.296549/236.296549)	8.75	3460	1276	1
Cer(d16:1/18:0)	Cer	S10	538.6	1	236.296	1	Ion (236.296549/236.296549)	8.74	3137	1267	1
Cer(d16:1/18:0)	Cer	S11	538.6	1	236.296	1	Ion (236.296549/236.296549)	8.74	3849	983	1
Cer(d16:1/18:0)	Cer	S12	538.6	1	236.296	1	Ion (236.296549/236.296549)	8.77	3178	1117	1
Cer(d16:1/18:0)	Cer	S13	538.6	1	236.296	1	Ion (236.296549/236.296549)	8.77	3135	979	1
Cer(d16:1/18:0)	Cer	S14	538.6	1	236.296	1	Ion (236.296549/236.296549)	8.75	3819	1029	1
Cer(d16:1/18:0)	Cer	S15	538.6	1	236.296	1	Ion (236.296549/236.296549)	8.75	3891	1129	1
Cer(d16:1/18:0)	Cer	S16	538.6	1	236.296	1	Ion (236.296549/236.296549)	8.74	2819	1081	1
Cer(d16:1/18:0)	Cer	S17	538.6	1	236.296	1	Ion (236.296549/236.296549)	8.75	3366	1026	1
Cer(d16:1/18:0)	Cer	S18	538.6	1	236.296	1	Ion (236.296549/236.296549)	8.75	3248	935	1
Cer(d16:1/18:0)	Cer	S19	538.6	1	236.296	1	Ion (236.296549/236.296549)	8.75	3410	1266	1
Cer(d16:1/20:0)	Cer	QCpool_r1	566.6	1	236.296	1	Ion (236.296549/236.296549)	10.03	921	611	1
Cer(d16:1/20:0)	Cer	QCpool_r2	566.6	1	236.296	1	Ion (236.296549/236.296549)	10.01	1247	519	1
Cer(d16:1/20:0)	Cer	S01	566.6	1	236.296	1	Ion (236.296549/236.296549)	10.03	1351	423	1
Cer(d16:1/20:0)	Cer	S02	566.6	1	236.296	1	Ion (236.296549/236.296549)	10.03	1262	517	1
Cer(d16:1/20:0)	Cer	S03	566.6	1	236.296	1	Ion (236.296549/236.296549)	10	991	520	1
Cer(d16:1/20:0)	Cer	S04	566.6	1	236.296	1	Ion (236.296549/236.296549)	10.01	1413	520	1
Cer(d16:1/20:0)	Cer	S06	566.6	1	236.296	1	Ion (236.296549/236.296549)	10.01	1257	472	1
Cer(d16:1/20:0)	Cer	S07	566.6	1	236.296	1	Ion (236.296549/236.296549)	10.01	1916	708	1
Cer(d16:1/20:0)	Cer	S08	566.6	1	236.296	1	Ion (236.296549/236.296549)	10	1295	563	1
Cer(d16:1/20:0)	Cer	S09	566.6	1	236.296	1	Ion (236.296549/236.296549)	10.01	546	562	1
Cer(d16:1/20:0)	Cer	S10	566.6	1	236.296	1	Ion (236.296549/236.296549)	10	1347	516	1
Cer(d16:1/20:0)	Cer	S11	566.6	1	236.296	1	Ion (236.296549/236.296549)	9.98	437	516	1
Cer(d16:1/20:0)	Cer	S12	566.6	1	236.296	1	Ion (236.296549/236.296549)	10	1550	567	1
Cer(d16:1/20:0)	Cer	S13	566.6	1	236.296	1	Ion (236.296549/236.296549)	10.01	1355	528	1
Cer(d16:1/20:0)	Cer	S14	566.6	1	236.296	1	Ion (236.296549/236.296549)	10	2341	521	1
Cer(d16:1/20:0)	Cer	S15	566.6	1	236.296	1	Ion (236.296549/236.296549)	10	993	615	1
Cer(d16:1/20:0)	Cer	S16	566.6	1	236.296	1	Ion (236.296549/236.296549)	10	895	520	1
Cer(d16:1/20:0)	Cer	S17	566.6	1	236.296	1	Ion (236.296549/236.296549)	10.01	1032	475	1
Cer(d16:1/20:0)	Cer	S18	566.6	1	236.296	1	Ion (236.296549/236.296549)	10.01	1619	573	1
Cer(d16:1/20:0)	Cer	S19	566.6	1	236.296	1	Ion (236.296549/236.296549)	10.01	1051	614	1
Cer(d16:1/22:0)	Cer	QCpool_r1	594.6	1	236.296	1	Ion (236.296549/236.296549)	10.27	6079	568	1
Cer(d16:1/22:0)	Cer	QCpool_r2	594.6	1	236.296	1	Ion (236.296549/236.296549)	10.27	4823	469	1
Cer(d16:1/22:0)	Cer	S01	594.6	1	236.296	1	Ion (236.296549/236.296549)	10.27	5814	518	1
Cer(d16:1/22:0)	Cer	S02	594.6	1	236.296	1	Ion (236.296549/236.296549)	10.27	7108	606	1
Cer(d16:1/22:0)	Cer	S03	594.6	1	236.296	1	Ion (236.296549/236.296549)	10.27	6652	563	1
Cer(d16:1/22:0)	Cer	S04	594.6	1	236.296	1	Ion (236.296549/236.296549)	10.27	3431	520	1
Cer(d16:1/22:0)	Cer	S06	594.6	1	236.296	1	Ion (236.296549/236.296549)	10.27	3649	611	1
Cer(d16:1/22:0)	Cer	S07	594.6	1	236.296	1	Ion (236.296549/236.296549)	10.27	7752	519	1
Cer(d16:1/22:0)	Cer	S08	594.6	1	236.296	1	Ion (236.296549/236.296549)	10.29	1175	518	1
Cer(d16:1/22:0)	Cer	S09	594.6	1	236.296	1	Ion (236.296549/236.296549)	10.25	2891	562	1
Cer(d16:1/22:0)	Cer	S10	594.6	1	236.296	1	Ion (236.296549/236.296549)	10.27	6168	470	1
Cer(d16:1/22:0)	Cer	S11	594.6	1	236.296	1	Ion (236.296549/236.296549)	10.27	1862	560	1
Cer(d16:1/22:0)	Cer	S12	594.6	1	236.296	1	Ion (236.296549/236.296549)	10.27	5484	662	1
Cer(d16:1/22:0)	Cer	S13	594.6	1	236.296	1	Ion (236.296549/236.296549)	10.27	2664	613	1
Cer(d16:1/22:0)	Cer	S14	594.6	1	236.296	1	Ion (236.296549/236.296549)	10.27	7722	519	1
Cer(d16:1/22:0)	Cer	S15	594.6	1	236.296	1	Ion (236.296549/236.296549)	10.27	6255	522	1
Cer(d16:1/22:0)	Cer	S16	594.6	1	236.296	1	Ion (236.296549/236.296549)	10.29	2148	471	1
Cer(d16:1/22:0)	Cer	S17	594.6	1	236.296	1	Ion (236.296549/236.296549)	10.27	2585	519	1
Cer(d16:1/22:0)	Cer	S18	594.6	1	236.296	1	Ion (236.296549/236.296549)	10.27	5215	515	1
Cer(d16:1/22:0)	Cer	S19	594.6	1	236.296	1	Ion (236.296549/236.296549)	10.27	2866	612	1
Cer(d16:1/23:0)	Cer	QCpool_r1	608.6	1	236.296	1	Ion (236.296549/236.296549)	10.37	1160	515	1
Cer(d16:1/23:0)	Cer	QCpool_r2	608.6	1	236.296	1	Ion (236.296549/236.296549)	10.35	979	516	1
Cer(d16:1/23:0)	Cer	S01	608.6	1	236.296	1	Ion (236.296549/236.296549)	10.37	842	563	1
Cer(d16:1/23:0)	Cer	S02	608.6	1	236.296	1	Ion (236.296549/236.296549)	10.39	1510	565	1
Cer(d16:1/23:0)	Cer	S03	608.6	1	236.296	1	Ion (236.296549/236.296549)	10.35	821	471	1
Cer(d16:1/23:0)	Cer	S04	608.6	1	236.296	1	Ion (236.296549/236.296549)	10.35	647	467	1
Cer(d16:1/23:0)	Cer	S06	608.6	1	236.296	1	Ion (236.296549/236.296549)	10.37	367	514	1
Cer(d16:1/23:0)	Cer	S07	608.6	1	236.296	1	Ion (236.296549/236.296549)	10.37	1006	655	1
Cer(d16:1/23:0)	Cer	S08	608.6	1	236.296	1	Ion (236.296549/236.296549)	10.35	320	561	1
Cer(d16:1/23:0)	Cer	S09	608.6	1	236.296	1	Ion (236.296549/236.296549)	10.37	221	513	1
Cer(d16:1/23:0)	Cer	S10	608.6	1	236.296	1	Ion (236.296549/236.296549)	10.37	986	466	1
Cer(d16:1/23:0)	Cer	S11	608.6	1	236.296	1	Ion (236.296549/236.296549)	10.35	208	466	1
Cer(d16:1/23:0)	Cer	S12	608.6	1	236.296	1	Ion (236.296549/236.296549)	10.35	1074	515	1
Cer(d16:1/23:0)	Cer	S13	608.6	1	236.296	1	Ion (236.296549/236.296549)	10.35	307	565	1
Cer(d16:1/23:0)	Cer	S14	608.6	1	236.296	1	Ion (236.296549/236.296549)	10.35	1675	516	1
Cer(d16:1/23:0)	Cer	S15	608.6	1	236.296	1	Ion (236.296549/236.296549)	10.39	1056	565	1
Cer(d16:1/23:0)	Cer	S16	608.6	1	236.296	1	Ion (236.296549/236.296549)	10.37	601	469	1
Cer(d16:1/23:0)	Cer	S17	608.6	1	236.296	1	Ion (236.296549/236.296549)	10.35	510	416	1
Cer(d16:1/23:0)	Cer	S18	608.6	1	236.296	1	Ion (236.296549/236.296549)	10.39	769	516	1
Cer(d16:1/23:0)	Cer	S19	608.6	1	236.296	1	Ion (236.296549/236.296549)	10.39	199	513	1
Cer(d16:1/24:0)	Cer	QCpool_r1	622.6	1	236.296	1	Ion (236.296549/236.296549)	10.47	6379	609	1
Cer(d16:1/24:0)	Cer	QCpool_r2	622.6	1	236.296	1	Ion (236.296549/236.296549)	10.45	6630	894	1
Cer(d16:1/24:0)	Cer	S01	622.6	1	236.296	1	Ion (236.296549/236.296549)	10.45	6178	609	1
Cer(d16:1/24:0)	Cer	S02	622.6	1	236.296	1	Ion (236.296549/236.296549)	10.45	10202	567	1
Cer(d16:1/24:0)	Cer	S03	622.6	1	236.296	1	Ion (236.296549/236.296549)	10.45	7618	660	1
Cer(d16:1/24:0)	Cer	S04	622.6	1	236.296	1	Ion (236.296549/236.296549)	10.45	4156	618	1
Cer(d16:1/24:0)	Cer	S06	622.6	1	236.296	1	Ion (236.296549/236.296549)	10.47	3338	656	1
Cer(d16:1/24:0)	Cer	S07	622.6	1	236.296	1	Ion (236.296549/236.296549)	10.45	10294	686	1
Cer(d16:1/24:0)	Cer	S08	622.6	1	236.296	1	Ion (236.296549/236.296549)	10.45	2667	563	1
Cer(d16:1/24:0)	Cer	S09	622.6	1	236.296	1	Ion (236.296549/236.296549)	10.47	3080	608	1
Cer(d16:1/24:0)	Cer	S10	622.6	1	236.296	1	Ion (236.296549/236.296549)	10.45	5675	576	1
Cer(d16:1/24:0)	Cer	S11	622.6	1	236.296	1	Ion (236.296549/236.296549)	10.45	2286	608	1
Cer(d16:1/24:0)	Cer	S12	622.6	1	236.296	1	Ion (236.296549/236.296549)	10.45	6204	518	1
Cer(d16:1/24:0)	Cer	S13	622.6	1	236.296	1	Ion (236.296549/236.296549)	10.47	2719	663	1
Cer(d16:1/24:0)	Cer	S14	622.6	1	236.296	1	Ion (236.296549/236.296549)	10.45	8346	661	1
Cer(d16:1/24:0)	Cer	S15	622.6	1	236.296	1	Ion (236.296549/236.296549)	10.45	5591	587	1
Cer(d16:1/24:0)	Cer	S16	622.6	1	236.296	1	Ion (236.296549/236.296549)	10.47	2368	564	1
Cer(d16:1/24:0)	Cer	S17	622.6	1	236.296	1	Ion (236.296549/236.296549)	10.45	3846	523	1
Cer(d16:1/24:0)	Cer	S18	622.6	1	236.296	1	Ion (236.296549/236.296549)	10.45	6260	519	1
Cer(d16:1/24:0)	Cer	S19	622.6	1	236.296	1	Ion (236.296549/236.296549)	10.47	2704	572	1
Cer(d16:1/24:1)	Cer	QCpool_r1	620.6	1	236.296	1	Ion (236.296549/236.296549)	10.27	9995	515	1
Cer(d16:1/24:1)	Cer	QCpool_r2	620.6	1	236.296	1	Ion (236.296549/236.296549)	10.28	9247	514	1
Cer(d16:1/24:1)	Cer	S01	620.6	1	236.296	1	Ion (236.296549/236.296549)	10.27	9090	580	1
Cer(d16:1/24:1)	Cer	S02	620.6	1	236.296	1	Ion (236.296549/236.296549)	10.27	10109	699	1
Cer(d16:1/24:1)	Cer	S03	620.6	1	236.296	1	Ion (236.296549/236.296549)	10.27	10182	610	1
Cer(d16:1/24:1)	Cer	S04	620.6	1	236.296	1	Ion (236.296549/236.296549)	10.28	8045	471	1
Cer(d16:1/24:1)	Cer	S06	620.6	1	236.296	1	Ion (236.296549/236.296549)	10.27	7164	560	1
Cer(d16:1/24:1)	Cer	S07	620.6	1	236.296	1	Ion (236.296549/236.296549)	10.27	10653	518	1
Cer(d16:1/24:1)	Cer	S08	620.6	1	236.296	1	Ion (236.296549/236.296549)	10.27	4420	567	1
Cer(d16:1/24:1)	Cer	S09	620.6	1	236.296	1	Ion (236.296549/236.296549)	10.27	4155	561	1
Cer(d16:1/24:1)	Cer	S10	620.6	1	236.296	1	Ion (236.296549/236.296549)	10.27	8255	609	1
Cer(d16:1/24:1)	Cer	S11	620.6	1	236.296	1	Ion (236.296549/236.296549)	10.27	4074	461	1
Cer(d16:1/24:1)	Cer	S12	620.6	1	236.296	1	Ion (236.296549/236.296549)	10.27	10054	527	1
Cer(d16:1/24:1)	Cer	S13	620.6	1	236.296	1	Ion (236.296549/236.296549)	10.28	5940	518	1
Cer(d16:1/24:1)	Cer	S14	620.6	1	236.296	1	Ion (236.296549/236.296549)	10.27	9687	670	1
Cer(d16:1/24:1)	Cer	S15	620.6	1	236.296	1	Ion (236.296549/236.296549)	10.27	8118	664	1
Cer(d16:1/24:1)	Cer	S16	620.6	1	236.296	1	Ion (236.296549/236.296549)	10.28	4810	518	1
Cer(d16:1/24:1)	Cer	S17	620.6	1	236.296	1	Ion (236.296549/236.296549)	10.27	5947	523	1
Cer(d16:1/24:1)	Cer	S18	620.6	1	236.296	1	Ion (236.296549/236.296549)	10.27	7549	515	1
Cer(d16:1/24:1)	Cer	S19	620.6	1	236.296	1	Ion (236.296549/236.296549)	10.27	5818	567	1
Cer(d17:1/16:0)	Cer	QCpool_r1	524.6	1	250.296	1	Ion (250.296549/250.296549)	8.07	5337	1099	1
Cer(d17:1/16:0)	Cer	QCpool_r2	524.6	1	250.296	1	Ion (250.296549/250.296549)	8.04	5219	864	1
Cer(d17:1/16:0)	Cer	S01	524.6	1	250.296	1	Ion (250.296549/250.296549)	8.04	6919	809	1
Cer(d17:1/16:0)	Cer	S02	524.6	1	250.296	1	Ion (250.296549/250.296549)	8.07	7200	1006	1
Cer(d17:1/16:0)	Cer	S03	524.6	1	250.296	1	Ion (250.296549/250.296549)	8.07	6652	808	1
Cer(d17:1/16:0)	Cer	S04	524.6	1	250.296	1	Ion (250.296549/250.296549)	8.07	4517	1256	1
Cer(d17:1/16:0)	Cer	S06	524.6	1	250.296	1	Ion (250.296549/250.296549)	8.05	6066	1215	1
Cer(d17:1/16:0)	Cer	S07	524.6	1	250.296	1	Ion (250.296549/250.296549)	8.05	5809	841	1
Cer(d17:1/16:0)	Cer	S08	524.6	1	250.296	1	Ion (250.296549/250.296549)	8.07	4190	937	1
Cer(d17:1/16:0)	Cer	S09	524.6	1	250.296	1	Ion (250.296549/250.296549)	8.05	4398	1028	1
Cer(d17:1/16:0)	Cer	S10	524.6	1	250.296	1	Ion (250.296549/250.296549)	8.04	6158	1092	1
Cer(d17:1/16:0)	Cer	S11	524.6	1	250.296	1	Ion (250.296549/250.296549)	8.04	5083	1011	1
Cer(d17:1/16:0)	Cer	S12	524.6	1	250.296	1	Ion (250.296549/250.296549)	8.04	6513	1038	1
Cer(d17:1/16:0)	Cer	S13	524.6	1	250.296	1	Ion (250.296549/250.296549)	8.07	5126	1003	1
Cer(d17:1/16:0)	Cer	S14	524.6	1	250.296	1	Ion (250.296549/250.296549)	8.05	7079	1100	1
Cer(d17:1/16:0)	Cer	S15	524.6	1	250.296	1	Ion (250.296549/250.296549)	8.04	5465	823	1
Cer(d17:1/16:0)	Cer	S16	524.6	1	250.296	1	Ion (250.296549/250.296549)	8.07	6164	657	1
Cer(d17:1/16:0)	Cer	S17	524.6	1	250.296	1	Ion (250.296549/250.296549)	8.05	3798	939	1
Cer(d17:1/16:0)	Cer	S18	524.6	1	250.296	1	Ion (250.296549/250.296549)	8.05	4788	855	1
Cer(d17:1/16:0)	Cer	S19	524.6	1	250.296	1	Ion (250.296549/250.296549)	8.05	4814	1107	1
Cer(d17:1/18:0)	Cer	QCpool_r1	552.6	1	250.296	1	Ion (250.296549/250.296549)	9.42	1672	968	1
Cer(d17:1/18:0)	Cer	QCpool_r2	552.6	1	250.296	1	Ion (250.296549/250.296549)	9.4	1432	718	1
Cer(d17:1/18:0)	Cer	S01	552.6	1	250.296	1	Ion (250.296549/250.296549)	9.4	1643	849	1
Cer(d17:1/18:0)	Cer	S02	552.6	1	250.296	1	Ion (250.296549/250.296549)	9.4	1601	626	1
Cer(d17:1/18:0)	Cer	S03	552.6	1	250.296	1	Ion (250.296549/250.296549)	9.4	1914	812	1
Cer(d17:1/18:0)	Cer	S04	552.6	1	250.296	1	Ion (250.296549/250.296549)	9.45	861	1037	1
Cer(d17:1/18:0)	Cer	S06	552.6	1	250.296	1	Ion (250.296549/250.296549)	9.4	1326	756	1
Cer(d17:1/18:0)	Cer	S07	552.6	1	250.296	1	Ion (250.296549/250.296549)	9.42	2529	893	1
Cer(d17:1/18:0)	Cer	S08	552.6	1	250.296	1	Ion (250.296549/250.296549)	9.38	1086	849	1
Cer(d17:1/18:0)	Cer	S09	552.6	1	250.296	1	Ion (250.296549/250.296549)	9.38	671	515	1
Cer(d17:1/18:0)	Cer	S10	552.6	1	250.296	1	Ion (250.296549/250.296549)	9.4	1299	791	1
Cer(d17:1/18:0)	Cer	S11	552.6	1	250.296	1	Ion (250.296549/250.296549)	9.4	840	896	1
Cer(d17:1/18:0)	Cer	S12	552.6	1	250.296	1	Ion (250.296549/250.296549)	9.42	1585	892	1
Cer(d17:1/18:0)	Cer	S13	552.6	1	250.296	1	Ion (250.296549/250.296549)	9.42	1284	892	1
Cer(d17:1/18:0)	Cer	S14	552.6	1	250.296	1	Ion (250.296549/250.296549)	9.42	2186	851	1
Cer(d17:1/18:0)	Cer	S15	552.6	1	250.296	1	Ion (250.296549/250.296549)	9.38	1657	783	1
Cer(d17:1/18:0)	Cer	S16	552.6	1	250.296	1	Ion (250.296549/250.296549)	9.42	773	471	1
Cer(d17:1/18:0)	Cer	S17	552.6	1	250.296	1	Ion (250.296549/250.296549)	9.4	1065	654	1
Cer(d17:1/18:0)	Cer	S18	552.6	1	250.296	1	Ion (250.296549/250.296549)	9.43	1472	990	1
Cer(d17:1/18:0)	Cer	S19	552.6	1	250.296	1	Ion (250.296549/250.296549)	9.42	995	612	1
Cer(d17:1/20:0)	Cer	QCpool_r1	580.6	1	250.296	1	Ion (250.296549/250.296549)	10.15	389	470	1
Cer(d17:1/20:0)	Cer	QCpool_r2	580.6	1	250.296	1	Ion (250.296549/250.296549)	10.13	692	702	1
Cer(d17:1/20:0)	Cer	S01	580.6	1	250.296	1	Ion (250.296549/250.296549)	10.13	545	421	1
Cer(d17:1/20:0)	Cer	S02	580.6	1	250.296	1	Ion (250.296549/250.296549)	10.13	1075	798	1
Cer(d17:1/20:0)	Cer	S03	580.6	1	250.296	1	Ion (250.296549/250.296549)	10.13	665	562	1
Cer(d17:1/20:0)	Cer	S04	580.6	1	250.296	1	Ion (250.296549/250.296549)	10.13	473	612	1
Cer(d17:1/20:0)	Cer	S06	580.6	1	250.296	1	Ion (250.296549/250.296549)	10.13	470	514	1
Cer(d17:1/20:0)	Cer	S07	580.6	1	250.296	1	Ion (250.296549/250.296549)	10.15	1321	704	1
Cer(d17:1/20:0)	Cer	S08	580.6	1	250.296	1	Ion (250.296549/250.296549)	10.15	271	427	1
Cer(d17:1/20:0)	Cer	S09	580.6	1	250.296	1	Ion (250.296549/250.296549)	10.13	548	661	1
Cer(d17:1/20:0)	Cer	S10	580.6	1	250.296	1	Ion (250.296549/250.296549)	10.15	527	571	1
Cer(d17:1/20:0)	Cer	S11	580.6	1	250.296	1	Ion (250.296549/250.296549)	10.13	197	607	1
Cer(d17:1/20:0)	Cer	S12	580.6	1	250.296	1	Ion (250.296549/250.296549)	10.13	862	623	1
Cer(d17:1/20:0)	Cer	S13	580.6	1	250.296	1	Ion (250.296549/250.296549)	10.15	444	523	1
Cer(d17:1/20:0)	Cer	S14	580.6	1	250.296	1	Ion (250.296549/250.296549)	10.15	818	758	1
Cer(d17:1/20:0)	Cer	S15	580.6	1	250.296	1	Ion (250.296549/250.296549)	10.15	703	531	1
Cer(d17:1/20:0)	Cer	S16	580.6	1	250.296	1	Ion (250.296549/250.296549)	10.15	537	515	1
Cer(d17:1/20:0)	Cer	S17	580.6	1	250.296	1	Ion (250.296549/250.296549)	10.15	273	699	1
Cer(d17:1/20:0)	Cer	S18	580.6	1	250.296	1	Ion (250.296549/250.296549)	10.15	970	746	1
Cer(d17:1/20:0)	Cer	S19	580.6	1	250.296	1	Ion (250.296549/250.296549)	10.13	437	526	1
Cer(d17:1/22:0)	Cer	QCpool_r1	608.6	1	250.296	1	Ion (250.296549/250.296549)	10.35	4197	748	1
Cer(d17:1/22:0)	Cer	QCpool_r2	608.6	1	250.296	1	Ion (250.296549/250.296549)	10.37	4576	755	1
Cer(d17:1/22:0)	Cer	S01	608.6	1	250.296	1	Ion (250.296549/250.296549)	10.37	4309	660	1
Cer(d17:1/22:0)	Cer	S02	608.6	1	250.296	1	Ion (250.296549/250.296549)	10.35	6684	660	1
Cer(d17:1/22:0)	Cer	S03	608.6	1	250.296	1	Ion (250.296549/250.296549)	10.35	6238	754	1
Cer(d17:1/22:0)	Cer	S04	608.6	1	250.296	1	Ion (250.296549/250.296549)	10.34	1949	656	1
Cer(d17:1/22:0)	Cer	S06	608.6	1	250.296	1	Ion (250.296549/250.296549)	10.35	3340	607	1
Cer(d17:1/22:0)	Cer	S07	608.6	1	250.296	1	Ion (250.296549/250.296549)	10.35	6955	747	1
Cer(d17:1/22:0)	Cer	S08	608.6	1	250.296	1	Ion (250.296549/250.296549)	10.34	1827	518	1
Cer(d17:1/22:0)	Cer	S09	608.6	1	250.296	1	Ion (250.296549/250.296549)	10.35	1553	655	1
Cer(d17:1/22:0)	Cer	S10	608.6	1	250.296	1	Ion (250.296549/250.296549)	10.35	5161	663	1
Cer(d17:1/22:0)	Cer	S11	608.6	1	250.296	1	Ion (250.296549/250.296549)	10.35	1525	704	1
Cer(d17:1/22:0)	Cer	S12	608.6	1	250.296	1	Ion (250.296549/250.296549)	10.37	5768	699	1
Cer(d17:1/22:0)	Cer	S13	608.6	1	250.296	1	Ion (250.296549/250.296549)	10.35	2200	717	1
Cer(d17:1/22:0)	Cer	S14	608.6	1	250.296	1	Ion (250.296549/250.296549)	10.35	7133	658	1
Cer(d17:1/22:0)	Cer	S15	608.6	1	250.296	1	Ion (250.296549/250.296549)	10.37	4896	855	1
Cer(d17:1/22:0)	Cer	S16	608.6	1	250.296	1	Ion (250.296549/250.296549)	10.34	2091	607	1
Cer(d17:1/22:0)	Cer	S17	608.6	1	250.296	1	Ion (250.296549/250.296549)	10.37	2415	859	1
Cer(d17:1/22:0)	Cer	S18	608.6	1	250.296	1	Ion (250.296549/250.296549)	10.35	3899	655	1
Cer(d17:1/22:0)	Cer	S19	608.6	1	250.296	1	Ion (250.296549/250.296549)	10.35	2255	615	1
Cer(d17:1/23:0)	Cer	QCpool_r1	622.6	1	250.296	1	Ion (250.296549/250.296549)	10.47	814	566	1
Cer(d17:1/23:0)	Cer	QCpool_r2	622.6	1	250.296	1	Ion (250.296549/250.296549)	10.45	815	476	1
Cer(d17:1/23:0)	Cer	S01	622.6	1	250.296	1	Ion (250.296549/250.296549)	10.45	1066	663	1
Cer(d17:1/23:0)	Cer	S02	622.6	1	250.296	1	Ion (250.296549/250.296549)	10.47	1520	526	1
Cer(d17:1/23:0)	Cer	S03	622.6	1	250.296	1	Ion (250.296549/250.296549)	10.45	1759	722	1
Cer(d17:1/23:0)	Cer	S04	622.6	1	250.296	1	Ion (250.296549/250.296549)	10.47	381	657	1
Cer(d17:1/23:0)	Cer	S06	622.6	1	250.296	1	Ion (250.296549/250.296549)	10.43	533	613	1
Cer(d17:1/23:0)	Cer	S07	622.6	1	250.296	1	Ion (250.296549/250.296549)	10.45	1967	606	1
Cer(d17:1/23:0)	Cer	S08	622.6	1	250.296	1	Ion (250.296549/250.296549)	10.43	358	563	1
Cer(d17:1/23:0)	Cer	S09	622.6	1	250.296	1	Ion (250.296549/250.296549)	10.45	462	423	1
Cer(d17:1/23:0)	Cer	S10	622.6	1	250.296	1	Ion (250.296549/250.296549)	10.43	1074	475	1
Cer(d17:1/23:0)	Cer	S11	622.6	1	250.296	1	Ion (250.296549/250.296549)	10.42	300	420	1
Cer(d17:1/23:0)	Cer	S12	622.6	1	250.296	1	Ion (250.296549/250.296549)	10.45	1158	619	1
Cer(d17:1/23:0)	Cer	S13	622.6	1	250.296	1	Ion (250.296549/250.296549)	10.43	352	425	1
Cer(d17:1/23:0)	Cer	S14	622.6	1	250.296	1	Ion (250.296549/250.296549)	10.47	1797	626	1
Cer(d17:1/23:0)	Cer	S15	622.6	1	250.296	1	Ion (250.296549/250.296549)	10.45	1482	481	1
Cer(d17:1/23:0)	Cer	S16	622.6	1	250.296	1	Ion (250.296549/250.296549)	10.43	333	421	1
Cer(d17:1/23:0)	Cer	S17	622.6	1	250.296	1	Ion (250.296549/250.296549)	10.45	348	516	1
Cer(d17:1/23:0)	Cer	S18	622.6	1	250.296	1	Ion (250.296549/250.296549)	10.45	904	518	1
Cer(d17:1/23:0)	Cer	S19	622.6	1	250.296	1	Ion (250.296549/250.296549)	10.45	350	565	1
Cer(d17:1/24:0)	Cer	QCpool_r1	636.6	1	250.296	1	Ion (250.296549/250.296549)	10.54	7439	955	1
Cer(d17:1/24:0)	Cer	QCpool_r2	636.6	1	250.296	1	Ion (250.296549/250.296549)	10.55	6122	759	1
Cer(d17:1/24:0)	Cer	S01	636.6	1	250.296	1	Ion (250.296549/250.296549)	10.55	6938	881	1
Cer(d17:1/24:0)	Cer	S02	636.6	1	250.296	1	Ion (250.296549/250.296549)	10.54	9590	925	1
Cer(d17:1/24:0)	Cer	S03	636.6	1	250.296	1	Ion (250.296549/250.296549)	10.54	9006	930	1
Cer(d17:1/24:0)	Cer	S04	636.6	1	250.296	1	Ion (250.296549/250.296549)	10.55	4863	739	1
Cer(d17:1/24:0)	Cer	S06	636.6	1	250.296	1	Ion (250.296549/250.296549)	10.54	4038	613	1
Cer(d17:1/24:0)	Cer	S07	636.6	1	250.296	1	Ion (250.296549/250.296549)	10.54	11021	826	1
Cer(d17:1/24:0)	Cer	S08	636.6	1	250.296	1	Ion (250.296549/250.296549)	10.54	3554	704	1
Cer(d17:1/24:0)	Cer	S09	636.6	1	250.296	1	Ion (250.296549/250.296549)	10.55	4024	784	1
Cer(d17:1/24:0)	Cer	S10	636.6	1	250.296	1	Ion (250.296549/250.296549)	10.54	5775	760	1
Cer(d17:1/24:0)	Cer	S11	636.6	1	250.296	1	Ion (250.296549/250.296549)	10.54	2327	672	1
Cer(d17:1/24:0)	Cer	S12	636.6	1	250.296	1	Ion (250.296549/250.296549)	10.54	7749	714	1
Cer(d17:1/24:0)	Cer	S13	636.6	1	250.296	1	Ion (250.296549/250.296549)	10.55	3544	663	1
Cer(d17:1/24:0)	Cer	S14	636.6	1	250.296	1	Ion (250.296549/250.296549)	10.54	8743	951	1
Cer(d17:1/24:0)	Cer	S15	636.6	1	250.296	1	Ion (250.296549/250.296549)	10.54	5805	892	1
Cer(d17:1/24:0)	Cer	S16	636.6	1	250.296	1	Ion (250.296549/250.296549)	10.54	3049	682	1
Cer(d17:1/24:0)	Cer	S17	636.6	1	250.296	1	Ion (250.296549/250.296549)	10.55	4036	829	1
Cer(d17:1/24:0)	Cer	S18	636.6	1	250.296	1	Ion (250.296549/250.296549)	10.54	6048	576	1
Cer(d17:1/24:0)	Cer	S19	636.6	1	250.296	1	Ion (250.296549/250.296549)	10.55	3916	624	1
Cer(d17:1/24:1)	Cer	QCpool_r1	634.6	1	250.296	1	Ion (250.296549/250.296549)	10.37	10640	725	1
Cer(d17:1/24:1)	Cer	QCpool_r2	634.6	1	250.296	1	Ion (250.296549/250.296549)	10.37	10664	703	1
Cer(d17:1/24:1)	Cer	S01	634.6	1	250.296	1	Ion (250.296549/250.296549)	10.37	9158	747	1
Cer(d17:1/24:1)	Cer	S02	634.6	1	250.296	1	Ion (250.296549/250.296549)	10.37	12262	795	1
Cer(d17:1/24:1)	Cer	S03	634.6	1	250.296	1	Ion (250.296549/250.296549)	10.35	12808	754	1
Cer(d17:1/24:1)	Cer	S04	634.6	1	250.296	1	Ion (250.296549/250.296549)	10.37	7831	798	1
Cer(d17:1/24:1)	Cer	S06	634.6	1	250.296	1	Ion (250.296549/250.296549)	10.37	7976	654	1
Cer(d17:1/24:1)	Cer	S07	634.6	1	250.296	1	Ion (250.296549/250.296549)	10.37	12439	700	1
Cer(d17:1/24:1)	Cer	S08	634.6	1	250.296	1	Ion (250.296549/250.296549)	10.35	6533	801	1
Cer(d17:1/24:1)	Cer	S09	634.6	1	250.296	1	Ion (250.296549/250.296549)	10.35	5569	886	1
Cer(d17:1/24:1)	Cer	S10	634.6	1	250.296	1	Ion (250.296549/250.296549)	10.37	9178	722	1
Cer(d17:1/24:1)	Cer	S11	634.6	1	250.296	1	Ion (250.296549/250.296549)	10.37	6453	732	1
Cer(d17:1/24:1)	Cer	S12	634.6	1	250.296	1	Ion (250.296549/250.296549)	10.37	10619	753	1
Cer(d17:1/24:1)	Cer	S13	634.6	1	250.296	1	Ion (250.296549/250.296549)	10.37	8382	624	1
Cer(d17:1/24:1)	Cer	S14	634.6	1	250.296	1	Ion (250.296549/250.296549)	10.37	12883	706	1
Cer(d17:1/24:1)	Cer	S15	634.6	1	250.296	1	Ion (250.296549/250.296549)	10.37	10175	851	1
Cer(d17:1/24:1)	Cer	S16	634.6	1	250.296	1	Ion (250.296549/250.296549)	10.37	6290	669	1
Cer(d17:1/24:1)	Cer	S17	634.6	1	250.296	1	Ion (250.296549/250.296549)	10.35	8467	665	1
Cer(d17:1/24:1)	Cer	S18	634.6	1	250.296	1	Ion (250.296549/250.296549)	10.37	9540	839	1
Cer(d17:1/24:1)	Cer	S19	634.6	1	250.296	1	Ion (250.296549/250.296549)	10.37	7305	758	1
Cer(d18:1/14:0)	Cer	QCpool_r1	510.5	1	264.296	1	Ion (264.296549/264.296549)	7.46	36778	1144	1
Cer(d18:1/14:0)	Cer	QCpool_r2	510.5	1	264.296	1	Ion (264.296549/264.296549)	7.44	33047	943	1
Cer(d18:1/14:0)	Cer	S01	510.5	1	264.296	1	Ion (264.296549/264.296549)	7.44	29273	990	1
Cer(d18:1/14:0)	Cer	S02	510.5	1	264.296	1	Ion (264.296549/264.296549)	7.46	31493	1335	1
Cer(d18:1/14:0)	Cer	S03	510.5	1	264.296	1	Ion (264.296549/264.296549)	7.44	25189	1133	1
Cer(d18:1/14:0)	Cer	S04	510.5	1	264.296	1	Ion (264.296549/264.296549)	7.44	46028	1749	1
Cer(d18:1/14:0)	Cer	S06	510.5	1	264.296	1	Ion (264.296549/264.296549)	7.44	43044	982	1
Cer(d18:1/14:0)	Cer	S07	510.5	1	264.296	1	Ion (264.296549/264.296549)	7.44	28774	1035	1
Cer(d18:1/14:0)	Cer	S08	510.5	1	264.296	1	Ion (264.296549/264.296549)	7.44	27247	1574	1
Cer(d18:1/14:0)	Cer	S09	510.5	1	264.296	1	Ion (264.296549/264.296549)	7.44	26424	1119	1
Cer(d18:1/14:0)	Cer	S10	510.5	1	264.296	1	Ion (264.296549/264.296549)	7.44	26806	1371	1
Cer(d18:1/14:0)	Cer	S11	510.5	1	264.296	1	Ion (264.296549/264.296549)	7.44	36000	1634	1
Cer(d18:1/14:0)	Cer	S12	510.5	1	264.296	1	Ion (264.296549/264.296549)	7.44	27188	1447	1
Cer(d18:1/14:0)	Cer	S13	510.5	1	264.296	1	Ion (264.296549/264.296549)	7.46	41777	1126	1
Cer(d18:1/14:0)	Cer	S14	510.5	1	264.296	1	Ion (264.296549/264.296549)	7.44	32184	1108	1
Cer(d18:1/14:0)	Cer	S15	510.5	1	264.296	1	Ion (264.296549/264.296549)	7.44	23236	1437	1
Cer(d18:1/14:0)	Cer	S16	510.5	1	264.296	1	Ion (264.296549/264.296549)	7.44	38042	1167	1
Cer(d18:1/14:0)	Cer	S17	510.5	1	264.296	1	Ion (264.296549/264.296549)	7.44	33005	1276	1
Cer(d18:1/14:0)	Cer	S18	510.5	1	264.296	1	Ion (264.296549/264.296549)	7.44	22382	1173	1
Cer(d18:1/14:0)	Cer	S19	510.5	1	264.296	1	Ion (264.296549/264.296549)	7.44	41556	1556	1
Cer(d18:1/16:0)	Cer	QCpool_r1	538.5	1	264.296	1	Ion (264.296549/264.296549)	8.72	1530440	16726	1
Cer(d18:1/16:0)	Cer	QCpool_r2	538.5	1	264.296	1	Ion (264.296549/264.296549)	8.7	1456051	9027	1
Cer(d18:1/16:0)	Cer	S01	538.5	1	264.296	1	Ion (264.296549/264.296549)	8.7	1377685	6769	1
Cer(d18:1/16:0)	Cer	S02	538.5	1	264.296	1	Ion (264.296549/264.296549)	8.7	1533846	8190	1
Cer(d18:1/16:0)	Cer	S03	538.5	1	264.296	1	Ion (264.296549/264.296549)	8.7	1380233	15768	1
Cer(d18:1/16:0)	Cer	S04	538.5	1	264.296	1	Ion (264.296549/264.296549)	8.7	1591768	24510	1
Cer(d18:1/16:0)	Cer	S06	538.5	1	264.296	1	Ion (264.296549/264.296549)	8.7	1513421	9341	1
Cer(d18:1/16:0)	Cer	S07	538.5	1	264.296	1	Ion (264.296549/264.296549)	8.7	1525098	11485	1
Cer(d18:1/16:0)	Cer	S08	538.5	1	264.296	1	Ion (264.296549/264.296549)	8.7	1148705	9573	1
Cer(d18:1/16:0)	Cer	S09	538.5	1	264.296	1	Ion (264.296549/264.296549)	8.7	1011915	6916	1
Cer(d18:1/16:0)	Cer	S10	538.5	1	264.296	1	Ion (264.296549/264.296549)	8.7	1296064	11914	1
Cer(d18:1/16:0)	Cer	S11	538.5	1	264.296	1	Ion (264.296549/264.296549)	8.7	1348265	7418	1
Cer(d18:1/16:0)	Cer	S12	538.5	1	264.296	1	Ion (264.296549/264.296549)	8.7	1266997	14053	1
Cer(d18:1/16:0)	Cer	S13	538.5	1	264.296	1	Ion (264.296549/264.296549)	8.7	1420414	6044	1
Cer(d18:1/16:0)	Cer	S14	538.5	1	264.296	1	Ion (264.296549/264.296549)	8.7	1606164	8218	1
Cer(d18:1/16:0)	Cer	S15	538.5	1	264.296	1	Ion (264.296549/264.296549)	8.7	1246708	10953	1
Cer(d18:1/16:0)	Cer	S16	538.5	1	264.296	1	Ion (264.296549/264.296549)	8.7	1298421	9041	1
Cer(d18:1/16:0)	Cer	S17	538.5	1	264.296	1	Ion (264.296549/264.296549)	8.7	1208307	9505	1
Cer(d18:1/16:0)	Cer	S18	538.5	1	264.296	1	Ion (264.296549/264.296549)	8.7	1070635	11778	1
Cer(d18:1/16:0)	Cer	S19	538.5	1	264.296	1	Ion (264.296549/264.296549)	8.7	1535577	11230	1
Cer(d18:1/18:0)	Cer	QCpool_r1	566.6	1	264.296	1	Ion (264.296549/264.296549)	10	399060	1539	1
Cer(d18:1/18:0)	Cer	QCpool_r2	566.6	1	264.296	1	Ion (264.296549/264.296549)	10	391691	3352	1
Cer(d18:1/18:0)	Cer	S01	566.6	1	264.296	1	Ion (264.296549/264.296549)	10	361985	1845	1
Cer(d18:1/18:0)	Cer	S02	566.6	1	264.296	1	Ion (264.296549/264.296549)	10	394653	1985	1
Cer(d18:1/18:0)	Cer	S03	566.6	1	264.296	1	Ion (264.296549/264.296549)	10	399895	2512	1
Cer(d18:1/18:0)	Cer	S04	566.6	1	264.296	1	Ion (264.296549/264.296549)	10	426582	1826	1
Cer(d18:1/18:0)	Cer	S06	566.6	1	264.296	1	Ion (264.296549/264.296549)	10	372332	1425	1
Cer(d18:1/18:0)	Cer	S07	566.6	1	264.296	1	Ion (264.296549/264.296549)	10	392481	3705	1
Cer(d18:1/18:0)	Cer	S08	566.6	1	264.296	1	Ion (264.296549/264.296549)	10	305452	1661	1
Cer(d18:1/18:0)	Cer	S09	566.6	1	264.296	1	Ion (264.296549/264.296549)	9.98	245759	1963	1
Cer(d18:1/18:0)	Cer	S10	566.6	1	264.296	1	Ion (264.296549/264.296549)	9.98	301762	1723	1
Cer(d18:1/18:0)	Cer	S11	566.6	1	264.296	1	Ion (264.296549/264.296549)	10	314690	2570	1
Cer(d18:1/18:0)	Cer	S12	566.6	1	264.296	1	Ion (264.296549/264.296549)	10	323909	1645	1
Cer(d18:1/18:0)	Cer	S13	566.6	1	264.296	1	Ion (264.296549/264.296549)	10	386587	1084	1
Cer(d18:1/18:0)	Cer	S14	566.6	1	264.296	1	Ion (264.296549/264.296549)	10	457547	3304	1
Cer(d18:1/18:0)	Cer	S15	566.6	1	264.296	1	Ion (264.296549/264.296549)	10	359007	2878	1
Cer(d18:1/18:0)	Cer	S16	566.6	1	264.296	1	Ion (264.296549/264.296549)	10	297134	1680	1
Cer(d18:1/18:0)	Cer	S17	566.6	1	264.296	1	Ion (264.296549/264.296549)	10	316757	1235	1
Cer(d18:1/18:0)	Cer	S18	566.6	1	264.296	1	Ion (264.296549/264.296549)	9.98	279613	2884	1
Cer(d18:1/18:0)	Cer	S19	566.6	1	264.296	1	Ion (264.296549/264.296549)	10	406325	2190	1
Cer(d18:1/19:0)	Cer	QCpool_r1	580.6	1	264.296	1	Ion (264.296549/264.296549)	10.13	5556	701	1
Cer(d18:1/19:0)	Cer	QCpool_r2	580.6	1	264.296	1	Ion (264.296549/264.296549)	10.13	5189	605	1
Cer(d18:1/19:0)	Cer	S01	580.6	1	264.296	1	Ion (264.296549/264.296549)	10.13	4965	756	1
Cer(d18:1/19:0)	Cer	S02	580.6	1	264.296	1	Ion (264.296549/264.296549)	10.13	4862	526	1
Cer(d18:1/19:0)	Cer	S03	580.6	1	264.296	1	Ion (264.296549/264.296549)	10.13	5267	612	1
Cer(d18:1/19:0)	Cer	S04	580.6	1	264.296	1	Ion (264.296549/264.296549)	10.13	6131	567	1
Cer(d18:1/19:0)	Cer	S06	580.6	1	264.296	1	Ion (264.296549/264.296549)	10.13	5613	610	1
Cer(d18:1/19:0)	Cer	S07	580.6	1	264.296	1	Ion (264.296549/264.296549)	10.13	4760	681	1
Cer(d18:1/19:0)	Cer	S08	580.6	1	264.296	1	Ion (264.296549/264.296549)	10.13	4376	563	1
Cer(d18:1/19:0)	Cer	S09	580.6	1	264.296	1	Ion (264.296549/264.296549)	10.13	4137	609	1
Cer(d18:1/19:0)	Cer	S10	580.6	1	264.296	1	Ion (264.296549/264.296549)	10.13	4368	608	1
Cer(d18:1/19:0)	Cer	S11	580.6	1	264.296	1	Ion (264.296549/264.296549)	10.15	5565	539	1
Cer(d18:1/19:0)	Cer	S12	580.6	1	264.296	1	Ion (264.296549/264.296549)	10.13	4285	563	1
Cer(d18:1/19:0)	Cer	S13	580.6	1	264.296	1	Ion (264.296549/264.296549)	10.13	5773	697	1
Cer(d18:1/19:0)	Cer	S14	580.6	1	264.296	1	Ion (264.296549/264.296549)	10.13	4327	608	1
Cer(d18:1/19:0)	Cer	S15	580.6	1	264.296	1	Ion (264.296549/264.296549)	10.13	3765	588	1
Cer(d18:1/19:0)	Cer	S16	580.6	1	264.296	1	Ion (264.296549/264.296549)	10.13	5463	610	1
Cer(d18:1/19:0)	Cer	S17	580.6	1	264.296	1	Ion (264.296549/264.296549)	10.13	3976	563	1
Cer(d18:1/19:0)	Cer	S18	580.6	1	264.296	1	Ion (264.296549/264.296549)	10.13	4098	562	1
Cer(d18:1/19:0)	Cer	S19	580.6	1	264.296	1	Ion (264.296549/264.296549)	10.13	4848	607	1
Cer(d18:1/20:0)	Cer	QCpool_r1	594.6	1	264.296	1	Ion (264.296549/264.296549)	10.25	99290	828	1
Cer(d18:1/20:0)	Cer	QCpool_r2	594.6	1	264.296	1	Ion (264.296549/264.296549)	10.25	88062	567	1
Cer(d18:1/20:0)	Cer	S01	594.6	1	264.296	1	Ion (264.296549/264.296549)	10.25	75948	566	1
Cer(d18:1/20:0)	Cer	S02	594.6	1	264.296	1	Ion (264.296549/264.296549)	10.25	92462	882	1
Cer(d18:1/20:0)	Cer	S03	594.6	1	264.296	1	Ion (264.296549/264.296549)	10.25	86716	865	1
Cer(d18:1/20:0)	Cer	S04	594.6	1	264.296	1	Ion (264.296549/264.296549)	10.25	92714	567	1
Cer(d18:1/20:0)	Cer	S06	594.6	1	264.296	1	Ion (264.296549/264.296549)	10.25	104747	629	1
Cer(d18:1/20:0)	Cer	S07	594.6	1	264.296	1	Ion (264.296549/264.296549)	10.25	103195	876	1
Cer(d18:1/20:0)	Cer	S08	594.6	1	264.296	1	Ion (264.296549/264.296549)	10.25	59713	512	1
Cer(d18:1/20:0)	Cer	S09	594.6	1	264.296	1	Ion (264.296549/264.296549)	10.25	61964	526	1
Cer(d18:1/20:0)	Cer	S10	594.6	1	264.296	1	Ion (264.296549/264.296549)	10.25	69143	518	1
Cer(d18:1/20:0)	Cer	S11	594.6	1	264.296	1	Ion (264.296549/264.296549)	10.25	77811	674	1
Cer(d18:1/20:0)	Cer	S12	594.6	1	264.296	1	Ion (264.296549/264.296549)	10.25	78791	566	1
Cer(d18:1/20:0)	Cer	S13	594.6	1	264.296	1	Ion (264.296549/264.296549)	10.25	86850	572	1
Cer(d18:1/20:0)	Cer	S14	594.6	1	264.296	1	Ion (264.296549/264.296549)	10.25	97097	620	1
Cer(d18:1/20:0)	Cer	S15	594.6	1	264.296	1	Ion (264.296549/264.296549)	10.25	74851	836	1
Cer(d18:1/20:0)	Cer	S16	594.6	1	264.296	1	Ion (264.296549/264.296549)	10.25	80819	825	1
Cer(d18:1/20:0)	Cer	S17	594.6	1	264.296	1	Ion (264.296549/264.296549)	10.25	63771	1092	1
Cer(d18:1/20:0)	Cer	S18	594.6	1	264.296	1	Ion (264.296549/264.296549)	10.25	68257	686	1
Cer(d18:1/20:0)	Cer	S19	594.6	1	264.296	1	Ion (264.296549/264.296549)	10.25	86402	562	1
Cer(d18:1/21:0)	Cer	QCpool_r1	608.6	1	264.296	1	Ion (264.296549/264.296549)	10.34	3806	610	1
Cer(d18:1/21:0)	Cer	QCpool_r2	608.6	1	264.296	1	Ion (264.296549/264.296549)	10.34	4343	638	1
Cer(d18:1/21:0)	Cer	S01	608.6	1	264.296	1	Ion (264.296549/264.296549)	10.35	5181	518	1
Cer(d18:1/21:0)	Cer	S02	608.6	1	264.296	1	Ion (264.296549/264.296549)	10.35	4329	662	1
Cer(d18:1/21:0)	Cer	S03	608.6	1	264.296	1	Ion (264.296549/264.296549)	10.35	4485	604	1
Cer(d18:1/21:0)	Cer	S04	608.6	1	264.296	1	Ion (264.296549/264.296549)	10.35	3553	708	1
Cer(d18:1/21:0)	Cer	S06	608.6	1	264.296	1	Ion (264.296549/264.296549)	10.35	4650	657	1
Cer(d18:1/21:0)	Cer	S07	608.6	1	264.296	1	Ion (264.296549/264.296549)	10.35	5821	612	1
Cer(d18:1/21:0)	Cer	S08	608.6	1	264.296	1	Ion (264.296549/264.296549)	10.35	2130	612	1
Cer(d18:1/21:0)	Cer	S09	608.6	1	264.296	1	Ion (264.296549/264.296549)	10.35	3086	658	1
Cer(d18:1/21:0)	Cer	S10	608.6	1	264.296	1	Ion (264.296549/264.296549)	10.35	3860	709	1
Cer(d18:1/21:0)	Cer	S11	608.6	1	264.296	1	Ion (264.296549/264.296549)	10.35	4100	708	1
Cer(d18:1/21:0)	Cer	S12	608.6	1	264.296	1	Ion (264.296549/264.296549)	10.34	4613	517	1
Cer(d18:1/21:0)	Cer	S13	608.6	1	264.296	1	Ion (264.296549/264.296549)	10.35	3774	519	1
Cer(d18:1/21:0)	Cer	S14	608.6	1	264.296	1	Ion (264.296549/264.296549)	10.35	4644	566	1
Cer(d18:1/21:0)	Cer	S15	608.6	1	264.296	1	Ion (264.296549/264.296549)	10.35	3964	525	1
Cer(d18:1/21:0)	Cer	S16	608.6	1	264.296	1	Ion (264.296549/264.296549)	10.35	3601	571	1
Cer(d18:1/21:0)	Cer	S17	608.6	1	264.296	1	Ion (264.296549/264.296549)	10.35	3209	611	1
Cer(d18:1/21:0)	Cer	S18	608.6	1	264.296	1	Ion (264.296549/264.296549)	10.34	3545	515	1
Cer(d18:1/21:0)	Cer	S19	608.6	1	264.296	1	Ion (264.296549/264.296549)	10.35	3635	566	1
Cer(d18:1/22:0)	Cer	QCpool_r1	622.6	1	264.296	1	Ion (264.296549/264.296549)	10.43	542502	1078	1
Cer(d18:1/22:0)	Cer	QCpool_r2	622.6	1	264.296	1	Ion (264.296549/264.296549)	10.43	533110	1246	1
Cer(d18:1/22:0)	Cer	S01	622.6	1	264.296	1	Ion (264.296549/264.296549)	10.43	487761	1241	1
Cer(d18:1/22:0)	Cer	S02	622.6	1	264.296	1	Ion (264.296549/264.296549)	10.43	606410	1436	1
Cer(d18:1/22:0)	Cer	S03	622.6	1	264.296	1	Ion (264.296549/264.296549)	10.43	596411	1413	1
Cer(d18:1/22:0)	Cer	S04	622.6	1	264.296	1	Ion (264.296549/264.296549)	10.43	471920	1288	1
Cer(d18:1/22:0)	Cer	S06	622.6	1	264.296	1	Ion (264.296549/264.296549)	10.43	482115	2356	1
Cer(d18:1/22:0)	Cer	S07	622.6	1	264.296	1	Ion (264.296549/264.296549)	10.43	655580	1533	1
Cer(d18:1/22:0)	Cer	S08	622.6	1	264.296	1	Ion (264.296549/264.296549)	10.43	334119	909	1
Cer(d18:1/22:0)	Cer	S09	622.6	1	264.296	1	Ion (264.296549/264.296549)	10.43	340409	1440	1
Cer(d18:1/22:0)	Cer	S10	622.6	1	264.296	1	Ion (264.296549/264.296549)	10.43	447758	1164	1
Cer(d18:1/22:0)	Cer	S11	622.6	1	264.296	1	Ion (264.296549/264.296549)	10.43	321306	1164	1
Cer(d18:1/22:0)	Cer	S12	622.6	1	264.296	1	Ion (264.296549/264.296549)	10.43	495308	2024	1
Cer(d18:1/22:0)	Cer	S13	622.6	1	264.296	1	Ion (264.296549/264.296549)	10.43	380262	1333	1
Cer(d18:1/22:0)	Cer	S14	622.6	1	264.296	1	Ion (264.296549/264.296549)	10.43	664887	2380	1
Cer(d18:1/22:0)	Cer	S15	622.6	1	264.296	1	Ion (264.296549/264.296549)	10.43	470587	1144	1
Cer(d18:1/22:0)	Cer	S16	622.6	1	264.296	1	Ion (264.296549/264.296549)	10.43	295873	1921	1
Cer(d18:1/22:0)	Cer	S17	622.6	1	264.296	1	Ion (264.296549/264.296549)	10.43	406544	1683	1
Cer(d18:1/22:0)	Cer	S18	622.6	1	264.296	1	Ion (264.296549/264.296549)	10.43	417062	1652	1
Cer(d18:1/22:0)	Cer	S19	622.6	1	264.296	1	Ion (264.296549/264.296549)	10.43	409692	2271	1
Cer(d18:1/23:0)	Cer	QCpool_r1	636.6	1	264.296	1	Ion (264.296549/264.296549)	10.54	92295	1455	1
Cer(d18:1/23:0)	Cer	QCpool_r2	636.6	1	264.296	1	Ion (264.296549/264.296549)	10.54	81955	1298	1
Cer(d18:1/23:0)	Cer	S01	636.6	1	264.296	1	Ion (264.296549/264.296549)	10.54	92300	1372	1
Cer(d18:1/23:0)	Cer	S02	636.6	1	264.296	1	Ion (264.296549/264.296549)	10.54	99203	1054	1
Cer(d18:1/23:0)	Cer	S03	636.6	1	264.296	1	Ion (264.296549/264.296549)	10.54	109567	920	1
Cer(d18:1/23:0)	Cer	S04	636.6	1	264.296	1	Ion (264.296549/264.296549)	10.54	56936	1322	1
Cer(d18:1/23:0)	Cer	S06	636.6	1	264.296	1	Ion (264.296549/264.296549)	10.54	48719	1242	1
Cer(d18:1/23:0)	Cer	S07	636.6	1	264.296	1	Ion (264.296549/264.296549)	10.54	106304	2230	1
Cer(d18:1/23:0)	Cer	S08	636.6	1	264.296	1	Ion (264.296549/264.296549)	10.54	49680	1333	1
Cer(d18:1/23:0)	Cer	S09	636.6	1	264.296	1	Ion (264.296549/264.296549)	10.54	40553	1120	1
Cer(d18:1/23:0)	Cer	S10	636.6	1	264.296	1	Ion (264.296549/264.296549)	10.54	82715	1288	1
Cer(d18:1/23:0)	Cer	S11	636.6	1	264.296	1	Ion (264.296549/264.296549)	10.54	41393	966	1
Cer(d18:1/23:0)	Cer	S12	636.6	1	264.296	1	Ion (264.296549/264.296549)	10.54	91184	1954	1
Cer(d18:1/23:0)	Cer	S13	636.6	1	264.296	1	Ion (264.296549/264.296549)	10.54	49600	1595	1
Cer(d18:1/23:0)	Cer	S14	636.6	1	264.296	1	Ion (264.296549/264.296549)	10.54	104494	2031	1
Cer(d18:1/23:0)	Cer	S15	636.6	1	264.296	1	Ion (264.296549/264.296549)	10.54	82688	1208	1
Cer(d18:1/23:0)	Cer	S16	636.6	1	264.296	1	Ion (264.296549/264.296549)	10.54	35371	976	1
Cer(d18:1/23:0)	Cer	S17	636.6	1	264.296	1	Ion (264.296549/264.296549)	10.54	56217	1171	1
Cer(d18:1/23:0)	Cer	S18	636.6	1	264.296	1	Ion (264.296549/264.296549)	10.54	76980	1425	1
Cer(d18:1/23:0)	Cer	S19	636.6	1	264.296	1	Ion (264.296549/264.296549)	10.54	48735	1098	1
Cer(d18:1/24:0)	Cer	QCpool_r1	650.6	1	264.296	1	Ion (264.296549/264.296549)	10.62	3020959	15718	1
Cer(d18:1/24:0)	Cer	QCpool_r2	650.6	1	264.296	1	Ion (264.296549/264.296549)	10.62	2789727	17318	1
Cer(d18:1/24:0)	Cer	S01	650.6	1	264.296	1	Ion (264.296549/264.296549)	10.62	2803831	16599	1
Cer(d18:1/24:0)	Cer	S02	650.6	1	264.296	1	Ion (264.296549/264.296549)	10.62	3564170	18114	1
Cer(d18:1/24:0)	Cer	S03	650.6	1	264.296	1	Ion (264.296549/264.296549)	10.62	3457708	21785	1
Cer(d18:1/24:0)	Cer	S04	650.6	1	264.296	1	Ion (264.296549/264.296549)	10.62	2441301	14417	1
Cer(d18:1/24:0)	Cer	S06	650.6	1	264.296	1	Ion (264.296549/264.296549)	10.62	1906919	13570	1
Cer(d18:1/24:0)	Cer	S07	650.6	1	264.296	1	Ion (264.296549/264.296549)	10.62	3771798	19358	1
Cer(d18:1/24:0)	Cer	S08	650.6	1	264.296	1	Ion (264.296549/264.296549)	10.62	1887683	10187	1
Cer(d18:1/24:0)	Cer	S09	650.6	1	264.296	1	Ion (264.296549/264.296549)	10.62	1541170	12138	1
Cer(d18:1/24:0)	Cer	S10	650.6	1	264.296	1	Ion (264.296549/264.296549)	10.62	2470498	13939	1
Cer(d18:1/24:0)	Cer	S11	650.6	1	264.296	1	Ion (264.296549/264.296549)	10.62	1443509	9711	1
Cer(d18:1/24:0)	Cer	S12	650.6	1	264.296	1	Ion (264.296549/264.296549)	10.62	2668766	12275	1
Cer(d18:1/24:0)	Cer	S13	650.6	1	264.296	1	Ion (264.296549/264.296549)	10.62	1807195	13756	1
Cer(d18:1/24:0)	Cer	S14	650.6	1	264.296	1	Ion (264.296549/264.296549)	10.62	3790711	17547	1
Cer(d18:1/24:0)	Cer	S15	650.6	1	264.296	1	Ion (264.296549/264.296549)	10.62	2822942	14696	1
Cer(d18:1/24:0)	Cer	S16	650.6	1	264.296	1	Ion (264.296549/264.296549)	10.62	1059900	9511	1
Cer(d18:1/24:0)	Cer	S17	650.6	1	264.296	1	Ion (264.296549/264.296549)	10.62	2467152	13546	1
Cer(d18:1/24:0)	Cer	S18	650.6	1	264.296	1	Ion (264.296549/264.296549)	10.62	2385594	12823	1
Cer(d18:1/24:0)	Cer	S19	650.6	1	264.296	1	Ion (264.296549/264.296549)	10.62	2119296	11505	1
Cer(d18:1/24:1)	Cer	QCpool_r1	648.6	1	264.296	1	Ion (264.296549/264.296549)	10.45	2362461	13917	1
Cer(d18:1/24:1)	Cer	QCpool_r2	648.6	1	264.296	1	Ion (264.296549/264.296549)	10.45	2237308	17537	1
Cer(d18:1/24:1)	Cer	S01	648.6	1	264.296	1	Ion (264.296549/264.296549)	10.45	1971285	12695	1
Cer(d18:1/24:1)	Cer	S02	648.6	1	264.296	1	Ion (264.296549/264.296549)	10.45	2227138	13738	1
Cer(d18:1/24:1)	Cer	S03	648.6	1	264.296	1	Ion (264.296549/264.296549)	10.45	2358443	21657	1
Cer(d18:1/24:1)	Cer	S04	648.6	1	264.296	1	Ion (264.296549/264.296549)	10.45	2874931	12968	1
Cer(d18:1/24:1)	Cer	S06	648.6	1	264.296	1	Ion (264.296549/264.296549)	10.45	1894310	13617	1
Cer(d18:1/24:1)	Cer	S07	648.6	1	264.296	1	Ion (264.296549/264.296549)	10.45	2098210	18390	1
Cer(d18:1/24:1)	Cer	S08	648.6	1	264.296	1	Ion (264.296549/264.296549)	10.45	1982399	12614	1
Cer(d18:1/24:1)	Cer	S09	648.6	1	264.296	1	Ion (264.296549/264.296549)	10.45	1272942	11173	1
Cer(d18:1/24:1)	Cer	S10	648.6	1	264.296	1	Ion (264.296549/264.296549)	10.45	1761834	17259	1
Cer(d18:1/24:1)	Cer	S11	648.6	1	264.296	1	Ion (264.296549/264.296549)	10.45	1802927	15096	1
Cer(d18:1/24:1)	Cer	S12	648.6	1	264.296	1	Ion (264.296549/264.296549)	10.45	1753284	12178	1
Cer(d18:1/24:1)	Cer	S13	648.6	1	264.296	1	Ion (264.296549/264.296549)	10.45	2134971	8984	1
Cer(d18:1/24:1)	Cer	S14	648.6	1	264.296	1	Ion (264.296549/264.296549)	10.45	2451778	23391	1
Cer(d18:1/24:1)	Cer	S15	648.6	1	264.296	1	Ion (264.296549/264.296549)	10.45	1935799	16784	1
Cer(d18:1/24:1)	Cer	S16	648.6	1	264.296	1	Ion (264.296549/264.296549)	10.45	1198283	11155	1
Cer(d18:1/24:1)	Cer	S17	648.6	1	264.296	1	Ion (264.296549/264.296549)	10.45	2542851	21096	1
Cer(d18:1/24:1)	Cer	S18	648.6	1	264.296	1	Ion (264.296549/264.296549)	10.45	1418520	13493	1
Cer(d18:1/24:1)	Cer	S19	648.6	1	264.296	1	Ion (264.296549/264.296549)	10.45	2513694	18349	1
Cer(d18:1/26:0)	Cer	QCpool_r1	678.6	1	264.296	1	Ion (264.296549/264.296549)	10.81	165307	2113	1
Cer(d18:1/26:0)	Cer	QCpool_r2	678.6	1	264.296	1	Ion (264.296549/264.296549)	10.81	166893	2229	1
Cer(d18:1/26:0)	Cer	S01	678.6	1	264.296	1	Ion (264.296549/264.296549)	10.81	134776	2459	1
Cer(d18:1/26:0)	Cer	S02	678.6	1	264.296	1	Ion (264.296549/264.296549)	10.81	192795	2232	1
Cer(d18:1/26:0)	Cer	S03	678.6	1	264.296	1	Ion (264.296549/264.296549)	10.81	170018	3202	1
Cer(d18:1/26:0)	Cer	S04	678.6	1	264.296	1	Ion (264.296549/264.296549)	10.81	143125	2758	1
Cer(d18:1/26:0)	Cer	S06	678.6	1	264.296	1	Ion (264.296549/264.296549)	10.81	140070	3216	1
Cer(d18:1/26:0)	Cer	S07	678.6	1	264.296	1	Ion (264.296549/264.296549)	10.81	233290	4170	1
Cer(d18:1/26:0)	Cer	S08	678.6	1	264.296	1	Ion (264.296549/264.296549)	10.81	106930	3006	1
Cer(d18:1/26:0)	Cer	S09	678.6	1	264.296	1	Ion (264.296549/264.296549)	10.81	109450	2024	1
Cer(d18:1/26:0)	Cer	S10	678.6	1	264.296	1	Ion (264.296549/264.296549)	10.81	137829	1454	1
Cer(d18:1/26:0)	Cer	S11	678.6	1	264.296	1	Ion (264.296549/264.296549)	10.81	91267	1735	1
Cer(d18:1/26:0)	Cer	S12	678.6	1	264.296	1	Ion (264.296549/264.296549)	10.81	154651	2873	1
Cer(d18:1/26:0)	Cer	S13	678.6	1	264.296	1	Ion (264.296549/264.296549)	10.81	111907	2469	1
Cer(d18:1/26:0)	Cer	S14	678.6	1	264.296	1	Ion (264.296549/264.296549)	10.81	214539	3255	1
Cer(d18:1/26:0)	Cer	S15	678.6	1	264.296	1	Ion (264.296549/264.296549)	10.81	153600	2987	1
Cer(d18:1/26:0)	Cer	S16	678.6	1	264.296	1	Ion (264.296549/264.296549)	10.81	84275	1959	1
Cer(d18:1/26:0)	Cer	S17	678.6	1	264.296	1	Ion (264.296549/264.296549)	10.81	128580	2992	1
Cer(d18:1/26:0)	Cer	S18	678.6	1	264.296	1	Ion (264.296549/264.296549)	10.81	136986	2263	1
Cer(d18:1/26:0)	Cer	S19	678.6	1	264.296	1	Ion (264.296549/264.296549)	10.81	135747	2386	1
Cer(d18:2/14:0)	Cer	QCpool_r1	508.5	1	262.296	1	Ion (262.296549/262.296549)	6.56	3012	737	1
Cer(d18:2/14:0)	Cer	QCpool_r2	508.5	1	262.296	1	Ion (262.296549/262.296549)	6.54	3190	745	1
Cer(d18:2/14:0)	Cer	S01	508.5	1	262.296	1	Ion (262.296549/262.296549)	6.56	3226	1119	1
Cer(d18:2/14:0)	Cer	S02	508.5	1	262.296	1	Ion (262.296549/262.296549)	6.56	3474	1059	1
Cer(d18:2/14:0)	Cer	S03	508.5	1	262.296	1	Ion (262.296549/262.296549)	6.56	3926	837	1
Cer(d18:2/14:0)	Cer	S04	508.5	1	262.296	1	Ion (262.296549/262.296549)	6.56	3296	831	1
Cer(d18:2/14:0)	Cer	S06	508.5	1	262.296	1	Ion (262.296549/262.296549)	6.56	2334	696	1
Cer(d18:2/14:0)	Cer	S07	508.5	1	262.296	1	Ion (262.296549/262.296549)	6.56	2784	740	1
Cer(d18:2/14:0)	Cer	S08	508.5	1	262.296	1	Ion (262.296549/262.296549)	6.57	2208	977	1
Cer(d18:2/14:0)	Cer	S09	508.5	1	262.296	1	Ion (262.296549/262.296549)	6.56	2028	873	1
Cer(d18:2/14:0)	Cer	S10	508.5	1	262.296	1	Ion (262.296549/262.296549)	6.54	1896	1048	1
Cer(d18:2/14:0)	Cer	S11	508.5	1	262.296	1	Ion (262.296549/262.296549)	6.56	2438	870	1
Cer(d18:2/14:0)	Cer	S12	508.5	1	262.296	1	Ion (262.296549/262.296549)	6.54	2689	972	1
Cer(d18:2/14:0)	Cer	S13	508.5	1	262.296	1	Ion (262.296549/262.296549)	6.56	2401	558	1
Cer(d18:2/14:0)	Cer	S14	508.5	1	262.296	1	Ion (262.296549/262.296549)	6.56	4208	884	1
Cer(d18:2/14:0)	Cer	S15	508.5	1	262.296	1	Ion (262.296549/262.296549)	6.56	2740	884	1
Cer(d18:2/14:0)	Cer	S16	508.5	1	262.296	1	Ion (262.296549/262.296549)	6.54	2131	649	1
Cer(d18:2/14:0)	Cer	S17	508.5	1	262.296	1	Ion (262.296549/262.296549)	6.56	3002	831	1
Cer(d18:2/14:0)	Cer	S18	508.5	1	262.296	1	Ion (262.296549/262.296549)	6.56	2187	826	1
Cer(d18:2/14:0)	Cer	S19	508.5	1	262.296	1	Ion (262.296549/262.296549)	6.56	2829	1024	1
Cer(d18:2/16:0)	Cer	QCpool_r1	536.5	1	262.296	1	Ion (262.296549/262.296549)	7.73	37373	906	1
Cer(d18:2/16:0)	Cer	QCpool_r2	536.5	1	262.296	1	Ion (262.296549/262.296549)	7.71	38603	995	1
Cer(d18:2/16:0)	Cer	S01	536.5	1	262.296	1	Ion (262.296549/262.296549)	7.73	35512	1847	1
Cer(d18:2/16:0)	Cer	S02	536.5	1	262.296	1	Ion (262.296549/262.296549)	7.71	37632	1002	1
Cer(d18:2/16:0)	Cer	S03	536.5	1	262.296	1	Ion (262.296549/262.296549)	7.73	37441	955	1
Cer(d18:2/16:0)	Cer	S04	536.5	1	262.296	1	Ion (262.296549/262.296549)	7.73	45419	1956	1
Cer(d18:2/16:0)	Cer	S06	536.5	1	262.296	1	Ion (262.296549/262.296549)	7.71	37038	1005	1
Cer(d18:2/16:0)	Cer	S07	536.5	1	262.296	1	Ion (262.296549/262.296549)	7.71	38875	970	1
Cer(d18:2/16:0)	Cer	S08	536.5	1	262.296	1	Ion (262.296549/262.296549)	7.73	32587	1700	1
Cer(d18:2/16:0)	Cer	S09	536.5	1	262.296	1	Ion (262.296549/262.296549)	7.73	28182	1227	1
Cer(d18:2/16:0)	Cer	S10	536.5	1	262.296	1	Ion (262.296549/262.296549)	7.71	36606	1706	1
Cer(d18:2/16:0)	Cer	S11	536.5	1	262.296	1	Ion (262.296549/262.296549)	7.71	39869	1242	1
Cer(d18:2/16:0)	Cer	S12	536.5	1	262.296	1	Ion (262.296549/262.296549)	7.71	35504	942	1
Cer(d18:2/16:0)	Cer	S13	536.5	1	262.296	1	Ion (262.296549/262.296549)	7.73	37969	1406	1
Cer(d18:2/16:0)	Cer	S14	536.5	1	262.296	1	Ion (262.296549/262.296549)	7.71	44703	1406	1
Cer(d18:2/16:0)	Cer	S15	536.5	1	262.296	1	Ion (262.296549/262.296549)	7.71	33177	1279	1
Cer(d18:2/16:0)	Cer	S16	536.5	1	262.296	1	Ion (262.296549/262.296549)	7.73	37387	976	1
Cer(d18:2/16:0)	Cer	S17	536.5	1	262.296	1	Ion (262.296549/262.296549)	7.71	34637	904	1
Cer(d18:2/16:0)	Cer	S18	536.5	1	262.296	1	Ion (262.296549/262.296549)	7.71	33276	946	1
Cer(d18:2/16:0)	Cer	S19	536.5	1	262.296	1	Ion (262.296549/262.296549)	7.71	39751	1531	1
Cer(d18:2/18:0)	Cer	QCpool_r1	564.6	1	262.296	1	Ion (262.296549/262.296549)	9.02	21339	1077	1
Cer(d18:2/18:0)	Cer	QCpool_r2	564.6	1	262.296	1	Ion (262.296549/262.296549)	9.02	19612	1117	1
Cer(d18:2/18:0)	Cer	S01	564.6	1	262.296	1	Ion (262.296549/262.296549)	9.02	19346	940	1
Cer(d18:2/18:0)	Cer	S02	564.6	1	262.296	1	Ion (262.296549/262.296549)	9.02	20701	1084	1
Cer(d18:2/18:0)	Cer	S03	564.6	1	262.296	1	Ion (262.296549/262.296549)	9.01	24951	1536	1
Cer(d18:2/18:0)	Cer	S04	564.6	1	262.296	1	Ion (262.296549/262.296549)	9.02	19407	1038	1
Cer(d18:2/18:0)	Cer	S06	564.6	1	262.296	1	Ion (262.296549/262.296549)	9.02	18199	1128	1
Cer(d18:2/18:0)	Cer	S07	564.6	1	262.296	1	Ion (262.296549/262.296549)	9.02	18385	1129	1
Cer(d18:2/18:0)	Cer	S08	564.6	1	262.296	1	Ion (262.296549/262.296549)	9.02	16220	940	1
Cer(d18:2/18:0)	Cer	S09	564.6	1	262.296	1	Ion (262.296549/262.296549)	9.01	15432	1081	1
Cer(d18:2/18:0)	Cer	S10	564.6	1	262.296	1	Ion (262.296549/262.296549)	9.01	17081	841	1
Cer(d18:2/18:0)	Cer	S11	564.6	1	262.296	1	Ion (262.296549/262.296549)	9.01	19125	978	1
Cer(d18:2/18:0)	Cer	S12	564.6	1	262.296	1	Ion (262.296549/262.296549)	9.02	18607	1036	1
Cer(d18:2/18:0)	Cer	S13	564.6	1	262.296	1	Ion (262.296549/262.296549)	9.02	17596	890	1
Cer(d18:2/18:0)	Cer	S14	564.6	1	262.296	1	Ion (262.296549/262.296549)	9.01	23894	938	1
Cer(d18:2/18:0)	Cer	S15	564.6	1	262.296	1	Ion (262.296549/262.296549)	9.01	19988	1234	1
Cer(d18:2/18:0)	Cer	S16	564.6	1	262.296	1	Ion (262.296549/262.296549)	9.02	17157	1058	1
Cer(d18:2/18:0)	Cer	S17	564.6	1	262.296	1	Ion (262.296549/262.296549)	9.02	16783	845	1
Cer(d18:2/18:0)	Cer	S18	564.6	1	262.296	1	Ion (262.296549/262.296549)	9.02	17389	1117	1
Cer(d18:2/18:0)	Cer	S19	564.6	1	262.296	1	Ion (262.296549/262.296549)	9.01	16534	1470	1
Cer(d18:2/20:0)	Cer	QCpool_r1	592.6	1	262.296	1	Ion (262.296549/262.296549)	10.12	4529	710	1
Cer(d18:2/20:0)	Cer	QCpool_r2	592.6	1	262.296	1	Ion (262.296549/262.296549)	10.08	6117	602	1
Cer(d18:2/20:0)	Cer	S01	592.6	1	262.296	1	Ion (262.296549/262.296549)	10.08	5372	569	1
Cer(d18:2/20:0)	Cer	S02	592.6	1	262.296	1	Ion (262.296549/262.296549)	10.08	5656	612	1
Cer(d18:2/20:0)	Cer	S03	592.6	1	262.296	1	Ion (262.296549/262.296549)	10.08	5432	608	1
Cer(d18:2/20:0)	Cer	S04	592.6	1	262.296	1	Ion (262.296549/262.296549)	10.08	4289	517	1
Cer(d18:2/20:0)	Cer	S06	592.6	1	262.296	1	Ion (262.296549/262.296549)	10.1	7693	656	1
Cer(d18:2/20:0)	Cer	S07	592.6	1	262.296	1	Ion (262.296549/262.296549)	10.08	7540	652	1
Cer(d18:2/20:0)	Cer	S08	592.6	1	262.296	1	Ion (262.296549/262.296549)	10.08	2577	519	1
Cer(d18:2/20:0)	Cer	S09	592.6	1	262.296	1	Ion (262.296549/262.296549)	10.12	4460	660	1
Cer(d18:2/20:0)	Cer	S10	592.6	1	262.296	1	Ion (262.296549/262.296549)	10.08	4752	563	1
Cer(d18:2/20:0)	Cer	S11	592.6	1	262.296	1	Ion (262.296549/262.296549)	10.08	3598	522	1
Cer(d18:2/20:0)	Cer	S12	592.6	1	262.296	1	Ion (262.296549/262.296549)	10.1	4970	571	1
Cer(d18:2/20:0)	Cer	S13	592.6	1	262.296	1	Ion (262.296549/262.296549)	10.08	3197	651	1
Cer(d18:2/20:0)	Cer	S14	592.6	1	262.296	1	Ion (262.296549/262.296549)	10.08	6322	560	1
Cer(d18:2/20:0)	Cer	S15	592.6	1	262.296	1	Ion (262.296549/262.296549)	10.08	6332	611	1
Cer(d18:2/20:0)	Cer	S16	592.6	1	262.296	1	Ion (262.296549/262.296549)	10.12	6819	659	1
Cer(d18:2/20:0)	Cer	S17	592.6	1	262.296	1	Ion (262.296549/262.296549)	10.08	2733	516	1
Cer(d18:2/20:0)	Cer	S18	592.6	1	262.296	1	Ion (262.296549/262.296549)	10.08	5470	656	1
Cer(d18:2/20:0)	Cer	S19	592.6	1	262.296	1	Ion (262.296549/262.296549)	10.1	3333	564	1
Cer(d18:2/21:0)	Cer	QCpool_r1	606.6	1	262.296	1	Ion (262.296549/262.296549)	10.27	120	653	1
Cer(d18:2/21:0)	Cer	QCpool_r2	606.6	1	262.296	1	Ion (262.296549/262.296549)	10.22	73	465	1
Cer(d18:2/21:0)	Cer	S01	606.6	1	262.296	1	Ion (262.296549/262.296549)	10.22	92	468	1
Cer(d18:2/21:0)	Cer	S02	606.6	1	262.296	1	Ion (262.296549/262.296549)	10.2	401	464	1
Cer(d18:2/21:0)	Cer	S03	606.6	1	262.296	1	Ion (262.296549/262.296549)	10.22	453	422	1
Cer(d18:2/21:0)	Cer	S04	606.6	1	262.296	1	Ion (262.296549/262.296549)	10.2	122	519	1
Cer(d18:2/21:0)	Cer	S06	606.6	1	262.296	1	Ion (262.296549/262.296549)	10.2	678	516	1
Cer(d18:2/21:0)	Cer	S07	606.6	1	262.296	1	Ion (262.296549/262.296549)	10.25	504	564	1
Cer(d18:2/21:0)	Cer	S08	606.6	1	262.296	1	Ion (262.296549/262.296549)	10.17	32	468	1
Cer(d18:2/21:0)	Cer	S09	606.6	1	262.296	1	Ion (262.296549/262.296549)	10.18	105	691	1
Cer(d18:2/21:0)	Cer	S10	606.6	1	262.296	1	Ion (262.296549/262.296549)	10.2	232	468	1
Cer(d18:2/21:0)	Cer	S11	606.6	1	262.296	1	Ion (262.296549/262.296549)	#N/A	#N/A	#N/A	#N/A
Cer(d18:2/21:0)	Cer	S12	606.6	1	262.296	1	Ion (262.296549/262.296549)	10.2	309	609	1
Cer(d18:2/21:0)	Cer	S13	606.6	1	262.296	1	Ion (262.296549/262.296549)	10.18	125	517	1
Cer(d18:2/21:0)	Cer	S14	606.6	1	262.296	1	Ion (262.296549/262.296549)	10.18	121	561	1
Cer(d18:2/21:0)	Cer	S15	606.6	1	262.296	1	Ion (262.296549/262.296549)	10.22	501	470	1
Cer(d18:2/21:0)	Cer	S16	606.6	1	262.296	1	Ion (262.296549/262.296549)	10.23	113	472	1
Cer(d18:2/21:0)	Cer	S17	606.6	1	262.296	1	Ion (262.296549/262.296549)	10.22	398	647	1
Cer(d18:2/21:0)	Cer	S18	606.6	1	262.296	1	Ion (262.296549/262.296549)	10.22	201	421	1
Cer(d18:2/21:0)	Cer	S19	606.6	1	262.296	1	Ion (262.296549/262.296549)	10.22	34	468	1
Cer(d18:2/22:0)	Cer	QCpool_r1	620.6	1	262.296	1	Ion (262.296549/262.296549)	10.3	30776	880	1
Cer(d18:2/22:0)	Cer	QCpool_r2	620.6	1	262.296	1	Ion (262.296549/262.296549)	10.3	28588	606	1
Cer(d18:2/22:0)	Cer	S01	620.6	1	262.296	1	Ion (262.296549/262.296549)	10.3	28316	685	1
Cer(d18:2/22:0)	Cer	S02	620.6	1	262.296	1	Ion (262.296549/262.296549)	10.3	31157	612	1
Cer(d18:2/22:0)	Cer	S03	620.6	1	262.296	1	Ion (262.296549/262.296549)	10.3	31606	612	1
Cer(d18:2/22:0)	Cer	S04	620.6	1	262.296	1	Ion (262.296549/262.296549)	10.3	17650	565	1
Cer(d18:2/22:0)	Cer	S06	620.6	1	262.296	1	Ion (262.296549/262.296549)	10.34	34630	660	1
Cer(d18:2/22:0)	Cer	S07	620.6	1	262.296	1	Ion (262.296549/262.296549)	10.3	42355	607	1
Cer(d18:2/22:0)	Cer	S08	620.6	1	262.296	1	Ion (262.296549/262.296549)	10.3	13498	566	1
Cer(d18:2/22:0)	Cer	S09	620.6	1	262.296	1	Ion (262.296549/262.296549)	10.32	23423	650	1
Cer(d18:2/22:0)	Cer	S10	620.6	1	262.296	1	Ion (262.296549/262.296549)	10.3	22610	562	1
Cer(d18:2/22:0)	Cer	S11	620.6	1	262.296	1	Ion (262.296549/262.296549)	10.3	14352	618	1
Cer(d18:2/22:0)	Cer	S12	620.6	1	262.296	1	Ion (262.296549/262.296549)	10.3	32033	611	1
Cer(d18:2/22:0)	Cer	S13	620.6	1	262.296	1	Ion (262.296549/262.296549)	10.3	15276	562	1
Cer(d18:2/22:0)	Cer	S14	620.6	1	262.296	1	Ion (262.296549/262.296549)	10.3	34230	765	1
Cer(d18:2/22:0)	Cer	S15	620.6	1	262.296	1	Ion (262.296549/262.296549)	10.3	29229	563	1
Cer(d18:2/22:0)	Cer	S16	620.6	1	262.296	1	Ion (262.296549/262.296549)	10.34	19225	692	1
Cer(d18:2/22:0)	Cer	S17	620.6	1	262.296	1	Ion (262.296549/262.296549)	10.3	16998	515	1
Cer(d18:2/22:0)	Cer	S18	620.6	1	262.296	1	Ion (262.296549/262.296549)	10.3	29374	564	1
Cer(d18:2/22:0)	Cer	S19	620.6	1	262.296	1	Ion (262.296549/262.296549)	10.3	16171	658	1
Cer(d18:2/23:0)	Cer	QCpool_r1	634.6	1	262.296	1	Ion (262.296549/262.296549)	10.4	6814	613	1
Cer(d18:2/23:0)	Cer	QCpool_r2	634.6	1	262.296	1	Ion (262.296549/262.296549)	10.4	6962	561	1
Cer(d18:2/23:0)	Cer	S01	634.6	1	262.296	1	Ion (262.296549/262.296549)	10.4	6562	668	1
Cer(d18:2/23:0)	Cer	S02	634.6	1	262.296	1	Ion (262.296549/262.296549)	10.4	7598	560	1
Cer(d18:2/23:0)	Cer	S03	634.6	1	262.296	1	Ion (262.296549/262.296549)	10.4	7993	563	1
Cer(d18:2/23:0)	Cer	S04	634.6	1	262.296	1	Ion (262.296549/262.296549)	10.4	3438	514	1
Cer(d18:2/23:0)	Cer	S06	634.6	1	262.296	1	Ion (262.296549/262.296549)	10.42	3696	629	1
Cer(d18:2/23:0)	Cer	S07	634.6	1	262.296	1	Ion (262.296549/262.296549)	10.4	8701	708	1
Cer(d18:2/23:0)	Cer	S08	634.6	1	262.296	1	Ion (262.296549/262.296549)	10.4	2027	564	1
Cer(d18:2/23:0)	Cer	S09	634.6	1	262.296	1	Ion (262.296549/262.296549)	10.38	3530	616	1
Cer(d18:2/23:0)	Cer	S10	634.6	1	262.296	1	Ion (262.296549/262.296549)	10.38	5641	560	1
Cer(d18:2/23:0)	Cer	S11	634.6	1	262.296	1	Ion (262.296549/262.296549)	10.4	2376	558	1
Cer(d18:2/23:0)	Cer	S12	634.6	1	262.296	1	Ion (262.296549/262.296549)	10.4	5811	614	1
Cer(d18:2/23:0)	Cer	S13	634.6	1	262.296	1	Ion (262.296549/262.296549)	10.4	2890	610	1
Cer(d18:2/23:0)	Cer	S14	634.6	1	262.296	1	Ion (262.296549/262.296549)	10.4	7972	588	1
Cer(d18:2/23:0)	Cer	S15	634.6	1	262.296	1	Ion (262.296549/262.296549)	10.4	6824	559	1
Cer(d18:2/23:0)	Cer	S16	634.6	1	262.296	1	Ion (262.296549/262.296549)	10.42	3413	619	1
Cer(d18:2/23:0)	Cer	S17	634.6	1	262.296	1	Ion (262.296549/262.296549)	10.4	3826	515	1
Cer(d18:2/23:0)	Cer	S18	634.6	1	262.296	1	Ion (262.296549/262.296549)	10.4	6292	694	1
Cer(d18:2/23:0)	Cer	S19	634.6	1	262.296	1	Ion (262.296549/262.296549)	10.4	2748	568	1
Cer(d18:2/24:0)	Cer	QCpool_r1	648.6	1	262.296	1	Ion (262.296549/262.296549)	10.48	113796	1518	1
Cer(d18:2/24:0)	Cer	QCpool_r2	648.6	1	262.296	1	Ion (262.296549/262.296549)	10.48	105314	2203	1
Cer(d18:2/24:0)	Cer	S01	648.6	1	262.296	1	Ion (262.296549/262.296549)	10.48	102258	1183	1
Cer(d18:2/24:0)	Cer	S02	648.6	1	262.296	1	Ion (262.296549/262.296549)	10.48	122377	1042	1
Cer(d18:2/24:0)	Cer	S03	648.6	1	262.296	1	Ion (262.296549/262.296549)	10.48	132348	1821	1
Cer(d18:2/24:0)	Cer	S04	648.6	1	262.296	1	Ion (262.296549/262.296549)	10.48	76249	2239	1
Cer(d18:2/24:0)	Cer	S06	648.6	1	262.296	1	Ion (262.296549/262.296549)	10.5	89782	2135	1
Cer(d18:2/24:0)	Cer	S07	648.6	1	262.296	1	Ion (262.296549/262.296549)	10.48	157207	2563	1
Cer(d18:2/24:0)	Cer	S08	648.6	1	262.296	1	Ion (262.296549/262.296549)	10.48	64151	1219	1
Cer(d18:2/24:0)	Cer	S09	648.6	1	262.296	1	Ion (262.296549/262.296549)	10.5	69079	2114	1
Cer(d18:2/24:0)	Cer	S10	648.6	1	262.296	1	Ion (262.296549/262.296549)	10.48	88569	1372	1
Cer(d18:2/24:0)	Cer	S11	648.6	1	262.296	1	Ion (262.296549/262.296549)	10.48	46890	1213	1
Cer(d18:2/24:0)	Cer	S12	648.6	1	262.296	1	Ion (262.296549/262.296549)	10.48	113279	1921	1
Cer(d18:2/24:0)	Cer	S13	648.6	1	262.296	1	Ion (262.296549/262.296549)	10.48	56791	927	1
Cer(d18:2/24:0)	Cer	S14	648.6	1	262.296	1	Ion (262.296549/262.296549)	10.48	134125	2395	1
Cer(d18:2/24:0)	Cer	S15	648.6	1	262.296	1	Ion (262.296549/262.296549)	10.48	100261	913	1
Cer(d18:2/24:0)	Cer	S16	648.6	1	262.296	1	Ion (262.296549/262.296549)	10.5	50052	1218	1
Cer(d18:2/24:0)	Cer	S17	648.6	1	262.296	1	Ion (262.296549/262.296549)	10.48	84730	1449	1
Cer(d18:2/24:0)	Cer	S18	648.6	1	262.296	1	Ion (262.296549/262.296549)	10.48	99719	1724	1
Cer(d18:2/24:0)	Cer	S19	648.6	1	262.296	1	Ion (262.296549/262.296549)	10.48	59015	1470	1
Cer(d18:2/24:1)	Cer	QCpool_r1	646.6	1	262.296	1	Ion (262.296549/262.296549)	10.31	126629	862	1
Cer(d18:2/24:1)	Cer	QCpool_r2	646.6	1	262.296	1	Ion (262.296549/262.296549)	10.31	116054	1336	1
Cer(d18:2/24:1)	Cer	S01	646.6	1	262.296	1	Ion (262.296549/262.296549)	10.3	115292	743	1
Cer(d18:2/24:1)	Cer	S02	646.6	1	262.296	1	Ion (262.296549/262.296549)	10.31	117071	776	1
Cer(d18:2/24:1)	Cer	S03	646.6	1	262.296	1	Ion (262.296549/262.296549)	10.31	132964	1609	1
Cer(d18:2/24:1)	Cer	S04	646.6	1	262.296	1	Ion (262.296549/262.296549)	10.3	120767	1660	1
Cer(d18:2/24:1)	Cer	S06	646.6	1	262.296	1	Ion (262.296549/262.296549)	10.33	150770	2630	1
Cer(d18:2/24:1)	Cer	S07	646.6	1	262.296	1	Ion (262.296549/262.296549)	10.31	140288	695	1
Cer(d18:2/24:1)	Cer	S08	646.6	1	262.296	1	Ion (262.296549/262.296549)	10.3	99595	622	1
Cer(d18:2/24:1)	Cer	S09	646.6	1	262.296	1	Ion (262.296549/262.296549)	10.31	104549	894	1
Cer(d18:2/24:1)	Cer	S10	646.6	1	262.296	1	Ion (262.296549/262.296549)	10.3	103436	663	1
Cer(d18:2/24:1)	Cer	S11	646.6	1	262.296	1	Ion (262.296549/262.296549)	10.3	93950	613	1
Cer(d18:2/24:1)	Cer	S12	646.6	1	262.296	1	Ion (262.296549/262.296549)	10.31	114330	645	1
Cer(d18:2/24:1)	Cer	S13	646.6	1	262.296	1	Ion (262.296549/262.296549)	10.3	102066	1703	1
Cer(d18:2/24:1)	Cer	S14	646.6	1	262.296	1	Ion (262.296549/262.296549)	10.31	120080	1794	1
Cer(d18:2/24:1)	Cer	S15	646.6	1	262.296	1	Ion (262.296549/262.296549)	10.3	107424	831	1
Cer(d18:2/24:1)	Cer	S16	646.6	1	262.296	1	Ion (262.296549/262.296549)	10.33	93650	1538	1
Cer(d18:2/24:1)	Cer	S17	646.6	1	262.296	1	Ion (262.296549/262.296549)	10.31	120920	611	1
Cer(d18:2/24:1)	Cer	S18	646.6	1	262.296	1	Ion (262.296549/262.296549)	10.31	99915	597	1
Cer(d18:2/24:1)	Cer	S19	646.6	1	262.296	1	Ion (262.296549/262.296549)	10.3	109909	665	1
Cer(d18:2/26:0)	Cer	QCpool_r1	676.6	1	262.296	1	Ion (262.296549/262.296549)	10.67	7393	743	1
Cer(d18:2/26:0)	Cer	QCpool_r2	676.6	1	262.296	1	Ion (262.296549/262.296549)	10.69	7164	766	1
Cer(d18:2/26:0)	Cer	S01	676.6	1	262.296	1	Ion (262.296549/262.296549)	10.67	5161	704	1
Cer(d18:2/26:0)	Cer	S02	676.6	1	262.296	1	Ion (262.296549/262.296549)	10.67	6732	692	1
Cer(d18:2/26:0)	Cer	S03	676.6	1	262.296	1	Ion (262.296549/262.296549)	10.67	6309	564	1
Cer(d18:2/26:0)	Cer	S04	676.6	1	262.296	1	Ion (262.296549/262.296549)	10.67	6473	720	1
Cer(d18:2/26:0)	Cer	S06	676.6	1	262.296	1	Ion (262.296549/262.296549)	10.69	7348	747	1
Cer(d18:2/26:0)	Cer	S07	676.6	1	262.296	1	Ion (262.296549/262.296549)	10.67	9621	709	1
Cer(d18:2/26:0)	Cer	S08	676.6	1	262.296	1	Ion (262.296549/262.296549)	10.67	4011	694	1
Cer(d18:2/26:0)	Cer	S09	676.6	1	262.296	1	Ion (262.296549/262.296549)	10.72	5304	725	1
Cer(d18:2/26:0)	Cer	S10	676.6	1	262.296	1	Ion (262.296549/262.296549)	10.69	5804	716	1
Cer(d18:2/26:0)	Cer	S11	676.6	1	262.296	1	Ion (262.296549/262.296549)	10.67	3261	619	1
Cer(d18:2/26:0)	Cer	S12	676.6	1	262.296	1	Ion (262.296549/262.296549)	10.67	5930	708	1
Cer(d18:2/26:0)	Cer	S13	676.6	1	262.296	1	Ion (262.296549/262.296549)	10.69	4664	690	1
Cer(d18:2/26:0)	Cer	S14	676.6	1	262.296	1	Ion (262.296549/262.296549)	10.67	7961	629	1
Cer(d18:2/26:0)	Cer	S15	676.6	1	262.296	1	Ion (262.296549/262.296549)	10.69	5359	753	1
Cer(d18:2/26:0)	Cer	S16	676.6	1	262.296	1	Ion (262.296549/262.296549)	10.7	4060	663	1
Cer(d18:2/26:0)	Cer	S17	676.6	1	262.296	1	Ion (262.296549/262.296549)	10.67	5017	665	1
Cer(d18:2/26:0)	Cer	S18	676.6	1	262.296	1	Ion (262.296549/262.296549)	10.67	4921	758	1
Cer(d18:2/26:0)	Cer	S19	676.6	1	262.296	1	Ion (262.296549/262.296549)	10.67	5847	720	1
Cer(d19:1/16:0)	Cer	QCpool_r1	552.6	1	278.296	1	Ion (278.296549/278.296549)	9.37	649	660	1
Cer(d19:1/16:0)	Cer	QCpool_r2	552.6	1	278.296	1	Ion (278.296549/278.296549)	9.37	968	803	1
Cer(d19:1/16:0)	Cer	S01	552.6	1	278.296	1	Ion (278.296549/278.296549)	9.47	732	662	1
Cer(d19:1/16:0)	Cer	S02	552.6	1	278.296	1	Ion (278.296549/278.296549)	9.38	567	644	1
Cer(d19:1/16:0)	Cer	S03	552.6	1	278.296	1	Ion (278.296549/278.296549)	9.38	955	658	1
Cer(d19:1/16:0)	Cer	S04	552.6	1	278.296	1	Ion (278.296549/278.296549)	9.4	421	660	1
Cer(d19:1/16:0)	Cer	S06	552.6	1	278.296	1	Ion (278.296549/278.296549)	9.38	755	845	1
Cer(d19:1/16:0)	Cer	S07	552.6	1	278.296	1	Ion (278.296549/278.296549)	9.35	552	639	1
Cer(d19:1/16:0)	Cer	S08	552.6	1	278.296	1	Ion (278.296549/278.296549)	9.43	267	518	1
Cer(d19:1/16:0)	Cer	S09	552.6	1	278.296	1	Ion (278.296549/278.296549)	9.38	451	663	1
Cer(d19:1/16:0)	Cer	S10	552.6	1	278.296	1	Ion (278.296549/278.296549)	9.38	1022	934	1
Cer(d19:1/16:0)	Cer	S11	552.6	1	278.296	1	Ion (278.296549/278.296549)	9.38	115	420	1
Cer(d19:1/16:0)	Cer	S12	552.6	1	278.296	1	Ion (278.296549/278.296549)	9.37	759	706	1
Cer(d19:1/16:0)	Cer	S13	552.6	1	278.296	1	Ion (278.296549/278.296549)	9.38	444	514	1
Cer(d19:1/16:0)	Cer	S14	552.6	1	278.296	1	Ion (278.296549/278.296549)	9.38	202	475	1
Cer(d19:1/16:0)	Cer	S15	552.6	1	278.296	1	Ion (278.296549/278.296549)	9.38	750	660	1
Cer(d19:1/16:0)	Cer	S16	552.6	1	278.296	1	Ion (278.296549/278.296549)	9.38	935	714	1
Cer(d19:1/16:0)	Cer	S17	552.6	1	278.296	1	Ion (278.296549/278.296549)	9.42	540	551	1
Cer(d19:1/16:0)	Cer	S18	552.6	1	278.296	1	Ion (278.296549/278.296549)	9.35	695	806	1
Cer(d19:1/16:0)	Cer	S19	552.6	1	278.296	1	Ion (278.296549/278.296549)	9.38	820	715	1
Cer(d19:1/18:0)	Cer	QCpool_r1	580.6	1	278.296	1	Ion (278.296549/278.296549)	10.13	1453	607	1
Cer(d19:1/18:0)	Cer	QCpool_r2	580.6	1	278.296	1	Ion (278.296549/278.296549)	10.13	1123	614	1
Cer(d19:1/18:0)	Cer	S01	580.6	1	278.296	1	Ion (278.296549/278.296549)	10.12	1242	630	1
Cer(d19:1/18:0)	Cer	S02	580.6	1	278.296	1	Ion (278.296549/278.296549)	10.12	1812	565	1
Cer(d19:1/18:0)	Cer	S03	580.6	1	278.296	1	Ion (278.296549/278.296549)	10.12	2231	566	1
Cer(d19:1/18:0)	Cer	S04	580.6	1	278.296	1	Ion (278.296549/278.296549)	10.13	1160	626	1
Cer(d19:1/18:0)	Cer	S06	580.6	1	278.296	1	Ion (278.296549/278.296549)	10.12	1140	564	1
Cer(d19:1/18:0)	Cer	S07	580.6	1	278.296	1	Ion (278.296549/278.296549)	10.12	1674	519	1
Cer(d19:1/18:0)	Cer	S08	580.6	1	278.296	1	Ion (278.296549/278.296549)	10.13	793	564	1
Cer(d19:1/18:0)	Cer	S09	580.6	1	278.296	1	Ion (278.296549/278.296549)	10.13	1007	613	1
Cer(d19:1/18:0)	Cer	S10	580.6	1	278.296	1	Ion (278.296549/278.296549)	10.13	1222	649	1
Cer(d19:1/18:0)	Cer	S11	580.6	1	278.296	1	Ion (278.296549/278.296549)	10.15	830	526	1
Cer(d19:1/18:0)	Cer	S12	580.6	1	278.296	1	Ion (278.296549/278.296549)	10.13	1931	612	1
Cer(d19:1/18:0)	Cer	S13	580.6	1	278.296	1	Ion (278.296549/278.296549)	10.12	1839	564	1
Cer(d19:1/18:0)	Cer	S14	580.6	1	278.296	1	Ion (278.296549/278.296549)	10.13	1283	567	1
Cer(d19:1/18:0)	Cer	S15	580.6	1	278.296	1	Ion (278.296549/278.296549)	10.12	1156	611	1
Cer(d19:1/18:0)	Cer	S16	580.6	1	278.296	1	Ion (278.296549/278.296549)	10.13	1006	658	1
Cer(d19:1/18:0)	Cer	S17	580.6	1	278.296	1	Ion (278.296549/278.296549)	10.13	974	668	1
Cer(d19:1/18:0)	Cer	S18	580.6	1	278.296	1	Ion (278.296549/278.296549)	10.13	1576	654	1
Cer(d19:1/18:0)	Cer	S19	580.6	1	278.296	1	Ion (278.296549/278.296549)	10.13	734	611	1
Cer(d19:1/20:0)	Cer	QCpool_r1	608.6	1	278.296	1	Ion (278.296549/278.296549)	10.32	300	424	1
Cer(d19:1/20:0)	Cer	QCpool_r2	608.6	1	278.296	1	Ion (278.296549/278.296549)	10.34	453	468	1
Cer(d19:1/20:0)	Cer	S01	608.6	1	278.296	1	Ion (278.296549/278.296549)	10.34	339	470	1
Cer(d19:1/20:0)	Cer	S02	608.6	1	278.296	1	Ion (278.296549/278.296549)	10.34	274	560	1
Cer(d19:1/20:0)	Cer	S03	608.6	1	278.296	1	Ion (278.296549/278.296549)	10.32	283	471	1
Cer(d19:1/20:0)	Cer	S04	608.6	1	278.296	1	Ion (278.296549/278.296549)	10.35	249	470	1
Cer(d19:1/20:0)	Cer	S06	608.6	1	278.296	1	Ion (278.296549/278.296549)	10.32	392	467	1
Cer(d19:1/20:0)	Cer	S07	608.6	1	278.296	1	Ion (278.296549/278.296549)	10.34	353	470	1
Cer(d19:1/20:0)	Cer	S08	608.6	1	278.296	1	Ion (278.296549/278.296549)	10.35	345	521	1
Cer(d19:1/20:0)	Cer	S09	608.6	1	278.296	1	Ion (278.296549/278.296549)	10.3	122	647	1
Cer(d19:1/20:0)	Cer	S10	608.6	1	278.296	1	Ion (278.296549/278.296549)	10.32	177	560	1
Cer(d19:1/20:0)	Cer	S11	608.6	1	278.296	1	Ion (278.296549/278.296549)	10.35	359	465	1
Cer(d19:1/20:0)	Cer	S12	608.6	1	278.296	1	Ion (278.296549/278.296549)	10.34	768	658	1
Cer(d19:1/20:0)	Cer	S13	608.6	1	278.296	1	Ion (278.296549/278.296549)	10.37	354	423	1
Cer(d19:1/20:0)	Cer	S14	608.6	1	278.296	1	Ion (278.296549/278.296549)	10.34	349	518	1
Cer(d19:1/20:0)	Cer	S15	608.6	1	278.296	1	Ion (278.296549/278.296549)	10.32	286	425	1
Cer(d19:1/20:0)	Cer	S16	608.6	1	278.296	1	Ion (278.296549/278.296549)	10.37	375	516	1
Cer(d19:1/20:0)	Cer	S17	608.6	1	278.296	1	Ion (278.296549/278.296549)	10.35	115	518	1
Cer(d19:1/20:0)	Cer	S18	608.6	1	278.296	1	Ion (278.296549/278.296549)	10.34	319	607	1
Cer(d19:1/20:0)	Cer	S19	608.6	1	278.296	1	Ion (278.296549/278.296549)	10.34	293	659	1
Cer(d19:1/22:0)	Cer	QCpool_r1	636.6	1	278.296	1	Ion (278.296549/278.296549)	10.52	1424	612	1
Cer(d19:1/22:0)	Cer	QCpool_r2	636.6	1	278.296	1	Ion (278.296549/278.296549)	10.5	1929	608	1
Cer(d19:1/22:0)	Cer	S01	636.6	1	278.296	1	Ion (278.296549/278.296549)	10.52	2120	682	1
Cer(d19:1/22:0)	Cer	S02	636.6	1	278.296	1	Ion (278.296549/278.296549)	10.52	1512	468	1
Cer(d19:1/22:0)	Cer	S03	636.6	1	278.296	1	Ion (278.296549/278.296549)	10.52	1526	610	1
Cer(d19:1/22:0)	Cer	S04	636.6	1	278.296	1	Ion (278.296549/278.296549)	10.55	981	565	1
Cer(d19:1/22:0)	Cer	S06	636.6	1	278.296	1	Ion (278.296549/278.296549)	10.52	1033	565	1
Cer(d19:1/22:0)	Cer	S07	636.6	1	278.296	1	Ion (278.296549/278.296549)	10.54	2714	611	1
Cer(d19:1/22:0)	Cer	S08	636.6	1	278.296	1	Ion (278.296549/278.296549)	10.52	1145	515	1
Cer(d19:1/22:0)	Cer	S09	636.6	1	278.296	1	Ion (278.296549/278.296549)	10.52	1189	659	1
Cer(d19:1/22:0)	Cer	S10	636.6	1	278.296	1	Ion (278.296549/278.296549)	10.52	1343	561	1
Cer(d19:1/22:0)	Cer	S11	636.6	1	278.296	1	Ion (278.296549/278.296549)	10.5	970	608	1
Cer(d19:1/22:0)	Cer	S12	636.6	1	278.296	1	Ion (278.296549/278.296549)	10.54	2092	657	1
Cer(d19:1/22:0)	Cer	S13	636.6	1	278.296	1	Ion (278.296549/278.296549)	10.54	1183	564	1
Cer(d19:1/22:0)	Cer	S14	636.6	1	278.296	1	Ion (278.296549/278.296549)	10.52	1527	667	1
Cer(d19:1/22:0)	Cer	S15	636.6	1	278.296	1	Ion (278.296549/278.296549)	10.52	1957	751	1
Cer(d19:1/22:0)	Cer	S16	636.6	1	278.296	1	Ion (278.296549/278.296549)	10.54	1029	614	1
Cer(d19:1/22:0)	Cer	S17	636.6	1	278.296	1	Ion (278.296549/278.296549)	10.52	1179	605	1
Cer(d19:1/22:0)	Cer	S18	636.6	1	278.296	1	Ion (278.296549/278.296549)	10.52	1667	656	1
Cer(d19:1/22:0)	Cer	S19	636.6	1	278.296	1	Ion (278.296549/278.296549)	10.52	1275	601	1
Cer(d19:1/23:0)	Cer	QCpool_r1	650.6	1	278.296	1	Ion (278.296549/278.296549)	10.62	432	466	1
Cer(d19:1/23:0)	Cer	QCpool_r2	650.6	1	278.296	1	Ion (278.296549/278.296549)	10.62	554	605	1
Cer(d19:1/23:0)	Cer	S01	650.6	1	278.296	1	Ion (278.296549/278.296549)	10.64	806	562	1
Cer(d19:1/23:0)	Cer	S02	650.6	1	278.296	1	Ion (278.296549/278.296549)	10.6	363	371	1
Cer(d19:1/23:0)	Cer	S03	650.6	1	278.296	1	Ion (278.296549/278.296549)	10.6	868	565	1
Cer(d19:1/23:0)	Cer	S04	650.6	1	278.296	1	Ion (278.296549/278.296549)	10.62	173	375	1
Cer(d19:1/23:0)	Cer	S06	650.6	1	278.296	1	Ion (278.296549/278.296549)	10.64	24	375	1
Cer(d19:1/23:0)	Cer	S07	650.6	1	278.296	1	Ion (278.296549/278.296549)	10.6	436	558	1
Cer(d19:1/23:0)	Cer	S08	650.6	1	278.296	1	Ion (278.296549/278.296549)	10.62	141	468	1
Cer(d19:1/23:0)	Cer	S09	650.6	1	278.296	1	Ion (278.296549/278.296549)	10.65	175	514	1
Cer(d19:1/23:0)	Cer	S10	650.6	1	278.296	1	Ion (278.296549/278.296549)	10.6	513	557	1
Cer(d19:1/23:0)	Cer	S11	650.6	1	278.296	1	Ion (278.296549/278.296549)	10.62	283	468	1
Cer(d19:1/23:0)	Cer	S12	650.6	1	278.296	1	Ion (278.296549/278.296549)	10.64	349	515	1
Cer(d19:1/23:0)	Cer	S13	650.6	1	278.296	1	Ion (278.296549/278.296549)	10.6	75	514	1
Cer(d19:1/23:0)	Cer	S14	650.6	1	278.296	1	Ion (278.296549/278.296549)	10.6	332	652	1
Cer(d19:1/23:0)	Cer	S15	650.6	1	278.296	1	Ion (278.296549/278.296549)	10.64	561	515	1
Cer(d19:1/23:0)	Cer	S16	650.6	1	278.296	1	Ion (278.296549/278.296549)	10.64	287	468	1
Cer(d19:1/23:0)	Cer	S17	650.6	1	278.296	1	Ion (278.296549/278.296549)	10.6	300	465	1
Cer(d19:1/23:0)	Cer	S18	650.6	1	278.296	1	Ion (278.296549/278.296549)	10.6	449	469	1
Cer(d19:1/23:0)	Cer	S19	650.6	1	278.296	1	Ion (278.296549/278.296549)	10.62	348	564	1
Cer(d19:1/24:0)	Cer	QCpool_r1	664.6	1	278.296	1	Ion (278.296549/278.296549)	10.72	11734	944	1
Cer(d19:1/24:0)	Cer	QCpool_r2	664.6	1	278.296	1	Ion (278.296549/278.296549)	10.7	9950	820	1
Cer(d19:1/24:0)	Cer	S01	664.6	1	278.296	1	Ion (278.296549/278.296549)	10.7	13551	666	1
Cer(d19:1/24:0)	Cer	S02	664.6	1	278.296	1	Ion (278.296549/278.296549)	10.72	12418	899	1
Cer(d19:1/24:0)	Cer	S03	664.6	1	278.296	1	Ion (278.296549/278.296549)	10.7	14226	758	1
Cer(d19:1/24:0)	Cer	S04	664.6	1	278.296	1	Ion (278.296549/278.296549)	10.7	6518	858	1
Cer(d19:1/24:0)	Cer	S06	664.6	1	278.296	1	Ion (278.296549/278.296549)	10.7	5217	660	1
Cer(d19:1/24:0)	Cer	S07	664.6	1	278.296	1	Ion (278.296549/278.296549)	10.7	10904	832	1
Cer(d19:1/24:0)	Cer	S08	664.6	1	278.296	1	Ion (278.296549/278.296549)	10.7	9079	732	1
Cer(d19:1/24:0)	Cer	S09	664.6	1	278.296	1	Ion (278.296549/278.296549)	10.7	6480	878	1
Cer(d19:1/24:0)	Cer	S10	664.6	1	278.296	1	Ion (278.296549/278.296549)	10.7	12452	877	1
Cer(d19:1/24:0)	Cer	S11	664.6	1	278.296	1	Ion (278.296549/278.296549)	10.72	6079	847	1
Cer(d19:1/24:0)	Cer	S12	664.6	1	278.296	1	Ion (278.296549/278.296549)	10.7	13162	829	1
Cer(d19:1/24:0)	Cer	S13	664.6	1	278.296	1	Ion (278.296549/278.296549)	10.7	7394	814	1
Cer(d19:1/24:0)	Cer	S14	664.6	1	278.296	1	Ion (278.296549/278.296549)	10.7	11662	713	1
Cer(d19:1/24:0)	Cer	S15	664.6	1	278.296	1	Ion (278.296549/278.296549)	10.72	11020	990	1
Cer(d19:1/24:0)	Cer	S16	664.6	1	278.296	1	Ion (278.296549/278.296549)	10.72	4820	915	1
Cer(d19:1/24:0)	Cer	S17	664.6	1	278.296	1	Ion (278.296549/278.296549)	10.72	10111	776	1
Cer(d19:1/24:0)	Cer	S18	664.6	1	278.296	1	Ion (278.296549/278.296549)	10.7	10120	742	1
Cer(d19:1/24:0)	Cer	S19	664.6	1	278.296	1	Ion (278.296549/278.296549)	10.7	6328	724	1
Cer(d19:1/24:1)	Cer	QCpool_r1	662.6	1	278.296	1	Ion (278.296549/278.296549)	10.53	7129	752	1
Cer(d19:1/24:1)	Cer	QCpool_r2	662.6	1	278.296	1	Ion (278.296549/278.296549)	10.52	5968	776	1
Cer(d19:1/24:1)	Cer	S01	662.6	1	278.296	1	Ion (278.296549/278.296549)	10.53	7153	629	1
Cer(d19:1/24:1)	Cer	S02	662.6	1	278.296	1	Ion (278.296549/278.296549)	10.53	5234	609	1
Cer(d19:1/24:1)	Cer	S03	662.6	1	278.296	1	Ion (278.296549/278.296549)	10.52	7454	659	1
Cer(d19:1/24:1)	Cer	S04	662.6	1	278.296	1	Ion (278.296549/278.296549)	10.55	5873	665	1
Cer(d19:1/24:1)	Cer	S06	662.6	1	278.296	1	Ion (278.296549/278.296549)	10.53	4608	742	1
Cer(d19:1/24:1)	Cer	S07	662.6	1	278.296	1	Ion (278.296549/278.296549)	10.55	5393	652	1
Cer(d19:1/24:1)	Cer	S08	662.6	1	278.296	1	Ion (278.296549/278.296549)	10.53	5245	685	1
Cer(d19:1/24:1)	Cer	S09	662.6	1	278.296	1	Ion (278.296549/278.296549)	10.53	3783	647	1
Cer(d19:1/24:1)	Cer	S10	662.6	1	278.296	1	Ion (278.296549/278.296549)	10.52	5970	665	1
Cer(d19:1/24:1)	Cer	S11	662.6	1	278.296	1	Ion (278.296549/278.296549)	10.52	5469	966	1
Cer(d19:1/24:1)	Cer	S12	662.6	1	278.296	1	Ion (278.296549/278.296549)	10.52	6153	673	1
Cer(d19:1/24:1)	Cer	S13	662.6	1	278.296	1	Ion (278.296549/278.296549)	10.53	7097	748	1
Cer(d19:1/24:1)	Cer	S14	662.6	1	278.296	1	Ion (278.296549/278.296549)	10.52	5367	644	1
Cer(d19:1/24:1)	Cer	S15	662.6	1	278.296	1	Ion (278.296549/278.296549)	10.52	5681	701	1
Cer(d19:1/24:1)	Cer	S16	662.6	1	278.296	1	Ion (278.296549/278.296549)	10.53	3533	638	1
Cer(d19:1/24:1)	Cer	S17	662.6	1	278.296	1	Ion (278.296549/278.296549)	10.53	6158	748	1
Cer(d19:1/24:1)	Cer	S18	662.6	1	278.296	1	Ion (278.296549/278.296549)	10.53	5103	680	1
Cer(d19:1/24:1)	Cer	S19	662.6	1	278.296	1	Ion (278.296549/278.296549)	10.53	5756	607	1
Cer(d19:1/26:0)	Cer	QCpool_r1	692.6	1	278.296	1	Ion (278.296549/278.296549)	10.9	523	611	1
Cer(d19:1/26:0)	Cer	QCpool_r2	692.6	1	278.296	1	Ion (278.296549/278.296549)	10.9	560	701	1
Cer(d19:1/26:0)	Cer	S01	692.6	1	278.296	1	Ion (278.296549/278.296549)	10.89	398	651	1
Cer(d19:1/26:0)	Cer	S02	692.6	1	278.296	1	Ion (278.296549/278.296549)	10.89	380	697	1
Cer(d19:1/26:0)	Cer	S03	692.6	1	278.296	1	Ion (278.296549/278.296549)	10.95	317	699	1
Cer(d19:1/26:0)	Cer	S04	692.6	1	278.296	1	Ion (278.296549/278.296549)	10.92	413	885	1
Cer(d19:1/26:0)	Cer	S06	692.6	1	278.296	1	Ion (278.296549/278.296549)	10.9	179	554	1
Cer(d19:1/26:0)	Cer	S07	692.6	1	278.296	1	Ion (278.296549/278.296549)	10.9	548	741	1
Cer(d19:1/26:0)	Cer	S08	692.6	1	278.296	1	Ion (278.296549/278.296549)	10.89	288	605	1
Cer(d19:1/26:0)	Cer	S09	692.6	1	278.296	1	Ion (278.296549/278.296549)	10.97	230	702	1
Cer(d19:1/26:0)	Cer	S10	692.6	1	278.296	1	Ion (278.296549/278.296549)	10.91	614	603	1
Cer(d19:1/26:0)	Cer	S11	692.6	1	278.296	1	Ion (278.296549/278.296549)	10.89	271	553	1
Cer(d19:1/26:0)	Cer	S12	692.6	1	278.296	1	Ion (278.296549/278.296549)	10.89	421	560	1
Cer(d19:1/26:0)	Cer	S13	692.6	1	278.296	1	Ion (278.296549/278.296549)	10.9	567	744	1
Cer(d19:1/26:0)	Cer	S14	692.6	1	278.296	1	Ion (278.296549/278.296549)	10.92	303	465	1
Cer(d19:1/26:0)	Cer	S15	692.6	1	278.296	1	Ion (278.296549/278.296549)	10.89	384	514	1
Cer(d19:1/26:0)	Cer	S16	692.6	1	278.296	1	Ion (278.296549/278.296549)	10.9	126	466	1
Cer(d19:1/26:0)	Cer	S17	692.6	1	278.296	1	Ion (278.296549/278.296549)	10.9	355	605	1
Cer(d19:1/26:0)	Cer	S18	692.6	1	278.296	1	Ion (278.296549/278.296549)	10.89	283	654	1
Cer(d19:1/26:0)	Cer	S19	692.6	1	278.296	1	Ion (278.296549/278.296549)	10.89	317	879	1
Cer(d20:1/22:0)	Cer	QCpool_r1	650.6	1	292.296	1	Ion (292.296549/292.296549)	10.62	1404	561	1
Cer(d20:1/22:0)	Cer	QCpool_r2	650.6	1	292.296	1	Ion (292.296549/292.296549)	10.6	1518	836	1
Cer(d20:1/22:0)	Cer	S01	650.6	1	292.296	1	Ion (292.296549/292.296549)	10.64	1467	702	1
Cer(d20:1/22:0)	Cer	S02	650.6	1	292.296	1	Ion (292.296549/292.296549)	10.6	1467	702	1
Cer(d20:1/22:0)	Cer	S03	650.6	1	292.296	1	Ion (292.296549/292.296549)	10.64	1551	561	1
Cer(d20:1/22:0)	Cer	S04	650.6	1	292.296	1	Ion (292.296549/292.296549)	10.62	1372	607	1
Cer(d20:1/22:0)	Cer	S06	650.6	1	292.296	1	Ion (292.296549/292.296549)	10.6	1243	857	1
Cer(d20:1/22:0)	Cer	S07	650.6	1	292.296	1	Ion (292.296549/292.296549)	10.6	2306	541	1
Cer(d20:1/22:0)	Cer	S08	650.6	1	292.296	1	Ion (292.296549/292.296549)	10.62	1247	525	1
Cer(d20:1/22:0)	Cer	S09	650.6	1	292.296	1	Ion (292.296549/292.296549)	10.62	1511	729	1
Cer(d20:1/22:0)	Cer	S10	650.6	1	292.296	1	Ion (292.296549/292.296549)	10.62	1808	559	1
Cer(d20:1/22:0)	Cer	S11	650.6	1	292.296	1	Ion (292.296549/292.296549)	10.6	1025	749	1
Cer(d20:1/22:0)	Cer	S12	650.6	1	292.296	1	Ion (292.296549/292.296549)	10.62	1695	847	1
Cer(d20:1/22:0)	Cer	S13	650.6	1	292.296	1	Ion (292.296549/292.296549)	10.62	1541	563	1
Cer(d20:1/22:0)	Cer	S14	650.6	1	292.296	1	Ion (292.296549/292.296549)	10.6	1654	565	1
Cer(d20:1/22:0)	Cer	S15	650.6	1	292.296	1	Ion (292.296549/292.296549)	10.62	1478	606	1
Cer(d20:1/22:0)	Cer	S16	650.6	1	292.296	1	Ion (292.296549/292.296549)	10.6	1309	853	1
Cer(d20:1/22:0)	Cer	S17	650.6	1	292.296	1	Ion (292.296549/292.296549)	10.6	1459	513	1
Cer(d20:1/22:0)	Cer	S18	650.6	1	292.296	1	Ion (292.296549/292.296549)	10.6	857	608	1
Cer(d20:1/22:0)	Cer	S19	650.6	1	292.296	1	Ion (292.296549/292.296549)	10.62	1244	568	1
Cer(d20:1/23:0)	Cer	QCpool_r1	664.6	1	292.296	1	Ion (292.296549/292.296549)	10.72	851	752	1
Cer(d20:1/23:0)	Cer	QCpool_r2	664.6	1	292.296	1	Ion (292.296549/292.296549)	10.72	510	514	1
Cer(d20:1/23:0)	Cer	S01	664.6	1	292.296	1	Ion (292.296549/292.296549)	10.72	581	515	1
Cer(d20:1/23:0)	Cer	S02	664.6	1	292.296	1	Ion (292.296549/292.296549)	10.72	628	603	1
Cer(d20:1/23:0)	Cer	S03	664.6	1	292.296	1	Ion (292.296549/292.296549)	10.7	391	609	1
Cer(d20:1/23:0)	Cer	S04	664.6	1	292.296	1	Ion (292.296549/292.296549)	10.7	234	469	1
Cer(d20:1/23:0)	Cer	S06	664.6	1	292.296	1	Ion (292.296549/292.296549)	10.72	252	468	1
Cer(d20:1/23:0)	Cer	S07	664.6	1	292.296	1	Ion (292.296549/292.296549)	10.72	462	559	1
Cer(d20:1/23:0)	Cer	S08	664.6	1	292.296	1	Ion (292.296549/292.296549)	10.7	244	560	1
Cer(d20:1/23:0)	Cer	S09	664.6	1	292.296	1	Ion (292.296549/292.296549)	10.72	238	373	1
Cer(d20:1/23:0)	Cer	S10	664.6	1	292.296	1	Ion (292.296549/292.296549)	10.72	536	608	1
Cer(d20:1/23:0)	Cer	S11	664.6	1	292.296	1	Ion (292.296549/292.296549)	10.7	158	513	1
Cer(d20:1/23:0)	Cer	S12	664.6	1	292.296	1	Ion (292.296549/292.296549)	10.72	538	562	1
Cer(d20:1/23:0)	Cer	S13	664.6	1	292.296	1	Ion (292.296549/292.296549)	10.7	546	517	1
Cer(d20:1/23:0)	Cer	S14	664.6	1	292.296	1	Ion (292.296549/292.296549)	10.69	548	376	1
Cer(d20:1/23:0)	Cer	S15	664.6	1	292.296	1	Ion (292.296549/292.296549)	10.7	491	467	1
Cer(d20:1/23:0)	Cer	S16	664.6	1	292.296	1	Ion (292.296549/292.296549)	10.69	404	514	1
Cer(d20:1/23:0)	Cer	S17	664.6	1	292.296	1	Ion (292.296549/292.296549)	10.7	374	609	1
Cer(d20:1/23:0)	Cer	S18	664.6	1	292.296	1	Ion (292.296549/292.296549)	10.69	332	513	1
Cer(d20:1/23:0)	Cer	S19	664.6	1	292.296	1	Ion (292.296549/292.296549)	10.74	340	514	1
Cer(d20:1/24:0)	Cer	QCpool_r1	678.6	1	292.296	1	Ion (292.296549/292.296549)	10.79	10410	807	1
Cer(d20:1/24:0)	Cer	QCpool_r2	678.6	1	292.296	1	Ion (292.296549/292.296549)	10.79	8564	712	1
Cer(d20:1/24:0)	Cer	S01	678.6	1	292.296	1	Ion (292.296549/292.296549)	10.79	9965	913	1
Cer(d20:1/24:0)	Cer	S02	678.6	1	292.296	1	Ion (292.296549/292.296549)	10.81	10757	693	1
Cer(d20:1/24:0)	Cer	S03	678.6	1	292.296	1	Ion (292.296549/292.296549)	10.79	11511	766	1
Cer(d20:1/24:0)	Cer	S04	678.6	1	292.296	1	Ion (292.296549/292.296549)	10.79	7129	753	1
Cer(d20:1/24:0)	Cer	S06	678.6	1	292.296	1	Ion (292.296549/292.296549)	10.81	6289	744	1
Cer(d20:1/24:0)	Cer	S07	678.6	1	292.296	1	Ion (292.296549/292.296549)	10.79	10950	716	1
Cer(d20:1/24:0)	Cer	S08	678.6	1	292.296	1	Ion (292.296549/292.296549)	10.79	7282	725	1
Cer(d20:1/24:0)	Cer	S09	678.6	1	292.296	1	Ion (292.296549/292.296549)	10.79	6736	832	1
Cer(d20:1/24:0)	Cer	S10	678.6	1	292.296	1	Ion (292.296549/292.296549)	10.79	9389	930	1
Cer(d20:1/24:0)	Cer	S11	678.6	1	292.296	1	Ion (292.296549/292.296549)	10.79	5186	630	1
Cer(d20:1/24:0)	Cer	S12	678.6	1	292.296	1	Ion (292.296549/292.296549)	10.81	11227	788	1
Cer(d20:1/24:0)	Cer	S13	678.6	1	292.296	1	Ion (292.296549/292.296549)	10.81	6327	863	1
Cer(d20:1/24:0)	Cer	S14	678.6	1	292.296	1	Ion (292.296549/292.296549)	10.79	12411	701	1
Cer(d20:1/24:0)	Cer	S15	678.6	1	292.296	1	Ion (292.296549/292.296549)	10.79	11979	913	1
Cer(d20:1/24:0)	Cer	S16	678.6	1	292.296	1	Ion (292.296549/292.296549)	10.81	4491	664	1
Cer(d20:1/24:0)	Cer	S17	678.6	1	292.296	1	Ion (292.296549/292.296549)	10.79	7991	703	1
Cer(d20:1/24:0)	Cer	S18	678.6	1	292.296	1	Ion (292.296549/292.296549)	10.79	9832	798	1
Cer(d20:1/24:0)	Cer	S19	678.6	1	292.296	1	Ion (292.296549/292.296549)	10.81	6579	716	1
Cer(d20:1/24:1)	Cer	QCpool_r1	676.6	1	292.296	1	Ion (292.296549/292.296549)	10.62	7193	626	1
Cer(d20:1/24:1)	Cer	QCpool_r2	676.6	1	292.296	1	Ion (292.296549/292.296549)	10.62	7243	838	1
Cer(d20:1/24:1)	Cer	S01	676.6	1	292.296	1	Ion (292.296549/292.296549)	10.62	6987	563	1
Cer(d20:1/24:1)	Cer	S02	676.6	1	292.296	1	Ion (292.296549/292.296549)	10.62	5977	655	1
Cer(d20:1/24:1)	Cer	S03	676.6	1	292.296	1	Ion (292.296549/292.296549)	10.62	7564	614	1
Cer(d20:1/24:1)	Cer	S04	676.6	1	292.296	1	Ion (292.296549/292.296549)	10.62	6992	889	1
Cer(d20:1/24:1)	Cer	S06	676.6	1	292.296	1	Ion (292.296549/292.296549)	10.62	4740	648	1
Cer(d20:1/24:1)	Cer	S07	676.6	1	292.296	1	Ion (292.296549/292.296549)	10.6	5626	649	1
Cer(d20:1/24:1)	Cer	S08	676.6	1	292.296	1	Ion (292.296549/292.296549)	10.62	5820	616	1
Cer(d20:1/24:1)	Cer	S09	676.6	1	292.296	1	Ion (292.296549/292.296549)	10.62	3538	726	1
Cer(d20:1/24:1)	Cer	S10	676.6	1	292.296	1	Ion (292.296549/292.296549)	10.62	6649	758	1
Cer(d20:1/24:1)	Cer	S11	676.6	1	292.296	1	Ion (292.296549/292.296549)	10.62	4314	661	1
Cer(d20:1/24:1)	Cer	S12	676.6	1	292.296	1	Ion (292.296549/292.296549)	10.62	5630	606	1
Cer(d20:1/24:1)	Cer	S13	676.6	1	292.296	1	Ion (292.296549/292.296549)	10.62	6290	623	1
Cer(d20:1/24:1)	Cer	S14	676.6	1	292.296	1	Ion (292.296549/292.296549)	10.6	6032	632	1
Cer(d20:1/24:1)	Cer	S15	676.6	1	292.296	1	Ion (292.296549/292.296549)	10.62	6190	467	1
Cer(d20:1/24:1)	Cer	S16	676.6	1	292.296	1	Ion (292.296549/292.296549)	10.62	2815	769	1
Cer(d20:1/24:1)	Cer	S17	676.6	1	292.296	1	Ion (292.296549/292.296549)	10.62	7331	705	1
Cer(d20:1/24:1)	Cer	S18	676.6	1	292.296	1	Ion (292.296549/292.296549)	10.62	4089	565	1
Cer(d20:1/24:1)	Cer	S19	676.6	1	292.296	1	Ion (292.296549/292.296549)	10.62	5949	716	1
Cer(d20:1/26:0)	Cer	QCpool_r1	706.6	1	292.296	1	Ion (292.296549/292.296549)	11.01	723	798	1
Cer(d20:1/26:0)	Cer	QCpool_r2	706.6	1	292.296	1	Ion (292.296549/292.296549)	10.99	942	695	1
Cer(d20:1/26:0)	Cer	S01	706.6	1	292.296	1	Ion (292.296549/292.296549)	10.99	684	699	1
Cer(d20:1/26:0)	Cer	S02	706.6	1	292.296	1	Ion (292.296549/292.296549)	10.99	587	835	1
Cer(d20:1/26:0)	Cer	S03	706.6	1	292.296	1	Ion (292.296549/292.296549)	11.01	511	701	1
Cer(d20:1/26:0)	Cer	S04	706.6	1	292.296	1	Ion (292.296549/292.296549)	11.04	494	651	1
Cer(d20:1/26:0)	Cer	S06	706.6	1	292.296	1	Ion (292.296549/292.296549)	10.99	431	475	1
Cer(d20:1/26:0)	Cer	S07	706.6	1	292.296	1	Ion (292.296549/292.296549)	11.01	447	646	1
Cer(d20:1/26:0)	Cer	S08	706.6	1	292.296	1	Ion (292.296549/292.296549)	11.02	401	608	1
Cer(d20:1/26:0)	Cer	S09	706.6	1	292.296	1	Ion (292.296549/292.296549)	11.01	433	654	1
Cer(d20:1/26:0)	Cer	S10	706.6	1	292.296	1	Ion (292.296549/292.296549)	11.02	253	651	1
Cer(d20:1/26:0)	Cer	S11	706.6	1	292.296	1	Ion (292.296549/292.296549)	10.99	426	649	1
Cer(d20:1/26:0)	Cer	S12	706.6	1	292.296	1	Ion (292.296549/292.296549)	11.02	421	515	1
Cer(d20:1/26:0)	Cer	S13	706.6	1	292.296	1	Ion (292.296549/292.296549)	10.99	497	511	1
Cer(d20:1/26:0)	Cer	S14	706.6	1	292.296	1	Ion (292.296549/292.296549)	10.99	489	607	1
Cer(d20:1/26:0)	Cer	S15	706.6	1	292.296	1	Ion (292.296549/292.296549)	10.99	415	696	1
Cer(d20:1/26:0)	Cer	S16	706.6	1	292.296	1	Ion (292.296549/292.296549)	10.99	389	465	1
Cer(d20:1/26:0)	Cer	S17	706.6	1	292.296	1	Ion (292.296549/292.296549)	11.01	526	743	1
Cer(d20:1/26:0)	Cer	S18	706.6	1	292.296	1	Ion (292.296549/292.296549)	11.01	233	606	1
Cer(d20:1/26:0)	Cer	S19	706.6	1	292.296	1	Ion (292.296549/292.296549)	11.01	218	606	1
HexCer(d16:1/18:0)	Glycosphingolipid	QCpool_r1	700.6	1	236.296	1	Ion (236.296549/236.296549)	7.37	326	843	1
HexCer(d16:1/18:0)	Glycosphingolipid	QCpool_r2	700.6	1	236.296	1	Ion (236.296549/236.296549)	7.3	216	707	1
HexCer(d16:1/18:0)	Glycosphingolipid	S01	700.6	1	236.296	1	Ion (236.296549/236.296549)	7.32	684	767	1
HexCer(d16:1/18:0)	Glycosphingolipid	S02	700.6	1	236.296	1	Ion (236.296549/236.296549)	7.32	869	675	1
HexCer(d16:1/18:0)	Glycosphingolipid	S03	700.6	1	236.296	1	Ion (236.296549/236.296549)	7.29	547	568	1
HexCer(d16:1/18:0)	Glycosphingolipid	S04	700.6	1	236.296	1	Ion (236.296549/236.296549)	7.29	438	708	1
HexCer(d16:1/18:0)	Glycosphingolipid	S06	700.6	1	236.296	1	Ion (236.296549/236.296549)	7.27	290	611	1
HexCer(d16:1/18:0)	Glycosphingolipid	S07	700.6	1	236.296	1	Ion (236.296549/236.296549)	7.29	343	439	1
HexCer(d16:1/18:0)	Glycosphingolipid	S08	700.6	1	236.296	1	Ion (236.296549/236.296549)	7.32	197	849	1
HexCer(d16:1/18:0)	Glycosphingolipid	S09	700.6	1	236.296	1	Ion (236.296549/236.296549)	7.35	236	518	1
HexCer(d16:1/18:0)	Glycosphingolipid	S10	700.6	1	236.296	1	Ion (236.296549/236.296549)	7.29	631	476	1
HexCer(d16:1/18:0)	Glycosphingolipid	S11	700.6	1	236.296	1	Ion (236.296549/236.296549)	7.3	249	700	1
HexCer(d16:1/18:0)	Glycosphingolipid	S12	700.6	1	236.296	1	Ion (236.296549/236.296549)	7.27	389	716	1
HexCer(d16:1/18:0)	Glycosphingolipid	S13	700.6	1	236.296	1	Ion (236.296549/236.296549)	7.32	356	977	1
HexCer(d16:1/18:0)	Glycosphingolipid	S14	700.6	1	236.296	1	Ion (236.296549/236.296549)	7.29	723	855	1
HexCer(d16:1/18:0)	Glycosphingolipid	S15	700.6	1	236.296	1	Ion (236.296549/236.296549)	7.29	231	615	1
HexCer(d16:1/18:0)	Glycosphingolipid	S16	700.6	1	236.296	1	Ion (236.296549/236.296549)	7.32	188	811	1
HexCer(d16:1/18:0)	Glycosphingolipid	S17	700.6	1	236.296	1	Ion (236.296549/236.296549)	7.32	557	843	1
HexCer(d16:1/18:0)	Glycosphingolipid	S18	700.6	1	236.296	1	Ion (236.296549/236.296549)	7.46	250	1087	1
HexCer(d16:1/18:0)	Glycosphingolipid	S19	700.6	1	236.296	1	Ion (236.296549/236.296549)	7.3	264	644	1
HexCer(d16:1/20:0)	Glycosphingolipid	QCpool_r1	728.6	1	236.296	1	Ion (236.296549/236.296549)	8.54	56	469	1
HexCer(d16:1/20:0)	Glycosphingolipid	QCpool_r2	728.6	1	236.296	1	Ion (236.296549/236.296549)	8.53	132	516	1
HexCer(d16:1/20:0)	Glycosphingolipid	S01	728.6	1	236.296	1	Ion (236.296549/236.296549)	8.41	196	280	1
HexCer(d16:1/20:0)	Glycosphingolipid	S02	728.6	1	236.296	1	Ion (236.296549/236.296549)	8.6	52	423	1
HexCer(d16:1/20:0)	Glycosphingolipid	S03	728.6	1	236.296	1	Ion (236.296549/236.296549)	8.6	158	703	1
HexCer(d16:1/20:0)	Glycosphingolipid	S04	728.6	1	236.296	1	Ion (236.296549/236.296549)	8.6	100	519	1
HexCer(d16:1/20:0)	Glycosphingolipid	S06	728.6	1	236.296	1	Ion (236.296549/236.296549)	8.51	88	329	1
HexCer(d16:1/20:0)	Glycosphingolipid	S07	728.6	1	236.296	1	Ion (236.296549/236.296549)	8.53	355	566	1
HexCer(d16:1/20:0)	Glycosphingolipid	S08	728.6	1	236.296	1	Ion (236.296549/236.296549)	8.68	78	753	1
HexCer(d16:1/20:0)	Glycosphingolipid	S09	728.6	1	236.296	1	Ion (236.296549/236.296549)	8.49	82	525	1
HexCer(d16:1/20:0)	Glycosphingolipid	S10	728.6	1	236.296	1	Ion (236.296549/236.296549)	8.54	79	470	1
HexCer(d16:1/20:0)	Glycosphingolipid	S11	728.6	1	236.296	1	Ion (236.296549/236.296549)	8.54	71	469	1
HexCer(d16:1/20:0)	Glycosphingolipid	S12	728.6	1	236.296	1	Ion (236.296549/236.296549)	8.56	258	620	1
HexCer(d16:1/20:0)	Glycosphingolipid	S13	728.6	1	236.296	1	Ion (236.296549/236.296549)	8.65	37	375	1
HexCer(d16:1/20:0)	Glycosphingolipid	S14	728.6	1	236.296	1	Ion (236.296549/236.296549)	8.65	130	610	1
HexCer(d16:1/20:0)	Glycosphingolipid	S15	728.6	1	236.296	1	Ion (236.296549/236.296549)	8.61	84	468	1
HexCer(d16:1/20:0)	Glycosphingolipid	S16	728.6	1	236.296	1	Ion (236.296549/236.296549)	8.53	52	424	1
HexCer(d16:1/20:0)	Glycosphingolipid	S17	728.6	1	236.296	1	Ion (236.296549/236.296549)	8.68	155	474	1
HexCer(d16:1/20:0)	Glycosphingolipid	S18	728.6	1	236.296	1	Ion (236.296549/236.296549)	8.53	421	520	1
HexCer(d16:1/20:0)	Glycosphingolipid	S19	728.6	1	236.296	1	Ion (236.296549/236.296549)	8.56	234	609	1
HexCer(d16:1/22:0)	Glycosphingolipid	QCpool_r1	756.7	1	236.296	1	Ion (236.296549/236.296549)	9.87	802	479	1
HexCer(d16:1/22:0)	Glycosphingolipid	QCpool_r2	756.7	1	236.296	1	Ion (236.296549/236.296549)	9.9	963	718	1
HexCer(d16:1/22:0)	Glycosphingolipid	S01	756.7	1	236.296	1	Ion (236.296549/236.296549)	9.89	754	957	1
HexCer(d16:1/22:0)	Glycosphingolipid	S02	756.7	1	236.296	1	Ion (236.296549/236.296549)	9.87	995	482	1
HexCer(d16:1/22:0)	Glycosphingolipid	S03	756.7	1	236.296	1	Ion (236.296549/236.296549)	9.9	773	471	1
HexCer(d16:1/22:0)	Glycosphingolipid	S04	756.7	1	236.296	1	Ion (236.296549/236.296549)	9.92	535	767	1
HexCer(d16:1/22:0)	Glycosphingolipid	S06	756.7	1	236.296	1	Ion (236.296549/236.296549)	9.87	548	471	1
HexCer(d16:1/22:0)	Glycosphingolipid	S07	756.7	1	236.296	1	Ion (236.296549/236.296549)	9.89	1507	814	1
HexCer(d16:1/22:0)	Glycosphingolipid	S08	756.7	1	236.296	1	Ion (236.296549/236.296549)	9.9	666	662	1
HexCer(d16:1/22:0)	Glycosphingolipid	S09	756.7	1	236.296	1	Ion (236.296549/236.296549)	9.89	622	516	1
HexCer(d16:1/22:0)	Glycosphingolipid	S10	756.7	1	236.296	1	Ion (236.296549/236.296549)	9.9	761	769	1
HexCer(d16:1/22:0)	Glycosphingolipid	S11	756.7	1	236.296	1	Ion (236.296549/236.296549)	9.85	447	604	1
HexCer(d16:1/22:0)	Glycosphingolipid	S12	756.7	1	236.296	1	Ion (236.296549/236.296549)	9.9	969	707	1
HexCer(d16:1/22:0)	Glycosphingolipid	S13	756.7	1	236.296	1	Ion (236.296549/236.296549)	9.89	313	479	1
HexCer(d16:1/22:0)	Glycosphingolipid	S14	756.7	1	236.296	1	Ion (236.296549/236.296549)	9.89	1906	753	1
HexCer(d16:1/22:0)	Glycosphingolipid	S15	756.7	1	236.296	1	Ion (236.296549/236.296549)	9.89	728	432	1
HexCer(d16:1/22:0)	Glycosphingolipid	S16	756.7	1	236.296	1	Ion (236.296549/236.296549)	9.83	546	708	1
HexCer(d16:1/22:0)	Glycosphingolipid	S17	756.7	1	236.296	1	Ion (236.296549/236.296549)	9.9	409	516	1
HexCer(d16:1/22:0)	Glycosphingolipid	S18	756.7	1	236.296	1	Ion (236.296549/236.296549)	9.89	867	668	1
HexCer(d16:1/22:0)	Glycosphingolipid	S19	756.7	1	236.296	1	Ion (236.296549/236.296549)	9.94	590	839	1
HexCer(d16:1/24:0)	Glycosphingolipid	QCpool_r1	784.7	1	236.296	1	Ion (236.296549/236.296549)	10.21	598	471	1
HexCer(d16:1/24:0)	Glycosphingolipid	QCpool_r2	784.7	1	236.296	1	Ion (236.296549/236.296549)	10.21	329	610	1
HexCer(d16:1/24:0)	Glycosphingolipid	S01	784.7	1	236.296	1	Ion (236.296549/236.296549)	10.22	449	483	1
HexCer(d16:1/24:0)	Glycosphingolipid	S02	784.7	1	236.296	1	Ion (236.296549/236.296549)	10.24	795	524	1
HexCer(d16:1/24:0)	Glycosphingolipid	S03	784.7	1	236.296	1	Ion (236.296549/236.296549)	10.21	592	381	1
HexCer(d16:1/24:0)	Glycosphingolipid	S04	784.7	1	236.296	1	Ion (236.296549/236.296549)	10.21	489	655	1
HexCer(d16:1/24:0)	Glycosphingolipid	S06	784.7	1	236.296	1	Ion (236.296549/236.296549)	10.19	430	472	1
HexCer(d16:1/24:0)	Glycosphingolipid	S07	784.7	1	236.296	1	Ion (236.296549/236.296549)	10.19	1195	429	1
HexCer(d16:1/24:0)	Glycosphingolipid	S08	784.7	1	236.296	1	Ion (236.296549/236.296549)	10.21	194	561	1
HexCer(d16:1/24:0)	Glycosphingolipid	S09	784.7	1	236.296	1	Ion (236.296549/236.296549)	10.17	313	512	1
HexCer(d16:1/24:0)	Glycosphingolipid	S10	784.7	1	236.296	1	Ion (236.296549/236.296549)	10.21	507	521	1
HexCer(d16:1/24:0)	Glycosphingolipid	S11	784.7	1	236.296	1	Ion (236.296549/236.296549)	10.21	386	467	1
HexCer(d16:1/24:0)	Glycosphingolipid	S12	784.7	1	236.296	1	Ion (236.296549/236.296549)	10.22	429	566	1
HexCer(d16:1/24:0)	Glycosphingolipid	S13	784.7	1	236.296	1	Ion (236.296549/236.296549)	10.21	490	607	1
HexCer(d16:1/24:0)	Glycosphingolipid	S14	784.7	1	236.296	1	Ion (236.296549/236.296549)	10.22	857	523	1
HexCer(d16:1/24:0)	Glycosphingolipid	S15	784.7	1	236.296	1	Ion (236.296549/236.296549)	10.19	526	524	1
HexCer(d16:1/24:0)	Glycosphingolipid	S16	784.7	1	236.296	1	Ion (236.296549/236.296549)	10.19	155	516	1
HexCer(d16:1/24:0)	Glycosphingolipid	S17	784.7	1	236.296	1	Ion (236.296549/236.296549)	10.19	211	561	1
HexCer(d16:1/24:0)	Glycosphingolipid	S18	784.7	1	236.296	1	Ion (236.296549/236.296549)	10.17	115	613	1
HexCer(d16:1/24:0)	Glycosphingolipid	S19	784.7	1	236.296	1	Ion (236.296549/236.296549)	10.21	133	660	1
HexCer(d18:1/16:0)	Glycosphingolipid	QCpool_r1	700.6	1	264.296	1	Ion (264.296549/264.296549)	7.27	900649	5988	1
HexCer(d18:1/16:0)	Glycosphingolipid	QCpool_r2	700.6	1	264.296	1	Ion (264.296549/264.296549)	7.27	862493	15223	1
HexCer(d18:1/16:0)	Glycosphingolipid	S01	700.6	1	264.296	1	Ion (264.296549/264.296549)	7.27	859369	12480	1
HexCer(d18:1/16:0)	Glycosphingolipid	S02	700.6	1	264.296	1	Ion (264.296549/264.296549)	7.27	999305	11228	1
HexCer(d18:1/16:0)	Glycosphingolipid	S03	700.6	1	264.296	1	Ion (264.296549/264.296549)	7.27	803479	12126	1
HexCer(d18:1/16:0)	Glycosphingolipid	S04	700.6	1	264.296	1	Ion (264.296549/264.296549)	7.27	911112	12612	1
HexCer(d18:1/16:0)	Glycosphingolipid	S06	700.6	1	264.296	1	Ion (264.296549/264.296549)	7.25	809913	4733	1
HexCer(d18:1/16:0)	Glycosphingolipid	S07	700.6	1	264.296	1	Ion (264.296549/264.296549)	7.25	923416	19687	1
HexCer(d18:1/16:0)	Glycosphingolipid	S08	700.6	1	264.296	1	Ion (264.296549/264.296549)	7.27	662990	11068	1
HexCer(d18:1/16:0)	Glycosphingolipid	S09	700.6	1	264.296	1	Ion (264.296549/264.296549)	7.25	646475	4648	1
HexCer(d18:1/16:0)	Glycosphingolipid	S10	700.6	1	264.296	1	Ion (264.296549/264.296549)	7.27	798722	15867	1
HexCer(d18:1/16:0)	Glycosphingolipid	S11	700.6	1	264.296	1	Ion (264.296549/264.296549)	7.25	733608	4588	1
HexCer(d18:1/16:0)	Glycosphingolipid	S12	700.6	1	264.296	1	Ion (264.296549/264.296549)	7.25	787847	4431	1
HexCer(d18:1/16:0)	Glycosphingolipid	S13	700.6	1	264.296	1	Ion (264.296549/264.296549)	7.27	742095	13168	1
HexCer(d18:1/16:0)	Glycosphingolipid	S14	700.6	1	264.296	1	Ion (264.296549/264.296549)	7.27	1013183	19645	1
HexCer(d18:1/16:0)	Glycosphingolipid	S15	700.6	1	264.296	1	Ion (264.296549/264.296549)	7.27	759849	4471	1
HexCer(d18:1/16:0)	Glycosphingolipid	S16	700.6	1	264.296	1	Ion (264.296549/264.296549)	7.25	637580	3202	1
HexCer(d18:1/16:0)	Glycosphingolipid	S17	700.6	1	264.296	1	Ion (264.296549/264.296549)	7.25	728605	14407	1
HexCer(d18:1/16:0)	Glycosphingolipid	S18	700.6	1	264.296	1	Ion (264.296549/264.296549)	7.25	666605	13991	1
HexCer(d18:1/16:0)	Glycosphingolipid	S19	700.6	1	264.296	1	Ion (264.296549/264.296549)	7.25	896980	4593	1
HexCer(d18:1/18:0)	Glycosphingolipid	QCpool_r1	728.6	1	264.296	1	Ion (264.296549/264.296549)	8.48	127899	2547	1
HexCer(d18:1/18:0)	Glycosphingolipid	QCpool_r2	728.6	1	264.296	1	Ion (264.296549/264.296549)	8.46	131744	1898	1
HexCer(d18:1/18:0)	Glycosphingolipid	S01	728.6	1	264.296	1	Ion (264.296549/264.296549)	8.48	113702	2488	1
HexCer(d18:1/18:0)	Glycosphingolipid	S02	728.6	1	264.296	1	Ion (264.296549/264.296549)	8.48	141024	3282	1
HexCer(d18:1/18:0)	Glycosphingolipid	S03	728.6	1	264.296	1	Ion (264.296549/264.296549)	8.46	123100	1716	1
HexCer(d18:1/18:0)	Glycosphingolipid	S04	728.6	1	264.296	1	Ion (264.296549/264.296549)	8.48	125329	2662	1
HexCer(d18:1/18:0)	Glycosphingolipid	S06	728.6	1	264.296	1	Ion (264.296549/264.296549)	8.48	128647	2162	1
HexCer(d18:1/18:0)	Glycosphingolipid	S07	728.6	1	264.296	1	Ion (264.296549/264.296549)	8.46	158712	3243	1
HexCer(d18:1/18:0)	Glycosphingolipid	S08	728.6	1	264.296	1	Ion (264.296549/264.296549)	8.48	97583	2137	1
HexCer(d18:1/18:0)	Glycosphingolipid	S09	728.6	1	264.296	1	Ion (264.296549/264.296549)	8.46	105294	2299	1
HexCer(d18:1/18:0)	Glycosphingolipid	S10	728.6	1	264.296	1	Ion (264.296549/264.296549)	8.46	103291	1823	1
HexCer(d18:1/18:0)	Glycosphingolipid	S11	728.6	1	264.296	1	Ion (264.296549/264.296549)	8.46	107301	1988	1
HexCer(d18:1/18:0)	Glycosphingolipid	S12	728.6	1	264.296	1	Ion (264.296549/264.296549)	8.48	113152	2781	1
HexCer(d18:1/18:0)	Glycosphingolipid	S13	728.6	1	264.296	1	Ion (264.296549/264.296549)	8.48	101415	2997	1
HexCer(d18:1/18:0)	Glycosphingolipid	S14	728.6	1	264.296	1	Ion (264.296549/264.296549)	8.46	144842	3212	1
HexCer(d18:1/18:0)	Glycosphingolipid	S15	728.6	1	264.296	1	Ion (264.296549/264.296549)	8.46	114287	2758	1
HexCer(d18:1/18:0)	Glycosphingolipid	S16	728.6	1	264.296	1	Ion (264.296549/264.296549)	8.48	94798	2964	1
HexCer(d18:1/18:0)	Glycosphingolipid	S17	728.6	1	264.296	1	Ion (264.296549/264.296549)	8.46	107996	2178	1
HexCer(d18:1/18:0)	Glycosphingolipid	S18	728.6	1	264.296	1	Ion (264.296549/264.296549)	8.46	122050	2070	1
HexCer(d18:1/18:0)	Glycosphingolipid	S19	728.6	1	264.296	1	Ion (264.296549/264.296549)	8.46	119264	3133	1
HexCer(d18:1/20:0)	Glycosphingolipid	QCpool_r1	756.6	1	264.296	1	Ion (264.296549/264.296549)	9.82	71756	1805	1
HexCer(d18:1/20:0)	Glycosphingolipid	QCpool_r2	756.6	1	264.296	1	Ion (264.296549/264.296549)	9.8	70485	2280	1
HexCer(d18:1/20:0)	Glycosphingolipid	S01	756.6	1	264.296	1	Ion (264.296549/264.296549)	9.82	55531	1284	1
HexCer(d18:1/20:0)	Glycosphingolipid	S02	756.6	1	264.296	1	Ion (264.296549/264.296549)	9.82	72481	1743	1
HexCer(d18:1/20:0)	Glycosphingolipid	S03	756.6	1	264.296	1	Ion (264.296549/264.296549)	9.8	60757	1365	1
HexCer(d18:1/20:0)	Glycosphingolipid	S04	756.6	1	264.296	1	Ion (264.296549/264.296549)	9.82	72288	1531	1
HexCer(d18:1/20:0)	Glycosphingolipid	S06	756.6	1	264.296	1	Ion (264.296549/264.296549)	9.8	71206	1979	1
HexCer(d18:1/20:0)	Glycosphingolipid	S07	756.6	1	264.296	1	Ion (264.296549/264.296549)	9.8	93980	1653	1
HexCer(d18:1/20:0)	Glycosphingolipid	S08	756.6	1	264.296	1	Ion (264.296549/264.296549)	9.8	47012	1082	1
HexCer(d18:1/20:0)	Glycosphingolipid	S09	756.6	1	264.296	1	Ion (264.296549/264.296549)	9.82	56841	1374	1
HexCer(d18:1/20:0)	Glycosphingolipid	S10	756.6	1	264.296	1	Ion (264.296549/264.296549)	9.8	50375	1594	1
HexCer(d18:1/20:0)	Glycosphingolipid	S11	756.6	1	264.296	1	Ion (264.296549/264.296549)	9.82	41776	1166	1
HexCer(d18:1/20:0)	Glycosphingolipid	S12	756.6	1	264.296	1	Ion (264.296549/264.296549)	9.8	62722	1975	1
HexCer(d18:1/20:0)	Glycosphingolipid	S13	756.6	1	264.296	1	Ion (264.296549/264.296549)	9.82	47955	1106	1
HexCer(d18:1/20:0)	Glycosphingolipid	S14	756.6	1	264.296	1	Ion (264.296549/264.296549)	9.8	81738	1828	1
HexCer(d18:1/20:0)	Glycosphingolipid	S15	756.6	1	264.296	1	Ion (264.296549/264.296549)	9.8	55743	1407	1
HexCer(d18:1/20:0)	Glycosphingolipid	S16	756.6	1	264.296	1	Ion (264.296549/264.296549)	9.8	44800	1843	1
HexCer(d18:1/20:0)	Glycosphingolipid	S17	756.6	1	264.296	1	Ion (264.296549/264.296549)	9.8	57137	1830	1
HexCer(d18:1/20:0)	Glycosphingolipid	S18	756.6	1	264.296	1	Ion (264.296549/264.296549)	9.82	56702	1707	1
HexCer(d18:1/20:0)	Glycosphingolipid	S19	756.6	1	264.296	1	Ion (264.296549/264.296549)	9.8	58485	1849	1
HexCer(d18:1/22:0)	Glycosphingolipid	QCpool_r1	784.7	1	264.296	1	Ion (264.296549/264.296549)	10.19	300133	1028	1
HexCer(d18:1/22:0)	Glycosphingolipid	QCpool_r2	784.7	1	264.296	1	Ion (264.296549/264.296549)	10.19	284319	1506	1
HexCer(d18:1/22:0)	Glycosphingolipid	S01	784.7	1	264.296	1	Ion (264.296549/264.296549)	10.19	257488	1359	1
HexCer(d18:1/22:0)	Glycosphingolipid	S02	784.7	1	264.296	1	Ion (264.296549/264.296549)	10.19	319120	650	1
HexCer(d18:1/22:0)	Glycosphingolipid	S03	784.7	1	264.296	1	Ion (264.296549/264.296549)	10.19	284269	985	1
HexCer(d18:1/22:0)	Glycosphingolipid	S04	784.7	1	264.296	1	Ion (264.296549/264.296549)	10.19	266101	860	1
HexCer(d18:1/22:0)	Glycosphingolipid	S06	784.7	1	264.296	1	Ion (264.296549/264.296549)	10.19	337085	913	1
HexCer(d18:1/22:0)	Glycosphingolipid	S07	784.7	1	264.296	1	Ion (264.296549/264.296549)	10.19	405762	1005	1
HexCer(d18:1/22:0)	Glycosphingolipid	S08	784.7	1	264.296	1	Ion (264.296549/264.296549)	10.19	198168	992	1
HexCer(d18:1/22:0)	Glycosphingolipid	S09	784.7	1	264.296	1	Ion (264.296549/264.296549)	10.19	268666	851	1
HexCer(d18:1/22:0)	Glycosphingolipid	S10	784.7	1	264.296	1	Ion (264.296549/264.296549)	10.19	246230	847	1
HexCer(d18:1/22:0)	Glycosphingolipid	S11	784.7	1	264.296	1	Ion (264.296549/264.296549)	10.19	196687	743	1
HexCer(d18:1/22:0)	Glycosphingolipid	S12	784.7	1	264.296	1	Ion (264.296549/264.296549)	10.19	295501	739	1
HexCer(d18:1/22:0)	Glycosphingolipid	S13	784.7	1	264.296	1	Ion (264.296549/264.296549)	10.19	208304	999	1
HexCer(d18:1/22:0)	Glycosphingolipid	S14	784.7	1	264.296	1	Ion (264.296549/264.296549)	10.19	333365	730	1
HexCer(d18:1/22:0)	Glycosphingolipid	S15	784.7	1	264.296	1	Ion (264.296549/264.296549)	10.19	257598	527	1
HexCer(d18:1/22:0)	Glycosphingolipid	S16	784.7	1	264.296	1	Ion (264.296549/264.296549)	10.19	225347	615	1
HexCer(d18:1/22:0)	Glycosphingolipid	S17	784.7	1	264.296	1	Ion (264.296549/264.296549)	10.19	237204	1041	1
HexCer(d18:1/22:0)	Glycosphingolipid	S18	784.7	1	264.296	1	Ion (264.296549/264.296549)	10.19	293694	1387	1
HexCer(d18:1/22:0)	Glycosphingolipid	S19	784.7	1	264.296	1	Ion (264.296549/264.296549)	10.19	243738	571	1
HexCer(d18:1/24:0)	Glycosphingolipid	QCpool_r1	812.7	1	264.296	1	Ion (264.296549/264.296549)	10.37	713671	7157	1
HexCer(d18:1/24:0)	Glycosphingolipid	QCpool_r2	812.7	1	264.296	1	Ion (264.296549/264.296549)	10.36	657681	5374	1
HexCer(d18:1/24:0)	Glycosphingolipid	S01	812.7	1	264.296	1	Ion (264.296549/264.296549)	10.37	544464	5983	1
HexCer(d18:1/24:0)	Glycosphingolipid	S02	812.7	1	264.296	1	Ion (264.296549/264.296549)	10.37	814893	7567	1
HexCer(d18:1/24:0)	Glycosphingolipid	S03	812.7	1	264.296	1	Ion (264.296549/264.296549)	10.37	695164	7506	1
HexCer(d18:1/24:0)	Glycosphingolipid	S04	812.7	1	264.296	1	Ion (264.296549/264.296549)	10.37	634683	6240	1
HexCer(d18:1/24:0)	Glycosphingolipid	S06	812.7	1	264.296	1	Ion (264.296549/264.296549)	10.36	610748	6321	1
HexCer(d18:1/24:0)	Glycosphingolipid	S07	812.7	1	264.296	1	Ion (264.296549/264.296549)	10.36	994882	8058	1
HexCer(d18:1/24:0)	Glycosphingolipid	S08	812.7	1	264.296	1	Ion (264.296549/264.296549)	10.36	404878	7043	1
HexCer(d18:1/24:0)	Glycosphingolipid	S09	812.7	1	264.296	1	Ion (264.296549/264.296549)	10.36	437866	4095	1
HexCer(d18:1/24:0)	Glycosphingolipid	S10	812.7	1	264.296	1	Ion (264.296549/264.296549)	10.36	502898	4154	1
HexCer(d18:1/24:0)	Glycosphingolipid	S11	812.7	1	264.296	1	Ion (264.296549/264.296549)	10.36	347925	3573	1
HexCer(d18:1/24:0)	Glycosphingolipid	S12	812.7	1	264.296	1	Ion (264.296549/264.296549)	10.37	613476	6707	1
HexCer(d18:1/24:0)	Glycosphingolipid	S13	812.7	1	264.296	1	Ion (264.296549/264.296549)	10.37	425896	4074	1
HexCer(d18:1/24:0)	Glycosphingolipid	S14	812.7	1	264.296	1	Ion (264.296549/264.296549)	10.36	879466	6426	1
HexCer(d18:1/24:0)	Glycosphingolipid	S15	812.7	1	264.296	1	Ion (264.296549/264.296549)	10.36	595178	5728	1
HexCer(d18:1/24:0)	Glycosphingolipid	S16	812.7	1	264.296	1	Ion (264.296549/264.296549)	10.36	306523	3234	1
HexCer(d18:1/24:0)	Glycosphingolipid	S17	812.7	1	264.296	1	Ion (264.296549/264.296549)	10.37	531751	5152	1
HexCer(d18:1/24:0)	Glycosphingolipid	S18	812.7	1	264.296	1	Ion (264.296549/264.296549)	10.37	552996	5104	1
HexCer(d18:1/24:0)	Glycosphingolipid	S19	812.7	1	264.296	1	Ion (264.296549/264.296549)	10.37	534455	6212	1
HexCer(d18:1/24:1)	Glycosphingolipid	QCpool_r1	810.7	1	264.296	1	Ion (264.296549/264.296549)	10.2	668235	1673	1
HexCer(d18:1/24:1)	Glycosphingolipid	QCpool_r2	810.7	1	264.296	1	Ion (264.296549/264.296549)	10.19	648626	1554	1
HexCer(d18:1/24:1)	Glycosphingolipid	S01	810.7	1	264.296	1	Ion (264.296549/264.296549)	10.2	528468	1060	1
HexCer(d18:1/24:1)	Glycosphingolipid	S02	810.7	1	264.296	1	Ion (264.296549/264.296549)	10.2	638524	1120	1
HexCer(d18:1/24:1)	Glycosphingolipid	S03	810.7	1	264.296	1	Ion (264.296549/264.296549)	10.19	567204	1182	1
HexCer(d18:1/24:1)	Glycosphingolipid	S04	810.7	1	264.296	1	Ion (264.296549/264.296549)	10.2	839758	1929	1
HexCer(d18:1/24:1)	Glycosphingolipid	S06	810.7	1	264.296	1	Ion (264.296549/264.296549)	10.19	650416	1644	1
HexCer(d18:1/24:1)	Glycosphingolipid	S07	810.7	1	264.296	1	Ion (264.296549/264.296549)	10.19	645484	2239	1
HexCer(d18:1/24:1)	Glycosphingolipid	S08	810.7	1	264.296	1	Ion (264.296549/264.296549)	10.19	598264	1212	1
HexCer(d18:1/24:1)	Glycosphingolipid	S09	810.7	1	264.296	1	Ion (264.296549/264.296549)	10.19	482230	1926	1
HexCer(d18:1/24:1)	Glycosphingolipid	S10	810.7	1	264.296	1	Ion (264.296549/264.296549)	10.19	475190	1676	1
HexCer(d18:1/24:1)	Glycosphingolipid	S11	810.7	1	264.296	1	Ion (264.296549/264.296549)	10.19	600545	1504	1
HexCer(d18:1/24:1)	Glycosphingolipid	S12	810.7	1	264.296	1	Ion (264.296549/264.296549)	10.19	510379	923	1
HexCer(d18:1/24:1)	Glycosphingolipid	S13	810.7	1	264.296	1	Ion (264.296549/264.296549)	10.2	617457	1540	1
HexCer(d18:1/24:1)	Glycosphingolipid	S14	810.7	1	264.296	1	Ion (264.296549/264.296549)	10.2	671002	1488	1
HexCer(d18:1/24:1)	Glycosphingolipid	S15	810.7	1	264.296	1	Ion (264.296549/264.296549)	10.2	500352	1732	1
HexCer(d18:1/24:1)	Glycosphingolipid	S16	810.7	1	264.296	1	Ion (264.296549/264.296549)	10.19	443624	2170	1
HexCer(d18:1/24:1)	Glycosphingolipid	S17	810.7	1	264.296	1	Ion (264.296549/264.296549)	10.19	717728	2017	1
HexCer(d18:1/24:1)	Glycosphingolipid	S18	810.7	1	264.296	1	Ion (264.296549/264.296549)	10.19	455329	1159	1
HexCer(d18:1/24:1)	Glycosphingolipid	S19	810.7	1	264.296	1	Ion (264.296549/264.296549)	10.2	751044	2050	1
HexCer(d18:2/18:0)	Glycosphingolipid	QCpool_r1	726.6	1	262.296	1	Ion (262.296549/262.296549)	7.54	1560	473	1
HexCer(d18:2/18:0)	Glycosphingolipid	QCpool_r2	726.6	1	262.296	1	Ion (262.296549/262.296549)	7.54	1537	421	1
HexCer(d18:2/18:0)	Glycosphingolipid	S01	726.6	1	262.296	1	Ion (262.296549/262.296549)	7.54	1765	424	1
HexCer(d18:2/18:0)	Glycosphingolipid	S02	726.6	1	262.296	1	Ion (262.296549/262.296549)	7.54	2168	514	1
HexCer(d18:2/18:0)	Glycosphingolipid	S03	726.6	1	262.296	1	Ion (262.296549/262.296549)	7.54	2771	846	1
HexCer(d18:2/18:0)	Glycosphingolipid	S04	726.6	1	262.296	1	Ion (262.296549/262.296549)	7.54	2556	745	1
HexCer(d18:2/18:0)	Glycosphingolipid	S06	726.6	1	262.296	1	Ion (262.296549/262.296549)	7.59	1975	858	1
HexCer(d18:2/18:0)	Glycosphingolipid	S07	726.6	1	262.296	1	Ion (262.296549/262.296549)	7.54	3252	803	1
HexCer(d18:2/18:0)	Glycosphingolipid	S08	726.6	1	262.296	1	Ion (262.296549/262.296549)	7.54	2153	558	1
HexCer(d18:2/18:0)	Glycosphingolipid	S09	726.6	1	262.296	1	Ion (262.296549/262.296549)	7.56	717	335	1
HexCer(d18:2/18:0)	Glycosphingolipid	S10	726.6	1	262.296	1	Ion (262.296549/262.296549)	7.52	1447	518	1
HexCer(d18:2/18:0)	Glycosphingolipid	S11	726.6	1	262.296	1	Ion (262.296549/262.296549)	7.54	1116	526	1
HexCer(d18:2/18:0)	Glycosphingolipid	S12	726.6	1	262.296	1	Ion (262.296549/262.296549)	7.57	1528	762	1
HexCer(d18:2/18:0)	Glycosphingolipid	S13	726.6	1	262.296	1	Ion (262.296549/262.296549)	7.54	1314	467	1
HexCer(d18:2/18:0)	Glycosphingolipid	S14	726.6	1	262.296	1	Ion (262.296549/262.296549)	7.54	3245	613	1
HexCer(d18:2/18:0)	Glycosphingolipid	S15	726.6	1	262.296	1	Ion (262.296549/262.296549)	7.54	2467	658	1
HexCer(d18:2/18:0)	Glycosphingolipid	S16	726.6	1	262.296	1	Ion (262.296549/262.296549)	7.54	1029	565	1
HexCer(d18:2/18:0)	Glycosphingolipid	S17	726.6	1	262.296	1	Ion (262.296549/262.296549)	7.52	1110	709	1
HexCer(d18:2/18:0)	Glycosphingolipid	S18	726.6	1	262.296	1	Ion (262.296549/262.296549)	7.54	1172	614	1
HexCer(d18:2/18:0)	Glycosphingolipid	S19	726.6	1	262.296	1	Ion (262.296549/262.296549)	7.52	1296	612	1
HexCer(d18:2/20:0)	Glycosphingolipid	QCpool_r1	754.6	1	262.296	1	Ion (262.296549/262.296549)	8.83	1067	519	1
HexCer(d18:2/20:0)	Glycosphingolipid	QCpool_r2	754.6	1	262.296	1	Ion (262.296549/262.296549)	8.76	509	425	1
HexCer(d18:2/20:0)	Glycosphingolipid	S01	754.6	1	262.296	1	Ion (262.296549/262.296549)	8.8	672	568	1
HexCer(d18:2/20:0)	Glycosphingolipid	S02	754.6	1	262.296	1	Ion (262.296549/262.296549)	8.81	539	854	1
HexCer(d18:2/20:0)	Glycosphingolipid	S03	754.6	1	262.296	1	Ion (262.296549/262.296549)	8.81	735	660	1
HexCer(d18:2/20:0)	Glycosphingolipid	S04	754.6	1	262.296	1	Ion (262.296549/262.296549)	8.81	1006	570	1
HexCer(d18:2/20:0)	Glycosphingolipid	S06	754.6	1	262.296	1	Ion (262.296549/262.296549)	8.78	325	422	1
HexCer(d18:2/20:0)	Glycosphingolipid	S07	754.6	1	262.296	1	Ion (262.296549/262.296549)	8.8	864	518	1
HexCer(d18:2/20:0)	Glycosphingolipid	S08	754.6	1	262.296	1	Ion (262.296549/262.296549)	8.87	489	708	1
HexCer(d18:2/20:0)	Glycosphingolipid	S09	754.6	1	262.296	1	Ion (262.296549/262.296549)	8.75	472	475	1
HexCer(d18:2/20:0)	Glycosphingolipid	S10	754.6	1	262.296	1	Ion (262.296549/262.296549)	8.75	761	851	1
HexCer(d18:2/20:0)	Glycosphingolipid	S11	754.6	1	262.296	1	Ion (262.296549/262.296549)	8.78	502	518	1
HexCer(d18:2/20:0)	Glycosphingolipid	S12	754.6	1	262.296	1	Ion (262.296549/262.296549)	8.87	1078	756	1
HexCer(d18:2/20:0)	Glycosphingolipid	S13	754.6	1	262.296	1	Ion (262.296549/262.296549)	8.81	738	662	1
HexCer(d18:2/20:0)	Glycosphingolipid	S14	754.6	1	262.296	1	Ion (262.296549/262.296549)	8.83	723	571	1
HexCer(d18:2/20:0)	Glycosphingolipid	S15	754.6	1	262.296	1	Ion (262.296549/262.296549)	8.8	1083	613	1
HexCer(d18:2/20:0)	Glycosphingolipid	S16	754.6	1	262.296	1	Ion (262.296549/262.296549)	8.8	507	758	1
HexCer(d18:2/20:0)	Glycosphingolipid	S17	754.6	1	262.296	1	Ion (262.296549/262.296549)	8.8	515	566	1
HexCer(d18:2/20:0)	Glycosphingolipid	S18	754.6	1	262.296	1	Ion (262.296549/262.296549)	8.85	834	851	1
HexCer(d18:2/20:0)	Glycosphingolipid	S19	754.6	1	262.296	1	Ion (262.296549/262.296549)	8.81	721	659	1
HexCer(d18:2/22:0)	Glycosphingolipid	QCpool_r1	782.7	1	262.296	1	Ion (262.296549/262.296549)	10	6435	667	1
HexCer(d18:2/22:0)	Glycosphingolipid	QCpool_r2	782.7	1	262.296	1	Ion (262.296549/262.296549)	10	5612	709	1
HexCer(d18:2/22:0)	Glycosphingolipid	S01	782.7	1	262.296	1	Ion (262.296549/262.296549)	10.02	5612	615	1
HexCer(d18:2/22:0)	Glycosphingolipid	S02	782.7	1	262.296	1	Ion (262.296549/262.296549)	10	6393	707	1
HexCer(d18:2/22:0)	Glycosphingolipid	S03	782.7	1	262.296	1	Ion (262.296549/262.296549)	10	6058	612	1
HexCer(d18:2/22:0)	Glycosphingolipid	S04	782.7	1	262.296	1	Ion (262.296549/262.296549)	10	5331	621	1
HexCer(d18:2/22:0)	Glycosphingolipid	S06	782.7	1	262.296	1	Ion (262.296549/262.296549)	10	5414	865	1
HexCer(d18:2/22:0)	Glycosphingolipid	S07	782.7	1	262.296	1	Ion (262.296549/262.296549)	10	9234	747	1
HexCer(d18:2/22:0)	Glycosphingolipid	S08	782.7	1	262.296	1	Ion (262.296549/262.296549)	10	2694	764	1
HexCer(d18:2/22:0)	Glycosphingolipid	S09	782.7	1	262.296	1	Ion (262.296549/262.296549)	10	3988	707	1
HexCer(d18:2/22:0)	Glycosphingolipid	S10	782.7	1	262.296	1	Ion (262.296549/262.296549)	10	4882	574	1
HexCer(d18:2/22:0)	Glycosphingolipid	S11	782.7	1	262.296	1	Ion (262.296549/262.296549)	10	3048	513	1
HexCer(d18:2/22:0)	Glycosphingolipid	S12	782.7	1	262.296	1	Ion (262.296549/262.296549)	10	6319	664	1
HexCer(d18:2/22:0)	Glycosphingolipid	S13	782.7	1	262.296	1	Ion (262.296549/262.296549)	10.02	3103	567	1
HexCer(d18:2/22:0)	Glycosphingolipid	S14	782.7	1	262.296	1	Ion (262.296549/262.296549)	10.02	7840	658	1
HexCer(d18:2/22:0)	Glycosphingolipid	S15	782.7	1	262.296	1	Ion (262.296549/262.296549)	10.02	4153	658	1
HexCer(d18:2/22:0)	Glycosphingolipid	S16	782.7	1	262.296	1	Ion (262.296549/262.296549)	10	3934	665	1
HexCer(d18:2/22:0)	Glycosphingolipid	S17	782.7	1	262.296	1	Ion (262.296549/262.296549)	10	4164	611	1
HexCer(d18:2/22:0)	Glycosphingolipid	S18	782.7	1	262.296	1	Ion (262.296549/262.296549)	10	6047	804	1
HexCer(d18:2/22:0)	Glycosphingolipid	S19	782.7	1	262.296	1	Ion (262.296549/262.296549)	10	4695	634	1
HexCer(d18:2/24:0)	Glycosphingolipid	QCpool_r1	810.7	1	262.296	1	Ion (262.296549/262.296549)	10.24	15449	755	1
HexCer(d18:2/24:0)	Glycosphingolipid	QCpool_r2	810.7	1	262.296	1	Ion (262.296549/262.296549)	10.24	14505	667	1
HexCer(d18:2/24:0)	Glycosphingolipid	S01	810.7	1	262.296	1	Ion (262.296549/262.296549)	10.25	14249	682	1
HexCer(d18:2/24:0)	Glycosphingolipid	S02	810.7	1	262.296	1	Ion (262.296549/262.296549)	10.25	17636	834	1
HexCer(d18:2/24:0)	Glycosphingolipid	S03	810.7	1	262.296	1	Ion (262.296549/262.296549)	10.24	15725	835	1
HexCer(d18:2/24:0)	Glycosphingolipid	S04	810.7	1	262.296	1	Ion (262.296549/262.296549)	10.24	12481	730	1
HexCer(d18:2/24:0)	Glycosphingolipid	S06	810.7	1	262.296	1	Ion (262.296549/262.296549)	10.25	12960	685	1
HexCer(d18:2/24:0)	Glycosphingolipid	S07	810.7	1	262.296	1	Ion (262.296549/262.296549)	10.25	21516	897	1
HexCer(d18:2/24:0)	Glycosphingolipid	S08	810.7	1	262.296	1	Ion (262.296549/262.296549)	10.25	9922	718	1
HexCer(d18:2/24:0)	Glycosphingolipid	S09	810.7	1	262.296	1	Ion (262.296549/262.296549)	10.24	10547	686	1
HexCer(d18:2/24:0)	Glycosphingolipid	S10	810.7	1	262.296	1	Ion (262.296549/262.296549)	10.25	12424	754	1
HexCer(d18:2/24:0)	Glycosphingolipid	S11	810.7	1	262.296	1	Ion (262.296549/262.296549)	10.24	9525	701	1
HexCer(d18:2/24:0)	Glycosphingolipid	S12	810.7	1	262.296	1	Ion (262.296549/262.296549)	10.24	16182	657	1
HexCer(d18:2/24:0)	Glycosphingolipid	S13	810.7	1	262.296	1	Ion (262.296549/262.296549)	10.25	10353	767	1
HexCer(d18:2/24:0)	Glycosphingolipid	S14	810.7	1	262.296	1	Ion (262.296549/262.296549)	10.24	18681	840	1
HexCer(d18:2/24:0)	Glycosphingolipid	S15	810.7	1	262.296	1	Ion (262.296549/262.296549)	10.24	13741	648	1
HexCer(d18:2/24:0)	Glycosphingolipid	S16	810.7	1	262.296	1	Ion (262.296549/262.296549)	10.24	10455	814	1
HexCer(d18:2/24:0)	Glycosphingolipid	S17	810.7	1	262.296	1	Ion (262.296549/262.296549)	10.24	12451	693	1
HexCer(d18:2/24:0)	Glycosphingolipid	S18	810.7	1	262.296	1	Ion (262.296549/262.296549)	10.25	14174	734	1
HexCer(d18:2/24:0)	Glycosphingolipid	S19	810.7	1	262.296	1	Ion (262.296549/262.296549)	10.24	12292	751	1
Hex2Cer(d16:1/16:0)	Glycosphingolipid	QCpool_r1	834.6	1	236.296	1	Ion (236.296549/236.296549)	5.75	2591	1013	1
Hex2Cer(d16:1/16:0)	Glycosphingolipid	QCpool_r2	834.6	1	236.296	1	Ion (236.296549/236.296549)	5.75	2657	924	1
Hex2Cer(d16:1/16:0)	Glycosphingolipid	S01	834.6	1	236.296	1	Ion (236.296549/236.296549)	5.75	1963	896	1
Hex2Cer(d16:1/16:0)	Glycosphingolipid	S02	834.6	1	236.296	1	Ion (236.296549/236.296549)	5.77	2464	1016	1
Hex2Cer(d16:1/16:0)	Glycosphingolipid	S03	834.6	1	236.296	1	Ion (236.296549/236.296549)	5.75	2170	905	1
Hex2Cer(d16:1/16:0)	Glycosphingolipid	S04	834.6	1	236.296	1	Ion (236.296549/236.296549)	5.77	3011	814	1
Hex2Cer(d16:1/16:0)	Glycosphingolipid	S06	834.6	1	236.296	1	Ion (236.296549/236.296549)	5.77	2899	874	1
Hex2Cer(d16:1/16:0)	Glycosphingolipid	S07	834.6	1	236.296	1	Ion (236.296549/236.296549)	5.75	3259	830	1
Hex2Cer(d16:1/16:0)	Glycosphingolipid	S08	834.6	1	236.296	1	Ion (236.296549/236.296549)	5.77	1711	645	1
Hex2Cer(d16:1/16:0)	Glycosphingolipid	S09	834.6	1	236.296	1	Ion (236.296549/236.296549)	5.75	1672	1014	1
Hex2Cer(d16:1/16:0)	Glycosphingolipid	S10	834.6	1	236.296	1	Ion (236.296549/236.296549)	5.75	2046	968	1
Hex2Cer(d16:1/16:0)	Glycosphingolipid	S11	834.6	1	236.296	1	Ion (236.296549/236.296549)	5.77	1970	998	1
Hex2Cer(d16:1/16:0)	Glycosphingolipid	S12	834.6	1	236.296	1	Ion (236.296549/236.296549)	5.75	2264	1014	1
Hex2Cer(d16:1/16:0)	Glycosphingolipid	S13	834.6	1	236.296	1	Ion (236.296549/236.296549)	5.75	2117	926	1
Hex2Cer(d16:1/16:0)	Glycosphingolipid	S14	834.6	1	236.296	1	Ion (236.296549/236.296549)	5.75	3016	1017	1
Hex2Cer(d16:1/16:0)	Glycosphingolipid	S15	834.6	1	236.296	1	Ion (236.296549/236.296549)	5.75	1661	831	1
Hex2Cer(d16:1/16:0)	Glycosphingolipid	S16	834.6	1	236.296	1	Ion (236.296549/236.296549)	5.75	1353	875	1
Hex2Cer(d16:1/16:0)	Glycosphingolipid	S17	834.6	1	236.296	1	Ion (236.296549/236.296549)	5.75	2198	1008	1
Hex2Cer(d16:1/16:0)	Glycosphingolipid	S18	834.6	1	236.296	1	Ion (236.296549/236.296549)	5.75	1843	969	1
Hex2Cer(d16:1/16:0)	Glycosphingolipid	S19	834.6	1	236.296	1	Ion (236.296549/236.296549)	5.75	2600	843	1
Hex2Cer(d16:1/24:1)	Glycosphingolipid	QCpool_r1	944.7	1	236.296	1	Ion (236.296549/236.296549)	9.14	4025	891	1
Hex2Cer(d16:1/24:1)	Glycosphingolipid	QCpool_r2	944.7	1	236.296	1	Ion (236.296549/236.296549)	9.14	3690	1033	1
Hex2Cer(d16:1/24:1)	Glycosphingolipid	S01	944.7	1	236.296	1	Ion (236.296549/236.296549)	9.16	4164	984	1
Hex2Cer(d16:1/24:1)	Glycosphingolipid	S02	944.7	1	236.296	1	Ion (236.296549/236.296549)	9.13	3534	1074	1
Hex2Cer(d16:1/24:1)	Glycosphingolipid	S03	944.7	1	236.296	1	Ion (236.296549/236.296549)	9.13	3173	1036	1
Hex2Cer(d16:1/24:1)	Glycosphingolipid	S04	944.7	1	236.296	1	Ion (236.296549/236.296549)	9.14	3556	702	1
Hex2Cer(d16:1/24:1)	Glycosphingolipid	S06	944.7	1	236.296	1	Ion (236.296549/236.296549)	9.14	2919	986	1
Hex2Cer(d16:1/24:1)	Glycosphingolipid	S07	944.7	1	236.296	1	Ion (236.296549/236.296549)	9.13	3011	1172	1
Hex2Cer(d16:1/24:1)	Glycosphingolipid	S08	944.7	1	236.296	1	Ion (236.296549/236.296549)	9.14	2431	801	1
Hex2Cer(d16:1/24:1)	Glycosphingolipid	S09	944.7	1	236.296	1	Ion (236.296549/236.296549)	9.11	1738	936	1
Hex2Cer(d16:1/24:1)	Glycosphingolipid	S10	944.7	1	236.296	1	Ion (236.296549/236.296549)	9.14	2569	841	1
Hex2Cer(d16:1/24:1)	Glycosphingolipid	S11	944.7	1	236.296	1	Ion (236.296549/236.296549)	9.14	1699	844	1
Hex2Cer(d16:1/24:1)	Glycosphingolipid	S12	944.7	1	236.296	1	Ion (236.296549/236.296549)	9.14	3241	943	1
Hex2Cer(d16:1/24:1)	Glycosphingolipid	S13	944.7	1	236.296	1	Ion (236.296549/236.296549)	9.14	2628	605	1
Hex2Cer(d16:1/24:1)	Glycosphingolipid	S14	944.7	1	236.296	1	Ion (236.296549/236.296549)	9.14	3846	1024	1
Hex2Cer(d16:1/24:1)	Glycosphingolipid	S15	944.7	1	236.296	1	Ion (236.296549/236.296549)	9.14	2784	746	1
Hex2Cer(d16:1/24:1)	Glycosphingolipid	S16	944.7	1	236.296	1	Ion (236.296549/236.296549)	9.13	2093	944	1
Hex2Cer(d16:1/24:1)	Glycosphingolipid	S17	944.7	1	236.296	1	Ion (236.296549/236.296549)	9.11	3075	888	1
Hex2Cer(d16:1/24:1)	Glycosphingolipid	S18	944.7	1	236.296	1	Ion (236.296549/236.296549)	9.2	2167	1122	1
Hex2Cer(d16:1/24:1)	Glycosphingolipid	S19	944.7	1	236.296	1	Ion (236.296549/236.296549)	9.11	3978	1317	1
Hex2Cer(d18:1/16:0)	Glycosphingolipid	QCpool_r1	862.6	1	264.296	1	Ion (264.296549/264.296549)	6.68	3083848	38578	1
Hex2Cer(d18:1/16:0)	Glycosphingolipid	QCpool_r2	862.6	1	264.296	1	Ion (264.296549/264.296549)	6.68	3063063	20399	1
Hex2Cer(d18:1/16:0)	Glycosphingolipid	S01	862.6	1	264.296	1	Ion (264.296549/264.296549)	6.68	2480342	15783	1
Hex2Cer(d18:1/16:0)	Glycosphingolipid	S02	862.6	1	264.296	1	Ion (264.296549/264.296549)	6.68	2924929	54868	1
Hex2Cer(d18:1/16:0)	Glycosphingolipid	S03	862.6	1	264.296	1	Ion (264.296549/264.296549)	6.66	2664441	19472	1
Hex2Cer(d18:1/16:0)	Glycosphingolipid	S04	862.6	1	264.296	1	Ion (264.296549/264.296549)	6.68	3623461	54611	1
Hex2Cer(d18:1/16:0)	Glycosphingolipid	S06	862.6	1	264.296	1	Ion (264.296549/264.296549)	6.68	3298261	14923	1
Hex2Cer(d18:1/16:0)	Glycosphingolipid	S07	862.6	1	264.296	1	Ion (264.296549/264.296549)	6.68	3201669	22031	1
Hex2Cer(d18:1/16:0)	Glycosphingolipid	S08	862.6	1	264.296	1	Ion (264.296549/264.296549)	6.68	2578041	13946	1
Hex2Cer(d18:1/16:0)	Glycosphingolipid	S09	862.6	1	264.296	1	Ion (264.296549/264.296549)	6.68	2445463	8995	1
Hex2Cer(d18:1/16:0)	Glycosphingolipid	S10	862.6	1	264.296	1	Ion (264.296549/264.296549)	6.68	2318969	15230	1
Hex2Cer(d18:1/16:0)	Glycosphingolipid	S11	862.6	1	264.296	1	Ion (264.296549/264.296549)	6.66	2531268	15346	1
Hex2Cer(d18:1/16:0)	Glycosphingolipid	S12	862.6	1	264.296	1	Ion (264.296549/264.296549)	6.66	2578876	20928	1
Hex2Cer(d18:1/16:0)	Glycosphingolipid	S13	862.6	1	264.296	1	Ion (264.296549/264.296549)	6.68	2766591	55550	1
Hex2Cer(d18:1/16:0)	Glycosphingolipid	S14	862.6	1	264.296	1	Ion (264.296549/264.296549)	6.68	3079302	16812	1
Hex2Cer(d18:1/16:0)	Glycosphingolipid	S15	862.6	1	264.296	1	Ion (264.296549/264.296549)	6.68	2270664	15526	1
Hex2Cer(d18:1/16:0)	Glycosphingolipid	S16	862.6	1	264.296	1	Ion (264.296549/264.296549)	6.68	2237056	10888	1
Hex2Cer(d18:1/16:0)	Glycosphingolipid	S17	862.6	1	264.296	1	Ion (264.296549/264.296549)	6.68	3013701	19553	1
Hex2Cer(d18:1/16:0)	Glycosphingolipid	S18	862.6	1	264.296	1	Ion (264.296549/264.296549)	6.66	2107407	14414	1
Hex2Cer(d18:1/16:0)	Glycosphingolipid	S19	862.6	1	264.296	1	Ion (264.296549/264.296549)	6.68	3373671	15800	1
Hex2Cer(d18:1/18:0)	Glycosphingolipid	QCpool_r1	890.7	1	264.296	1	Ion (264.296549/264.296549)	7.78	760350	7623	1
Hex2Cer(d18:1/18:0)	Glycosphingolipid	QCpool_r2	890.7	1	264.296	1	Ion (264.296549/264.296549)	7.77	718247	15313	1
Hex2Cer(d18:1/18:0)	Glycosphingolipid	S01	890.7	1	264.296	1	Ion (264.296549/264.296549)	7.77	602763	9616	1
Hex2Cer(d18:1/18:0)	Glycosphingolipid	S02	890.7	1	264.296	1	Ion (264.296549/264.296549)	7.77	694621	8425	1
Hex2Cer(d18:1/18:0)	Glycosphingolipid	S03	890.7	1	264.296	1	Ion (264.296549/264.296549)	7.77	664901	15066	1
Hex2Cer(d18:1/18:0)	Glycosphingolipid	S04	890.7	1	264.296	1	Ion (264.296549/264.296549)	7.78	836003	6893	1
Hex2Cer(d18:1/18:0)	Glycosphingolipid	S06	890.7	1	264.296	1	Ion (264.296549/264.296549)	7.78	672551	13628	1
Hex2Cer(d18:1/18:0)	Glycosphingolipid	S07	890.7	1	264.296	1	Ion (264.296549/264.296549)	7.77	684208	11100	1
Hex2Cer(d18:1/18:0)	Glycosphingolipid	S08	890.7	1	264.296	1	Ion (264.296549/264.296549)	7.78	681525	11343	1
Hex2Cer(d18:1/18:0)	Glycosphingolipid	S09	890.7	1	264.296	1	Ion (264.296549/264.296549)	7.77	636650	9503	1
Hex2Cer(d18:1/18:0)	Glycosphingolipid	S10	890.7	1	264.296	1	Ion (264.296549/264.296549)	7.77	574373	12575	1
Hex2Cer(d18:1/18:0)	Glycosphingolipid	S11	890.7	1	264.296	1	Ion (264.296549/264.296549)	7.77	625984	12090	1
Hex2Cer(d18:1/18:0)	Glycosphingolipid	S12	890.7	1	264.296	1	Ion (264.296549/264.296549)	7.77	565302	4563	1
Hex2Cer(d18:1/18:0)	Glycosphingolipid	S13	890.7	1	264.296	1	Ion (264.296549/264.296549)	7.78	663608	11167	1
Hex2Cer(d18:1/18:0)	Glycosphingolipid	S14	890.7	1	264.296	1	Ion (264.296549/264.296549)	7.77	738485	16200	1
Hex2Cer(d18:1/18:0)	Glycosphingolipid	S15	890.7	1	264.296	1	Ion (264.296549/264.296549)	7.77	616520	10933	1
Hex2Cer(d18:1/18:0)	Glycosphingolipid	S16	890.7	1	264.296	1	Ion (264.296549/264.296549)	7.77	519562	9482	1
Hex2Cer(d18:1/18:0)	Glycosphingolipid	S17	890.7	1	264.296	1	Ion (264.296549/264.296549)	7.78	752424	12599	1
Hex2Cer(d18:1/18:0)	Glycosphingolipid	S18	890.7	1	264.296	1	Ion (264.296549/264.296549)	7.77	549520	10523	1
Hex2Cer(d18:1/18:0)	Glycosphingolipid	S19	890.7	1	264.296	1	Ion (264.296549/264.296549)	7.78	772543	11569	1
Hex2Cer(d18:1/20:0)	Glycosphingolipid	QCpool_r1	918.7	1	264.296	1	Ion (264.296549/264.296549)	9.03	240093	8294	1
Hex2Cer(d18:1/20:0)	Glycosphingolipid	QCpool_r2	918.7	1	264.296	1	Ion (264.296549/264.296549)	9.01	236693	3762	1
Hex2Cer(d18:1/20:0)	Glycosphingolipid	S01	918.7	1	264.296	1	Ion (264.296549/264.296549)	9.01	191405	4660	1
Hex2Cer(d18:1/20:0)	Glycosphingolipid	S02	918.7	1	264.296	1	Ion (264.296549/264.296549)	9.01	211061	4488	1
Hex2Cer(d18:1/20:0)	Glycosphingolipid	S03	918.7	1	264.296	1	Ion (264.296549/264.296549)	9.01	204077	3066	1
Hex2Cer(d18:1/20:0)	Glycosphingolipid	S04	918.7	1	264.296	1	Ion (264.296549/264.296549)	9.03	263956	2709	1
Hex2Cer(d18:1/20:0)	Glycosphingolipid	S06	918.7	1	264.296	1	Ion (264.296549/264.296549)	9.01	280939	3783	1
Hex2Cer(d18:1/20:0)	Glycosphingolipid	S07	918.7	1	264.296	1	Ion (264.296549/264.296549)	9.01	252221	6048	1
Hex2Cer(d18:1/20:0)	Glycosphingolipid	S08	918.7	1	264.296	1	Ion (264.296549/264.296549)	9.01	202679	4601	1
Hex2Cer(d18:1/20:0)	Glycosphingolipid	S09	918.7	1	264.296	1	Ion (264.296549/264.296549)	9.01	227326	4510	1
Hex2Cer(d18:1/20:0)	Glycosphingolipid	S10	918.7	1	264.296	1	Ion (264.296549/264.296549)	9.01	169966	4202	1
Hex2Cer(d18:1/20:0)	Glycosphingolipid	S11	918.7	1	264.296	1	Ion (264.296549/264.296549)	9.01	186339	3027	1
Hex2Cer(d18:1/20:0)	Glycosphingolipid	S12	918.7	1	264.296	1	Ion (264.296549/264.296549)	9.01	201497	5253	1
Hex2Cer(d18:1/20:0)	Glycosphingolipid	S13	918.7	1	264.296	1	Ion (264.296549/264.296549)	9.01	205783	4662	1
Hex2Cer(d18:1/20:0)	Glycosphingolipid	S14	918.7	1	264.296	1	Ion (264.296549/264.296549)	9.01	215381	6193	1
Hex2Cer(d18:1/20:0)	Glycosphingolipid	S15	918.7	1	264.296	1	Ion (264.296549/264.296549)	9.01	178116	4451	1
Hex2Cer(d18:1/20:0)	Glycosphingolipid	S16	918.7	1	264.296	1	Ion (264.296549/264.296549)	9.01	186633	5785	1
Hex2Cer(d18:1/20:0)	Glycosphingolipid	S17	918.7	1	264.296	1	Ion (264.296549/264.296549)	9.01	228890	4893	1
Hex2Cer(d18:1/20:0)	Glycosphingolipid	S18	918.7	1	264.296	1	Ion (264.296549/264.296549)	9.01	175990	4920	1
Hex2Cer(d18:1/20:0)	Glycosphingolipid	S19	918.7	1	264.296	1	Ion (264.296549/264.296549)	9.01	240147	6573	1
Hex2Cer(d18:1/22:0)	Glycosphingolipid	QCpool_r1	946.7	1	264.296	1	Ion (264.296549/264.296549)	10.05	834503	5893	1
Hex2Cer(d18:1/22:0)	Glycosphingolipid	QCpool_r2	946.7	1	264.296	1	Ion (264.296549/264.296549)	10.05	834993	4790	1
Hex2Cer(d18:1/22:0)	Glycosphingolipid	S01	946.7	1	264.296	1	Ion (264.296549/264.296549)	10.05	718974	3720	1
Hex2Cer(d18:1/22:0)	Glycosphingolipid	S02	946.7	1	264.296	1	Ion (264.296549/264.296549)	10.05	868621	4326	1
Hex2Cer(d18:1/22:0)	Glycosphingolipid	S03	946.7	1	264.296	1	Ion (264.296549/264.296549)	10.05	809800	5330	1
Hex2Cer(d18:1/22:0)	Glycosphingolipid	S04	946.7	1	264.296	1	Ion (264.296549/264.296549)	10.05	784487	4735	1
Hex2Cer(d18:1/22:0)	Glycosphingolipid	S06	946.7	1	264.296	1	Ion (264.296549/264.296549)	10.05	900810	4935	1
Hex2Cer(d18:1/22:0)	Glycosphingolipid	S07	946.7	1	264.296	1	Ion (264.296549/264.296549)	10.05	996347	6260	1
Hex2Cer(d18:1/22:0)	Glycosphingolipid	S08	946.7	1	264.296	1	Ion (264.296549/264.296549)	10.05	647688	4767	1
Hex2Cer(d18:1/22:0)	Glycosphingolipid	S09	946.7	1	264.296	1	Ion (264.296549/264.296549)	10.05	764284	2511	1
Hex2Cer(d18:1/22:0)	Glycosphingolipid	S10	946.7	1	264.296	1	Ion (264.296549/264.296549)	10.05	696237	4469	1
Hex2Cer(d18:1/22:0)	Glycosphingolipid	S11	946.7	1	264.296	1	Ion (264.296549/264.296549)	10.05	616204	3034	1
Hex2Cer(d18:1/22:0)	Glycosphingolipid	S12	946.7	1	264.296	1	Ion (264.296549/264.296549)	10.05	850372	5347	1
Hex2Cer(d18:1/22:0)	Glycosphingolipid	S13	946.7	1	264.296	1	Ion (264.296549/264.296549)	10.05	665423	2678	1
Hex2Cer(d18:1/22:0)	Glycosphingolipid	S14	946.7	1	264.296	1	Ion (264.296549/264.296549)	10.05	856819	3806	1
Hex2Cer(d18:1/22:0)	Glycosphingolipid	S15	946.7	1	264.296	1	Ion (264.296549/264.296549)	10.05	726014	4025	1
Hex2Cer(d18:1/22:0)	Glycosphingolipid	S16	946.7	1	264.296	1	Ion (264.296549/264.296549)	10.05	671612	3663	1
Hex2Cer(d18:1/22:0)	Glycosphingolipid	S17	946.7	1	264.296	1	Ion (264.296549/264.296549)	10.05	744592	3687	1
Hex2Cer(d18:1/22:0)	Glycosphingolipid	S18	946.7	1	264.296	1	Ion (264.296549/264.296549)	10.05	734424	4727	1
Hex2Cer(d18:1/22:0)	Glycosphingolipid	S19	946.7	1	264.296	1	Ion (264.296549/264.296549)	10.05	747176	3824	1
Hex2Cer(d18:1/24:0)	Glycosphingolipid	QCpool_r1	974.8	1	264.296	1	Ion (264.296549/264.296549)	10.25	1946205	29263	1
Hex2Cer(d18:1/24:0)	Glycosphingolipid	QCpool_r2	974.8	1	264.296	1	Ion (264.296549/264.296549)	10.25	1859973	28110	1
Hex2Cer(d18:1/24:0)	Glycosphingolipid	S01	974.8	1	264.296	1	Ion (264.296549/264.296549)	10.25	1700371	24853	1
Hex2Cer(d18:1/24:0)	Glycosphingolipid	S02	974.8	1	264.296	1	Ion (264.296549/264.296549)	10.25	2049026	34224	1
Hex2Cer(d18:1/24:0)	Glycosphingolipid	S03	974.8	1	264.296	1	Ion (264.296549/264.296549)	10.25	1852217	13036	1
Hex2Cer(d18:1/24:0)	Glycosphingolipid	S04	974.8	1	264.296	1	Ion (264.296549/264.296549)	10.25	1731501	27857	1
Hex2Cer(d18:1/24:0)	Glycosphingolipid	S06	974.8	1	264.296	1	Ion (264.296549/264.296549)	10.25	1785739	29397	1
Hex2Cer(d18:1/24:0)	Glycosphingolipid	S07	974.8	1	264.296	1	Ion (264.296549/264.296549)	10.25	2284836	13668	1
Hex2Cer(d18:1/24:0)	Glycosphingolipid	S08	974.8	1	264.296	1	Ion (264.296549/264.296549)	10.25	1376414	19639	1
Hex2Cer(d18:1/24:0)	Glycosphingolipid	S09	974.8	1	264.296	1	Ion (264.296549/264.296549)	10.25	1371820	10526	1
Hex2Cer(d18:1/24:0)	Glycosphingolipid	S10	974.8	1	264.296	1	Ion (264.296549/264.296549)	10.25	1652309	10320	1
Hex2Cer(d18:1/24:0)	Glycosphingolipid	S11	974.8	1	264.296	1	Ion (264.296549/264.296549)	10.25	1268501	15717	1
Hex2Cer(d18:1/24:0)	Glycosphingolipid	S12	974.8	1	264.296	1	Ion (264.296549/264.296549)	10.25	1804096	25950	1
Hex2Cer(d18:1/24:0)	Glycosphingolipid	S13	974.8	1	264.296	1	Ion (264.296549/264.296549)	10.25	1423332	20447	1
Hex2Cer(d18:1/24:0)	Glycosphingolipid	S14	974.8	1	264.296	1	Ion (264.296549/264.296549)	10.25	2116203	29480	1
Hex2Cer(d18:1/24:0)	Glycosphingolipid	S15	974.8	1	264.296	1	Ion (264.296549/264.296549)	10.25	1707698	12432	1
Hex2Cer(d18:1/24:0)	Glycosphingolipid	S16	974.8	1	264.296	1	Ion (264.296549/264.296549)	10.25	1213984	15501	1
Hex2Cer(d18:1/24:0)	Glycosphingolipid	S17	974.8	1	264.296	1	Ion (264.296549/264.296549)	10.25	1551070	16629	1
Hex2Cer(d18:1/24:0)	Glycosphingolipid	S18	974.8	1	264.296	1	Ion (264.296549/264.296549)	10.25	1647352	7987	1
Hex2Cer(d18:1/24:0)	Glycosphingolipid	S19	974.8	1	264.296	1	Ion (264.296549/264.296549)	10.25	1658410	16829	1
Hex2Cer(d18:1/24:1)	Glycosphingolipid	QCpool_r1	972.7	1	264.296	1	Ion (264.296549/264.296549)	10.07	2380136	8925	1
Hex2Cer(d18:1/24:1)	Glycosphingolipid	QCpool_r2	972.7	1	264.296	1	Ion (264.296549/264.296549)	10.07	2360732	8010	1
Hex2Cer(d18:1/24:1)	Glycosphingolipid	S01	972.7	1	264.296	1	Ion (264.296549/264.296549)	10.07	2003089	4966	1
Hex2Cer(d18:1/24:1)	Glycosphingolipid	S02	972.7	1	264.296	1	Ion (264.296549/264.296549)	10.07	2220430	8253	1
Hex2Cer(d18:1/24:1)	Glycosphingolipid	S03	972.7	1	264.296	1	Ion (264.296549/264.296549)	10.07	2156969	4898	1
Hex2Cer(d18:1/24:1)	Glycosphingolipid	S04	972.7	1	264.296	1	Ion (264.296549/264.296549)	10.07	3172809	11019	1
Hex2Cer(d18:1/24:1)	Glycosphingolipid	S06	972.7	1	264.296	1	Ion (264.296549/264.296549)	10.07	2389779	7828	1
Hex2Cer(d18:1/24:1)	Glycosphingolipid	S07	972.7	1	264.296	1	Ion (264.296549/264.296549)	10.07	2091001	6348	1
Hex2Cer(d18:1/24:1)	Glycosphingolipid	S08	972.7	1	264.296	1	Ion (264.296549/264.296549)	10.05	2340015	7674	1
Hex2Cer(d18:1/24:1)	Glycosphingolipid	S09	972.7	1	264.296	1	Ion (264.296549/264.296549)	10.07	1786419	5631	1
Hex2Cer(d18:1/24:1)	Glycosphingolipid	S10	972.7	1	264.296	1	Ion (264.296549/264.296549)	10.05	1911623	4047	1
Hex2Cer(d18:1/24:1)	Glycosphingolipid	S11	972.7	1	264.296	1	Ion (264.296549/264.296549)	10.07	2262367	7747	1
Hex2Cer(d18:1/24:1)	Glycosphingolipid	S12	972.7	1	264.296	1	Ion (264.296549/264.296549)	10.07	1855386	6467	1
Hex2Cer(d18:1/24:1)	Glycosphingolipid	S13	972.7	1	264.296	1	Ion (264.296549/264.296549)	10.07	2526577	9857	1
Hex2Cer(d18:1/24:1)	Glycosphingolipid	S14	972.7	1	264.296	1	Ion (264.296549/264.296549)	10.07	2363708	7354	1
Hex2Cer(d18:1/24:1)	Glycosphingolipid	S15	972.7	1	264.296	1	Ion (264.296549/264.296549)	10.07	1824544	6599	1
Hex2Cer(d18:1/24:1)	Glycosphingolipid	S16	972.7	1	264.296	1	Ion (264.296549/264.296549)	10.07	1714371	5588	1
Hex2Cer(d18:1/24:1)	Glycosphingolipid	S17	972.7	1	264.296	1	Ion (264.296549/264.296549)	10.07	2741966	6412	1
[truncated: 9,922 more rows]

## Sheet: Table_10
Table 10: Lipidr_df_area_export
filename	Molecule	Precursor.Mz	Precursor.Charge	clean_name	ambig	not_matched	istd	class_stub	chain1	l_1	s_1	chain2	l_2	s_2	chain3	l_3	s_3	chain4	l_4	s_4	total_cl	total_cs	Class	QCpool_r1	QCpool_r2	S01	S02	S03	S04	S06	S07	S08	S09	S10	S11	S12	S13	S14	S15	S16	S17	S18	S19
200917_data_matrix.csv	Sph(d16:1)	272.3	1	Sph 16:1	FALSE	FALSE	FALSE	Sph	16:01:00	16	1		NA	NA		NA	NA		NA	NA	16	1	Sph	11.1351	11.5103	11.5815	11.4297	11.286	10.9539	11.3727	11.2258	11.2184	10.8947	11.6522	10.9946	11.4115	11.0402	11.3229	11.4586	10.5713	10.8883	10.8786	9.83589
200917_data_matrix.csv	Sph(d18:1)	300.3	1	Sph 18:1	FALSE	FALSE	FALSE	Sph	18:01:00	18	1		NA	NA		NA	NA		NA	NA	18	1	Sph	17.6606	17.5391	17.856	17.6295	17.7153	17.4883	17.6374	17.5696	17.2211	17.2949	17.8713	17.6704	17.752	17.6128	17.5098	17.6836	17.7492	17.0961	17.4722	17.4544
200917_data_matrix.csv	Sph(d18:2)	298.3	1	Sph 18:2	FALSE	FALSE	FALSE	Sph	18:02:00	18	2		NA	NA		NA	NA		NA	NA	18	2	Sph	12.3192	12.2999	12.5752	11.961	12.8752	11.631	13.153	12.6374	11.5564	12.6266	12.3164	12.0923	12.5259	11.7141	11.7888	12.6711	13.128	11.3967	12.1754	11.7886
200917_data_matrix.csv	dhCer(d18:0/16:0)	540.5	1	dhCer 18:0/16:0	FALSE	FALSE	FALSE	dhCer	18:00:00	18	0	16:00:00	16	0		NA	NA		NA	NA	34	0	dhCer	13.3346	13.2396	13.4426	13.3029	13.0845	13.2783	13.5612	13.4824	13.4565	13.3154	13.4787	13.6131	13.3506	13.5412	13.4833	13.2403	13.6146	13.161	13.1432	13.4154
200917_data_matrix.csv	dhCer(d18:0/18:0)	568.6	1	dhCer 18:0/18:0	FALSE	FALSE	FALSE	dhCer	18:00:00	18	0	18:00:00	18	0		NA	NA		NA	NA	36	0	dhCer	12.6923	12.6056	12.5034	12.4993	12.3044	12.6744	12.7352	12.2176	12.4925	12.57	12.3967	12.7417	12.5761	12.7853	12.4681	12.7786	12.5074	12.9248	12.374	12.5187
200917_data_matrix.csv	dhCer(d18:0/20:0)	596.6	1	dhCer 18:0/20:0	FALSE	FALSE	FALSE	dhCer	18:00:00	18	0	20:00:00	20	0		NA	NA		NA	NA	38	0	dhCer	10.4996	10.8165	10.2461	10.7992	10.3848	10.5456	11.0126	10.6428	10.3872	10.0558	10.1388	10.5661	10.1845	10.3469	10.4854	10.058	10.5676	9.82205	9.27902	10.4096
200917_data_matrix.csv	dhCer(d18:0/22:0)	624.6	1	dhCer 18:0/22:0	FALSE	FALSE	FALSE	dhCer	18:00:00	18	0	22:00:00	22	0		NA	NA		NA	NA	40	0	dhCer	12.2191	11.9854	12.2736	12.3685	12.1764	12.2187	12.4646	12.7227	11.8614	11.874	12.2413	11.7492	12.2359	11.7987	12.3762	11.8865	11.7803	12.0995	11.9742	12.1548
200917_data_matrix.csv	dhCer(d18:0/24:0)	652.7	1	dhCer 18:0/24:0	FALSE	FALSE	FALSE	dhCer	18:00:00	18	0	1 day, 0:00:00	24	0		NA	NA		NA	NA	42	0	dhCer	14.2109	14.1754	14.2349	14.5831	14.3855	14.4069	14.064	14.3193	14.0126	13.823	14.2043	13.6866	14.067	14.0341	14.507	14.3192	13.4143	14.1694	14.0086	14.1288
200917_data_matrix.csv	dhCer(d18:0/24:1)	650.6	1	dhCer 18:0/24:1	FALSE	FALSE	FALSE	dhCer	18:00:00	18	0	1 day, 0:01:00	24	1		NA	NA		NA	NA	42	1	dhCer	13.3837	13.5164	13.3053	13.4391	13.4192	13.898	13.6299	13.3966	13.4978	12.8864	13.3276	13.4893	13.1944	13.5606	13.5138	13.2189	13.3354	13.6388	12.874	13.7297
200917_data_matrix.csv	dhCer(d18:1/18:0)	566.6	1	dhCer 18:1/18:0	FALSE	FALSE	FALSE	dhCer	18:01:00	18	1	18:00:00	18	0		NA	NA		NA	NA	36	1	dhCer	15.6162	15.4604	15.3431	15.4849	15.4844	15.8264	15.751	15.4327	15.155	15.3221	15.3862	15.6058	15.306	15.7796	15.8646	15.402	15.6357	15.402	15.2757	15.6837
200917_data_matrix.csv	dhCer(d18:1/20:0)	594.6	1	dhCer 18:1/20:0	FALSE	FALSE	FALSE	dhCer	18:01:00	18	1	20:00:00	20	0		NA	NA		NA	NA	38	1	dhCer	13.481	13.6858	13.5338	13.7172	13.1377	13.6312	13.8104	13.5579	13.2053	13.36	13.4915	13.6495	13.2767	13.523	13.5449	13.4504	13.6423	13.2057	13.2425	13.6406
200917_data_matrix.csv	dhCer(d18:1/22:0)	622.6	1	dhCer 18:1/22:0	FALSE	FALSE	FALSE	dhCer	18:01:00	18	1	22:00:00	22	0		NA	NA		NA	NA	40	1	dhCer	16.0531	16.084	16.1319	16.3502	16.173	16.0481	16.0837	16.4774	15.6667	15.6897	16.1037	15.6444	16.078	15.8	16.4728	16.0731	15.792	15.7523	15.9309	15.8678
200917_data_matrix.csv	dhCer(d18:1/24:0)	650.7	1	dhCer 18:1/24:0	FALSE	FALSE	FALSE	dhCer	18:01:00	18	1	1 day, 0:00:00	24	0		NA	NA		NA	NA	42	1	dhCer	18.6435	18.5797	18.7035	18.9376	18.8236	18.4986	18.2163	18.9785	18.3066	18.1046	18.6316	18.037	18.588	18.2017	19.0262	18.7508	17.6252	18.4645	18.5376	18.3678
200917_data_matrix.csv	dhCer(d18:1/24:1)	648.6	1	dhCer 18:1/24:1	FALSE	FALSE	FALSE	dhCer	18:01:00	18	1	1 day, 0:01:00	24	1		NA	NA		NA	NA	42	2	dhCer	18.3021	18.2627	18.1702	18.2081	18.23	18.6317	18.1844	18.071	18.2485	17.7885	18.1544	18.2969	17.914	18.3758	18.3867	18.0516	17.8197	18.4337	17.7335	18.5999
200917_data_matrix.csv	Cer(d16:1/16:0)	510.6	1	Cer 16:1/16:0	FALSE	FALSE	FALSE	Cer	16:01:00	16	1	16:00:00	16	0		NA	NA		NA	NA	32	1	Cer	11.7668	11.3283	11.5114	12.1782	11.709	11.8516	11.8703	11.8593	11.8211	11.561	11.7854	11.659	11.6795	11.3812	12.08	11.5832	11.9317	11.3769	11.6732	11.8963
200917_data_matrix.csv	Cer(d16:1/18:0)	538.6	1	Cer 16:1/18:0	FALSE	FALSE	FALSE	Cer	16:01:00	16	1	18:00:00	18	0		NA	NA		NA	NA	34	1	Cer	11.7675	11.7853	11.7841	12.0623	11.9858	11.8625	11.7049	11.1374	11.4963	11.9622	11.7233	12.1567	11.6139	11.7252	11.7873	11.9018	11.8313	11.6685	11.7447	11.8232
200917_data_matrix.csv	Cer(d16:1/20:0)	566.6	1	Cer 16:1/20:0	FALSE	FALSE	FALSE	Cer	16:01:00	16	1	20:00:00	20	0		NA	NA		NA	NA	36	1	Cer	9.69386	10.1634	10.4219	10.2419	9.76202	10.4671	10.397	10.7628	10.4486	9.29836	10.5037	9.01787	10.578	10.515	11.0812	9.93148	10.1761	9.96292	10.7402	10.1252
200917_data_matrix.csv	Cer(d16:1/22:0)	594.6	1	Cer 16:1/22:0	FALSE	FALSE	FALSE	Cer	16:01:00	16	1	22:00:00	22	0		NA	NA		NA	NA	38	1	Cer	12.4164	12.1149	12.5274	12.7356	12.5089	11.747	11.9345	12.7793	10.3083	11.703	12.6988	11.109	12.401	11.4903	12.8031	12.5866	11.4392	11.2876	12.4278	11.5725
200917_data_matrix.csv	Cer(d16:1/23:0)	608.6	1	Cer 16:1/23:0	FALSE	FALSE	FALSE	Cer	16:01:00	16	1	23:00:00	23	0		NA	NA		NA	NA	39	1	Cer	10.0267	9.81433	9.73977	10.5007	9.49052	9.34021	8.62089	9.83335	8.4318	7.99351	10.0536	7.94682	10.0487	8.373	10.5983	10.0202	9.60159	8.94604	9.66619	7.72432
200917_data_matrix.csv	Cer(d16:1/24:0)	622.6	1	Cer 16:1/24:0	FALSE	FALSE	FALSE	Cer	16:01:00	16	1	1 day, 0:00:00	24	0		NA	NA		NA	NA	40	1	Cer	12.4859	12.574	12.615	13.257	12.7045	12.0236	11.806	13.1885	11.4909	11.7943	12.5786	11.405	12.5789	11.5198	12.9152	12.4247	11.5798	11.8608	12.6913	11.4886
200917_data_matrix.csv	Cer(d16:1/24:1)	620.6	1	Cer 16:1/24:1	FALSE	FALSE	FALSE	Cer	16:01:00	16	1	1 day, 0:01:00	24	1		NA	NA		NA	NA	40	2	Cer	13.1338	13.0539	13.1722	13.2437	13.123	12.9765	12.9078	13.2379	12.2197	12.2262	13.1192	12.2386	13.2754	12.6472	13.1302	12.9627	12.6022	12.4896	12.9614	12.594
200917_data_matrix.csv	Cer(d17:1/16:0)	524.6	1	Cer 17:1/16:0	FALSE	FALSE	FALSE	Cer	17:01:00	17	1	16:00:00	16	0		NA	NA		NA	NA	33	1	Cer	12.2286	12.2287	12.7784	12.7542	12.5089	12.1437	12.6678	12.363	12.1426	12.3082	12.6964	12.5578	12.6491	12.4345	12.6777	12.3918	12.96	11.8427	12.3046	12.3207
200917_data_matrix.csv	Cer(d17:1/18:0)	552.6	1	Cer 17:1/18:0	FALSE	FALSE	FALSE	Cer	17:01:00	17	1	18:00:00	18	0		NA	NA		NA	NA	35	1	Cer	10.5542	10.363	10.7042	10.5852	10.7117	9.75246	10.4741	11.1633	10.1947	9.59578	10.4514	9.96063	10.6102	10.4373	10.9824	10.6702	9.9647	10.0083	10.6029	10.0462
200917_data_matrix.csv	Cer(d17:1/20:0)	580.6	1	Cer 17:1/20:0	FALSE	FALSE	FALSE	Cer	17:01:00	17	1	20:00:00	20	0		NA	NA		NA	NA	37	1	Cer	8.45043	9.31379	9.1122	10.0105	9.18649	8.88829	8.97777	10.2264	8.19202	9.30364	9.14982	7.86844	9.7315	8.90533	9.56428	9.43321	9.43915	8.04445	10.0012	8.85918
200917_data_matrix.csv	Cer(d17:1/22:0)	608.6	1	Cer 17:1/22:0	FALSE	FALSE	FALSE	Cer	17:01:00	17	1	22:00:00	22	0		NA	NA		NA	NA	39	1	Cer	11.8819	12.039	12.0952	12.6469	12.4161	10.9311	11.8069	12.6228	10.9451	10.8064	12.4416	10.821	12.4738	11.2142	12.6886	12.2332	11.4003	11.1895	12.0082	11.2266
200917_data_matrix.csv	Cer(d17:1/23:0)	622.6	1	Cer 17:1/23:0	FALSE	FALSE	FALSE	Cer	17:01:00	17	1	23:00:00	23	0		NA	NA		NA	NA	40	1	Cer	9.51568	9.54982	10.0801	10.5102	10.5898	8.57624	9.15924	10.8007	8.59369	9.05736	10.1769	8.4752	10.1574	8.57034	10.6997	10.5092	8.74975	8.39463	9.89953	8.5389
200917_data_matrix.csv	Cer(d17:1/24:0)	636.6	1	Cer 17:1/24:0	FALSE	FALSE	FALSE	Cer	17:01:00	17	1	1 day, 0:00:00	24	0		NA	NA		NA	NA	41	1	Cer	12.7077	12.4589	12.7824	13.1677	12.946	12.2502	12.0807	13.2869	11.9051	12.18	12.6038	11.4306	12.8998	11.9021	12.9822	12.4789	11.9445	11.9304	12.6416	12.0229
200917_data_matrix.csv	Cer(d17:1/24:1)	634.6	1	Cer 17:1/24:1	FALSE	FALSE	FALSE	Cer	17:01:00	17	1	1 day, 0:01:00	24	1		NA	NA		NA	NA	41	2	Cer	13.224	13.2596	13.1829	13.5223	13.454	12.9376	13.0627	13.4615	12.7834	12.6488	13.2721	12.9021	13.3543	13.144	13.5415	13.2886	12.9892	12.9993	13.2991	12.9224
200917_data_matrix.csv	Cer(d18:1/14:0)	510.5	1	Cer 18:1/14:0	FALSE	FALSE	FALSE	Cer	18:01:00	18	1	14:00:00	14	0		NA	NA		NA	NA	32	1	Cer	15.0134	14.8914	14.8594	14.8831	14.4298	15.4928	15.4948	14.6714	14.8437	14.8952	14.8184	15.3821	14.7106	15.4613	14.8624	14.4799	15.5857	14.9621	14.5294	15.4305
200917_data_matrix.csv	Cer(d18:1/16:0)	538.5	1	Cer 18:1/16:0	FALSE	FALSE	FALSE	Cer	18:01:00	18	1	16:00:00	16	0		NA	NA		NA	NA	34	1	Cer	20.3923	20.3528	20.4159	20.4891	20.2058	20.6048	20.6306	20.3994	20.2415	20.1543	20.4139	20.6091	20.2529	20.5488	20.5035	20.2255	20.6787	20.1562	20.1094	20.638
200917_data_matrix.csv	Cer(d18:1/18:0)	566.6	1	Cer 18:1/18:0	FALSE	FALSE	FALSE	Cer	18:01:00	18	1	18:00:00	18	0		NA	NA		NA	NA	36	1	Cer	18.453	18.4585	18.4877	18.5306	18.4185	18.7051	18.6075	18.4412	18.3305	18.1125	18.3112	18.51	18.2852	18.6713	18.6919	18.4295	18.5511	18.2247	18.1724	18.72
200917_data_matrix.csv	Cer(d18:1/19:0)	580.6	1	Cer 18:1/19:0	FALSE	FALSE	FALSE	Cer	18:01:00	18	1	19:00:00	19	0		NA	NA		NA	NA	37	1	Cer	12.2866	12.2204	12.2997	12.1877	12.172	12.5845	12.5558	12.0757	12.2053	12.22	12.2009	12.6886	12.045	12.606	11.9675	11.8543	12.7858	11.9088	12.0801	12.3309
200917_data_matrix.csv	Cer(d18:1/20:0)	594.6	1	Cer 18:1/20:0	FALSE	FALSE	FALSE	Cer	18:01:00	18	1	20:00:00	20	0		NA	NA		NA	NA	38	1	Cer	16.4462	16.3054	16.2348	16.437	16.2133	16.5031	16.7778	16.5139	15.9756	16.1247	16.1855	16.4941	16.2457	16.5171	16.4555	16.1676	16.6728	15.9123	16.138	16.4865
200917_data_matrix.csv	Cer(d18:1/21:0)	608.6	1	Cer 18:1/21:0	FALSE	FALSE	FALSE	Cer	18:01:00	18	1	21:00:00	21	0		NA	NA		NA	NA	39	1	Cer	11.7409	11.9636	12.3611	12.0202	11.9402	11.7974	12.2843	12.366	11.1665	11.7971	12.0225	12.2478	12.1514	11.9928	12.0695	11.9286	12.1846	11.5996	11.8709	11.9154
200917_data_matrix.csv	Cer(d18:1/22:0)	622.6	1	Cer 18:1/22:0	FALSE	FALSE	FALSE	Cer	18:01:00	18	1	22:00:00	22	0		NA	NA		NA	NA	40	1	Cer	18.8961	18.9032	18.9179	19.1503	18.9952	18.8508	18.9803	19.1813	18.4599	18.5825	18.8805	18.54	18.8979	18.6475	19.2311	18.8199	18.545	18.5847	18.7493	18.7319
200917_data_matrix.csv	Cer(d18:1/23:0)	636.6	1	Cer 18:1/23:0	FALSE	FALSE	FALSE	Cer	18:01:00	18	1	23:00:00	23	0		NA	NA		NA	NA	41	1	Cer	16.3408	16.2017	16.5161	16.5385	16.5507	15.7996	15.6734	16.5568	15.7103	15.5131	16.444	15.5835	16.4564	15.709	16.5614	16.3112	15.4807	15.7304	16.3115	15.6604
200917_data_matrix.csv	Cer(d18:1/24:0)	650.6	1	Cer 18:1/24:0	FALSE	FALSE	FALSE	Cer	18:01:00	18	1	1 day, 0:00:00	24	0		NA	NA		NA	NA	42	1	Cer	21.3734	21.2909	21.4411	21.7055	21.5307	21.2218	20.9641	21.7058	20.9581	20.7612	21.3445	20.7075	21.3277	20.8962	21.7424	21.4046	20.3859	21.1861	21.2653	21.1028
200917_data_matrix.csv	Cer(d18:1/24:1)	648.6	1	Cer 18:1/24:1	FALSE	FALSE	FALSE	Cer	18:01:00	18	1	1 day, 0:01:00	24	1		NA	NA		NA	NA	42	2	Cer	21.0187	20.9725	20.9328	21.0272	20.9787	21.4577	20.9545	20.8597	21.0287	20.4853	20.8568	21.0283	20.7216	21.1367	21.1137	20.8603	20.5629	21.2297	20.5153	21.3491
200917_data_matrix.csv	Cer(d18:1/26:0)	678.6	1	Cer 18:1/26:0	FALSE	FALSE	FALSE	Cer	18:01:00	18	1	1 day, 2:00:00	26	0		NA	NA		NA	NA	44	1	Cer	17.1816	17.2277	17.0623	17.4971	17.1846	17.1295	17.197	17.6907	16.8162	16.9455	17.1807	16.7242	17.2186	16.8829	17.5992	17.2047	16.7332	16.924	17.143	17.1383
200917_data_matrix.csv	Cer(d18:2/14:0)	508.5	1	Cer 18:2/14:0	FALSE	FALSE	FALSE	Cer	18:02:00	18	2	14:00:00	14	0		NA	NA		NA	NA	32	2	Cer	11.4033	11.5185	11.6776	11.7028	11.7481	11.6891	11.2898	11.3019	11.2184	11.1914	10.9969	11.4979	11.3728	11.3403	11.9272	11.3958	11.4277	11.5034	11.1741	11.5538
200917_data_matrix.csv	Cer(d18:2/16:0)	536.5	1	Cer 18:2/16:0	FALSE	FALSE	FALSE	Cer	18:02:00	18	2	16:00:00	16	0		NA	NA		NA	NA	34	2	Cer	15.0365	15.1156	15.1381	15.1401	15.0016	15.4736	15.278	15.1055	15.1019	14.9881	15.268	15.5294	15.0956	15.3234	15.3364	14.9937	15.5606	15.0317	15.1015	15.3664
200917_data_matrix.csv	Cer(d18:2/18:0)	564.6	1	Cer 18:2/18:0	FALSE	FALSE	FALSE	Cer	18:02:00	18	2	18:00:00	18	0		NA	NA		NA	NA	36	2	Cer	14.228	14.1386	14.2618	14.2778	14.4161	14.2469	14.2528	14.0252	14.0954	14.1192	14.1683	14.4696	14.1635	14.2139	14.4327	14.2627	14.4369	13.9864	14.1652	14.1008
200917_data_matrix.csv	Cer(d18:2/20:0)	592.6	1	Cer 18:2/20:0	FALSE	FALSE	FALSE	Cer	18:02:00	18	2	20:00:00	20	0		NA	NA		NA	NA	38	2	Cer	11.9918	12.4578	12.4133	12.406	12.2165	12.069	13.0106	12.7393	11.4414	12.3284	12.3225	12.0594	12.259	11.7534	12.5145	12.6043	13.1057	11.368	12.4967	11.7903
200917_data_matrix.csv	Cer(d18:2/21:0)	606.6	1	Cer 18:2/21:0	FALSE	FALSE	FALSE	Cer	18:02:00	18	2	21:00:00	21	0		NA	NA		NA	NA	39	2	Cer	6.75369	6.06899	6.54565	8.58785	8.63265	6.93333	9.50639	8.83622	5.10987	6.91985	7.96615	1.83135	8.25142	7.07669	6.80718	8.9445	7.19055	8.58831	7.7304	5.17516
200917_data_matrix.csv	Cer(d18:2/22:0)	620.6	1	Cer 18:2/22:0	FALSE	FALSE	FALSE	Cer	18:02:00	18	2	22:00:00	22	0		NA	NA		NA	NA	40	2	Cer	14.7563	14.6823	14.8114	14.8677	14.7572	14.11	15.181	15.2292	13.8303	14.7212	14.5728	14.0553	14.9472	14.0099	14.9513	14.8109	14.6011	14.0048	14.9216	14.0688
200917_data_matrix.csv	Cer(d18:2/23:0)	634.6	1	Cer 18:2/23:0	FALSE	FALSE	FALSE	Cer	18:02:00	18	2	23:00:00	23	0		NA	NA		NA	NA	41	2	Cer	12.5811	12.6444	12.702	12.8318	12.7738	11.7499	11.953	12.9459	11.095	11.9911	12.5699	11.4607	12.4845	11.6078	12.849	12.7122	12.1072	11.8533	12.6987	11.5119
200917_data_matrix.csv	Cer(d18:2/24:0)	648.6	1	Cer 18:2/24:0	FALSE	FALSE	FALSE	Cer	18:02:00	18	2	1 day, 0:00:00	24	0		NA	NA		NA	NA	42	2	Cer	16.6429	16.5635	16.6639	16.8414	16.8233	16.221	16.5554	17.1212	16.0791	16.2816	16.5427	15.7634	16.7695	15.9043	16.9215	16.5892	15.9815	16.3223	16.6849	15.9365
200917_data_matrix.csv	Cer(d18:2/24:1)	646.6	1	Cer 18:2/24:1	FALSE	FALSE	FALSE	Cer	18:02:00	18	2	1 day, 0:01:00	24	1		NA	NA		NA	NA	42	3	Cer	16.797	16.7036	16.837	16.7774	16.83	16.8845	17.3032	16.957	16.7137	16.8794	16.7665	16.766	16.7828	16.7501	16.762	16.6888	16.8854	16.8354	16.6878	16.8336
200917_data_matrix.csv	Cer(d18:2/26:0)	676.6	1	Cer 18:2/26:0	FALSE	FALSE	FALSE	Cer	18:02:00	18	2	1 day, 2:00:00	26	0		NA	NA		NA	NA	44	2	Cer	12.6987	12.6857	12.3555	12.6572	12.4325	12.6628	12.9444	13.0909	12.0796	12.5785	12.611	11.9175	12.5138	12.2983	12.8471	12.3636	12.3576	12.2443	12.3441	12.6012
200917_data_matrix.csv	Cer(d19:1/16:0)	552.6	1	Cer 19:1/16:0	FALSE	FALSE	FALSE	Cer	19:01:00	19	1	16:00:00	16	0		NA	NA		NA	NA	35	1	Cer	9.18887	9.79802	9.53779	9.0876	9.70864	8.72027	9.66158	8.96746	8.17057	9.02259	10.1053	7.09187	9.54791	8.90533	7.54653	9.52658	10.2392	9.0285	9.52022	9.76717
200917_data_matrix.csv	Cer(d19:1/18:0)	580.6	1	Cer 19:1/18:0	FALSE	FALSE	FALSE	Cer	19:01:00	19	1	18:00:00	18	0		NA	NA		NA	NA	37	1	Cer	10.3516	10.0123	10.3005	10.7638	10.9328	10.1825	10.2561	10.568	9.74105	10.1815	10.3632	9.94335	10.8951	10.9556	10.2136	10.1508	10.3448	9.87947	10.7014	9.60733
200917_data_matrix.csv	Cer(d19:1/20:0)	608.6	1	Cer 19:1/20:0	FALSE	FALSE	FALSE	Cer	19:01:00	19	1	20:00:00	20	0		NA	NA		NA	NA	39	1	Cer	8.07562	8.70253	8.42723	8.03843	7.95394	7.96259	8.71596	8.32246	8.54033	7.13634	7.57577	8.73422	9.56492	8.57852	8.3354	8.13571	8.92112	6.79718	8.39676	8.28245
200917_data_matrix.csv	Cer(d19:1/22:0)	636.6	1	Cer 19:1/22:0	FALSE	FALSE	FALSE	Cer	19:01:00	19	1	22:00:00	22	0		NA	NA		NA	NA	41	1	Cer	10.3225	10.7928	11.0719	10.5026	10.3848	9.9407	10.1139	11.2651	10.271	10.4211	10.4994	10.1682	11.0106	10.3191	10.4648	10.9103	10.3774	10.155	10.7824	10.404
200917_data_matrix.csv	Cer(d19:1/23:0)	650.6	1	Cer 19:1/23:0	FALSE	FALSE	FALSE	Cer	19:01:00	19	1	23:00:00	23	0		NA	NA		NA	NA	42	1	Cer	8.60169	8.9929	9.67673	8.44422	9.57083	7.43722	4.68621	8.62712	7.24943	7.65682	9.11098	8.39104	8.42704	6.33973	8.26336	9.10769	8.53528	8.18051	8.88992	8.53064
200917_data_matrix.csv	Cer(d19:1/24:0)	664.6	1	Cer 19:1/24:0	FALSE	FALSE	FALSE	Cer	19:01:00	19	1	1 day, 0:00:00	24	0		NA	NA		NA	NA	43	1	Cer	13.3652	13.1596	13.7482	13.5405	13.6055	12.6728	12.4503	13.2715	13.2582	12.8674	13.7123	12.816	13.664	12.963	13.3978	13.4037	12.6052	13.2553	13.3843	12.7152
200917_data_matrix.csv	Cer(d19:1/24:1)	662.6	1	Cer 19:1/24:1	FALSE	FALSE	FALSE	Cer	19:01:00	19	1	1 day, 0:01:00	24	1		NA	NA		NA	NA	43	2	Cer	12.6463	12.4222	12.8264	12.2941	12.6731	12.5225	12.2712	12.2558	12.4666	12.0909	12.6517	12.6634	12.567	12.9039	12.2782	12.4478	12.1571	12.5399	12.3965	12.5785
200917_data_matrix.csv	Cer(d19:1/26:0)	692.6	1	Cer 19:1/26:0	FALSE	FALSE	FALSE	Cer	19:01:00	19	1	1 day, 2:00:00	26	0		NA	NA		NA	NA	45	1	Cer	8.87747	9.00844	8.65871	8.51025	8.11762	8.69259	7.58507	8.95697	8.2798	8.0511	9.37026	8.32853	8.69763	9.25811	8.13149	8.5608	7.34765	8.42336	8.22401	8.39603
200917_data_matrix.csv	Cer(d20:1/22:0)	650.6	1	Cer 20:1/22:0	FALSE	FALSE	FALSE	Cer	20:01:00	20	1	22:00:00	22	0		NA	NA		NA	NA	42	1	Cer	10.3021	10.4471	10.5407	10.459	10.4083	10.4247	10.3809	11.0301	10.3941	10.7669	10.9283	10.2478	10.707	10.7006	10.5801	10.5053	10.7246	10.4625	9.8225	10.3685
200917_data_matrix.csv	Cer(d20:1/23:0)	664.6	1	Cer 20:1/23:0	FALSE	FALSE	FALSE	Cer	20:01:00	20	1	23:00:00	23	0		NA	NA		NA	NA	43	1	Cer	9.57981	8.87351	9.20448	9.23501	8.42031	7.87296	8.07853	8.71069	8.04061	8.10043	9.17425	7.55017	9.05142	9.20367	8.98635	8.91541	9.02858	8.49858	8.45439	8.49708
200917_data_matrix.csv	Cer(d20:1/24:0)	678.6	1	Cer 20:1/24:0	FALSE	FALSE	FALSE	Cer	20:01:00	20	1	1 day, 0:00:00	24	0		NA	NA		NA	NA	44	1	Cer	13.1925	12.9432	13.3047	13.3334	13.3	12.8021	12.7199	13.2776	12.94	12.9233	13.3049	12.5868	13.4346	12.7382	13.4877	13.5241	12.5032	12.9158	13.3426	12.7713
200917_data_matrix.csv	Cer(d20:1/24:1)	676.6	1	Cer 20:1/24:1	FALSE	FALSE	FALSE	Cer	20:01:00	20	1	1 day, 0:01:00	24	1		NA	NA		NA	NA	44	2	Cer	12.6592	12.7015	12.7925	12.4856	12.6942	12.7741	12.3119	12.3168	12.6167	11.9943	12.8071	12.3212	12.4389	12.7298	12.4467	12.5716	11.8293	12.7915	12.0769	12.6261
200917_data_matrix.csv	Cer(d20:1/26:0)	706.6	1	Cer 20:1/26:0	FALSE	FALSE	FALSE	Cer	20:01:00	20	1	1 day, 2:00:00	26	0		NA	NA		NA	NA	46	1	Cer	9.34465	9.75874	9.43994	9.13761	8.80646	8.95096	8.85279	8.66307	8.75733	8.96383	8.09116	8.98109	8.69763	9.06801	8.82201	8.6728	8.974	8.99061	7.94353	7.85588
200917_data_matrix.csv	HexCer(d16:1/18:0)	700.6	1	HexCer 16:1/18:0	FALSE	FALSE	FALSE	HexCer	16:01:00	16	1	18:00:00	18	0		NA	NA		NA	NA	34	1	HexCer	8.19553	7.63405	9.43994	9.70361	8.90468	8.77738	8.28116	8.281	7.73193	8.08825	9.40966	8.20639	8.58358	8.58664	9.38617	7.82758	7.92496	9.07322	8.04513	8.13209
200917_data_matrix.csv	HexCer(d16:1/20:0)	728.6	1	HexCer 16:1/20:0	FALSE	FALSE	FALSE	HexCer	16:01:00	16	1	20:00:00	20	0		NA	NA		NA	NA	36	1	HexCer	5.65415	6.92355	7.6368	5.64083	7.11306	6.64645	6.56068	8.33061	6.39528	6.56316	6.41195	6.39613	7.99118	5.32036	6.91069	6.36815	6.07081	7.22781	8.79702	7.95806
200917_data_matrix.csv	HexCer(d16:1/22:0)	756.7	1	HexCer 16:1/22:0	FALSE	FALSE	FALSE	HexCer	16:01:00	16	1	22:00:00	22	0		NA	NA		NA	NA	38	1	HexCer	9.49426	9.79055	9.58051	9.89895	9.40361	9.06599	9.19928	10.4164	9.48925	9.48638	9.67992	9.05052	9.90031	8.40093	10.7847	9.48363	9.46313	8.62765	9.83924	9.29226
200917_data_matrix.csv	HexCer(d16:1/24:0)	784.7	1	HexCer 16:1/24:0	FALSE	FALSE	FALSE	HexCer	16:01:00	16	1	1 day, 0:00:00	24	0		NA	NA		NA	NA	40	1	HexCer	9.0708	8.2411	8.83266	9.57521	9.01873	8.93628	8.84944	10.0817	7.70979	8.49563	9.09401	8.83884	8.72479	9.04755	9.63147	9.01475	7.6465	7.67279	6.92484	7.14297
200917_data_matrix.csv	HexCer(d18:1/16:0)	700.6	1	HexCer 18:1/16:0	FALSE	FALSE	FALSE	HexCer	18:01:00	18	1	16:00:00	16	0		NA	NA		NA	NA	34	1	HexCer	19.6274	19.5973	19.735	19.871	19.4252	19.7999	19.7287	19.6756	19.4485	19.5078	19.7155	19.731	19.5675	19.6122	19.8388	19.5112	19.6526	19.4265	19.4258	19.8624
200917_data_matrix.csv	HexCer(d18:1/18:0)	728.6	1	HexCer 18:1/18:0	FALSE	FALSE	FALSE	HexCer	18:01:00	18	1	18:00:00	18	0		NA	NA		NA	NA	36	1	HexCer	16.8114	16.8865	16.817	17.046	16.7188	16.938	17.0743	17.135	16.6842	16.8897	16.7645	16.9577	16.7679	16.7408	17.0324	16.7781	16.9029	16.6723	16.9765	16.9515
200917_data_matrix.csv	HexCer(d18:1/20:0)	756.6	1	HexCer 18:1/20:0	FALSE	FALSE	FALSE	HexCer	18:01:00	18	1	20:00:00	20	0		NA	NA		NA	NA	38	1	HexCer	15.9776	15.9842	15.7831	16.0857	15.7	16.1441	16.221	16.379	15.6306	16.0003	15.7286	15.5968	15.9166	15.6603	16.207	15.7423	15.8216	15.7538	15.8705	15.9235
200917_data_matrix.csv	HexCer(d18:1/22:0)	784.7	1	HexCer 18:1/22:0	FALSE	FALSE	FALSE	HexCer	18:01:00	18	1	22:00:00	22	0		NA	NA		NA	NA	40	1	HexCer	18.042	17.9963	17.9962	18.2241	17.9262	18.0242	18.464	18.4892	17.7062	18.2411	18.0178	17.8319	18.1528	17.7792	18.2351	17.9506	18.1522	17.8075	18.2433	17.9827
200917_data_matrix.csv	HexCer(d18:1/24:0)	812.7	1	HexCer 18:1/24:0	FALSE	FALSE	FALSE	HexCer	18:01:00	18	1	1 day, 0:00:00	24	0		NA	NA		NA	NA	42	1	HexCer	19.2917	19.2062	19.0766	19.5766	19.2163	19.2783	19.3215	19.7831	18.737	18.9457	19.0481	18.6548	19.2066	18.8111	19.6346	19.1588	18.596	18.9721	19.1563	19.1154
200917_data_matrix.csv	HexCer(d18:1/24:1)	810.7	1	HexCer 18:1/24:1	FALSE	FALSE	FALSE	HexCer	18:01:00	18	1	1 day, 0:01:00	24	1		NA	NA		NA	NA	42	2	HexCer	19.1968	19.1862	19.0335	19.2248	18.9228	19.6822	19.4123	19.159	19.3003	19.085	18.9663	19.4423	18.9412	19.3469	19.2443	18.9084	19.1294	19.4048	18.8759	19.6062
200917_data_matrix.csv	HexCer(d18:2/18:0)	726.6	1	HexCer 18:2/18:0	FALSE	FALSE	FALSE	HexCer	18:02:00	18	2	18:00:00	18	0		NA	NA		NA	NA	36	2	HexCer	10.4541	10.4651	10.8075	11.0225	11.2455	11.3223	11.0489	11.526	11.182	9.69144	10.607	10.3705	10.5574	10.4707	11.5523	11.2444	10.3774	10.068	10.2741	10.4275
200917_data_matrix.csv	HexCer(d18:2/20:0)	754.6	1	HexCer 18:2/20:0	FALSE	FALSE	FALSE	HexCer	18:02:00	18	2	20:00:00	20	0		NA	NA		NA	NA	38	2	HexCer	9.90614	8.87068	9.41441	9.01454	9.33088	9.97701	8.44555	9.61382	9.04356	9.08825	9.67992	9.21793	10.0541	9.63839	9.38617	10.0567	9.35621	8.96012	9.78325	9.58155
200917_data_matrix.csv	HexCer(d18:2/22:0)	782.7	1	HexCer 18:2/22:0	FALSE	FALSE	FALSE	HexCer	18:02:00	18	2	22:00:00	22	0		NA	NA		NA	NA	40	2	HexCer	12.4985	12.3335	12.4764	12.5827	12.3739	12.3828	12.5037	13.0317	11.5054	12.1671	12.3614	11.82	12.6054	11.7104	12.825	11.9958	12.3122	11.9754	12.6414	12.2846
200917_data_matrix.csv	HexCer(d18:2/24:0)	810.7	1	HexCer 18:2/24:0	FALSE	FALSE	FALSE	HexCer	18:02:00	18	2	1 day, 0:00:00	24	0		NA	NA		NA	NA	42	2	HexCer	13.762	13.7034	13.8207	14.0466	13.7501	13.61	13.763	14.2521	13.3863	13.5702	13.709	13.4639	13.9621	13.4487	14.0776	13.722	13.7223	13.5557	13.8703	13.6731
200917_data_matrix.csv	Hex2Cer(d16:1/16:0)	834.6	1	Hex2Cer 16:1/16:0	FALSE	FALSE	FALSE	Hex2Cer	16:01:00	16	1	16:00:00	16	0		NA	NA		NA	NA	32	1	Hex2Cer	11.1861	11.2547	10.9609	11.2072	10.8928	11.5586	11.6026	11.5291	10.8505	10.913	11.1068	11.1904	11.1246	11.1587	11.4467	10.6737	10.7723	11.0537	10.9272	11.432
200917_data_matrix.csv	Hex2Cer(d16:1/24:1)	944.7	1	Hex2Cer 16:1/24:1	FALSE	FALSE	FALSE	Hex2Cer	16:01:00	16	1	1 day, 0:01:00	24	1		NA	NA		NA	NA	40	2	Hex2Cer	11.8216	11.7286	12.0458	11.7275	11.4409	11.7986	11.6125	11.415	11.3572	10.9688	11.4352	10.9769	11.6422	11.4707	11.7975	11.4188	11.4017	11.5381	11.1608	12.0455
200917_data_matrix.csv	Hex2Cer(d18:1/16:0)	862.6	1	Hex2Cer 18:1/16:0	FALSE	FALSE	FALSE	Hex2Cer	18:01:00	18	1	16:00:00	16	0		NA	NA		NA	NA	34	1	Hex2Cer	21.4031	21.4257	21.2642	21.4204	21.1547	21.7915	21.7545	21.4693	21.4077	21.4273	21.2532	21.5178	21.2783	21.5106	21.4425	21.0905	21.4635	21.4748	21.0864	21.7736
200917_data_matrix.csv	Hex2Cer(d18:1/18:0)	890.7	1	Hex2Cer 18:1/18:0	FALSE	FALSE	FALSE	Hex2Cer	18:01:00	18	1	18:00:00	18	0		NA	NA		NA	NA	36	1	Hex2Cer	19.3831	19.3333	19.2233	19.3463	19.1521	19.6757	19.4605	19.243	19.4883	19.4857	19.2398	19.5022	19.0886	19.4509	19.3825	19.2096	19.3573	19.4729	19.1472	19.6469
200917_data_matrix.csv	Hex2Cer(d18:1/20:0)	918.7	1	Hex2Cer 18:1/20:0	FALSE	FALSE	FALSE	Hex2Cer	18:01:00	18	1	20:00:00	20	0		NA	NA		NA	NA	38	1	Hex2Cer	17.72	17.7318	17.5684	17.6277	17.448	18.0125	18.2011	17.8033	17.7387	18	17.4831	17.754	17.6004	17.7617	17.6049	17.4183	17.8802	17.756	17.5045	17.9613
200917_data_matrix.csv	Hex2Cer(d18:1/22:0)	946.7	1	Hex2Cer 18:1/22:0	FALSE	FALSE	FALSE	Hex2Cer	18:01:00	18	1	22:00:00	22	0		NA	NA		NA	NA	40	1	Hex2Cer	19.5174	19.5506	19.4777	19.6688	19.4365	19.584	19.8821	19.7852	19.4148	19.7494	19.5174	19.4794	19.6777	19.4548	19.597	19.4455	19.7276	19.4578	19.5656	19.5988
200917_data_matrix.csv	Hex2Cer(d18:1/24:0)	974.8	1	Hex2Cer 18:1/24:0	FALSE	FALSE	FALSE	Hex2Cer	18:01:00	18	1	1 day, 0:00:00	24	0		NA	NA		NA	NA	42	1	Hex2Cer	20.739	20.706	20.7195	20.9069	20.6301	20.7262	20.8693	20.9826	20.5024	20.5933	20.7642	20.5211	20.7628	20.5518	20.9014	20.6795	20.5817	20.5165	20.7311	20.7491
200917_data_matrix.csv	Hex2Cer(d18:1/24:1)	972.7	1	Hex2Cer 18:1/24:1	FALSE	FALSE	FALSE	Hex2Cer	18:01:00	18	1	1 day, 0:01:00	24	1		NA	NA		NA	NA	42	2	Hex2Cer	21.0294	21.05	20.9559	21.0228	20.8499	21.5999	21.2897	20.8547	21.268	20.9742	20.9745	21.3558	20.8032	21.3797	21.0609	20.7749	21.0796	21.3385	20.6089	21.5605
200917_data_matrix.csv	Hex2Cer(d18:2/16:0)	860.6	1	Hex2Cer 18:2/16:0	FALSE	FALSE	FALSE	Hex2Cer	18:02:00	18	2	16:00:00	16	0		NA	NA		NA	NA	34	2	Hex2Cer	14.4209	14.4563	14.2063	14.3503	14.0869	14.6115	14.661	14.518	14.0653	14.1661	14.176	14.2786	14.1104	14.336	14.4445	13.9288	14.1843	14.3243	13.8967	14.5719
200917_data_matrix.csv	Hex2Cer(d18:2/24:1)	970.7	1	Hex2Cer 18:2/24:1	FALSE	FALSE	FALSE	Hex2Cer	18:02:00	18	2	1 day, 0:01:00	24	1		NA	NA		NA	NA	42	3	Hex2Cer	16.2365	16.1684	15.8887	16.0604	15.9503	16.6882	16.4876	16.0586	16.3152	16.068	15.9803	16.312	15.8946	16.3229	16.0461	15.8096	16.0234	16.3835	15.6677	16.4955
200917_data_matrix.csv	Hex3Cer(d18:1/16:0)	1024.7	1	Hex3Cer 18:1/16:0	FALSE	FALSE	FALSE	Hex3Cer	18:01:00	18	1	16:00:00	16	0		NA	NA		NA	NA	34	1	Hex3Cer	10.7514	10.8151	10.9055	10.6084	10.5423	10.6016	10.9278	10.8924	10.3696	10.388	10.4413	10.4692	10.9679	10.7219	10.5696	10.5988	10.8185	10.4595	10.873	10.5492
200917_data_matrix.csv	Hex3Cer(d18:1/18:0)	1052.7	1	Hex3Cer 18:1/18:0	FALSE	FALSE	FALSE	Hex3Cer	18:01:00	18	1	18:00:00	18	0		NA	NA		NA	NA	36	1	Hex3Cer	7.65415	7.45659	8.72253	9.01988	9.30314	8.18747	8.17807	8.10686	8.63344	7.0511	8.49187	8.07927	7.5422	6.96889	7.16445	8.12558	7.62776	7.18051	8.97113	6.80194
200917_data_matrix.csv	Hex3Cer(d18:1/20:0)	1080.7	1	Hex3Cer 18:1/20:0	FALSE	FALSE	FALSE	Hex3Cer	18:01:00	18	1	20:00:00	20	0		NA	NA		NA	NA	38	1	Hex3Cer	1.43176	4.78605	5.02209	6.39983	6.7041	5.67502	5.74511	5.4439	1.69484	5.87803	6.33698	1.83135	4.43939	3.69587	5.34775	6.7173	7.26519	5.08097	5.50561	5.48001
200917_data_matrix.csv	Hex3Cer(d18:1/22:0)	1108.8	1	Hex3Cer 18:1/22:0	FALSE	FALSE	FALSE	Hex3Cer	18:01:00	18	1	22:00:00	22	0		NA	NA		NA	NA	40	1	Hex3Cer	8.39369	8.9043	9.56319	8.70527	8.15801	7.3863	7.18871	9.49011	8.45417	8.25546	7.44801	5.89024	9.3615	8.0178	9.03553	8.73739	8.79664	8.71656	8.09058	8.88211
200917_data_matrix.csv	Hex3Cer(d18:1/24:0)	1136.8	1	Hex3Cer 18:1/24:0	FALSE	FALSE	FALSE	Hex3Cer	18:01:00	18	1	1 day, 0:00:00	24	0		NA	NA		NA	NA	42	1	Hex3Cer	9.11359	9.18066	9.03052	9.60217	9.48171	9.74237	9.36569	9.38837	9.57135	9.69345	9.88295	9.61925	10.2826	9.09675	9.76023	9.87821	9.3788	9.60274	9.72501	8.63459
200917_data_matrix.csv	Hex3Cer(d18:1/24:1)	1134.8	1	Hex3Cer 18:1/24:1	FALSE	FALSE	FALSE	Hex3Cer	18:01:00	18	1	1 day, 0:01:00	24	1		NA	NA		NA	NA	42	2	Hex3Cer	10.8226	10.5103	10.4897	10.3498	10.7937	10.2822	10.7333	10.5766	10.9043	9.78115	10.6464	10.0856	10.6839	9.90207	10.8599	10.2842	9.97214	10.0471	10.7169	10.5129
200917_data_matrix.csv	GM3(d18:1/16:0)	1153.7	1	GM3 18:1/16:0	FALSE	FALSE	FALSE	GM3	18:01:00	18	1	16:00:00	16	0		NA	NA		NA	NA	34	1	GM3	15.6737	15.6345	15.4932	15.4139	15.6068	15.5308	15.5064	15.5902	15.655	15.8868	15.3204	15.35	15.523	15.2924	15.497	15.6889	15.4385	15.8601	15.8009	15.3183
200917_data_matrix.csv	GM3(d18:1/18:0)	1181.8	1	GM3 18:1/18:0	FALSE	FALSE	FALSE	GM3	18:01:00	18	1	18:00:00	18	0		NA	NA		NA	NA	36	1	GM3	13.2337	13.2585	13.3233	13.3012	13.5258	12.9824	12.9156	13.2613	13.287	13.4655	13.1925	13.0479	13.2887	12.9335	13.2501	13.6325	12.9274	13.5873	13.62	12.8348
200917_data_matrix.csv	GM3(d18:1/20:0)	1209.8	1	GM3 18:1/20:0	FALSE	FALSE	FALSE	GM3	18:01:00	18	1	20:00:00	20	0		NA	NA		NA	NA	38	1	GM3	11.2519	11.2758	11.29	11.3289	11.4879	11.2163	11.4389	11.092	11.6716	12.4473	11.2573	11.3398	11.5113	11.2357	11.1783	11.6558	11.5214	11.5479	12.1431	10.7619
200917_data_matrix.csv	GM3(d18:1/22:0)	1237.8	1	GM3 18:1/22:0	FALSE	FALSE	FALSE	GM3	18:01:00	18	1	22:00:00	22	0		NA	NA		NA	NA	40	1	GM3	13.5378	13.5204	13.6244	13.0987	13.6996	13.2273	13.4766	13.455	13.5271	13.9641	13.3685	13.3472	13.5977	13.3777	13.3116	13.9432	13.8683	13.7172	14.1994	12.8827
200917_data_matrix.csv	GM3(d18:1/24:0)	1265.8	1	GM3 18:1/24:0	FALSE	FALSE	FALSE	GM3	18:01:00	18	1	1 day, 0:00:00	24	0		NA	NA		NA	NA	42	1	GM3	15.0288	14.9843	14.8709	14.8783	15.3247	14.4989	14.7707	14.9881	15.0389	15.4108	14.9569	14.472	15.0546	14.566	14.9593	15.3944	14.7924	15.2459	15.4958	14.3698
200917_data_matrix.csv	GM3(d18:1/24:1)	1263.8	1	GM3 18:1/24:1	FALSE	FALSE	FALSE	GM3	18:01:00	18	1	1 day, 0:01:00	24	1		NA	NA		NA	NA	42	2	GM3	15.0969	15.2702	15.1482	14.8501	15.2119	15.3403	15.1035	14.7552	15.5375	15.5448	15.0144	15.3237	15.0063	15.1889	15.0366	15.488	15.3428	15.7705	15.2768	15.1931
200917_data_matrix.csv	GM3(d18:2/24:1)	1261.8	1	GM3 18:2/24:1	FALSE	FALSE	FALSE	GM3	18:02:00	18	2	1 day, 0:01:00	24	1		NA	NA		NA	NA	42	3	GM3	10.954	11.0072	11.1089	10.6512	10.2112	10.8967	10.405	10.8	11.4974	11.4296	11.0976	10.5706	10.4198	10.8498	10.441	11.1	11.2252	11.2809	10.9825	11.0177
200917_data_matrix.csv	GM1(d18:1/16:0)	760.1	1	GM1 18:1/16:0	FALSE	FALSE	FALSE	GM1	18:01:00	18	1	16:00:00	16	0		NA	NA		NA	NA	34	1	GM1	12.0903	12.0305	11.9301	12.0332	12.1363	12.0274	11.9573	12.1368	12.1601	12.015	11.7969	11.8299	11.7642	11.7471	12.1572	12.116	11.6183	12.2637	12.0548	11.9146
200917_data_matrix.csv	Sulfatide (d18:1/16:0(OH))	796.8	1	Sulfatide 18:1/16:0(OH)	FALSE	FALSE	FALSE	Sulfatide	18:01:00	18	1	16:00:00	16	0		NA	NA		NA	NA	34	1	Sulfatide	6.92361	6.74953	6.86758	7.1788	6.66726	6.95679	6.33007	7.15356	6.81031	6.7602	6.67802	6.9046	6.83794	5.53717	6.05825	6.90657	6.72792	6.16114	6.18787	5.54712
200917_data_matrix.csv	Sulfatide (d18:1/24:0(OH))	908.8	1	Sulfatide 18:1/24:0(OH)	FALSE	FALSE	FALSE	Sulfatide	18:01:00	18	1	1 day, 0:00:00	24	0		NA	NA		NA	NA	42	1	Sulfatide	7.28143	7.8099	8.39278	8.00109	8.25222	6.42886	5.27117	8.56284	7.66446	7.12447	7.27809	6.51317	7.82545	7.14433	7.8656	6.14576	7.07081	4.80967	6.4369	4.17516
200917_data_matrix.csv	Sulfatide (d18:1/24:1)	890.8	1	Sulfatide 18:1/24:1	FALSE	FALSE	FALSE	Sulfatide	18:01:00	18	1	1 day, 0:01:00	24	1		NA	NA		NA	NA	42	2	Sulfatide	19.412	19.3759	19.2464	19.3761	19.1854	19.7063	19.4599	19.2738	19.5295	19.5053	19.217	19.5743	19.1027	19.5064	19.3877	19.2051	19.3922	19.5006	19.1823	19.6899
200917_data_matrix.csv	SM(34:3)	699.5	1	SM 34:3	FALSE	FALSE	FALSE	SM	1 day, 10:03:00	34	3		NA	NA		NA	NA		NA	NA	34	3	SM	13.9362	14.031	13.4246	13.5858	13.548	13.7698	14.1661	13.4132	13.6709	13.9504	13.4422	14.0144	13.6503	13.9277	13.2211	13.427	13.7994	14.1112	13.5869	13.6887
200917_data_matrix.csv	SM(d18:2/17:0)	715.6	1	SM 18:2/17:0	FALSE	FALSE	FALSE	SM	18:02:00	18	2	17:00:00	17	0		NA	NA		NA	NA	35	2	SM	16.401	16.4926	16.6637	16.7707	16.6718	16.3665	15.7191	16.3949	16.314	15.604	16.6731	16.3176	16.5856	16.3624	16.7837	16.6146	15.8334	16.3931	16.3461	16.3623
200917_data_matrix.csv	SM(35:2) (b)	715.6	1	SM 35:2 (b)	FALSE	FALSE	FALSE	SM	1 day, 11:02:00	35	2		NA	NA		NA	NA		NA	NA	35	2	SM	14.6828	15.6651	14.8166	15.1429	14.7072	15.8332	16.6426	16.0762	15.7284	16.35	15.6597	15.808	15.8497	15.6806	15.6212	15.3605	16.3038	15.6206	16.0814	15.6951
200917_data_matrix.csv	SM(37:1)	745.6	1	SM 37:1	FALSE	FALSE	FALSE	SM	1 day, 13:01:00	37	1		NA	NA		NA	NA		NA	NA	37	1	SM	20.4064	20.4597	20.3215	20.4831	20.1371	20.9196	21.0438	19.8217	20.4044	20.8348	19.6123	20.6	19.3989	20.4443	20.5356	19.5053	20.6717	20.2286	19.3866	20.7892
200917_data_matrix.csv	SM(37:2)	743.5	1	SM 37:2	FALSE	FALSE	FALSE	SM	1 day, 13:02:00	37	2		NA	NA		NA	NA		NA	NA	37	2	SM	16.0315	16.1956	16.263	16.6674	16.2044	16.6054	14.623	15.9177	16.1349	12.8504	16.2062	16.3386	13.848	16.2693	16.748	16.6433	13.1688	16.1029	13.9493	16.9275
200917_data_matrix.csv	SM(38:3) (a)	755.6	1	SM 38:3 (a)	FALSE	FALSE	FALSE	SM	1 day, 14:03:00	38	3		NA	NA		NA	NA		NA	NA	38	3	SM	19.0734	19.1296	19.0033	18.8029	19.1415	18.7332	19.3864	19.1163	19.1053	19.5671	18.9795	18.8925	19.3735	18.9825	18.7695	18.9417	19.2941	19.1774	19.255	18.7227
200917_data_matrix.csv	SM(41:0)	803.7	1	SM 41:0	FALSE	FALSE	FALSE	SM	1 day, 17:00:00	41	0		NA	NA		NA	NA		NA	NA	41	0	SM	20.1973	20.2096	20.1558	20.3695	20.2695	20.4845	20.0686	20.2371	20.1273	19.7892	20.108	20.0796	19.8891	20.0609	20.4793	20.206	19.608	20.3284	19.8592	20.3784
200917_data_matrix.csv	SM(41:1) (a)	801.7	1	SM 41:1 (a)	FALSE	FALSE	FALSE	SM	1 day, 17:01:00	41	1		NA	NA		NA	NA		NA	NA	41	1	SM	17.1021	16.7151	16.623	16.6594	16.9302	16.9182	17.0439	17.2797	16.8513	17.0502	16.5349	16.4235	17.1627	16.8561	16.9905	16.7421	16.9043	16.8275	17.048	16.7507
200917_data_matrix.csv	SM(d18:1/23:0)/SM(d17:1/24:0)	801.7	1	SM 18:1/23:0/SM 17:1/24:0	TRUE	FALSE	FALSE	SM	18:01:00	18	1	23:00:00	23	0		NA	NA		NA	NA	41	1	SM	20.5207	20.4757	20.399	20.7113	20.5135	20.5608	20.5379	20.744	20.2068	20.1238	20.3703	19.9424	20.354	20.2013	20.7453	20.4493	19.944	20.3471	20.2992	20.288
200917_data_matrix.csv	SM(43:1)	829.7	1	SM 43:1	FALSE	FALSE	FALSE	SM	1 day, 19:01:00	43	1		NA	NA		NA	NA		NA	NA	43	1	SM	20.7556	20.7647	20.6375	20.8826	20.669	21.3315	20.9191	20.7551	20.7477	20.5064	20.6098	20.8424	20.4463	20.754	20.9605	20.6628	20.422	20.998	20.3661	21.1802
200917_data_matrix.csv	SM(d19:1/24:1)	827.7	1	SM 19:1/24:1	FALSE	FALSE	FALSE	SM	19:01:00	19	1	1 day, 0:01:00	24	1		NA	NA		NA	NA	43	2	SM	14.0654	14.3708	13.8014	13.0092	14.134	12.7801	13.9279	14.4923	13.7061	14.1226	13.8335	13.2608	13.9793	13.3508	12.8871	13.981	13.0045	13.5416	13.6801	11.9592
200917_data_matrix.csv	SM(43:2) (b)	827.7	1	SM 43:2 (b)	FALSE	FALSE	FALSE	SM	1 day, 19:02:00	43	2		NA	NA		NA	NA		NA	NA	43	2	SM	14.0148	13.8973	13.8682	13.5629	13.9816	14.2352	14.028	13.375	14.1008	14.1917	14.1343	14.2668	13.8758	14.4047	14.0771	13.613	14.4266	14.1105	14.3222	14.2871
200917_data_matrix.csv	SM(43:2) (c)	827.7	1	SM 43:2 (c)	FALSE	FALSE	FALSE	SM	1 day, 19:02:00	43	2		NA	NA		NA	NA		NA	NA	43	2	SM	19.0779	19.05	18.874	19.0279	18.9589	19.0299	19.4775	19.3221	18.757	18.935	18.7284	18.6403	19.0879	18.7643	19.0256	18.8022	18.8935	18.9427	18.9953	18.8865
200917_data_matrix.csv	SM(44:1)	843.6	1	SM 44:1	FALSE	FALSE	FALSE	SM	1 day, 20:01:00	44	1		NA	NA		NA	NA		NA	NA	44	1	SM	17.7387	17.765	17.5875	18.0898	17.8654	17.7942	17.6249	18.14	17.631	17.5909	17.8152	17.2987	17.7762	17.5582	18.0028	17.8239	17.4051	17.7635	17.7887	17.8589
200917_data_matrix.csv	SM(44:2)	841.6	1	SM 44:2	FALSE	FALSE	FALSE	SM	1 day, 20:02:00	44	2		NA	NA		NA	NA		NA	NA	44	2	SM	19.6268	19.6338	19.3137	19.3452	19.339	19.7498	20.2389	19.7946	19.5415	19.9162	19.2667	19.4841	19.6619	19.5905	19.3987	19.2581	19.8327	19.666	19.5643	19.7074
200917_data_matrix.csv	SM(44:3)	839.6	1	SM 44:3	FALSE	FALSE	FALSE	SM	1 day, 20:03:00	44	3		NA	NA		NA	NA		NA	NA	44	3	SM	17.963	17.8718	17.1614	17.0839	17.171	17.4507	19.3003	18.4623	17.3844	18.9511	17.1859	17.2367	18.3233	17.3818	17.1294	17.0792	18.6758	17.559	18.2062	17.377
200917_data_matrix.csv	SM(d16:1/19:0)	717.6	1	SM 16:1/19:0	FALSE	FALSE	FALSE	SM	16:01:00	16	1	19:00:00	19	0		NA	NA		NA	NA	35	1	SM	17.0672	17.3562	17.1865	17.0713	16.904	17.6017	18.2591	17.4524	17.3167	18.3061	17.2486	17.5389	17.511	17.4004	17.2739	17.0493	18.1403	17.3283	17.7354	17.6187
200917_data_matrix.csv	SM(d16:1/23:0)/SM(d17:1/22:0)	773.7	1	SM 16:1/23:0/SM 17:1/22:0	TRUE	FALSE	FALSE	SM	16:01:00	16	1	23:00:00	23	0		NA	NA		NA	NA	39	1	SM	21.5677	21.5933	21.3866	21.6927	21.5338	22.1427	21.7938	21.6006	21.57	21.3475	21.3144	21.4885	21.0963	21.4609	21.878	21.4827	21.067	21.8765	21.0686	21.9569
200917_data_matrix.csv	SM(d16:1/24:1)	785.7	1	SM 16:1/24:1	FALSE	FALSE	FALSE	SM	16:01:00	16	1	1 day, 0:01:00	24	1		NA	NA		NA	NA	40	2	SM	19.611	19.545	19.4623	19.4349	19.5318	19.5312	19.6544	19.4696	19.4952	19.5873	19.3842	19.4474	19.4854	19.5578	19.4151	19.4902	19.471	19.5811	19.4907	19.5051
200917_data_matrix.csv	SM(d17:1/14:0)	661.5	1	SM 17:1/14:0	FALSE	FALSE	FALSE	SM	17:01:00	17	1	14:00:00	14	0		NA	NA		NA	NA	31	1	SM	13.4346	13.3127	13.2998	13.4325	13.3544	13.612	13.789	13.3842	13.1957	13.8762	13.5008	13.625	13.6371	13.2637	13.2219	12.9645	13.5206	13.1618	13.5168	13.497
200917_data_matrix.csv	SM(d17:1/16:0)	689.6	1	SM 17:1/16:0	FALSE	FALSE	FALSE	SM	17:01:00	17	1	16:00:00	16	0		NA	NA		NA	NA	33	1	SM	19.5583	19.6191	19.6025	19.7806	19.7234	19.1994	19.3395	19.8188	19.1496	19.3441	19.5718	19.187	19.6862	19.2011	19.8076	19.5647	19.3371	19.2405	19.6493	19.2373
200917_data_matrix.csv	SM(d18:0/14:0)	677.6	1	SM 18:0/14:0	FALSE	FALSE	FALSE	SM	18:00:00	18	0	14:00:00	14	0		NA	NA		NA	NA	32	0	SM	17.1095	17.1729	17.0342	16.999	17.1075	17.0094	17.2257	17.0748	16.7505	17.2143	17.029	16.9316	17.1573	17.1114	17.0496	16.9547	17.0398	17.209	17.0575	17.0086
200917_data_matrix.csv	SM(d18:0/16:0)	705.6	1	SM 18:0/16:0	FALSE	FALSE	FALSE	SM	18:00:00	18	0	16:00:00	16	0		NA	NA		NA	NA	34	0	SM	21.0046	21.025	21.1053	20.9318	20.9323	20.8756	20.9133	20.9326	21.2233	21.2612	21.2151	21.197	21.1929	21.1495	20.8467	21.0975	21.2106	21.0682	21.3392	21.0138
200917_data_matrix.csv	SM(d18:1/14:0)/SM(d16:1/16:0)	675.5	1	SM 18:1/14:0/SM 16:1/16:0	TRUE	FALSE	FALSE	SM	18:01:00	18	1	14:00:00	14	0		NA	NA		NA	NA	32	1	SM	21.7963	21.8273	21.3849	21.5821	21.5555	22.1249	22.0994	21.7501	21.688	21.7634	21.2772	21.6935	21.5222	21.8069	21.6567	21.3818	21.6093	22.024	21.3013	22.0478
200917_data_matrix.csv	SM(d18:1/16:0)	703.6	1	SM 18:1/16:0	FALSE	FALSE	FALSE	SM	18:01:00	18	1	16:00:00	16	0		NA	NA		NA	NA	34	1	SM	26.0388	26.0369	26.0825	26.0767	25.9812	26.0664	26.0269	26.0576	26.1077	26.1215	26.0974	26.0732	26.0619	26.1038	26.0453	26.0201	26.1015	26.1047	26.0569	26.1111
200917_data_matrix.csv	SM(d18:1/17:0)/SM(d17:1/18:0)	717.6	1	SM 18:1/17:0/SM 17:1/18:0	TRUE	FALSE	FALSE	SM	18:01:00	18	1	17:00:00	17	0		NA	NA		NA	NA	35	1	SM	17.5849	17.7999	17.9787	18.5024	18.5112	17.3632	18.0618	18.0205	17.3696	17.9495	18.0564	17.2059	18.2566	17.2967	17.6411	17.8112	18.0068	17.0012	18.3309	17.1918
200917_data_matrix.csv	SM(d18:1/18:0)/SM(d16:1/20:0)	731.6	1	SM 18:1/18:0/SM 16:1/20:0	TRUE	FALSE	FALSE	SM	18:01:00	18	1	18:00:00	18	0		NA	NA		NA	NA	36	1	SM	22.5146	22.5187	22.5913	22.5499	22.5791	22.2314	22.2821	22.5379	22.4812	22.5439	22.6004	22.3606	22.5488	22.3346	22.5216	22.6418	22.3806	22.4727	22.7029	22.268
200917_data_matrix.csv	SM(d18:1/20:0)/SM(d16:1/22:0)	759.6	1	SM 18:1/20:0/SM 16:1/22:0	TRUE	FALSE	FALSE	SM	18:01:00	18	1	20:00:00	20	0		NA	NA		NA	NA	38	1	SM	19.957	19.9834	20.049	20.1141	20.1507	19.4164	19.7222	20.282	19.5276	19.9081	20.0581	19.4603	20.1799	19.481	20.1123	20.1123	19.5959	19.5721	20.162	19.3835
200917_data_matrix.csv	SM(d18:0/22:0)	789.7	1	SM 18:0/22:0	FALSE	FALSE	FALSE	SM	18:00:00	18	0	22:00:00	22	0		NA	NA		NA	NA	40	0	SM	16.285	17.115	17.5581	17.2995	17.2946	15.9331	16.9403	17.2628	16.6584	16.7866	17.4022	15.2802	17.1581	15.8095	17.4876	17.2874	16.4172	16.6696	17.2322	16.6232
200917_data_matrix.csv	SM(d18:1/22:0)/SM(d16:1/24:0)	787.7	1	SM 18:1/22:0/SM 16:1/24:0	TRUE	FALSE	FALSE	SM	18:01:00	18	1	22:00:00	22	0		NA	NA		NA	NA	40	1	SM	22.036	22.0763	22.1319	22.2165	22.1654	21.6092	21.9651	22.3933	21.6358	21.9678	22.1737	21.5395	22.3512	21.5854	22.2085	22.1463	21.8296	21.6542	22.3235	21.6045
200917_data_matrix.csv	SM(d18:2/14:0)	673.5	1	SM 18:2/14:0	FALSE	FALSE	FALSE	SM	18:02:00	18	2	14:00:00	14	0		NA	NA		NA	NA	32	2	SM	14.5202	14.632	14.2457	14.2793	14.3365	14.8447	15.0904	14.4973	14.5494	15.0021	14.1876	14.9945	14.391	14.8011	14.3038	14.2467	15.0892	14.6159	14.3722	14.8507
200917_data_matrix.csv	SM(d18:2/16:0)	701.6	1	SM 18:2/16:0	FALSE	FALSE	FALSE	SM	18:02:00	18	2	16:00:00	16	0		NA	NA		NA	NA	34	2	SM	21.374	21.4321	21.3193	21.3633	21.3991	21.3392	21.6655	21.5977	21.1361	21.4528	21.2307	21.2236	21.4285	21.2576	21.3875	21.2509	21.3936	21.3118	21.3061	21.3167
200917_data_matrix.csv	SM(d18:2/18:0)	729.6	1	SM 18:2/18:0	FALSE	FALSE	FALSE	SM	18:02:00	18	2	18:00:00	18	0		NA	NA		NA	NA	36	2	SM	19.4101	19.4317	19.6075	19.5978	19.5362	19.054	19.5354	19.7292	19.1472	19.5849	19.6261	19.2137	19.7183	19.0846	19.5544	19.5706	19.5175	19.0425	19.8014	19.0729
200917_data_matrix.csv	SM(d18:2/18:1)	727.6	1	SM 18:2/18:1	FALSE	FALSE	FALSE	SM	18:02:00	18	2	18:01:00	18	1		NA	NA		NA	NA	36	3	SM	13.7059	14.0411	13.6609	13.3082	13.1017	13.8112	13.5701	12.6747	14.0939	14.3188	13.7448	14.047	13.5107	14.265	13.3201	13.7353	13.9597	13.8565	13.7777	13.9374
200917_data_matrix.csv	SM(d18:2/20:0)	757.6	1	SM 18:2/20:0	FALSE	FALSE	FALSE	SM	18:02:00	18	2	20:00:00	20	0		NA	NA		NA	NA	38	2	SM	15.6351	15.3032	15.5501	15.4359	15.3521	15.3078	15.7699	15.604	15.8794	15.9866	15.6315	15.4564	15.6691	15.736	15.5662	15.4753	15.9045	15.7279	15.904	15.5189
200917_data_matrix.csv	SM(d18:2/22:0)	785.7	1	SM 18:2/22:0	FALSE	FALSE	FALSE	SM	18:02:00	18	2	22:00:00	22	0		NA	NA		NA	NA	40	2	SM	19.9368	19.8102	19.7483	19.7046	19.8473	19.8373	19.8193	19.8589	19.8169	19.9027	19.7285	19.766	19.8829	19.8171	19.7344	19.7503	19.7182	19.9034	19.7958	19.7049
200917_data_matrix.csv	SM(d18:2/23:0)	799.7	1	SM 18:2/23:0	FALSE	FALSE	FALSE	SM	18:02:00	18	2	23:00:00	23	0		NA	NA		NA	NA	41	2	SM	21.1189	21.1683	21.0648	21.1616	21.0964	20.9549	21.4137	21.4297	20.9069	21.2463	21.0347	20.859	21.2719	20.9101	21.1843	21.0148	21.0397	21.0554	21.1783	20.9828
200917_data_matrix.csv	SM(d18:2/24:0)	813.7	1	SM 18:2/24:0	FALSE	FALSE	FALSE	SM	18:02:00	18	2	1 day, 0:00:00	24	0		NA	NA		NA	NA	42	2	SM	24.4502	24.4273	24.3982	24.3489	24.3934	24.5414	24.3421	24.293	24.586	24.3407	24.3683	24.4532	24.3214	24.4994	24.3395	24.3799	24.1999	24.6238	24.22	24.5224
200917_data_matrix.csv	SM(d18:1/24:0)	815.7	1	SM 18:1/24:0	FALSE	FALSE	FALSE	SM	18:01:00	18	1	1 day, 0:00:00	24	0		NA	NA		NA	NA	42	1	SM	23.1782	23.1511	23.1796	23.3326	23.3064	22.9109	23.067	23.4646	22.911	22.9976	23.1903	22.6971	23.3082	22.807	23.3562	23.2413	22.7912	23.0395	23.2519	22.8636
200917_data_matrix.csv	SM(d18:1/24:1)	813.7	1	SM 18:1/24:1	FALSE	FALSE	FALSE	SM	18:01:00	18	1	1 day, 0:01:00	24	1		NA	NA		NA	NA	42	2	SM	17.299	16.7025	16.7756	16.8801	17.0172	16.1635	18.1007	17.5702	16.5285	17.6612	17.0042	16.9887	17.5273	16.7776	16.9271	16.6606	17.7191	17.1462	18.0785	16.6969
200917_data_matrix.csv	PC(28:0)	678.5	1	PC 28:0	FALSE	FALSE	FALSE	PC	1 day, 4:00:00	28	0		NA	NA		NA	NA		NA	NA	28	0	PC	22.5849	22.6255	22.3598	22.8289	22.577	22.7906	22.4251	22.7869	22.3328	22.0544	22.2973	22.238	22.2504	22.3046	22.9684	22.5362	21.8399	22.7138	22.0722	22.6149
200917_data_matrix.csv	PC(14:0_16:0)	706.5	1	PC 14:0/16:0	FALSE	FALSE	FALSE	PC	14:00:00	14	0	16:00:00	16	0		NA	NA		NA	NA	30	0	PC	24.9254	24.9475	25.0273	25.0505	24.9388	24.8589	24.7553	25.0104	24.8933	24.7503	25.017	24.7859	24.9585	24.7829	25.0419	24.9729	24.6795	24.9473	24.9375	24.8496
200917_data_matrix.csv	PC(31:0) (a)	720.6	1	PC 31:0 (a)	FALSE	FALSE	FALSE	PC	1 day, 7:00:00	31	0		NA	NA		NA	NA		NA	NA	31	0	PC	18.133	18.1566	18.3562	18.2702	18.2363	17.8742	17.4408	17.9378	18.1554	17.7033	18.3384	18.1918	18.1089	17.9754	18.3786	18.3715	17.7312	18.0144	17.9817	17.8141
200917_data_matrix.csv	PC(31:0) (b)	720.6	1	PC 31:0 (b)	FALSE	FALSE	FALSE	PC	1 day, 7:00:00	31	0		NA	NA		NA	NA		NA	NA	31	0	PC	21.203	21.2129	21.6459	21.4072	21.4581	20.8781	20.499	21.0485	21.2998	20.8946	21.7201	21.2796	21.4362	21.3133	21.3235	21.4947	21.0964	21.0803	21.3646	20.9961
200917_data_matrix.csv	PC(16:0/16:0)	734.6	1	PC 16:0/16:0	FALSE	FALSE	FALSE	PC	16:00:00	16	0	16:00:00	16	0		NA	NA		NA	NA	32	0	PC	24.3051	24.3568	24.6446	24.6152	24.5161	23.9932	23.7499	24.4182	24.1474	23.9506	24.683	24.0277	24.5176	24.0739	24.5668	24.5733	23.9123	24.1469	24.4606	23.9902
200917_data_matrix.csv	PC(32:1)	732.6	1	PC 32:1	FALSE	FALSE	FALSE	PC	1 day, 8:01:00	32	1		NA	NA		NA	NA		NA	NA	32	1	PC	26.3549	26.3893	26.3123	26.3945	26.1744	26.491	26.8151	26.6108	26.3915	26.7537	26.3454	26.501	26.484	26.43	26.3711	26.3022	26.7894	26.3805	26.5814	26.5134
200917_data_matrix.csv	PC(32:2)	730.5	1	PC 32:2	FALSE	FALSE	FALSE	PC	1 day, 8:02:00	32	2		NA	NA		NA	NA		NA	NA	32	2	PC	24.0981	24.1705	23.2968	23.5752	23.4625	24.4312	25.3089	24.4389	23.9386	24.797	23.2547	23.8869	23.975	23.8944	23.6726	23.3806	24.6617	24.2095	24.0501	24.3029
200917_data_matrix.csv	PC(33:0) (a)	748.6	1	PC 33:0 (a)	FALSE	FALSE	FALSE	PC	1 day, 9:00:00	33	0		NA	NA		NA	NA		NA	NA	33	0	PC	18.2398	18.2863	18.6626	18.5673	18.4032	17.8749	17.903	18.4069	18.2831	18.1824	18.6896	18.1163	18.6443	18.1986	18.4109	18.5336	18.3024	18.0858	18.5437	17.9407
200917_data_matrix.csv	PC(33:0) (b)	748.6	1	PC 33:0 (b)	FALSE	FALSE	FALSE	PC	1 day, 9:00:00	33	0		NA	NA		NA	NA		NA	NA	33	0	PC	18.7751	18.8001	19.2338	18.9982	19.0394	18.1214	17.9617	18.7708	18.6514	18.4457	19.3381	18.5692	19.1116	18.5648	18.9482	19.1176	18.4422	18.5594	19.0487	18.2136
200917_data_matrix.csv	PC(33:1)	746.6	1	PC 33:1	FALSE	FALSE	FALSE	PC	1 day, 9:01:00	33	1		NA	NA		NA	NA		NA	NA	33	1	PC	23.272	23.3104	23.4651	23.4216	23.3937	23.2834	23.0462	23.2735	23.4984	23.219	23.4933	23.4114	23.3684	23.4379	23.401	23.4333	23.2304	23.4102	23.3126	23.3495
200917_data_matrix.csv	PC(33:2)	744.6	1	PC 33:2	FALSE	FALSE	FALSE	PC	1 day, 9:02:00	33	2		NA	NA		NA	NA		NA	NA	33	2	PC	21.1118	21.1841	21.0517	21.0267	20.9983	21.3122	21.5768	21.2522	21.405	21.6039	21.0688	21.3435	21.2622	21.3842	20.9887	21.0202	21.5522	21.3925	21.2915	21.3506
200917_data_matrix.csv	PC(16:0_18:0)	762.6	1	PC 16:0/18:0	FALSE	FALSE	FALSE	PC	16:00:00	16	0	18:00:00	18	0		NA	NA		NA	NA	34	0	PC	21.2626	21.2846	21.4363	21.4946	21.5848	20.645	20.6479	21.5444	20.9166	20.7728	21.4778	20.411	21.5647	20.5863	21.5338	21.4509	20.3763	21.0375	21.4053	20.6326
200917_data_matrix.csv	PC(16:0_18:1)	760.6	1	PC 16:0/18:1	FALSE	FALSE	FALSE	PC	16:00:00	16	0	18:01:00	18	1		NA	NA		NA	NA	34	1	PC	26.2196	26.2454	26.3482	26.3318	26.2185	26.3165	26.2654	26.2433	26.3777	26.3547	26.4023	26.4072	26.2955	26.3643	26.3172	26.3241	26.3572	26.3011	26.3341	26.379
200917_data_matrix.csv	PC(16:0_18:2)	758.6	1	PC 16:0/18:2	FALSE	FALSE	FALSE	PC	16:00:00	16	0	18:02:00	18	2		NA	NA		NA	NA	34	2	PC	25.5096	25.5698	25.4793	25.5612	25.3913	26.0008	25.9808	25.5021	25.8055	25.8323	25.4972	25.8652	25.3667	25.7939	25.5613	25.4664	25.8449	25.8277	25.4543	25.9758
200917_data_matrix.csv	PC(16:1_18:2)	756.6	1	PC 16:1/18:2	FALSE	FALSE	FALSE	PC	16:01:00	16	1	18:02:00	18	2		NA	NA		NA	NA	34	3	PC	21.2794	21.7527	21.2449	21.164	21.2113	21.7006	22.8449	21.8289	21.7971	22.3487	21.4091	21.7188	21.719	21.7117	21.1859	21.3999	22.3643	21.7263	21.7464	21.6758
200917_data_matrix.csv	PC(16:0_18:3) (a)	756.6	1	PC 16:0/18:3 (a)	FALSE	FALSE	FALSE	PC	16:00:00	16	0	18:03:00	18	3		NA	NA		NA	NA	34	3	PC	19.5102	19.765	19.9673	19.6883	19.4667	20.0446	20.1477	18.512	19.7174	20.0218	19.7051	19.8584	18.5375	19.4092	20.0422	19.8421	18.6552	19.7635	18.9437	19.8159
200917_data_matrix.csv	PC(16:0_18:3) (b)	756.6	1	PC 16:0/18:3 (b)	FALSE	FALSE	FALSE	PC	16:00:00	16	0	18:03:00	18	3		NA	NA		NA	NA	34	3	PC	19.1793	19.46	19.0271	18.7508	18.5185	18.5648	20.4501	19.7599	19.2523	20.4105	19.013	18.2759	19.5913	18.928	18.4977	18.854	19.8621	19.0754	19.6363	18.5878
200917_data_matrix.csv	PC(14:0_20:4)	754.5	1	PC 14:0/20:4	FALSE	FALSE	FALSE	PC	14:00:00	14	0	20:04:00	20	4		NA	NA		NA	NA	34	4	PC	19.7801	19.845	19.7406	19.5154	19.8385	19.4252	20.0552	19.9082	19.8207	20.2136	19.6853	19.6174	20.0757	19.7457	19.4733	19.68	20.0609	19.8665	20.0134	19.4624
200917_data_matrix.csv	PC(34:5)	752.5	1	PC 34:5	FALSE	FALSE	FALSE	PC	1 day, 10:05:00	34	5		NA	NA		NA	NA		NA	NA	34	5	PC	17.5557	17.6765	17.3446	17.3315	17.681	17.6295	17.661	17.5847	17.7008	17.5503	17.2905	17.4167	17.5337	17.5347	17.4595	17.4653	17.2789	17.9965	17.4164	17.5567
200917_data_matrix.csv	PC(17:0_18:1) (15-MHDA)	774.6	1	PC 17:0/18:1 (17:0)	FALSE	FALSE	FALSE	PC	17:00:00	17	0	18:01:00	18	1		NA	NA		NA	NA	35	1	PC	18.5792	18.4576	19.0314	18.7789	19.0379	18.6896	18.1121	18.6064	19.0835	18.4783	18.8647	18.979	18.89	18.9865	18.9814	18.8365	18.6033	19.0422	18.6208	18.9702
200917_data_matrix.csv	PC(17:0_18:1)	774.6	1	PC 17:0/18:1	FALSE	FALSE	FALSE	PC	17:00:00	17	0	18:01:00	18	1		NA	NA		NA	NA	35	1	PC	21.3272	21.4564	21.7014	21.4916	21.6302	21.204	20.8563	21.2788	21.5808	21.1766	21.7163	21.3205	21.4844	21.3558	21.4238	21.4785	21.0675	21.6022	21.4782	21.264
200917_data_matrix.csv	PC(17:0_18:2) (15-MHDA)	772.6	1	PC 17:0/18:2 (17:0)	FALSE	FALSE	FALSE	PC	17:00:00	17	0	18:02:00	18	2		NA	NA		NA	NA	35	2	PC	22.0753	22.106	22.239	22.1304	22.1391	22.1896	21.9554	21.9617	22.4472	22.1431	22.2704	22.3103	22.1135	22.3676	22.0801	22.2047	22.1322	22.344	22.0587	22.2562
200917_data_matrix.csv	PC(17:1_18:2)	770.6	1	PC 17:1/18:2	FALSE	FALSE	FALSE	PC	17:01:00	17	1	18:02:00	18	2		NA	NA		NA	NA	35	3	PC	17.3427	17.5211	17.9289	17.45	17.6767	17.0785	17.779	17.5563	17.7341	17.619	17.8536	17.6989	17.7744	17.6237	17.2915	17.7392	18.0153	17.4919	17.9298	17.2771
200917_data_matrix.csv	PC(15:0_20:3)	770.6	1	PC 15:0/20:3	FALSE	FALSE	FALSE	PC	15:00:00	15	0	20:03:00	20	3		NA	NA		NA	NA	35	3	PC	17.5915	17.5708	17.896	17.384	17.7779	16.965	17.8663	17.7157	17.6904	18.1891	17.9093	17.7329	18.1741	17.5542	17.2014	17.7031	18.2882	17.4341	18.221	17.1723
200917_data_matrix.csv	PC(15:0_20:4)	768.6	1	PC 15:0/20:4	FALSE	FALSE	FALSE	PC	15:00:00	15	0	20:04:00	20	4		NA	NA		NA	NA	35	4	PC	18.2388	18.3556	18.6233	17.9031	18.4244	17.8027	18.1067	17.9667	18.5573	18.7875	18.6265	18.456	18.6352	18.579	17.7169	18.3713	18.7566	18.3721	18.6771	17.9278
200917_data_matrix.csv	PC(35:5)	766.5	1	PC 35:5	FALSE	FALSE	FALSE	PC	1 day, 11:05:00	35	5		NA	NA		NA	NA		NA	NA	35	5	PC	15.4129	15.5871	15.8925	15.1997	15.8568	14.7372	14.9115	15.2989	15.7376	15.5103	15.8526	15.2616	16.058	15.3622	15.1354	15.6804	15.2269	15.4842	15.7926	14.6698
200917_data_matrix.csv	PC(36:0)	790.6	1	PC 36:0	FALSE	FALSE	FALSE	PC	1 day, 12:00:00	36	0		NA	NA		NA	NA		NA	NA	36	0	PC	17.6399	17.5681	17.5763	17.8406	17.8595	16.9737	17.3041	17.8418	17.0514	17.2699	17.5605	16.7647	17.822	16.7836	17.847	17.8052	16.8538	17.3114	17.6498	16.8862
200917_data_matrix.csv	PC(18:0_18:1)	788.6	1	PC 18:0/18:1	FALSE	FALSE	FALSE	PC	18:00:00	18	0	18:01:00	18	1		NA	NA		NA	NA	36	1	PC	23.6568	23.6425	23.65	23.7538	23.8642	23.4312	23.2011	23.6643	23.5781	23.3477	23.6215	23.2346	23.6155	23.3316	23.7802	23.7385	22.9662	23.6999	23.5302	23.3861
200917_data_matrix.csv	PC(18:1_18:1)	786.6	1	PC 18:1/18:1	FALSE	FALSE	FALSE	PC	18:01:00	18	1	18:01:00	18	1		NA	NA		NA	NA	36	2	PC	25.5475	25.601	25.6305	25.6527	25.5471	25.908	25.7233	25.5081	25.8814	25.7304	25.6415	25.8679	25.4787	25.812	25.6257	25.6086	25.6882	25.87	25.5203	25.9192
200917_data_matrix.csv	PC(18:1_18:2)	784.6	1	PC 18:1/18:2	FALSE	FALSE	FALSE	PC	18:01:00	18	1	18:02:00	18	2		NA	NA		NA	NA	36	3	PC	22.176	22.4061	22.643	22.2734	22.2262	22.4002	23.0445	22.2093	22.588	22.3755	22.5384	22.4803	21.9832	22.5018	22.4656	22.4766	22.7191	22.5203	22.3371	22.3932
200917_data_matrix.csv	PC(16:0_20:3) (a)	784.6	1	PC 16:0/20:3 (a)	FALSE	FALSE	FALSE	PC	16:00:00	16	0	20:03:00	20	3		NA	NA		NA	NA	36	3	PC	22.6767	22.7204	22.6991	22.4952	22.6969	22.274	22.9804	22.878	22.5939	23.1487	22.7039	22.5334	23.0659	22.4923	22.4791	22.5733	22.8317	22.5264	22.9592	22.1333
200917_data_matrix.csv	PC(16:0_20:3) (b)	784.6	1	PC 16:0/20:3 (b)	FALSE	FALSE	FALSE	PC	16:00:00	16	0	20:03:00	20	3		NA	NA		NA	NA	36	3	PC	19.4785	19.3173	19.0868	18.6551	19.1721	18.9784	20.7244	19.7066	19.3991	20.7579	19.5367	19.0395	19.5665	19.4552	18.7624	19.0555	20.7356	19.6071	20.1162	18.7824
200917_data_matrix.csv	PC(18:2_18:2)	782.6	1	PC 18:2/18:2	FALSE	FALSE	FALSE	PC	18:02:00	18	2	18:02:00	18	2		NA	NA		NA	NA	36	4	PC	20.6497	20.7367	20.7233	20.5057	20.7193	20.3879	21.2885	20.8116	20.6384	21.5106	20.7734	20.5903	21.1877	20.6718	20.4381	20.6068	21.322	20.6124	21.2249	20.4178
200917_data_matrix.csv	PC(16:0_20:4)	782.6	1	PC 16:0/20:4	FALSE	FALSE	FALSE	PC	16:00:00	16	0	20:04:00	20	4		NA	NA		NA	NA	36	4	PC	23.3609	23.4131	23.834	23.4066	23.6257	22.8445	22.9195	23.1257	23.5839	23.6321	23.9095	23.5586	23.7693	23.5543	23.2209	23.69	23.678	23.4045	23.7997	23.0317
200917_data_matrix.csv	PC(16:1_20:4)	780.6	1	PC 16:1/20:4	FALSE	FALSE	FALSE	PC	16:01:00	16	1	20:04:00	20	4		NA	NA		NA	NA	36	5	PC	20.9248	21.0183	21.0084	20.8685	21.1244	20.9557	20.5611	20.6759	21.2638	20.9052	20.9237	21.0061	20.8601	21.0873	20.9894	21.0326	20.7145	21.3731	20.8071	21.0844
200917_data_matrix.csv	PC(16:0_20:5)	780.6	1	PC 16:0/20:5	FALSE	FALSE	FALSE	PC	16:00:00	16	0	20:05:00	20	5		NA	NA		NA	NA	36	5	PC	22.2865	22.327	22.5973	22.294	22.5421	21.8289	22.048	22.3192	22.4648	22.5097	22.644	22.1574	22.6901	22.2435	22.1523	22.5317	22.3799	22.3174	22.7104	21.9358
200917_data_matrix.csv	PC(36:6) (a)	778.5	1	PC 36:6 (a)	FALSE	FALSE	FALSE	PC	1 day, 12:06:00	36	6		NA	NA		NA	NA		NA	NA	36	6	PC	18.0126	18.1093	18.1274	17.9797	18.2445	18.0586	17.6533	18.0162	18.2885	17.3613	18.0344	17.8945	18.2891	18.154	17.9334	18.0881	17.3141	18.3881	17.9931	17.9975
200917_data_matrix.csv	PC(14:0_22:6)	778.5	1	PC 14:0/22:6	FALSE	FALSE	FALSE	PC	14:00:00	14	0	22:06:00	22	6		NA	NA		NA	NA	36	6	PC	19.1413	19.1587	18.9539	18.8669	19.2423	18.7473	19.4681	19.4164	19.163	19.6044	18.8625	18.65	19.4505	18.9031	18.747	19.0082	19.3273	19.1897	19.2909	18.7597
200917_data_matrix.csv	PC(17:0_20:4) (15-MHDA)	796.6	1	PC 17:0/20:4 (17:0)	FALSE	FALSE	FALSE	PC	17:00:00	17	0	20:04:00	20	4		NA	NA		NA	NA	37	4	PC	13.0048	11.7128	12.1854	13.271	11.8784	11.5819	11.9314	12.8462	11.7582	12.9214	12.5109	10.8866	13.8781	12.7029	12.5288	12.2958	12.6707	11.7546	14.2163	12.1682
200917_data_matrix.csv	PC(17:0_20:4)	796.6	1	PC 17:0/20:4	FALSE	FALSE	FALSE	PC	17:00:00	17	0	20:04:00	20	4		NA	NA		NA	NA	37	4	PC	16.2395	16.3489	16.2314	15.8662	16.3977	15.9769	16.4754	16.2019	16.3891	17.0217	16.4522	16.1902	16.454	16.2872	15.7259	16.4257	16.687	16.3034	16.4221	15.6492
200917_data_matrix.csv	PC(15:0_22:6)	792.6	1	PC 15:0/22:6	FALSE	FALSE	FALSE	PC	15:00:00	15	0	22:06:00	22	6		NA	NA		NA	NA	37	6	PC	15.7166	15.9638	16.4475	16.0388	15.846	15.4193	16.1156	16.0078	16.0905	16.0707	16.402	16.2118	16.0274	16.0287	16.1307	16.2205	16.5182	15.5676	16.1484	15.9201
200917_data_matrix.csv	PC(38:2)	814.6	1	PC 38:2	FALSE	FALSE	FALSE	PC	1 day, 14:02:00	38	2		NA	NA		NA	NA		NA	NA	38	2	PC	22.3186	22.3604	22.2281	22.3652	22.4141	22.7623	22.1822	22.1701	22.5832	22.1144	22.1369	22.3574	21.9321	22.3892	22.4406	22.3676	21.7904	22.8026	21.8992	22.6505
200917_data_matrix.csv	PC(18:0_20:3)	812.6	1	PC 18:0/20:3	FALSE	FALSE	FALSE	PC	18:00:00	18	0	20:03:00	20	3		NA	NA		NA	NA	38	3	PC	21.4043	21.5023	20.7505	20.7255	20.7691	20.9417	22.908	22.0165	21.1293	22.7785	20.7953	20.8965	21.8945	21.0164	20.6937	20.7562	22.5799	21.1638	21.9819	21.0048
200917_data_matrix.csv	PC(18:1_20:3)	810.6	1	PC 18:1/20:3	FALSE	FALSE	FALSE	PC	18:01:00	18	1	20:03:00	20	3		NA	NA		NA	NA	38	4	PC	21.2708	21.3038	21.4323	21.0969	21.3026	20.7107	21.6532	21.4226	21.3298	21.8863	21.4752	21.1694	21.8385	21.1507	20.8798	21.3926	21.8522	21.1537	21.8795	20.9791
200917_data_matrix.csv	PC(38:4) (b)	810.6	1	PC 38:4 (b)	FALSE	FALSE	FALSE	PC	1 day, 14:04:00	38	4		NA	NA		NA	NA		NA	NA	38	4	PC	19.2088	19.2327	19.7226	18.8804	19.4951	18.7274	19.1553	19.1823	19.6737	19.9139	19.9807	19.8042	19.5707	19.7603	18.7156	19.5457	19.9139	19.4236	19.8944	18.9299
200917_data_matrix.csv	PC(18:0_20:4)	810.6	1	PC 18:0/20:4	FALSE	FALSE	FALSE	PC	18:00:00	18	0	20:04:00	20	4		NA	NA		NA	NA	38	4	PC	22.114	22.1376	22.4452	21.9061	22.2582	21.526	22.0437	21.9502	22.2103	22.4974	22.5033	22.2259	22.5975	22.2099	21.6649	22.2328	22.5735	21.9673	22.5958	21.654
200917_data_matrix.csv	PC(38:5) (a)	808.6	1	PC 38:5 (a)	FALSE	FALSE	FALSE	PC	1 day, 14:05:00	38	5		NA	NA		NA	NA		NA	NA	38	5	PC	23.0605	23.1276	23.4218	23.036	23.3098	22.8283	22.7208	22.8492	23.3377	23.2666	23.5068	23.3056	23.3745	23.3014	22.8986	23.3243	23.2601	23.2682	23.3981	22.9525
200917_data_matrix.csv	PC(38:5) (b)	808.6	1	PC 38:5 (b)	FALSE	FALSE	FALSE	PC	1 day, 14:05:00	38	5		NA	NA		NA	NA		NA	NA	38	5	PC	20.0033	19.4521	20.4138	19.9819	20.2095	18.9936	20.0303	20.532	19.7955	20.2452	20.3688	19.1371	20.4631	19.8212	19.5588	20.3859	20.2085	19.9196	20.9028	19.244
200917_data_matrix.csv	PC(38:6) (a)	806.6	1	PC 38:6 (a)	FALSE	FALSE	FALSE	PC	1 day, 14:06:00	38	6		NA	NA		NA	NA		NA	NA	38	6	PC	20.1501	20.1667	20.5888	20.1237	20.4906	19.7174	19.954	20.0797	20.3427	20.2756	20.5504	20.1194	20.5335	20.2166	19.9385	20.3851	20.2438	20.2807	20.566	19.8008
200917_data_matrix.csv	PC(16:0_22:6)	806.6	1	PC 16:0/22:6	FALSE	FALSE	FALSE	PC	16:00:00	16	0	22:06:00	22	6		NA	NA		NA	NA	38	6	PC	22.4602	22.4969	22.8257	22.5626	22.7032	21.9164	22.2707	22.5503	22.7252	22.7905	22.9209	22.4467	22.9557	22.4516	22.3448	22.7692	22.6988	22.4321	23.034	22.1118
200917_data_matrix.csv	PC(16:1_22:6)	804.6	1	PC 16:1/22:6	FALSE	FALSE	FALSE	PC	16:01:00	16	1	22:06:00	22	6		NA	NA		NA	NA	38	7	PC	20.4824	20.5413	20.3516	20.3215	20.5916	20.3371	20.5312	20.5526	20.6693	20.785	20.2855	20.2434	20.6302	20.3972	20.2653	20.4141	20.4539	20.7436	20.6091	20.369
200917_data_matrix.csv	PC(38:7) (c)	804.6	1	PC 38:7 (c)	FALSE	FALSE	FALSE	PC	1 day, 14:07:00	38	7		NA	NA		NA	NA		NA	NA	38	7	PC	13.5617	15.1782	14.3826	13.945	13.3396	14.0137	13.8304	13.7132	13.6677	14.2284	13.4795	15.0287	14.2793	13.9457	14.7717	14.5943	14.2094	12.6913	13.9057	14.7236
200917_data_matrix.csv	PC (39:5) (a)	822.6	1	PC 39:5 (a)	FALSE	FALSE	FALSE	PC	1 day, 15:05:00	39	5		NA	NA		NA	NA		NA	NA	39	5	PC	17.1199	17.1083	17.5554	17.1026	17.3549	16.731	16.8552	16.9261	17.4002	17.3814	17.5085	17.3866	17.4521	17.3816	16.9184	17.3835	17.5461	17.2617	17.4433	16.847
200917_data_matrix.csv	PC (39:5) (b)	822.6	1	PC 39:5 (b)	FALSE	FALSE	FALSE	PC	1 day, 15:05:00	39	5		NA	NA		NA	NA		NA	NA	39	5	PC	15.2998	15.3237	15.5353	15.452	15.2442	15.6144	15.3175	15.3908	15.5134	15.3557	15.5305	15.4652	15.3156	15.4665	15.4036	15.2041	15.4128	15.3054	15.3037	15.605
200917_data_matrix.csv	PC(17:0_22:6) (15-MHDA)	820.6	1	PC 17:0/22:6 (17:0)	FALSE	FALSE	FALSE	PC	17:00:00	17	0	22:06:00	22	6		NA	NA		NA	NA	39	6	PC	15.9558	16.1147	16.1537	15.9906	16.3093	15.5773	15.5384	15.8765	16.7174	16.296	16.6463	16.4851	16.1023	16.2472	15.7427	16.3764	16.3949	16.1636	16.4025	15.6327
200917_data_matrix.csv	PC(17:0_22:6)	820.6	1	PC 17:0/22:6	FALSE	FALSE	FALSE	PC	17:00:00	17	0	22:06:00	22	6		NA	NA		NA	NA	39	6	PC	14.7302	14.3704	14.5658	14.8309	14.6538	15.1861	15.1019	14.4309	14.2649	15.1792	15.0353	14.6772	15.7427	15.4603	14.2162	15.0614	15.9357	14.8794	15.3263	14.7842
200917_data_matrix.csv	PC(18:0_22:4)	838.6	1	PC 18:0/22:4	FALSE	FALSE	FALSE	PC	18:00:00	18	0	22:04:00	22	4		NA	NA		NA	NA	40	4	PC	19.5997	19.6319	19.5672	19.1428	19.5804	18.9508	20.1297	19.5959	19.6182	20.3263	19.5105	19.3293	19.8382	19.4834	18.9402	19.4733	19.8803	19.5891	19.8798	19.0886
200917_data_matrix.csv	PC(20:0_20:4)	838.6	1	PC 20:0/20:4	FALSE	FALSE	FALSE	PC	20:00:00	20	0	20:04:00	20	4		NA	NA		NA	NA	40	4	PC	17.0838	17.073	16.9741	16.9504	17.1182	16.5037	17.5226	17.2886	16.9935	17.7174	17.0701	16.7162	17.5718	16.926	16.7186	16.891	17.4005	16.9105	17.443	16.4023
200917_data_matrix.csv	PC(18:0_22:5) (n3)/PC(20:1_20:4)	836.6	1	PC 18:0/22:5 (n3)/PC 20:1/20:4	TRUE	FALSE	FALSE	PC	18:00:00	18	0	22:05:00	22	5		NA	NA		NA	NA	40	5	PC	19.2237	19.3054	19.6255	18.9686	19.3842	18.7678	19.3552	18.8265	19.6349	19.8075	19.7018	19.8109	19.5257	19.7061	18.7638	19.443	19.8567	19.4514	19.602	19.0077
200917_data_matrix.csv	PC(18:0_22:5) (n6)	836.6	1	PC 18:0/22:5 (n6)	FALSE	FALSE	FALSE	PC	18:00:00	18	0	22:05:00	22	5		NA	NA		NA	NA	40	5	PC	20.8925	20.9447	21.069	20.8012	21.0358	20.6521	20.9063	20.7664	21.1185	21.2125	21.0919	21.0288	21.1593	21.0641	20.6747	21.0138	21.2256	20.978	21.188	20.7301
200917_data_matrix.csv	PC(18:0_22:6)	834.6	1	PC 18:0/22:6	FALSE	FALSE	FALSE	PC	18:00:00	18	0	22:06:00	22	6		NA	NA		NA	NA	40	6	PC	21.9761	22.0225	22.1948	21.8278	22.0987	21.7483	21.889	21.8423	22.315	22.4508	22.1837	22.2145	22.2975	22.2494	21.6906	22.109	22.344	22.2352	22.3546	21.8687
200917_data_matrix.csv	PC(40:7) (a)	832.6	1	PC 40:7 (a)	FALSE	FALSE	FALSE	PC	1 day, 16:07:00	40	7		NA	NA		NA	NA		NA	NA	40	7	PC	17.1465	17.3317	18.0925	17.1102	17.7602	16.3523	16.5395	17.5005	17.0324	17.7575	18.0701	16.8845	18.4613	16.9133	16.8521	17.7434	17.9124	17.0032	18.6999	16.3145
200917_data_matrix.csv	PC(18:1_22:6) (a)	832.6	1	PC 18:1/22:6 (a)	FALSE	FALSE	FALSE	PC	18:01:00	18	1	22:06:00	22	6		NA	NA		NA	NA	40	7	PC	21.5269	21.5848	21.8915	21.6776	21.8534	21.2972	21.3401	21.516	21.9049	21.7686	21.947	21.663	21.891	21.6807	21.5062	21.8923	21.6784	21.6706	21.9594	21.4869
200917_data_matrix.csv	PC(40:8)	830.6	1	PC 40:8	FALSE	FALSE	FALSE	PC	1 day, 16:08:00	40	8		NA	NA		NA	NA		NA	NA	40	8	PC	20.0165	20.068	20.4557	20.1356	20.5573	19.3317	19.5914	20.0324	19.8846	19.8762	20.3843	19.6648	20.4478	19.7733	19.9919	20.4777	19.699	19.8572	20.5312	19.4061
200917_data_matrix.csv	PC(O-16:0/16:0)	720.6	1	PCO 16:0/16:0	FALSE	FALSE	FALSE	PCO	16:00:00	16	0	16:00:00	16	0		NA	NA		NA	NA	32	0	PC	23.6729	23.6666	23.7597	24.0004	23.6996	23.7872	23.388	23.8769	23.2905	23.0033	23.7386	23.3212	23.5402	23.3576	24.0759	23.6455	22.8334	23.5373	23.3657	23.6518
200917_data_matrix.csv	PC(O-32:1)	718.5	1	PCO-32:1	FALSE	FALSE	FALSE	PCO	1 day, 8:01:00	32	1		NA	NA		NA	NA		NA	NA	32	1	PC	24.1176	24.1574	23.8793	24.2333	23.8721	24.7478	24.646	24.3179	24.1446	24.2982	23.8989	24.3538	23.7968	24.1665	24.3751	23.998	24.1935	24.2666	24.0462	24.5792
200917_data_matrix.csv	PC(O-32:2)	716.6	1	PCO-32:2	FALSE	FALSE	FALSE	PCO	1 day, 8:02:00	32	2		NA	NA		NA	NA		NA	NA	32	2	PC	18.5854	18.6216	17.5007	17.5563	17.5064	18.0015	19.8201	18.8726	17.7274	19.6988	17.5034	18.2645	18.6876	17.8155	17.546	17.5736	19.5191	17.5764	19.2905	17.876
200917_data_matrix.csv	PC(O-34:1)	746.6	1	PCO-34:1	FALSE	FALSE	FALSE	PCO	1 day, 10:01:00	34	1		NA	NA		NA	NA		NA	NA	34	1	PC	24.6005	24.6251	24.5338	24.7278	24.5842	25.0567	24.4297	24.5014	24.6295	24.1913	24.4708	24.5916	24.1577	24.5799	24.8405	24.5728	23.9403	24.8281	24.1442	24.8911
200917_data_matrix.csv	PC(O-34:2)	744.6	1	PCO-34:2	FALSE	FALSE	FALSE	PCO	1 day, 10:02:00	34	2		NA	NA		NA	NA		NA	NA	34	2	PC	21.4943	21.5089	21.4508	21.6125	21.3053	22.2115	21.9868	21.4446	21.6832	21.6503	21.4282	21.9051	21.0899	21.7325	21.7388	21.4268	21.6341	21.6977	21.2577	22.1122
200917_data_matrix.csv	PC(O-34:4)	740.6	1	PCO-34:4	FALSE	FALSE	FALSE	PCO	1 day, 10:04:00	34	4		NA	NA		NA	NA		NA	NA	34	4	PC	17.3051	17.3684	17.4537	17.0208	17.1452	17.1982	17.5721	17.1159	17.5274	17.7662	17.4234	17.6473	17.5357	17.6423	16.944	17.2579	18.0077	17.3041	17.5995	17.3178
200917_data_matrix.csv	PC(O-35:4)	754.5	1	PCO 35:4	FALSE	FALSE	FALSE	PCO	1 day, 11:04:00	35	4		NA	NA		NA	NA		NA	NA	35	4	PC	20.7813	20.8385	20.8688	20.7071	20.539	20.8604	20.9502	20.6329	21.0289	21.0636	20.9398	21.2312	20.7721	21.0895	20.6808	20.7853	21.3643	20.6944	20.9404	20.9495
200917_data_matrix.csv	PC(O-36:0)	776.6	1	PCO-36:0	FALSE	FALSE	FALSE	PCO	1 day, 12:00:00	36	0		NA	NA		NA	NA		NA	NA	36	0	PC	18.8913	18.9261	19.0862	19.3699	19.1041	18.6124	18.4264	19.3459	18.4735	18.3023	19.0667	18.3327	18.9339	18.2987	19.4236	19.0944	18.0614	18.583	18.8537	18.5329
200917_data_matrix.csv	PC(O-18:0/18:1)	774.6	1	PCO 18:0/18:1	FALSE	FALSE	FALSE	PCO	18:00:00	18	0	18:01:00	18	1		NA	NA		NA	NA	36	1	PC	21.3429	21.3523	21.1944	21.6489	21.4077	21.8009	21.0611	21.3642	21.1928	20.769	21.1974	21.1909	20.7927	21.1782	21.7697	21.4335	20.4184	21.521	20.8655	21.6032
200917_data_matrix.csv	PC(O-18:1/18:1)	772.6	1	PCO 18:1/18:1	FALSE	FALSE	FALSE	PCO	18:01:00	18	1	18:01:00	18	1		NA	NA		NA	NA	36	2	PC	22.0285	22.0848	21.9029	22.211	22.0296	22.6293	22.1509	22.1202	22.0733	21.7196	21.7926	21.9983	21.5629	21.9679	22.4015	22.0035	21.3725	22.3367	21.5947	22.4068
200917_data_matrix.csv	PC(O-18:1/18:2)	770.6	1	PCO 18:1/18:2	FALSE	FALSE	FALSE	PCO	18:01:00	18	1	18:02:00	18	2		NA	NA		NA	NA	36	3	PC	17.3421	17.528	17.6347	17.6923	17.3561	17.7674	17.7051	17.4787	17.4632	17.341	17.5	17.6741	17.11	17.4918	17.6655	17.481	17.1059	17.3966	17.2163	17.7136
200917_data_matrix.csv	PC(O-16:0/20:3)	770.6	1	PCO 16:0/20:3	FALSE	FALSE	FALSE	PCO	16:00:00	16	0	20:03:00	20	3		NA	NA		NA	NA	36	3	PC	20.8541	20.8561	20.8205	21.0164	20.7261	20.7651	21.1265	21.3213	20.6253	20.9816	20.8389	20.6353	21.1356	20.6734	20.9761	20.7805	20.9944	20.6888	21.0429	20.8453
200917_data_matrix.csv	PC(O-16:0/20:4)	768.6	1	PCO 16:0/20:4	FALSE	FALSE	FALSE	PCO	16:00:00	16	0	20:04:00	20	4		NA	NA		NA	NA	36	4	PC	22.4113	22.4129	22.7232	22.5549	22.4526	22.4857	22.2806	22.297	22.699	22.5916	22.7115	22.7955	22.5424	22.7496	22.4318	22.5394	22.6514	22.549	22.529	22.5329
200917_data_matrix.csv	PC(O-36:5)	766.5	1	PCO-36:5	FALSE	FALSE	FALSE	PCO	1 day, 12:05:00	36	5		NA	NA		NA	NA		NA	NA	36	5	PC	19.8791	19.9184	20.2048	20.3093	20.0704	19.8636	19.4307	19.9374	20.0895	19.6153	20.2449	20.0295	19.9209	19.9556	20.2231	20.1722	19.5726	19.9122	19.9001	19.9834
200917_data_matrix.csv	PC(O-18:0/20:4)	796.6	1	PCO 18:0/20:4	FALSE	FALSE	FALSE	PCO	18:00:00	18	0	20:04:00	20	4		NA	NA		NA	NA	38	4	PC	18.855	18.9434	18.8974	18.8549	18.7147	18.8788	19.3057	18.9242	18.8986	19.1632	18.8337	19.0055	18.9737	19.0092	18.6996	18.6132	19.1674	18.9933	18.8702	18.9359
200917_data_matrix.csv	PC(O-38:5)	794.6	1	PCO-38:5	FALSE	FALSE	FALSE	PCO	1 day, 14:05:00	38	5		NA	NA		NA	NA		NA	NA	38	5	PC	20.7374	20.8102	21.0737	20.8454	20.7232	20.8429	20.8852	20.757	21.0304	21.0698	21.0802	21.2985	20.9022	21.1881	20.7434	20.8432	21.2093	20.8598	20.9157	20.9497
200917_data_matrix.csv	PC(O-16:0/22:6)	792.6	1	PCO 16:0/22:6	FALSE	FALSE	FALSE	PCO	16:00:00	16	0	22:06:00	22	6		NA	NA		NA	NA	38	6	PC	20.4599	20.4354	20.6551	20.4381	20.5245	20.5234	20.4483	19.933	20.9882	20.8116	20.7976	20.8671	20.4492	20.8096	20.3277	20.6615	20.8866	20.7442	20.4665	20.752
200917_data_matrix.csv	PC(O-40:5)	822.6	1	PCO-40:5	FALSE	FALSE	FALSE	PCO	1 day, 16:05:00	40	5		NA	NA		NA	NA		NA	NA	40	5	PC	18.2871	18.3101	18.1022	18.3822	18.2393	17.7506	18.2953	18.7662	17.8921	18.3867	18.1303	17.8212	18.6641	17.8328	18.3977	18.1314	18.1552	18.1551	18.458	17.8896
200917_data_matrix.csv	PC(O-18:0/22:6)	820.6	1	PCO 18:0/22:6	FALSE	FALSE	FALSE	PCO	18:00:00	18	0	22:06:00	22	6		NA	NA		NA	NA	40	6	PC	18.3748	18.3575	18.5048	18.7586	18.6552	18.1291	17.9063	18.8188	18.1721	17.8967	18.6562	17.9498	18.397	18.0108	18.6318	18.6556	17.6544	18.0968	18.3543	18.0829
200917_data_matrix.csv	PC(O-40:7) (a)	818.6	1	PCO 40:7 (a)	FALSE	FALSE	FALSE	PCO	1 day, 16:07:00	40	7		NA	NA		NA	NA		NA	NA	40	7	PC	19.1494	19.3452	19.3334	19.4054	19.2614	19.6979	19.1775	19.2186	19.7271	19.1626	19.3853	19.6407	19.1126	19.617	19.389	19.3058	19.1292	19.6039	18.955	19.6921
200917_data_matrix.csv	PC(O-40:7) (b)	818.6	1	PCO 40:7 (b)	FALSE	FALSE	FALSE	PCO	1 day, 16:07:00	40	7		NA	NA		NA	NA		NA	NA	40	7	PC	18.4688	18.6464	18.8235	18.341	17.9991	18.556	18.6962	18.4661	18.7099	18.9512	18.9024	19.0695	18.545	18.7458	18.2939	18.677	19.307	18.4828	18.5424	18.7436
200917_data_matrix.csv	PC(P-16:0/14:0)	690.4	1	PCP 16:0/14:0	FALSE	FALSE	FALSE	PCP	16:00:00	16	0	14:00:00	14	0		NA	NA		NA	NA	30	0	PC	20.7243	20.7057	20.7181	21.002	20.5615	21.1928	20.5106	20.7137	20.8154	20.3251	20.8041	20.9524	20.4913	20.9111	21.0619	20.734	20.3929	20.8817	20.3059	21.1894
200917_data_matrix.csv	PC(P-16:0/16:0)	718.5	1	PCP 16:0/16:0	FALSE	FALSE	FALSE	PCP	16:00:00	16	0	16:00:00	16	0		NA	NA		NA	NA	32	0	PC	22.3169	22.2608	22.4583	22.37	22.3576	22.4103	22.0877	22.2732	22.3856	21.9513	22.4735	22.3245	22.1823	22.3098	22.3388	22.2706	22.0014	22.361	22.1677	22.3479
200917_data_matrix.csv	PC(P-16:0/16:1)	716.6	1	PCP 16:0/16:1	FALSE	FALSE	FALSE	PCP	16:00:00	16	0	16:01:00	16	1		NA	NA		NA	NA	32	1	PC	22.2087	22.2133	21.8996	22.0829	21.8997	22.6516	22.8628	22.4101	22.3331	22.5683	21.9221	22.3585	22.1641	22.2933	22.1425	21.9376	22.5488	22.406	22.1853	22.5428
200917_data_matrix.csv	PC(P-16:0/18:0)	746.6	1	PCP 16:0/18:0	FALSE	FALSE	FALSE	PCP	16:00:00	16	0	18:00:00	18	0		NA	NA		NA	NA	34	0	PC	17.9834	17.9572	18.0869	18.3736	18.2897	18.677	17.7438	18.4797	18.1941	17.7666	17.7976	17.9982	18.1476	17.2383	18.498	17.7134	17.6223	18.4289	18.0814	18.2229
200917_data_matrix.csv	PC(P-16:0/18:1)	744.6	1	PCP 16:0/18:1	FALSE	FALSE	FALSE	PCP	16:00:00	16	0	18:01:00	18	1		NA	NA		NA	NA	34	1	PC	22.386	22.4055	22.2896	22.5742	22.4449	22.8285	22.1922	22.3039	22.4956	22.0146	22.2974	22.4035	21.9684	22.4268	22.6336	22.4421	21.7573	22.7212	21.9323	22.6969
200917_data_matrix.csv	PC(P-16:0/18:2)	742.5	1	PCP 16:0/18:2	FALSE	FALSE	FALSE	PCP	16:00:00	16	0	18:02:00	18	2		NA	NA		NA	NA	34	2	PC	19.5739	19.6723	19.5628	19.6843	19.5214	20.1359	20.2209	19.38	19.8704	19.5792	19.6419	19.9449	19.2026	19.8975	19.7079	19.621	19.6517	19.9366	19.2793	20.0946
200917_data_matrix.csv	PC(P-16:0/18:3)	740.6	1	PCP 16:0/18:3	FALSE	FALSE	FALSE	PCP	16:00:00	16	0	18:03:00	18	3		NA	NA		NA	NA	34	3	PC	17.5857	17.5834	17.6688	17.3065	17.4075	17.4707	18.0153	17.5575	17.852	18.2629	17.7901	17.8887	17.9742	17.9445	17.2327	17.4513	18.3539	17.5334	17.8752	17.5495
200917_data_matrix.csv	PC(P-15:0/20:4) (a)	752.6	1	PCP 15:0/20:4 (a)	FALSE	FALSE	FALSE	PCP	15:00:00	15	0	20:04:00	20	4		NA	NA		NA	NA	35	4	PC	13.032	13.3684	13.8855	11.8469	13.4351	12.0405	13.2205	12.7379	13.9297	14.5285	14.2581	13.8198	14.2723	13.8109	9.85266	13.6765	14.7648	13.2476	14.457	12.7277
200917_data_matrix.csv	PC(P-15:0/20:4) (b)	752.6	1	PCP 15:0/20:4 (b)	FALSE	FALSE	FALSE	PCP	15:00:00	15	0	20:04:00	20	4		NA	NA		NA	NA	35	4	PC	14.666	14.4022	15.2431	13.937	14.6078	13.5266	14.0973	13.283	14.957	15.0266	15.1937	15.0069	14.876	15.0898	14.0822	14.5755	15.3472	14.8379	14.9572	13.8882
200917_data_matrix.csv	PC(P-18:0/18:2)	770.6	1	PCP 18:0/18:2	FALSE	FALSE	FALSE	PCP	18:00:00	18	0	18:02:00	18	2		NA	NA		NA	NA	36	2	PC	19.1157	18.8092	18.8978	18.9868	18.5053	19.3368	19.621	18.8385	18.8973	19.4341	19.1228	19.0429	19.1302	18.6851	18.9415	18.9703	19.2646	19.2617	18.7875	19.3434
200917_data_matrix.csv	PC(P-36:3)	768.5	1	PCP-36:3	FALSE	FALSE	FALSE	PCP	1 day, 12:03:00	36	3		NA	NA		NA	NA		NA	NA	36	3	PC	22.2433	22.2745	22.5757	22.3471	22.3159	22.2988	22.1224	22.115	22.5582	22.426	22.5627	22.6419	22.3776	22.6124	22.2631	22.377	22.5022	22.3737	22.3532	22.3738
200917_data_matrix.csv	PC(P-16:0/20:4)	766.5	1	PCP 16:0/20:4	FALSE	FALSE	FALSE	PCP	16:00:00	16	0	20:04:00	20	4		NA	NA		NA	NA	36	4	PC	21.0681	21.1356	21.3226	20.768	21.0921	20.7844	21.2363	20.8856	21.4375	21.6496	21.3486	21.4859	21.4505	21.544	20.5969	21.0984	21.7621	21.2585	21.4118	20.9897
200917_data_matrix.csv	PC(P-16:0/20:5)	764.6	1	PCP 16:0/20:5	FALSE	FALSE	FALSE	PCP	16:00:00	16	0	20:05:00	20	5		NA	NA		NA	NA	36	5	PC	19.3408	19.4201	19.6531	19.536	19.4803	19.5413	19.4761	19.3136	19.7033	19.6567	19.7967	19.9276	19.4955	19.6966	19.5131	19.5766	19.8351	19.4644	19.6357	19.7081
200917_data_matrix.csv	PC(P-18:0/20:4)	794.6	1	PCP 18:0/20:4	FALSE	FALSE	FALSE	PCP	18:00:00	18	0	20:04:00	20	4		NA	NA		NA	NA	38	4	PC	18.1123	18.2408	18.2306	18.1631	17.9898	18.3685	18.5369	18.2125	18.5152	18.5701	18.1865	18.4914	18.3583	18.5675	18.0627	17.9988	18.6853	18.4215	18.2259	18.2841
200917_data_matrix.csv	PC(P-38:5) (a)	792.6	1	PCP 38:5 (a)	FALSE	FALSE	FALSE	PCP	1 day, 14:05:00	38	5		NA	NA		NA	NA		NA	NA	38	5	PC	21.1246	21.2914	21.3588	21.4706	21.2106	21.2777	21.2184	21.311	21.3633	21.0913	21.322	21.18	21.264	21.2487	21.352	21.3575	20.9785	21.2104	21.1543	21.2534
200917_data_matrix.csv	PC(P-38:5) (b)	792.6	1	PCP 38:5 (b)	FALSE	FALSE	FALSE	PCP	1 day, 14:05:00	38	5		NA	NA		NA	NA		NA	NA	38	5	PC	20.7396	20.7406	20.9125	20.7708	20.8624	20.8658	20.7791	20.2261	21.1663	20.9711	20.9466	21.2012	20.7876	21.148	20.6536	20.7973	21.1137	21.0809	20.7762	21.0874
200917_data_matrix.csv	PC(P-16:0/22:6)	790.6	1	PCP 16:0/22:6	FALSE	FALSE	FALSE	PCP	16:00:00	16	0	22:06:00	22	6		NA	NA		NA	NA	38	6	PC	19.8777	19.9462	20.2876	20.1593	19.9362	19.8735	20.1228	20.04	20.1801	20.3051	20.4667	20.4393	20.2139	20.1955	20.0989	20.2069	20.6902	19.8165	20.3643	20.1204
200917_data_matrix.csv	PC(P-20:0/20:4)	822.6	1	PCP 20:0/20:4	FALSE	FALSE	FALSE	PCP	20:00:00	20	0	20:04:00	20	4		NA	NA		NA	NA	40	4	PC	18.6567	18.5763	18.588	18.7588	18.6386	18.1246	18.7136	19.1392	18.3433	18.8274	18.4974	18.0764	18.9856	18.188	18.7719	18.5767	18.4363	18.3556	18.831	18.2478
200917_data_matrix.csv	PC(P-18:0/22:5)	820.6	1	PCP 18:0/22:5	FALSE	FALSE	FALSE	PCP	18:00:00	18	0	22:05:00	22	5		NA	NA		NA	NA	40	5	PC	19.8869	19.8785	20.012	20.0941	20.0776	19.5225	19.4836	20.1287	19.6727	19.6068	20.001	19.4675	19.9915	19.5299	20.0375	19.9766	19.2364	19.7165	19.8726	19.5426
200917_data_matrix.csv	PC(P-18:0/22:6)	818.6	1	PCP 18:0/22:6	FALSE	FALSE	FALSE	PCP	18:00:00	18	0	22:06:00	22	6		NA	NA		NA	NA	40	6	PC	20.3857	20.4619	20.5269	20.5548	20.3513	20.7543	20.5101	20.3597	20.8075	20.6107	20.6577	20.8897	20.4231	20.8226	20.5099	20.4634	20.7651	20.7032	20.4629	20.8191
200917_data_matrix.csv	PC(P-18:1/22:6)	816.6	1	PCP 18:1/22:6	FALSE	FALSE	FALSE	PCP	18:01:00	18	1	22:06:00	22	6		NA	NA		NA	NA	40	7	PC	18.6185	18.862	18.9006	18.9373	18.6336	19.3206	19.1882	18.6491	19.2682	19.0723	19.0607	19.5663	18.6426	19.3089	19.0102	18.9595	19.485	19.0376	18.8431	19.5035
200917_data_matrix.csv	LPC(14:0) (sn1)	468.3	1	LPC 14:0 (sn1)	FALSE	FALSE	FALSE	LPC	14:00:00	14	0		NA	NA		NA	NA		NA	NA	14	0	LPC	14.2829	14.291	14.1084	14.7295	14.3968	14.5489	14.3506	14.7108	14.2444	14.2856	14.1375	14.3591	14.1008	14.3735	14.5518	14.3459	14.2888	14.3086	14.1208	14.5503
200917_data_matrix.csv	LPC(15:0) (sn2)	482.3	1	LPC 15:0 (sn2)	FALSE	FALSE	FALSE	LPC	15:00:00	15	0		NA	NA		NA	NA		NA	NA	15	0	LPC	10.2316	10.4566	10.4058	9.30453	10.6366	10.431	10.2712	9.92233	10.286	10.4392	10.2868	10.6473	10.2219	10.4238	9.7085	9.84774	10.3173	10.3874	10.2949	10.4736
200917_data_matrix.csv	LPC(15:0) (sn1)	482.3	1	LPC 15:0 (sn1)	FALSE	FALSE	FALSE	LPC	15:00:00	15	0		NA	NA		NA	NA		NA	NA	15	0	LPC	12.5696	12.4538	12.554	12.5959	12.5184	12.6451	12.1316	12.4453	12.7494	12.3349	12.3078	12.597	12.4572	12.8206	12.3526	12.321	12.4358	12.6023	12.111	12.6668
200917_data_matrix.csv	LPC(16:0) (sn2)	496.3	1	LPC 16:0 (sn2)	FALSE	FALSE	FALSE	LPC	16:00:00	16	0		NA	NA		NA	NA		NA	NA	16	0	LPC	14.7168	14.7286	14.4465	14.2879	14.7283	14.6214	14.8596	14.5341	14.6697	14.8909	14.4592	15.0075	14.5037	15.0411	14.4867	14.5448	15.0403	14.6413	14.5397	14.7964
200917_data_matrix.csv	LPC(16:0) (sn1)	496.3	1	LPC 16:0 (sn1)	FALSE	FALSE	FALSE	LPC	16:00:00	16	0		NA	NA		NA	NA		NA	NA	16	0	LPC	17.857	17.8899	17.7369	18.3013	17.9473	17.9252	17.3396	18.122	17.5251	17.4331	17.688	17.8791	17.4769	17.772	18.3948	18.1635	17.4879	17.5753	17.3059	17.9507
200917_data_matrix.csv	LPC(16:1) (sn2)	494.3	1	LPC 16:1 (sn2)	FALSE	FALSE	FALSE	LPC	16:01:00	16	1		NA	NA		NA	NA		NA	NA	16	1	LPC	14.6463	14.6761	14.0156	14.1019	14.2342	14.9307	14.6857	14.198	14.9377	14.5695	14.0307	14.8349	13.8741	15.0469	14.3821	14.4326	14.2076	15.0385	14.0375	15.2581
200917_data_matrix.csv	LPC(16:1) (sn1)	494.3	1	LPC 16:1 (sn1)	FALSE	FALSE	FALSE	LPC	16:01:00	16	1		NA	NA		NA	NA		NA	NA	16	1	LPC	14.9133	14.9896	14.619	15.0667	14.783	15.3353	14.3376	15.4136	14.6349	15.4068	14.5721	14.9953	14.8776	14.9247	14.9644	14.9839	14.9675	14.8868	15.0473	15.2594
200917_data_matrix.csv	LPC(17:0) (sn2) (15-MHDA)	510.4	1	LPC 17:0 (sn2) (17:0)	FALSE	FALSE	FALSE	LPC	17:00:00	17	0		NA	NA		NA	NA		NA	NA	17	0	LPC	11.7484	11.6498	11.1254	11.7417	11.804	11.959	11.8347	11.7852	11.5367	11.7669	11.4486	12.0245	11.2273	11.9025	11.8027	11.5357	11.8375	11.8924	11.2967	12.0313
200917_data_matrix.csv	LPC(17:0) (sn1) (104_sn1) (15-MHDA)	510.4	1	LPC 17:0 (sn1) (104_sn1) (17:0)	FALSE	FALSE	FALSE	LPC	17:00:00	17	0		NA	NA		NA	NA		NA	NA	17	0	LPC	12.2359	12.4879	11.8506	12.3314	12.2733	12.4186	11.9001	12.4073	12.0882	12.171	12.0518	13.0578	11.8065	12.4009	12.4582	12.2429	12.3799	12.07	11.7128	12.4074
200917_data_matrix.csv	LPC(17:0) (sn1) (15-MHDA) / LPC(17:0) (sn2)	510.4	1	LPC 17:0 (sn1) (17:0) / LPC 17:0 (sn2)	TRUE	FALSE	FALSE	LPC	17:00:00	17	0		NA	NA		NA	NA		NA	NA	17	0	LPC	12.1054	12.2073	11.8218	12.3135	12.1036	12.0996	11.9835	11.9196	11.9253	12.1583	11.9066	12.6901	11.8553	12.4001	12.1935	12.2083	12.4893	11.878	11.6127	12.2454
200917_data_matrix.csv	LPC(17:1 ) (sn2) (a)	508.4	1	LPC 17:1 (sn2) (a)	FALSE	FALSE	FALSE	LPC	17:01:00	17	1		NA	NA		NA	NA		NA	NA	17	1	LPC	10.4752	10.5498	10.0431	10.243	10.6086	10.4414	10.5881	10.1269	10.7964	9.89735	10.4233	10.7058	9.73818	10.9271	10.0695	10.6728	10.2127	10.9146	10.2354	10.7387
200917_data_matrix.csv	LPC(17:1) (a) (sn1) (104_sn1)	508.4	1	LPC 17:1 (a) (sn1) (104_sn1)	FALSE	FALSE	FALSE	LPC	17:01:00	17	1		NA	NA		NA	NA		NA	NA	17	1	LPC	11.1625	10.964	11.2138	11.3138	11.1962	10.9899	10.58	11.2741	11.0009	10.8486	11.187	11.1397	10.9814	11.0918	11.1569	11.5251	10.549	11.1715	10.9772	11.0714
200917_data_matrix.csv	LPC(17:1) (sn1) (a) / LPC(17:1) (sn2) (b)	508.4	1	LPC 17:1 (sn1) (a) / LPC 17:1 (sn2) (b)	TRUE	FALSE	FALSE	LPC	17:01:00	17	1		NA	NA		NA	NA		NA	NA	17	1	LPC	11.1878	11.4096	11.6014	11.6873	11.5708	11.3279	10.674	11.8547	11.1071	11.0852	11.4663	11.2379	11.427	11.2933	11.6742	11.8174	11.2944	11.2583	11.2979	11.3255
200917_data_matrix.csv	LPC(18:0) (sn2)	524.4	1	LPC 18:0 (sn2)	FALSE	FALSE	FALSE	LPC	18:00:00	18	0		NA	NA		NA	NA		NA	NA	18	0	LPC	16.6501	16.7254	16.0983	17.5747	16.7419	17.3472	16.1434	16.9726	16.4563	16.0536	16.3649	16.1764	15.4428	16.1024	17.8133	16.7902	15.4657	17.045	15.3236	17.2002
200917_data_matrix.csv	LPC(18:0) (sn1)	524.4	1	LPC 18:0 (sn1)	FALSE	FALSE	FALSE	LPC	18:00:00	18	0		NA	NA		NA	NA		NA	NA	18	0	LPC	16.3492	16.407	15.8532	16.2354	16.2001	16.5805	16.3968	16.224	16.076	16.524	15.9298	16.9734	15.6702	16.7477	16.3551	16.2654	16.9205	16.1771	15.5647	16.6607
200917_data_matrix.csv	LPC(18:1) (sn2)	522.4	1	LPC 18:1 (sn2)	FALSE	FALSE	FALSE	LPC	18:01:00	18	1		NA	NA		NA	NA		NA	NA	18	1	LPC	15.2735	15.3801	14.995	15.068	15.3512	15.3038	15.3226	15.0349	15.544	15.1077	15.104	15.5164	14.8467	15.5941	15.2221	15.4953	15.2671	15.4581	14.8543	15.7217
200917_data_matrix.csv	LPC(18:1) (sn1)	522.4	1	LPC 18:1 (sn1)	FALSE	FALSE	FALSE	LPC	18:01:00	18	1		NA	NA		NA	NA		NA	NA	18	1	LPC	16.4041	16.4957	16.2719	16.6169	16.4793	16.7232	16.2724	16.4911	16.3166	16.2179	16.3006	16.5838	16.0828	16.5537	16.67	16.6599	16.2247	16.4924	15.9954	16.706
200917_data_matrix.csv	LPC(18:2) (sn2)	520.3	1	LPC 18:2 (sn2)	FALSE	FALSE	FALSE	LPC	18:02:00	18	2		NA	NA		NA	NA		NA	NA	18	2	LPC	12.3294	12.45	12.4736	12.0028	12.3569	12.4458	12.2914	12.0973	12.7544	12.0421	12.3608	12.7244	12.1259	12.8729	12.1531	12.7116	12.0459	12.6988	12.0712	12.6722
200917_data_matrix.csv	LPC(18:2) (sn1)	520.3	1	LPC 18:2 (sn1)	FALSE	FALSE	FALSE	LPC	18:02:00	18	2		NA	NA		NA	NA		NA	NA	18	2	LPC	12.5613	12.1657	12.0086	11.9216	12.2986	11.8445	13.0355	12.6519	12.1631	12.5407	12.0147	12.0678	12.2082	11.8018	12.1551	12.6041	12.8229	11.9951	12.3748	12.2707
200917_data_matrix.csv	LPC(19:0) (sn1) (a) / LPC(19:0) (sn2) (b)	538.4	1	LPC 19:0 (sn1) (a) / LPC 19:0 (sn2) (b)	TRUE	FALSE	FALSE	LPC	19:00:00	19	0		NA	NA		NA	NA		NA	NA	19	0	LPC	10.4725	10.4076	10.6542	10.353	10.5482	10.2169	10.5212	10.263	11.0757	10.3115	9.88295	10.095	10.3604	10.3433	10.0868	10.3842	9.96842	9.41521	10.248	10.4939
200917_data_matrix.csv	LPC(19:0) (sn1) (b)	538.4	1	LPC 19:0 (sn1) (b)	FALSE	FALSE	FALSE	LPC	19:00:00	19	0		NA	NA		NA	NA		NA	NA	19	0	LPC	15.4305	15.4606	14.8591	16.5359	15.8411	15.6481	14.8508	15.9572	14.9095	14.5882	15.1755	14.1011	14.5014	14.2033	16.5546	15.9636	13.3394	15.4417	14.6106	15.616
200917_data_matrix.csv	LPC(19:1) (a)	536.4	1	LPC 19:1 (a)	FALSE	FALSE	FALSE	LPC	19:01:00	19	1		NA	NA		NA	NA		NA	NA	19	1	LPC	9.84961	9.82753	9.32359	10.6216	10.1165	10.4884	9.48927	10.2977	10.2972	9.58715	9.43908	9.99458	8.73818	10.0968	10.8227	9.78801	8.96656	10.2032	9.12647	10.4562
200917_data_matrix.csv	LPC(19:1) (b)	536.4	1	LPC 19:1 (b)	FALSE	FALSE	FALSE	LPC	19:01:00	19	1		NA	NA		NA	NA		NA	NA	19	1	LPC	10.505	9.9968	9.9965	10.3604	9.83995	10.4824	9.82235	10.3173	9.98332	9.64855	9.61596	10.7068	9.61658	9.99202	10.3701	10.2368	10.0777	10.3048	9.79359	10.1197
200917_data_matrix.csv	LPC(19:1) (c)	536.4	1	LPC 19:1 (c)	FALSE	FALSE	FALSE	LPC	19:01:00	19	1		NA	NA		NA	NA		NA	NA	19	1	LPC	9.37623	8.41444	8.73977	8.80458	8.94114	8.95679	7.52751	9.35079	7.77521	7.32455	8.92195	8.26319	7.6804	7.11091	9.66475	8.88272	7.41477	9.65213	7.2888	7.83589
200917_data_matrix.csv	LPC(20:0) (sn2)	552.4	1	LPC 20:0 (sn2)	FALSE	FALSE	FALSE	LPC	20:00:00	20	0		NA	NA		NA	NA		NA	NA	20	0	LPC	11.5946	11.6917	11.0569	12.5975	11.6086	11.1813	10.7982	12.0814	10.7116	10.4332	11.3691	10.2534	10.5771	10.253	12.6266	11.681	9.7191	11.0628	10.4435	11.2582
200917_data_matrix.csv	LPC(20:0) (sn1)	552.4	1	LPC 20:0 (sn1)	FALSE	FALSE	FALSE	LPC	20:00:00	20	0		NA	NA		NA	NA		NA	NA	20	0	LPC	11.4725	11.0989	10.9821	11.5537	11.2789	11.3612	11.1774	11.5367	10.9795	11.1562	10.9123	11.2165	10.8348	11.1696	11.5718	11.2041	11.281	11.1642	10.476	11.4611
200917_data_matrix.csv	LPC(20:1) (sn2)	550.4	1	LPC 20:1 (sn2)	FALSE	FALSE	FALSE	LPC	20:01:00	20	1		NA	NA		NA	NA		NA	NA	20	1	LPC	14.0842	14.2114	13.4983	14.973	14.1066	15.1056	13.5039	14.2909	14.2237	13.3719	13.6283	13.7107	12.8095	13.634	15.1381	14.0946	12.1709	14.8828	12.7409	15.0121
200917_data_matrix.csv	LPC(20:1) (sn1)	550.4	1	LPC 20:1 (sn1)	FALSE	FALSE	FALSE	LPC	20:01:00	20	1		NA	NA		NA	NA		NA	NA	20	1	LPC	13.0813	12.9588	12.2584	12.6352	12.4923	12.8534	11.929	12.1394	12.1284	11.6371	11.9693	12.3588	11.522	12.2619	12.7914	12.3802	11.4723	12.4565	11.4882	12.8062
200917_data_matrix.csv	LPC(20:2) (sn2)	548.4	1	LPC 20:2 (sn2)	FALSE	FALSE	FALSE	LPC	20:02:00	20	2		NA	NA		NA	NA		NA	NA	20	2	LPC	9.07321	9.49203	8.50993	8.97657	8.85094	9.35353	10.6881	9.73238	8.58965	10.4296	8.23745	8.79328	9.12461	8.94063	9.10507	8.9445	10.4161	8.93468	9.73577	8.81561
200917_data_matrix.csv	LPC(20:2) (sn1)	548.4	1	LPC 20:2 (sn1)	FALSE	FALSE	FALSE	LPC	20:02:00	20	2		NA	NA		NA	NA		NA	NA	20	2	LPC	11.0242	11.0886	10.1069	10.2499	10.4852	10.6265	12.4341	11.8726	10.0929	12.1554	10.761	10.0063	11.2797	9.76733	10.7377	10.4105	11.7525	10.3759	11.5857	10.5108
200917_data_matrix.csv	LPC(20:3) (sn2)	546.4	1	LPC 20:3 (sn2)	FALSE	FALSE	FALSE	LPC	20:03:00	20	3		NA	NA		NA	NA		NA	NA	20	3	LPC	11.7668	11.877	11.3485	11.0018	11.412	11.0145	11.9693	11.7423	11.6873	12.0041	11.3976	11.5329	12.2777	11.7104	11.3125	11.6828	12.1464	11.565	11.7876	11.5765
200917_data_matrix.csv	LPC(20:3) (sn1)	546.4	1	LPC 20:3 (sn1)	FALSE	FALSE	FALSE	LPC	20:03:00	20	3		NA	NA		NA	NA		NA	NA	20	3	LPC	10.7716	9.9903	10.7147	10.8069	10.9126	10.1738	11.1993	10.2394	10.221	10.9043	10.8772	10.5143	10.7654	10.6779	10.6515	11.0526	11.1402	10.5488	11.1866	10.3474
200917_data_matrix.csv	LPC(20:4) (sn2)	544.3	1	LPC 20:4 (sn2)	FALSE	FALSE	FALSE	LPC	20:04:00	20	4		NA	NA		NA	NA		NA	NA	20	4	LPC	14.2156	14.2602	14.0165	13.6663	14.1124	13.7894	13.8931	13.814	14.358	14.3607	14.11	14.3309	14.2675	14.7105	13.683	14.33	14.5185	14.4957	14.3099	14.2765
200917_data_matrix.csv	LPC(20:5) (sn1)	542.3	1	LPC 20:5 (sn1)	FALSE	FALSE	FALSE	LPC	20:05:00	20	5		NA	NA		NA	NA		NA	NA	20	5	LPC	12.5587	12.4015	12.4856	12.0577	12.241	12.0357	12.3268	12.189	12.6522	12.5309	12.719	12.8222	12.5656	12.7473	12.0623	12.8506	12.9476	12.8103	12.7469	12.8052
200917_data_matrix.csv	LPC(22:0) (sn2)	580.4	1	LPC 22:0 (sn2)	FALSE	FALSE	FALSE	LPC	22:00:00	22	0		NA	NA		NA	NA		NA	NA	22	0	LPC	7.33062	5.78605	6.99937	7.73481	8.09468	7.35132	7.36804	7.4439	7.18669	6.66504	7.57577	7.12903	7.06742	6.6187	7.53937	7.16566	6.86223	7.5516	6.83424	7.08769
200917_data_matrix.csv	LPC(22:0) (sn1)	580.4	1	LPC 22:0 (sn1)	FALSE	FALSE	FALSE	LPC	22:00:00	22	0		NA	NA		NA	NA		NA	NA	22	0	LPC	9.49066	9.57265	9.17437	9.89168	9.81631	9.229	9.31557	9.62547	9.18936	9.24453	9.45468	9.12597	9.3957	8.98743	9.94631	9.62329	9.43915	9.1587	9.06803	9.32848
200917_data_matrix.csv	LPC(22:1) (sn2)	578.4	1	LPC 22:1 (sn2)	FALSE	FALSE	FALSE	LPC	22:01:00	22	1		NA	NA		NA	NA		NA	NA	22	1	LPC	8.67017	9.21232	8.37524	8.70195	8.66415	9.24338	6.95923	8.49918	8.25962	7.9538	8.54696	7.53179	7.94574	7.40553	9.06574	8.13065	7.19055	8.12161	6.94971	8.07069
200917_data_matrix.csv	LPC(22:1) (sn1)	578.4	1	LPC 22:1 (sn1)	FALSE	FALSE	FALSE	LPC	22:01:00	22	1		NA	NA		NA	NA		NA	NA	22	1	LPC	10.0501	10.229	9.86444	10.5235	9.99416	10.6136	9.9373	10.2662	10.1014	9.7134	9.91552	10.2464	9.62381	10.1374	10.3135	9.96168	9.36189	10.3988	9.34613	10.4746
200917_data_matrix.csv	LPC(22:4) (sn2)	572.4	1	LPC 22:4 (sn2)	FALSE	FALSE	FALSE	LPC	22:04:00	22	4		NA	NA		NA	NA		NA	NA	22	4	LPC	9.26043	9.56216	9.28418	7.14007	9.49928	8.64284	9.06415	8.87016	8.93324	8.58065	9.20092	9.33119	9.19184	9.87909	9.14099	9.79282	9.90565	9.35683	8.76935	9.39147
200917_data_matrix.csv	LPC(22:4) (sn1)	572.4	1	LPC 22:4 (sn1)	FALSE	FALSE	FALSE	LPC	22:04:00	22	4		NA	NA		NA	NA		NA	NA	22	4	LPC	9.47433	9.18522	9.76356	10.0927	10.0749	8.04151	8.51488	9.48282	9.05824	9.3089	9.95679	9.04405	9.44552	8.7071	9.23705	8.35521	10.2268	9.33755	9.13192	9.05636
200917_data_matrix.csv	LPC(22:5) (sn2) (n3)	570.4	1	LPC 22:5 (sn2) (n3)	FALSE	FALSE	FALSE	LPC	22:05:00	22	5		NA	NA		NA	NA		NA	NA	22	5	LPC	13.4755	13.4377	13.2666	13.2026	13.1935	13.5566	13.2486	13.207	13.6872	13.5622	13.181	13.5374	13.3513	13.8482	13.2889	13.3743	13.4492	13.7764	13.2256	13.626
200917_data_matrix.csv	LPC(22:5) (n3) (sn1) (104_sn1)	570.4	1	LPC 22:5 (n3) (sn1) (104_sn1)	FALSE	FALSE	FALSE	LPC	22:05:00	22	5		NA	NA		NA	NA		NA	NA	22	5	LPC	11.3767	11.5779	11.7415	11.8288	11.8561	10.9662	10.6229	11.4221	11.1336	11.2541	11.597	11.3673	11.3468	11.3765	11.6158	11.9968	11.1269	11.1587	11.5093	11.1073
200917_data_matrix.csv	LPC(22:5) (sn1) (n3)/LPC(22:5) (sn2) (n6)	570.4	1	LPC 22:5 (sn1) (n3)/LPC 22:5 (sn2) (n6)	TRUE	FALSE	FALSE	LPC	22:05:00	22	5		NA	NA		NA	NA		NA	NA	22	5	LPC	11.8373	11.7618	11.7221	11.8719	12.3603	11.4538	11.3884	11.8508	11.369	11.441	11.9005	11.4625	11.8717	11.8729	11.7049	12.216	11.4189	11.6404	11.8229	11.5034
200917_data_matrix.csv	LPC(22:6) (sn2)	568.3	1	LPC 22:6 (sn2)	FALSE	FALSE	FALSE	LPC	22:06:00	22	6		NA	NA		NA	NA		NA	NA	22	6	LPC	12.7645	12.7808	12.3719	12.3732	12.7328	12.2105	12.8402	12.5068	13.0343	12.8658	12.4349	12.873	12.9164	13.2703	12.4287	13.0966	12.9497	13.0542	12.8124	13.0843
200917_data_matrix.csv	LPC(22:6) (sn1)	568.3	1	LPC 22:6 (sn1)	FALSE	FALSE	FALSE	LPC	22:06:00	22	6		NA	NA		NA	NA		NA	NA	22	6	LPC	12.2843	12.1821	12.351	12.6265	12.8186	11.6306	11.5106	12.4949	11.5575	11.6696	12.0972	11.7462	12.1379	12.1844	12.2964	12.9502	11.4161	11.5507	12.3754	11.2917
200917_data_matrix.csv	LPC(24:0) (sn2)	608.5	1	LPC 24:0 (sn2)	FALSE	FALSE	FALSE	LPC	1 day, 0:00:00	24	0		NA	NA		NA	NA		NA	NA	24	0	LPC	11.2897	11.3432	11.2076	11.3241	11.053	11.2857	11.1298	11.1644	11.095	11.1489	11.5016	11.351	11.3647	11.4118	11.2442	11.0666	11.2276	11.442	11.1346	11.2279
200917_data_matrix.csv	LPC(26:0) (sn2)	636.5	1	LPC 26:0 (sn2)	FALSE	FALSE	FALSE	LPC	1 day, 2:00:00	26	0		NA	NA		NA	NA		NA	NA	26	0	LPC	16.5646	16.6445	16.5235	16.2787	16.4429	16.5829	16.298	16.2687	16.4969	16.2858	16.4533	16.6288	16.5943	16.8359	16.3527	16.3305	16.3181	16.9028	16.3913	16.4958
200917_data_matrix.csv	LPC(O-16:0)	482.4	1	LPCO 16:0	FALSE	FALSE	FALSE	LPCO	16:00:00	16	0		NA	NA		NA	NA		NA	NA	16	0	LPCO	17.0612	17.0721	16.7716	17.739	16.9678	17.5994	16.5816	17.51	16.582	16.1995	16.8069	16.973	16.3741	16.9323	17.9421	17.1434	16.1005	16.8969	16.0515	17.4983
200917_data_matrix.csv	LPC(O-18:0)	510.4	1	LPCO 18:0	FALSE	FALSE	FALSE	LPCO	18:00:00	18	0		NA	NA		NA	NA		NA	NA	18	0	LPCO	14.1697	14.123	13.9511	14.8389	14.1022	14.2414	13.6144	14.5853	13.5049	13.156	14.0288	13.8236	13.5702	13.7219	14.9604	14.3319	13.1495	13.774	13.3804	14.2053
200917_data_matrix.csv	LPC(O-18:1)	508.4	1	LPCO 18:1	FALSE	FALSE	FALSE	LPCO	18:01:00	18	1		NA	NA		NA	NA		NA	NA	18	1	LPCO	14.6369	14.7856	14.3872	15.0244	14.4824	15.4804	14.4563	14.7094	14.5648	13.966	14.3934	14.935	13.9049	14.8892	15.2052	14.6593	14.0265	14.7855	13.6921	15.507
200917_data_matrix.csv	LPC(O-20:0)	538.4	1	LPCO 20:0	FALSE	FALSE	FALSE	LPCO	20:00:00	20	0		NA	NA		NA	NA		NA	NA	20	0	LPCO	12.156	12.1625	11.9536	12.6713	12.1973	12.2659	11.9701	12.3935	11.6082	11.6139	11.9275	11.9615	11.7796	11.7908	12.7073	12.2193	11.6985	11.8997	11.5692	12.246
200917_data_matrix.csv	LPC(O-20:1)	536.4	1	LPCO 20:1	FALSE	FALSE	FALSE	LPCO	20:01:00	20	1		NA	NA		NA	NA		NA	NA	20	1	LPCO	10.8212	10.9078	10.4998	11.4014	10.4958	11.6288	10.6258	10.9244	10.6137	10	10.6579	10.9777	10.2243	10.9223	11.5044	10.9495	9.84611	10.8435	9.58516	11.4976
200917_data_matrix.csv	LPC(O-22:0)	566.5	1	LPCO 22:0	FALSE	FALSE	FALSE	LPCO	22:00:00	22	0		NA	NA		NA	NA		NA	NA	22	0	LPCO	12.4983	12.5367	12.4473	12.8175	12.712	12.4268	12.3125	12.7564	12.0509	12.1634	12.3802	12.2186	12.2018	12.2768	12.9417	12.4586	12.1757	12.215	12.1186	12.4899
200917_data_matrix.csv	LPC(O-22:1)	564.4	1	LPCO 22:1	FALSE	FALSE	FALSE	LPCO	22:01:00	22	1		NA	NA		NA	NA		NA	NA	22	1	LPCO	11.9369	12.0305	11.8214	12.3279	11.9007	12.6041	11.5921	11.9962	11.8425	11.1095	11.7731	12.1102	11.3165	12.0189	12.5279	11.8631	11.1825	12.1103	10.9186	12.5228
200917_data_matrix.csv	LPC(O-24:0)	594.5	1	LPCO 24:0	FALSE	FALSE	FALSE	LPCO	1 day, 0:00:00	24	0		NA	NA		NA	NA		NA	NA	24	0	LPCO	15.0191	15.0365	15.1165	15.5857	15.4591	15.0683	14.1122	15.069	14.8017	14.426	15.0112	14.6028	14.6009	14.611	15.645	15.4608	13.9491	15.0781	14.748	14.9752
200917_data_matrix.csv	LPC(O-24:1)	592.5	1	LPCO 24:1	FALSE	FALSE	FALSE	LPCO	1 day, 0:01:00	24	1		NA	NA		NA	NA		NA	NA	24	1	LPCO	14.0703	14.079	13.9034	14.4496	14.149	14.4906	13.7423	14.1291	13.8562	12.8745	13.9389	13.9849	13.44	13.9664	14.6414	14.0698	13.1265	14.2122	13.197	14.4604
200917_data_matrix.csv	LPC(O-24:2)	590.5	1	LPCO 24:2	FALSE	FALSE	FALSE	LPCO	1 day, 0:02:00	24	2		NA	NA		NA	NA		NA	NA	24	2	LPCO	9.68443	9.61894	8.81975	9.66661	9.54737	9.48439	10.6051	10.4448	8.99557	10.0744	8.79816	8.81624	9.87326	9.06801	9.51403	8.46769	10.1269	9.31144	9.66619	8.98251
200917_data_matrix.csv	LPC(P-16:0)	480.3	1	LPCP 16:0	FALSE	FALSE	FALSE	LPCP	16:00:00	16	0		NA	NA		NA	NA		NA	NA	16	0	LPCP	14.0201	14.2029	13.9105	14.1967	13.9967	14.286	14.0764	14.1742	14.2346	14.1121	13.808	14.0687	13.8528	14.1735	14.2593	13.9742	13.9424	14.2827	13.7722	14.2367
200917_data_matrix.csv	LPC(P-17:0) (a)	494.3	1	LPCP 17:0 (a)	FALSE	FALSE	FALSE	LPCP	17:00:00	17	0		NA	NA		NA	NA		NA	NA	17	0	LPCP	10.865	10.7426	10.5967	10.7937	10.6501	10.797	10.7737	10.7845	10.7005	10.8395	10.8008	10.7312	10.7307	10.8996	10.7533	10.6224	10.805	11.0002	10.4781	10.9127
200917_data_matrix.csv	LPC(P-18:0)	508.3	1	LPCP 18:0	FALSE	FALSE	FALSE	LPCP	18:00:00	18	0		NA	NA		NA	NA		NA	NA	18	0	LPCP	13.0828	13.1662	12.9101	13.163	13.0927	13.1932	13.0081	13.1397	13.2398	13.0949	12.9597	13.1488	12.9018	13.091	13.1113	12.9716	12.8494	13.1978	12.9009	13.1808
200917_data_matrix.csv	LPC(P-18:1)	506.3	1	LPCP 18:1	FALSE	FALSE	FALSE	LPCP	18:01:00	18	1		NA	NA		NA	NA		NA	NA	18	1	LPCP	11.9323	12.0745	11.8597	12.1416	12.097	12.145	11.9681	12.106	12.0506	11.8701	11.9211	11.9946	11.9863	12.1814	12.2844	11.9846	11.9383	12.3542	11.7518	12.2757
200917_data_matrix.csv	LPC(P-20:0)	536.3	1	LPCP 20:0	FALSE	FALSE	FALSE	LPCP	20:00:00	20	0		NA	NA		NA	NA		NA	NA	20	0	LPCP	10.7507	10.7239	10.5872	10.8238	10.7378	10.7583	10.6481	10.753	10.692	10.7554	10.5839	10.5038	10.6488	10.5693	10.7377	10.7588	10.4189	10.842	10.4993	10.6876
200917_data_matrix.csv	PE(16:0_16:0)	692.5	1	PE 16:0/16:0	FALSE	FALSE	FALSE	PE	16:00:00	16	0	16:00:00	16	0		NA	NA		NA	NA	32	0	PE	17.768	17.8001	17.8089	17.7736	17.6707	17.9976	18.0622	17.7915	17.8645	18.0364	17.8313	17.9547	17.7575	17.8755	17.7874	17.873	18.0113	17.8621	17.8872	17.9862
200917_data_matrix.csv	PE(16:0_16:1)	690.5	1	PE 16:0/16:1	FALSE	FALSE	FALSE	PE	16:00:00	16	0	16:01:00	16	1		NA	NA		NA	NA	32	1	PE	21.4639	21.4353	21.1306	21.3108	21.0507	21.9071	22.0361	21.5606	21.4286	21.7978	21.0907	21.6033	21.2742	21.4401	21.4411	21.184	21.7206	21.5659	21.3984	21.7898
200917_data_matrix.csv	PE(16:0_18:1)	718.5	1	PE 16:0/18:1	FALSE	FALSE	FALSE	PE	16:00:00	16	0	18:01:00	18	1		NA	NA		NA	NA	34	1	PE	22.7785	22.7622	22.6956	22.7802	22.6283	23.0551	23.001	22.6762	22.8369	22.907	22.678	22.9059	22.5777	22.8103	22.7912	22.6988	22.8363	22.9052	22.6798	22.9825
200917_data_matrix.csv	PE(16:0_18:2)	716.5	1	PE 16:0/18:2	FALSE	FALSE	FALSE	PE	16:00:00	16	0	18:02:00	18	2		NA	NA		NA	NA	34	2	PE	21.393	21.4401	21.1628	21.2568	21.1919	21.9388	21.9122	21.362	21.5999	21.7126	21.1629	21.6511	21.1583	21.5669	21.3463	21.2049	21.5969	21.7073	21.3118	21.858
200917_data_matrix.csv	PE(16:1_18:2)	714.5	1	PE 16:1/18:2	FALSE	FALSE	FALSE	PE	16:01:00	16	1	18:02:00	18	2		NA	NA		NA	NA	34	3	PE	15.441	15.4788	15.2246	15.0687	15.4276	15.8272	16.3773	14.7208	15.6795	15.5876	15.0802	15.7495	14.8807	15.7387	15.2483	15.1876	15.8486	15.8533	14.9711	15.6147
200917_data_matrix.csv	PE(16:0_18:3) (a)	714.5	1	PE 16:0/18:3 (a)	FALSE	FALSE	FALSE	PE	16:00:00	16	0	18:03:00	18	3		NA	NA		NA	NA	34	3	PE	15.7492	15.5346	15.6587	16.6091	16.6269	15.9102	16.2508	15.5843	16.9754	16.0944	15.617	15.2954	13.9556	15.5161	16.7107	16.7228	14.8764	15.9074	15.5585	15.7949
200917_data_matrix.csv	PE(16:0_18:3) (b)	714.5	1	PE 16:0/18:3 (b)	FALSE	FALSE	FALSE	PE	16:00:00	16	0	18:03:00	18	3		NA	NA		NA	NA	34	3	PE	14.0937	14.5345	14.0941	13.6117	14.0144	14.3555	15.1688	13.8051	13.2685	14.8936	14.4486	14.0373	14.818	13.7964	14.0723	13.8919	15.2287	14.0192	14.9533	14.3706
200917_data_matrix.csv	PE(17:0_18:1) (15-MHDA)	732.6	1	PE 17:0/18:1 (17:0)	FALSE	FALSE	FALSE	PE	17:00:00	17	0	18:01:00	18	1		NA	NA		NA	NA	35	1	PE	14.379	14.3522	14.8554	14.6204	14.7599	14.5713	14.2912	14.313	13.3771	14.4595	14.5664	15.1413	14.4611	14.6831	14.7664	14.7076	14.7556	15.087	14.2139	14.8557
200917_data_matrix.csv	PE(17:0_18:1)	732.6	1	PE 17:0/18:1	FALSE	FALSE	FALSE	PE	17:00:00	17	0	18:01:00	18	1		NA	NA		NA	NA	35	1	PE	18.6911	18.7133	18.9036	18.76	18.9412	18.7013	18.3079	18.6292	18.8132	18.5781	18.8777	18.7487	18.7329	18.6413	18.7016	18.7293	18.3741	19.005	18.624	18.6347
200917_data_matrix.csv	PE(17:0_18:2)	730.5	1	PE 17:0/18:2	FALSE	FALSE	FALSE	PE	17:00:00	17	0	18:02:00	18	2		NA	NA		NA	NA	35	2	PE	17.5837	17.6199	17.7604	17.6034	17.6083	17.9821	17.5875	17.3756	17.9897	17.6429	17.7859	17.9943	17.5197	17.9263	17.6308	17.7105	17.7131	17.967	17.4385	18.0261
200917_data_matrix.csv	PE(36:0)	748.6	1	PE 36:0	FALSE	FALSE	FALSE	PE	1 day, 12:00:00	36	0		NA	NA		NA	NA		NA	NA	36	0	PE	12.7323	12.6151	12.0305	12.511	12.9211	11.8997	12.3234	12.0317	12.6776	12.5917	12.82	11.2035	12.0658	12.0846	12.4343	12.3533	12.9546	12.6917	12.9823	12.4682
200917_data_matrix.csv	PE(18:0_18:1)	746.6	1	PE 18:0/18:1	FALSE	FALSE	FALSE	PE	18:00:00	18	0	18:01:00	18	1		NA	NA		NA	NA	36	1	PE	22.2552	22.2278	22.1644	22.2362	22.3221	22.2339	22.017	22.0963	22.2591	22.054	22.1483	22.0368	22.0752	22.089	22.2749	22.3207	21.8026	22.4356	22.0383	22.2156
200917_data_matrix.csv	PE(18:1_18:1)	744.6	1	PE 18:1/18:1	FALSE	FALSE	FALSE	PE	18:01:00	18	1	18:01:00	18	1		NA	NA		NA	NA	36	2	PE	21.6261	21.6792	21.6572	21.6139	21.61	22.1589	21.6981	21.2901	22.0209	21.6695	21.5961	22.0041	21.2916	21.9255	21.6532	21.6938	21.6013	22.0748	21.333	22.095
200917_data_matrix.csv	PE(18:0_18:2)	744.6	1	PE 18:0/18:2	FALSE	FALSE	FALSE	PE	18:00:00	18	0	18:02:00	18	2		NA	NA		NA	NA	36	2	PE	20.8309	20.7661	20.768	20.7432	20.6901	20.8723	20.8237	20.7708	20.9337	20.7066	20.8522	20.83	20.6137	20.8868	20.6864	20.7684	20.631	20.9723	20.6629	20.9055
200917_data_matrix.csv	PE(18:1_18:2)	742.5	1	PE 18:1/18:2	FALSE	FALSE	FALSE	PE	18:01:00	18	1	18:02:00	18	2		NA	NA		NA	NA	36	3	PE	18.2292	18.286	18.3614	18.2562	18.2577	18.4953	18.5697	17.7807	18.5965	18.1947	18.3025	18.5092	17.8355	18.4744	18.1807	18.3338	18.2493	18.6602	17.8852	18.4408
200917_data_matrix.csv	PE(16:0_20:3)	742.5	1	PE 16:0/20:3	FALSE	FALSE	FALSE	PE	16:00:00	16	0	20:03:00	20	3		NA	NA		NA	NA	36	3	PE	19.0729	19.1504	18.9861	18.8957	18.9661	18.9818	19.613	19.0811	19.0999	19.4707	19.1132	19.0191	19.2103	19.0729	18.9362	18.9419	19.3279	19.115	19.2059	19.0135
200917_data_matrix.csv	PE(16:0_20:4)	740.5	1	PE 16:0/20:4	FALSE	FALSE	FALSE	PE	16:00:00	16	0	20:04:00	20	4		NA	NA		NA	NA	36	4	PE	20.9866	21.0023	21.0905	20.9622	21.0289	20.9564	20.9081	20.8746	21.1538	21.183	21.1051	21.0378	21.0469	21.0952	20.878	21.0065	21.068	21.1262	21.1036	20.9688
200917_data_matrix.csv	PE(16:1_20:4)	738.5	1	PE 16:1/20:4	FALSE	FALSE	FALSE	PE	16:01:00	16	1	20:04:00	20	4		NA	NA		NA	NA	36	5	PE	15.8491	15.8173	15.8671	15.5465	15.7698	16.0317	16.0733	15.597	16.1515	16.2661	15.7341	16.1577	15.6614	16.1835	15.6782	15.7627	16.2148	16.1311	15.9308	16.0341
200917_data_matrix.csv	PE(16:0_20:5)	738.5	1	PE 16:0/20:5	FALSE	FALSE	FALSE	PE	16:00:00	16	0	20:05:00	20	5		NA	NA		NA	NA	36	5	PE	18.3797	18.4148	18.4033	18.4012	18.4184	18.2378	18.3332	18.4497	18.4905	18.4584	18.3406	18.154	18.4844	18.2887	18.3552	18.4336	18.2258	18.5104	18.4343	18.2215
200917_data_matrix.csv	PE(17:0_20:4) (15-MHDA)	754.6	1	PE 17:0/20:4 (17:0)	FALSE	FALSE	FALSE	PE	17:00:00	17	0	20:04:00	20	4		NA	NA		NA	NA	37	4	PE	12.8622	13.27	13.0067	12.8136	13.2374	12.7768	13.4578	13.2877	12.6243	13.4498	12.7051	12.9715	13.6812	13.0613	12.6594	13.1006	13.4475	13.1766	13.265	12.6564
200917_data_matrix.csv	PE(17:0_20:4)	754.6	1	PE 17:0/20:4	FALSE	FALSE	FALSE	PE	17:00:00	17	0	20:04:00	20	4		NA	NA		NA	NA	37	4	PE	17.0576	17.1097	17.2767	16.9338	17.1252	16.8667	16.9779	16.8132	17.4405	17.3944	17.3085	17.3424	17.2804	17.3463	16.7177	17.1258	17.4153	17.1468	17.304	17.0592
200917_data_matrix.csv	PE(18:0_20:3) (a)	770.6	1	PE 18:0/20:3 (a)	FALSE	FALSE	FALSE	PE	18:00:00	18	0	20:03:00	20	3		NA	NA		NA	NA	38	3	PE	19.2724	19.3251	19.1181	19.0184	19.1657	18.773	19.5817	19.6018	19.0882	19.5354	19.115	18.8315	19.7415	18.9496	18.9778	19.0879	19.4317	19.1161	19.6497	18.8318
200917_data_matrix.csv	PE(18:0_20:3) (b)	770.6	1	PE 18:0/20:3 (b)	FALSE	FALSE	FALSE	PE	18:00:00	18	0	20:03:00	20	3		NA	NA		NA	NA	38	3	PE	18.3838	18.312	16.8335	17.5061	17.4622	17.4948	19.4684	19.0799	17.4964	19.3177	16.786	17.1529	18.812	17.2522	17.6945	17.4318	18.8173	17.6537	19.037	17.5934
200917_data_matrix.csv	PE(18:0_20:4)	768.6	1	PE 18:0/20:4	FALSE	FALSE	FALSE	PE	18:00:00	18	0	20:04:00	20	4		NA	NA		NA	NA	38	4	PE	22.8107	22.8268	22.9107	22.7179	22.8172	22.6519	22.7551	22.6912	22.9764	23.0342	22.9657	22.9394	22.9294	22.954	22.6546	22.8193	22.9977	22.8676	22.9162	22.74
200917_data_matrix.csv	PE(38:5) (a)	766.5	1	PE 38:5 (a)	FALSE	FALSE	FALSE	PE	1 day, 14:05:00	38	5		NA	NA		NA	NA		NA	NA	38	5	PE	20.4044	20.4364	20.5346	20.2781	20.4588	20.4713	20.4727	20.2237	20.7371	20.7169	20.5324	20.6767	20.5126	20.635	20.237	20.4427	20.6672	20.6984	20.5289	20.5388
200917_data_matrix.csv	PE(38:5) (b)	766.5	1	PE 38:5 (b)	FALSE	FALSE	FALSE	PE	1 day, 14:05:00	38	5		NA	NA		NA	NA		NA	NA	38	5	PE	19.9593	19.9092	20.0148	19.9016	19.946	19.7775	19.9641	19.9066	20.0782	20.0503	20.0289	19.9093	20.084	19.9462	19.7673	19.9745	19.9963	20.0069	20.0025	19.8456
200917_data_matrix.csv	PE(16:0_22:6)	764.5	1	PE 16:0/22:6	FALSE	FALSE	FALSE	PE	16:00:00	16	0	22:06:00	22	6		NA	NA		NA	NA	38	6	PE	19.365	19.3764	19.4149	19.5159	19.3749	19.4071	19.4114	19.4242	19.5112	19.5549	19.4632	19.4011	19.4122	19.4195	19.4934	19.4889	19.4685	19.4847	19.4664	19.4515
200917_data_matrix.csv	PE(17:0_22:6) (15-MHDA)	778.5	1	PE 17:0/22:6 (17:0)	FALSE	FALSE	FALSE	PE	17:00:00	17	0	22:06:00	22	6		NA	NA		NA	NA	39	6	PE	11.7125	11.6535	12.0129	11.463	11.5992	12.0225	11.7599	12.1146	11.981	12.1282	12.0003	11.2379	11.7997	11.6403	11.8257	11.165	11.7487	10.0365	11.4506	11.8825
200917_data_matrix.csv	PE(17:0_22:6)	778.5	1	PE 17:0/22:6	FALSE	FALSE	FALSE	PE	17:00:00	17	0	22:06:00	22	6		NA	NA		NA	NA	39	6	PE	15.96	15.892	16.0404	15.8947	16.038	15.7859	15.8592	15.9486	16.1356	16.0379	16.0445	15.8129	16.0091	15.8842	15.8866	16.0042	15.9113	16.0136	15.9838	15.9579
200917_data_matrix.csv	PE(18:0_22:4)	796.6	1	PE 18:0/22:4	FALSE	FALSE	FALSE	PE	18:00:00	18	0	22:04:00	22	4		NA	NA		NA	NA	40	4	PE	13.9663	10.1223	10.5447	8.47955	10.876	11.6473	13.6754	12.597	9.51502	13.7511	11.216	10.9675	12.4327	11.3355	10.2557	10.3179	11.9393	10.8457	12.9681	12.6478
200917_data_matrix.csv	PE(20:0_20:4)	796.6	1	PE 20:0/20:4	FALSE	FALSE	FALSE	PE	20:00:00	20	0	20:04:00	20	4		NA	NA		NA	NA	40	4	PE	17.1399	17.1931	17.1727	17.0745	17.061	16.8407	16.8324	17.1254	17.1341	17.0911	17.1986	16.9598	17.2866	17.1852	16.9985	17.1094	16.9226	17.1941	17.0975	16.8789
200917_data_matrix.csv	PE(18:0_22:5) (n3)	794.6	1	PE 18:0/22:5 (n3)	FALSE	FALSE	FALSE	PE	18:00:00	18	0	22:05:00	22	5		NA	NA		NA	NA	40	5	PE	17.7019	17.6152	17.6731	17.5881	17.6357	17.5386	17.8085	17.6929	17.7389	17.8801	17.7449	17.7205	17.8078	17.7075	17.5046	17.6422	17.8715	17.7063	17.7986	17.6192
200917_data_matrix.csv	PE(18:0_22:5) (n6)	794.6	1	PE 18:0/22:5 (n6)	FALSE	FALSE	FALSE	PE	18:00:00	18	0	22:05:00	22	5		NA	NA		NA	NA	40	5	PE	20.6064	20.5875	20.5767	20.537	20.5433	20.5734	20.5647	20.488	20.7345	20.6799	20.5809	20.597	20.585	20.661	20.4894	20.5218	20.6315	20.7452	20.529	20.5793
200917_data_matrix.csv	PE(18:0_22:6)	792.6	1	PE 18:0/22:6	FALSE	FALSE	FALSE	PE	18:00:00	18	0	22:06:00	22	6		NA	NA		NA	NA	40	6	PE	20.7297	20.7117	20.6851	20.8161	20.6684	20.6526	20.8432	20.8442	20.7241	20.8627	20.7838	20.6664	20.8315	20.7005	20.7271	20.7483	20.864	20.6773	20.8249	20.7324
200917_data_matrix.csv	PE(18:1_22:6) (a)	790.5	1	PE 18:1/22:6 (a)	FALSE	FALSE	FALSE	PE	18:01:00	18	1	22:06:00	22	6		NA	NA		NA	NA	40	7	PE	18.954	19.0048	18.926	18.9199	18.9336	19.1474	19.2106	18.9879	19.1652	19.289	18.9601	19.1032	19.0632	19.1246	18.8886	18.9815	19.2429	19.1899	19.0793	19.182
200917_data_matrix.csv	PE(O-34:1)	704.6	1	PEO-34:1	FALSE	FALSE	FALSE	PEO	1 day, 10:01:00	34	1		NA	NA		NA	NA		NA	NA	34	1	PE	17.717	17.7016	17.5973	17.7279	17.6767	18.0887	17.6097	17.4723	17.6652	17.4348	17.431	17.6757	17.2646	17.6878	17.8159	17.6737	17.1329	17.9867	17.3057	17.9891
200917_data_matrix.csv	PE(O-16:0/18:2)	702.5	1	PEO 16:0/18:2	FALSE	FALSE	FALSE	PEO	16:00:00	16	0	18:02:00	18	2		NA	NA		NA	NA	34	2	PE	12.5807	11.7564	11.6686	12.5563	12.8908	13.846	13.3051	12.3227	13.5007	13.2715	12.0901	13.7432	12.1105	12.9574	12.9018	12.3628	12.5968	12.6694	12.7071	13.9075
200917_data_matrix.csv	PE(O-18:1/18:2)	728.6	1	PEO 18:1/18:2	FALSE	FALSE	FALSE	PEO	18:01:00	18	1	18:02:00	18	2		NA	NA		NA	NA	36	3	PE	12.7293	12.4936	12.8443	12.4899	12.7283	12.6816	12.3271	12.5145	12.4672	12.9781	12.7498	12.7186	12.5691	13.122	12.561	12.8456	12.9419	12.549	12.6652	12.7953
200917_data_matrix.csv	PE(O-16:0/20:3)	728.6	1	PEO 16:0/20:3	FALSE	FALSE	FALSE	PEO	16:00:00	16	0	20:03:00	20	3		NA	NA		NA	NA	36	3	PE	12.8801	12.7728	12.4331	12.9152	12.2921	12.6572	13.2983	13.0262	12.5209	13.1258	12.5056	12.4761	13.0113	12.2717	12.8347	12.4523	12.4948	12.5263	12.8273	13.0197
200917_data_matrix.csv	PE(O-16:0/20:4)	726.5	1	PEO 16:0/20:4	FALSE	FALSE	FALSE	PEO	16:00:00	16	0	20:04:00	20	4		NA	NA		NA	NA	36	4	PE	15.3556	15.49	15.6834	15.6078	15.6074	15.4321	15.666	15.5901	15.6854	15.9132	15.8049	15.8105	15.7108	15.7141	15.4736	15.6543	15.9014	15.6134	15.7347	15.5921
200917_data_matrix.csv	PE(O-36:5)	724.5	1	PEO-36:5	FALSE	FALSE	FALSE	PEO	1 day, 12:05:00	36	5		NA	NA		NA	NA		NA	NA	36	5	PE	13.2843	13.1576	13.5043	13.6537	13.2248	13.4557	13.2323	13.3565	13.4122	13.4654	13.6554	13.5296	13.2954	13.7371	13.6026	13.4058	13.2829	13.38	13.5354	13.6172
200917_data_matrix.csv	PE(O-16:0/22:4)	754.6	1	PEO 16:0/22:4	FALSE	FALSE	FALSE	PEO	16:00:00	16	0	22:04:00	22	4		NA	NA		NA	NA	38	4	PE	15.4828	15.2788	15.2145	15.2978	15.3839	15.2463	15.4169	15.2359	15.3728	15.4256	14.9332	15.138	15.1462	15.1542	15.2215	15.3812	14.9644	15.4243	15.4333	15.3049
200917_data_matrix.csv	PE(O-18:0/20:4)	754.6	1	PEO 18:0/20:4	FALSE	FALSE	FALSE	PEO	18:00:00	18	0	20:04:00	20	4		NA	NA		NA	NA	38	4	PE	15.8976	15.8075	15.2008	15.519	15.6015	15.5093	16.8786	16.3239	15.2614	16.6018	15.2762	15.2797	15.9669	15.2319	15.5253	15.3892	16.1788	15.4341	16.1908	15.261
200917_data_matrix.csv	PE(O-38:5) (a)	752.6	1	PEO 38:5 (a)	FALSE	FALSE	FALSE	PEO	1 day, 14:05:00	38	5		NA	NA		NA	NA		NA	NA	38	5	PE	14.3933	14.64	14.8345	14.5708	14.5268	14.5649	14.5715	14.4865	14.7257	14.6532	14.8967	14.6837	14.6473	14.8577	14.3199	14.696	14.8818	14.7916	14.7772	14.5976
200917_data_matrix.csv	PE(O-38:5) (b)	752.6	1	PEO 38:5 (b)	FALSE	FALSE	FALSE	PEO	1 day, 14:05:00	38	5		NA	NA		NA	NA		NA	NA	38	5	PE	17.3088	17.3188	17.537	17.2687	17.432	17.0203	17.3455	17.2027	17.5024	17.6209	17.5227	17.434	17.5428	17.5015	17.052	17.3778	17.5834	17.384	17.6067	17.1744
200917_data_matrix.csv	PE(O-16:0/22:6)	750.6	1	PEO 16:0/22:6	FALSE	FALSE	FALSE	PEO	16:00:00	16	0	22:06:00	22	6		NA	NA		NA	NA	38	6	PE	16.2102	16.1804	16.2017	16.3506	16.2184	16.2386	16.1444	16.1195	16.2766	16.3203	16.224	16.183	16.2316	16.1927	16.1746	16.261	16.0892	16.2727	16.1909	16.1294
200917_data_matrix.csv	PE(O-18:0/22:5) (a)	780.6	1	PEO 18:0/22:5 (a)	FALSE	FALSE	FALSE	PEO	18:00:00	18	0	22:05:00	22	5		NA	NA		NA	NA	40	5	PE	15.5099	15.4747	15.6001	15.3938	15.3469	15.1794	15.6356	15.3877	15.4773	15.6192	15.6235	15.3425	15.6381	15.3976	15.5703	15.6354	15.4207	15.5348	15.5607	15.2067
200917_data_matrix.csv	PE(O-18:0/22:6)	778.5	1	PEO 18:0/22:6	FALSE	FALSE	FALSE	PEO	18:00:00	18	0	22:06:00	22	6		NA	NA		NA	NA	40	6	PE	16.6051	16.6901	16.9098	16.7305	16.9005	16.3198	16.2553	16.7987	16.656	16.5239	16.8529	16.3994	16.9633	16.4348	16.7965	16.8187	16.0709	16.8437	16.7934	16.3953
200917_data_matrix.csv	PE(O-18:1/22:6)	776.6	1	PEO 18:1/22:6	FALSE	FALSE	FALSE	PEO	18:01:00	18	1	22:06:00	22	6		NA	NA		NA	NA	40	7	PE	15.3732	15.3842	15.5226	15.3189	15.5152	15.3914	15.288	14.9745	15.8686	15.8925	15.6409	15.9257	15.5115	15.8496	15.1615	15.4004	15.5762	15.8892	15.3937	15.5937
200917_data_matrix.csv	PE(P-15:0/20:4) (a)	710.5	1	PEP 15:0/20:4 (a)	FALSE	FALSE	FALSE	PEP	15:00:00	15	0	20:04:00	20	4		NA	NA		NA	NA	35	4	PE	10.2762	9.9955	10.6776	10.7275	10.382	10.1511	9.41866	9.42309	10.3363	10.5332	10.8069	9.81434	1.56492	10.4761	9.40007	10.3649	9.95721	1.53665	10.3843	8.84592
200917_data_matrix.csv	PE(P-15:0/20:4) (b)	710.5	1	PEP 15:0/20:4 (b)	FALSE	FALSE	FALSE	PEP	15:00:00	15	0	20:04:00	20	4		NA	NA		NA	NA	35	4	PE	14.1529	14.2446	14.4331	13.9897	14.1552	13.9901	13.9233	14.053	14.5048	14.3971	14.6768	14.2058	14.4856	14.5036	13.9106	14.0788	14.4433	14.399	14.4658	13.9646
200917_data_matrix.csv	PE(P-15:0/22:6) (a)	734.5	1	PEP 15:0/22:6 (a)	FALSE	FALSE	FALSE	PEP	15:00:00	15	0	22:06:00	22	6		NA	NA		NA	NA	37	6	PE	9.73402	9.43567	9.17944	8.02786	8.86998	9.70476	8.9278	9.10923	9.01376	9.3089	9.38196	8.97431	9.53262	9.83201	9.05071	9.47369	8.83798	9.82667	10.1628	9.28245
200917_data_matrix.csv	PE(P-15:0/22:6) (b)	734.5	1	PEP 15:0/22:6 (b)	FALSE	FALSE	FALSE	PEP	15:00:00	15	0	22:06:00	22	6		NA	NA		NA	NA	37	6	PE	13.1769	12.8268	13.1291	13.0307	13.2374	12.6913	13.0004	12.9601	13.2217	12.8855	13.0483	13.2996	13.3055	12.7974	12.9993	12.5922	13.3394	13.1998	12.9219	12.8392
200917_data_matrix.csv	PE(P-16:0/18:1)	702.5	1	PEP 16:0/18:1	FALSE	FALSE	FALSE	PEP	16:00:00	16	0	18:01:00	18	1		NA	NA		NA	NA	34	1	PE	19.7917	19.791	19.699	19.9343	19.9327	20.2252	19.4755	19.5512	19.8308	19.2996	19.6206	19.7064	19.1161	19.6387	20.1184	19.9993	18.8942	20.164	19.2998	19.9957
200917_data_matrix.csv	PE(P-16:0/18:2)	700.5	1	PEP 16:0/18:2	FALSE	FALSE	FALSE	PEP	16:00:00	16	0	18:02:00	18	2		NA	NA		NA	NA	34	2	PE	16.3542	16.5235	16.4307	16.5779	16.6313	16.8203	16.6486	16.4228	16.6645	16.5848	16.3695	16.5076	16.0168	16.327	16.8403	16.813	16.1384	16.7026	16.4544	16.6771
200917_data_matrix.csv	PE(P-16:0/18:3)	698.5	1	PEP 16:0/18:3	FALSE	FALSE	FALSE	PEP	16:00:00	16	0	18:03:00	18	3		NA	NA		NA	NA	34	3	PE	13.6038	13.3082	12.7958	13.3611	12.6688	13.6944	14.657	14.1475	13.0798	14.2585	13.1512	13.0883	13.1616	12.8553	13.3767	13.4947	13.7698	13.1932	13.8329	13.2271
200917_data_matrix.csv	PE(P-16:0/20:3) (a)	726.5	1	PEP 16:0/20:3 (a)	FALSE	FALSE	FALSE	PEP	16:00:00	16	0	20:03:00	20	3		NA	NA		NA	NA	36	3	PE	17.8579	17.8932	17.6866	17.9605	17.6857	17.8964	18.2379	18.3227	17.6499	18.0576	17.6873	17.628	18.0602	17.6006	17.9442	17.7604	17.9461	17.6736	18.0734	17.8172
200917_data_matrix.csv	PE(P-16:0/20:3) (b)	726.5	1	PEP 16:0/20:3 (b)	FALSE	FALSE	FALSE	PEP	16:00:00	16	0	20:03:00	20	3		NA	NA		NA	NA	36	3	PE	17.2036	17.1992	16.1016	17.2322	16.33	16.6596	18.7343	18.1531	16.2983	18.1262	16.0814	16.1684	17.4945	16.979	16.5534	16.271	17.7769	16.4818	17.7436	16.5361
200917_data_matrix.csv	PE(P-16:0/20:4)	724.5	1	PEP 16:0/20:4	FALSE	FALSE	FALSE	PEP	16:00:00	16	0	20:04:00	20	4		NA	NA		NA	NA	36	4	PE	20.8889	20.9667	21.0986	20.9342	20.8909	20.8952	21.0179	20.9744	21.1144	21.2845	21.1669	21.1437	21.1454	21.0934	20.8899	20.994	21.2626	21.0227	21.1743	20.9222
200917_data_matrix.csv	PE(P-16:0/20:5)	722.5	1	PEP 16:0/20:5	FALSE	FALSE	FALSE	PEP	16:00:00	16	0	20:05:00	20	5		NA	NA		NA	NA	36	5	PE	18.9729	19.0514	19.1997	19.2778	19.1083	19.0183	18.8623	19.0399	19.128	18.8488	19.1907	19.0012	19.0468	19.0457	19.24	19.2085	18.8791	19.0651	19.0811	19.0953
200917_data_matrix.csv	PE(P-16:0/22:4)	752.6	1	PEP 16:0/22:4	FALSE	FALSE	FALSE	PEP	16:00:00	16	0	22:04:00	22	4		NA	NA		NA	NA	38	4	PE	18.9016	18.8383	18.9889	18.761	18.8332	18.7291	18.8281	18.7445	18.9083	19.0084	18.9686	18.9534	18.9926	18.9988	18.6549	18.7743	18.8526	19.0138	18.8517	18.7049
200917_data_matrix.csv	PE(P-16:0/22:5) (n3)	750.5	1	PEP 16:0/22:5 (n3)	FALSE	FALSE	FALSE	PEP	16:00:00	16	0	22:05:00	22	5		NA	NA		NA	NA	38	5	PE	20.0457	20.0517	20.2969	20.0646	20.036	19.9675	20.0587	20.0473	20.1992	20.2747	20.2731	20.2814	20.2881	20.2222	19.9953	20.1336	20.3056	20.0966	20.2698	20.0353
200917_data_matrix.csv	PE(P-16:0/22:5) (n6)	750.5	1	PEP 16:0/22:5 (n6)	FALSE	FALSE	FALSE	PEP	16:00:00	16	0	22:05:00	22	5		NA	NA		NA	NA	38	5	PE	15.6702	15.4673	14.4028	15.3445	15.2975	14.9316	16.5022	16.4237	15.9644	16.7511	15.8685	15.8522	16.0603	15.4192	15.5232	15.7395	16.5906	15.2318	16.7263	15.3718
200917_data_matrix.csv	PE(P-16:0/22:6)	748.5	1	PEP 16:0/22:6	FALSE	FALSE	FALSE	PEP	16:00:00	16	0	22:06:00	22	6		NA	NA		NA	NA	38	6	PE	20.6768	20.6896	20.6889	20.7797	20.6164	20.7478	20.8099	20.8663	20.7417	20.7228	20.7376	20.6265	20.7739	20.6641	20.7925	20.6719	20.6543	20.7359	20.7262	20.7671
200917_data_matrix.csv	PE(P-17:0/20:4) (a)	738.6	1	PEP 17:0/20:4 (a)	FALSE	FALSE	FALSE	PEP	17:00:00	17	0	20:04:00	20	4		NA	NA		NA	NA	37	4	PE	14.8372	14.7963	15.1983	14.8621	15.0549	14.3689	14.3004	14.5584	14.9791	14.7053	15.1873	14.743	15.1177	14.8535	14.7872	14.9298	14.7975	14.9776	15.0007	14.4314
200917_data_matrix.csv	PE(P-17:0/20:4) (b)	738.6	1	PEP 17:0/20:4 (b)	FALSE	FALSE	FALSE	PEP	17:00:00	17	0	20:04:00	20	4		NA	NA		NA	NA	37	4	PE	16.1828	16.0462	16.3697	16.1396	16.2153	15.6774	15.5689	15.9082	16.1716	15.9583	16.345	16.0573	16.2445	16.1657	15.9501	16.2088	16.047	15.9138	16.2697	15.7574
200917_data_matrix.csv	PE(P-17:0/22:6) (a)	762.6	1	PEP 17:0/22:6 (a)	FALSE	FALSE	FALSE	PEP	17:00:00	17	0	22:06:00	22	6		NA	NA		NA	NA	39	6	PE	13.4925	13.3989	13.5236	13.5433	13.6609	13.2373	13.163	13.5897	13.5448	13.1101	13.8882	13.6556	13.6376	13.4839	13.5934	13.6269	13.3587	13.4262	13.6748	13.2168
200917_data_matrix.csv	PE(P-17:0/22:6) (b)	762.6	1	PEP 17:0/22:6 (b)	FALSE	FALSE	FALSE	PEP	17:00:00	17	0	22:06:00	22	6		NA	NA		NA	NA	39	6	PE	14.6997	14.6759	14.9788	14.9307	14.8345	14.4087	14.49	14.864	14.6669	14.6492	14.8302	14.4896	14.9367	14.7009	14.8429	14.8994	14.4676	14.5331	14.943	14.5417
200917_data_matrix.csv	PE(P-18:0/18:1)	730.6	1	PEP 18:0/18:1	FALSE	FALSE	FALSE	PEP	18:00:00	18	0	18:01:00	18	1		NA	NA		NA	NA	36	1	PE	17.8354	17.8219	17.8017	17.9243	18.0784	18.0147	17.4546	17.7101	17.8977	17.567	17.7317	17.5942	17.3822	17.5919	18.1086	18.0995	17.1328	18.1042	17.5719	17.8677
200917_data_matrix.csv	PE(P-18:0/18:2)	728.6	1	PEP 18:0/18:2	FALSE	FALSE	FALSE	PEP	18:00:00	18	0	18:02:00	18	2		NA	NA		NA	NA	36	2	PE	15.4559	15.3884	15.3402	15.6133	15.7225	15.561	14.9753	15.3361	15.5217	15.3938	15.288	15.0365	14.8832	14.9965	15.6713	15.7847	14.3503	15.8309	15.5125	15.3015
200917_data_matrix.csv	PE(P-18:0/18:3)	726.5	1	PEP 18:0/18:3	FALSE	FALSE	FALSE	PEP	18:00:00	18	0	18:03:00	18	3		NA	NA		NA	NA	36	3	PE	11.4965	11.7853	11.0747	11.544	11.7378	11.2308	12.2895	11.9112	10.2392	11.7597	10.8605	10.7099	12.0744	10.7339	11.8848	11.1564	10.8622	11.8869	11.6425	10.9433
200917_data_matrix.csv	PE(P-18:0/20:3) (a)	754.5	1	PEP 18:0/20:3 (a)	FALSE	FALSE	FALSE	PEP	18:00:00	18	0	20:03:00	20	3		NA	NA		NA	NA	38	3	PE	15.4369	15.4367	15.1345	15.4471	15.537	15.1055	15.1497	15.7208	15.0206	15.2174	15.092	14.7862	15.4738	15.0865	15.5215	15.4974	15.1439	15.3817	15.5988	15.138
200917_data_matrix.csv	PE(P-18:0/20:3) (b)	754.5	1	PEP 18:0/20:3 (b)	FALSE	FALSE	FALSE	PEP	18:00:00	18	0	20:03:00	20	3		NA	NA		NA	NA	38	3	PE	14.865	14.5049	14.2915	14.5032	14.1804	13.7356	16.0917	15.482	13.742	15.9308	14.0677	13.5256	15.2702	13.8082	14.5762	14.3586	15.2555	14.1888	15.6964	13.611
200917_data_matrix.csv	PE(P-18:0/20:4)	752.6	1	PEP 18:0/20:4	FALSE	FALSE	FALSE	PEP	18:00:00	18	0	20:04:00	20	4		NA	NA		NA	NA	38	4	PE	19.5998	19.6004	19.7096	19.6402	19.8364	19.166	19.0725	19.6043	19.4968	19.4661	19.6439	19.1194	19.7071	19.2427	19.6416	19.7139	18.9774	19.6001	19.6909	19.0999
200917_data_matrix.csv	PE(P-18:0/20:5)	750.5	1	PEP 18:0/20:5	FALSE	FALSE	FALSE	PEP	18:00:00	18	0	20:05:00	20	5		NA	NA		NA	NA	38	5	PE	17.0236	16.9877	17.1896	17.3142	17.3192	16.7311	16.5919	17.2189	17.0197	16.8753	17.2147	16.7298	17.1252	16.8303	17.1728	17.3067	16.5775	17.0079	17.1911	16.8445
200917_data_matrix.csv	PE(P-18:0/22:4)	780.6	1	PEP 18:0/22:4	FALSE	FALSE	FALSE	PEP	18:00:00	18	0	22:04:00	22	4		NA	NA		NA	NA	40	4	PE	16.0739	16.2504	16.3443	16.1048	16.3052	15.681	15.9051	16.1375	16.0843	16.2572	16.4044	16.0263	16.3586	16.0882	16.0319	16.2189	16.0891	16.1147	16.2933	15.7489
200917_data_matrix.csv	PE(P-18:0/22:5) (n3)	778.5	1	PEP 18:0/22:5 (n3)	FALSE	FALSE	FALSE	PEP	18:00:00	18	0	22:05:00	22	5		NA	NA		NA	NA	40	5	PE	18.3237	18.2553	18.5028	18.4194	18.5222	17.8938	17.6956	18.3009	18.1417	18.0821	18.4285	17.8195	18.4509	17.8614	18.324	18.4101	17.6138	18.2626	18.3796	17.7716
200917_data_matrix.csv	PE(P-18:0/22:5) (n6)	778.5	1	PEP 18:0/22:5 (n6)	FALSE	FALSE	FALSE	PEP	18:00:00	18	0	22:05:00	22	5		NA	NA		NA	NA	40	5	PE	13.8031	13.9279	13.8008	13.5596	14.0142	12.9584	13.8635	14.2945	13.5602	13.8267	13.1452	12.9996	13.922	13.2822	13.7312	12.8123	13.8602	13.2269	14.0672	13.1001
200917_data_matrix.csv	PE(P-18:0/22:6)	776.6	1	PEP 18:0/22:6	FALSE	FALSE	FALSE	PEP	18:00:00	18	0	22:06:00	22	6		NA	NA		NA	NA	40	6	PE	18.706	18.7079	18.6703	18.9123	18.8485	18.4673	18.4724	18.967	18.5441	18.5411	18.6862	18.2433	18.7851	18.2775	18.8657	18.763	18.1387	18.6707	18.7938	18.4625
200917_data_matrix.csv	PE(P-18:1/18:1) (a)	728.6	1	PEP 18:1/18:1 (a)	FALSE	FALSE	FALSE	PEP	18:01:00	18	1	18:01:00	18	1		NA	NA		NA	NA	36	2	PE	17.7578	17.8041	17.7376	17.7609	17.9441	18.4142	17.534	17.3441	18.0129	17.5192	17.5725	17.8796	17.2595	17.9803	17.8495	17.8498	17.0598	18.3529	17.223	18.1523
200917_data_matrix.csv	PE(P-18:1/18:2) (a)	726.5	1	PEP 18:1/18:2 (a)	FALSE	FALSE	FALSE	PEP	18:01:00	18	1	18:02:00	18	2		NA	NA		NA	NA	36	3	PE	14.1758	14.2637	14.3299	14.3292	14.2541	14.66	14.4306	14.0666	14.482	14.409	14.2978	14.6109	14.0518	14.5903	14.4494	14.439	14.3082	14.5239	14.1844	14.419
200917_data_matrix.csv	PE(P-18:1/18:3)	724.5	1	PEP 18:1/18:3	FALSE	FALSE	FALSE	PEP	18:01:00	18	1	18:03:00	18	3		NA	NA		NA	NA	36	4	PE	8.73554	6.83336	10.1845	9.9418	8.17122	9.89438	11.4243	11.2049	9.39064	11.7674	9.91713	9.96919	10.1335	8.91826	9.1921	9.83692	11.8339	10.1191	10.8047	10.3994
200917_data_matrix.csv	PE(P-18:1/20:3) (a)	752.5	1	PEP 18:1/20:3 (a)	FALSE	FALSE	FALSE	PEP	18:01:00	18	1	20:03:00	20	3		NA	NA		NA	NA	38	4	PE	15.2057	15.2251	15.034	15.1156	14.9777	15.4454	15.642	15.3159	15.2235	15.3895	14.9821	15.217	15.3077	15.174	15.2341	15.1008	15.4861	15.3272	15.2833	15.4017
200917_data_matrix.csv	PE(P-18:1/20:3) (b)	752.5	1	PEP 18:1/20:3 (b)	FALSE	FALSE	FALSE	PEP	18:01:00	18	1	20:03:00	20	3		NA	NA		NA	NA	38	4	PE	14.2393	14.6293	14.1592	13.1558	13.4591	13.9465	15.6924	14.922	13.2077	15.1176	12.9515	13.3479	14.418	13.5398	13.2749	13.3568	15.1132	13.9498	14.3988	13.5507
200917_data_matrix.csv	PE(P-18:1/20:4) (a)	750.5	1	PEP 18:1/20:4 (a)	FALSE	FALSE	FALSE	PEP	18:01:00	18	1	20:04:00	20	4		NA	NA		NA	NA	38	5	PE	18.3064	18.3459	18.5442	18.1286	18.3065	18.3764	18.3135	18.0255	18.7199	18.7068	18.5188	18.7306	18.4376	18.6765	18.0665	18.3654	18.6909	18.591	18.5041	18.4007
200917_data_matrix.csv	PE(P-18:1/20:5) (a)	748.5	1	PEP 18:1/20:5 (a)	FALSE	FALSE	FALSE	PEP	18:01:00	18	1	20:05:00	20	5		NA	NA		NA	NA	38	6	PE	16.3767	16.4387	16.6167	16.4547	16.5223	16.592	16.2162	16.2336	16.818	16.3082	16.5858	16.5922	16.3449	16.558	16.4328	16.5319	16.214	16.7546	16.3664	16.6283
200917_data_matrix.csv	PE(P-18:1/22:4)	778.5	1	PEP 18:1/22:4	FALSE	FALSE	FALSE	PEP	18:01:00	18	1	22:04:00	22	4		NA	NA		NA	NA	40	5	PE	15.6457	15.8791	15.9179	15.4036	15.6371	15.752	15.5163	15.1481	16.2093	15.9446	15.8276	16.2305	15.7086	16.2472	15.2809	15.6106	15.7806	16.2325	15.6727	15.6742
200917_data_matrix.csv	PE(P-18:1/22:5) (a)	776.6	1	PEP 18:1/22:5 (a)	FALSE	FALSE	FALSE	PEP	18:01:00	18	1	22:05:00	22	5		NA	NA		NA	NA	40	6	PE	17.3497	17.4034	17.6418	17.2862	17.3247	17.4794	17.2909	17.0016	17.8883	17.7646	17.6076	17.8687	17.4165	17.8295	17.1763	17.3712	17.6703	17.7319	17.4117	17.5775
200917_data_matrix.csv	PE(P-18:1/22:5) (b)	776.6	1	PEP 18:1/22:5 (b)	FALSE	FALSE	FALSE	PEP	18:01:00	18	1	22:05:00	22	5		NA	NA		NA	NA	40	6	PE	13.6016	13.3261	13.143	12.851	12.9204	13.2015	13.9358	13.3504	13.3704	14.2403	12.7208	13.7488	13.5461	13.5514	12.8048	12.7755	13.7552	13.6078	13.552	13.3555
200917_data_matrix.csv	PE(P-18:1/22:6) (a)	774.5	1	PEP 18:1/22:6 (a)	FALSE	FALSE	FALSE	PEP	18:01:00	18	1	22:06:00	22	6		NA	NA		NA	NA	40	7	PE	17.6585	17.7314	17.6988	17.6858	17.6336	18.1692	17.8721	17.467	18.1341	17.8669	17.683	18.0854	17.5517	18.0344	17.6568	17.6373	17.7757	18.1198	17.58	18.2012
200917_data_matrix.csv	PE(P-19:0/20:4) (a)	766.6	1	PEP 19:0/20:4 (a)	FALSE	FALSE	FALSE	PEP	19:00:00	19	0	20:04:00	20	4		NA	NA		NA	NA	39	4	PE	13.5122	13.5509	13.9219	13.7758	13.8458	13.5051	13.3296	13.6412	13.6366	13.4728	13.7055	13.4353	13.7543	13.5281	13.6561	13.7099	13.1929	13.5356	13.5746	13.2771
200917_data_matrix.csv	PE(P-20:0/18:1)	758.6	1	PEP 20:0/18:1	FALSE	FALSE	FALSE	PEP	20:00:00	20	0	18:01:00	18	1		NA	NA		NA	NA	38	1	PE	14.7535	14.7519	14.696	15.039	15.0023	14.7693	14.2973	14.5547	14.5501	14.4238	14.6186	14.4531	14.3233	14.4729	14.9877	14.9533	14.017	14.9646	14.4757	14.7887
200917_data_matrix.csv	PE(P-20:0/18:2)	756.6	1	PEP 20:0/18:2	FALSE	FALSE	FALSE	PEP	20:00:00	20	0	18:02:00	18	2		NA	NA		NA	NA	38	2	PE	11.9828	12.1735	11.9521	12.1311	12.3612	12.1046	11.8232	11.8533	12.0062	11.9186	12.1611	12.0224	11.3978	11.9219	12.3582	12.5174	11.284	12.3695	12.2138	11.789
200917_data_matrix.csv	PE(P-20:0/20:4)	780.6	1	PEP 20:0/20:4	FALSE	FALSE	FALSE	PEP	20:00:00	20	0	20:04:00	20	4		NA	NA		NA	NA	40	4	PE	15.7598	15.8178	15.948	15.9905	15.9822	15.523	15.4131	15.8745	15.8207	15.7956	16.0327	15.6169	16.0113	15.7727	15.8792	16.0497	15.6003	15.8277	15.9519	15.4897
200917_data_matrix.csv	PE(P-20:0/22:6)	804.6	1	PEP 20:0/22:6	FALSE	FALSE	FALSE	PEP	20:00:00	20	0	22:06:00	22	6		NA	NA		NA	NA	42	6	PE	14.9587	14.9069	14.9018	15.1181	15.0342	14.7666	14.7494	15.1076	14.7671	14.7391	14.8324	14.514	14.9701	14.5643	15.2229	15.0833	14.5675	14.7796	14.9898	14.8439
200917_data_matrix.csv	PE(P-20:1/20:4)	778.5	1	PEP 20:1/20:4	FALSE	FALSE	FALSE	PEP	20:01:00	20	1	20:04:00	20	4		NA	NA		NA	NA	40	5	PE	15.6006	15.646	15.7426	15.5311	15.7249	15.6449	15.2874	15.3875	15.7775	15.3693	15.6911	15.5505	15.4866	15.5213	15.5915	15.71	15.3098	15.8367	15.4708	15.7042
200917_data_matrix.csv	PE(P-20:1/22:6) (a)	802.6	1	PEP 20:1/22:6 (a)	FALSE	FALSE	FALSE	PEP	20:01:00	20	1	22:06:00	22	6		NA	NA		NA	NA	42	7	PE	14.9236	14.8884	14.8773	14.9518	14.8719	15.0558	14.7448	14.8896	15.0525	14.7238	14.7767	14.8338	14.6447	14.9575	15.0258	14.9494	14.4392	15.2834	14.6789	15.0351
200917_data_matrix.csv	LPE(16:0) (sn2)	454.3	1	LPE 16:0 (sn2)	FALSE	FALSE	FALSE	LPE	16:00:00	16	0		NA	NA		NA	NA		NA	NA	16	0	LPE	9.75519	9.87634	9.3686	9.16921	8.99167	9.53592	9.43441	8.84478	10.1706	9.83132	9.32248	9.86477	9.6942	10.1837	9.7021	9.49153	9.92304	10.2589	9.05663	9.77594
200917_data_matrix.csv	LPE(16:0) (sn1)	454.3	1	LPE 16:0 (sn1)	FALSE	FALSE	FALSE	LPE	16:00:00	16	0		NA	NA		NA	NA		NA	NA	16	0	LPE	13.0417	13.0567	12.7193	13.1818	12.9479	13.3719	12.9007	13.1338	12.8572	12.7866	12.743	12.9531	12.5637	12.8712	13.4676	13.1803	12.5312	13.0766	12.7105	13.3049
200917_data_matrix.csv	LPE(17:0) (sn2)	468.3	1	LPE 17:0 (sn2)	FALSE	FALSE	FALSE	LPE	17:00:00	17	0		NA	NA		NA	NA		NA	NA	17	0	LPE	9.24981	8.85644	8.62572	9.14007	8.58407	8.6173	8.40046	8.78967	9.07277	8.60221	8.52602	8.90816	8.89584	9.0208	9.39413	9.43731	9.39828	8.92323	8.84422	9.05924
200917_data_matrix.csv	LPE(18:0) (sn2)	482.3	1	LPE 18:0 (sn2)	FALSE	FALSE	FALSE	LPE	18:00:00	18	0		NA	NA		NA	NA		NA	NA	18	0	LPE	8.38596	8.57265	7.51394	8.04892	8.21867	8.81958	8.29107	7.53136	7.94276	8.23903	8.07395	8.54559	7.18941	9.07669	8.32711	8.23793	8.39828	8.04972	7.8867	8.12661
200917_data_matrix.csv	LPE(18:0) (sn1)	482.3	1	LPE 18:0 (sn1)	FALSE	FALSE	FALSE	LPE	18:00:00	18	0		NA	NA		NA	NA		NA	NA	18	0	LPE	14.2366	14.1493	13.9828	14.2677	14.1349	14.2199	14.0882	14.3398	14.0073	13.9287	14.0711	13.9675	13.9136	14.0111	14.5411	14.283	13.8748	14.2375	13.9167	14.2788
200917_data_matrix.csv	LPE(18:1) (sn2)	480.3	1	LPE 18:1 (sn2)	FALSE	FALSE	FALSE	LPE	18:01:00	18	1		NA	NA		NA	NA		NA	NA	18	1	LPE	12.6562	12.6517	12.4772	12.3735	12.5773	12.7897	12.2424	12.4462	12.8423	12.5449	12.5404	12.8398	12.2543	12.7111	12.9412	12.6558	12.2814	13.1466	12.2568	13.0194
200917_data_matrix.csv	LPE(18:1) (sn1)	480.3	1	LPE 18:1 (sn1)	FALSE	FALSE	FALSE	LPE	18:01:00	18	1		NA	NA		NA	NA		NA	NA	18	1	LPE	12.0629	12.0276	11.732	12.0242	11.8622	12.3069	12.0634	12.1237	12.1204	12.084	12.159	12.1705	11.7597	12.1625	12.2852	11.9581	11.8303	12.3289	11.3883	12.437
200917_data_matrix.csv	LPE(18:2) (sn2)	478.3	1	LPE 18:2 (sn2)	FALSE	FALSE	FALSE	LPE	18:02:00	18	2		NA	NA		NA	NA		NA	NA	18	2	LPE	9.86221	10.1365	9.51795	9.74936	9.639	9.95242	10.1208	9.78078	10.0872	9.85845	9.57984	9.73824	9.33751	9.81654	10.1563	9.7735	8.95157	10.2161	9.70688	9.97796
200917_data_matrix.csv	LPE(20:4) (sn2)	502.3	1	LPE 20:4 (sn2)	FALSE	FALSE	FALSE	LPE	20:04:00	20	4		NA	NA		NA	NA		NA	NA	20	4	LPE	6.8468	6.55159	6.82944	6.72175	6.64217	6.37763	6.57698	7.60713	6.70979	6.1125	6.17425	6.56831	6.50352	5.32036	6.50303	4.29776	6.45783	6.34401	6.55508	6.19622
200917_data_matrix.csv	LPE(20:4) (sn1)	502.3	1	LPE 20:4 (sn1)	FALSE	FALSE	FALSE	LPE	20:04:00	20	4		NA	NA		NA	NA		NA	NA	20	4	LPE	13.2578	13.3784	13.3264	13.0137	13.1465	12.8875	12.9505	13.2435	13.4619	13.4041	13.3293	13.2714	13.4662	13.539	13.3092	13.4495	13.3204	13.664	13.3488	13.496
200917_data_matrix.csv	LPE(22:6) (sn2)	526.3	1	LPE 22:6 (sn2)	FALSE	FALSE	FALSE	LPE	22:06:00	22	6		NA	NA		NA	NA		NA	NA	22	6	LPE	12.7499	12.8879	12.5569	12.5296	12.7056	12.6476	12.6498	12.9282	12.7154	12.7406	12.6644	12.7127	12.8731	12.8245	13.0702	12.8099	12.763	13.0458	12.6853	13.2006
200917_data_matrix.csv	LPE(P-16:0)	438.3	1	LPEP 16:0	FALSE	FALSE	FALSE	LPEP	16:00:00	16	0		NA	NA		NA	NA		NA	NA	16	0	LPEP	13.3012	13.3218	13.0804	13.6613	13.1071	13.7717	13.3435	13.6261	13.1609	12.9864	12.947	13.3061	12.9506	13.2858	13.7962	13.2694	12.9775	13.2359	12.6765	13.761
200917_data_matrix.csv	LPE(P-18:0)	466.3	1	LPEP 18:0	FALSE	FALSE	FALSE	LPEP	18:00:00	18	0		NA	NA		NA	NA		NA	NA	18	0	LPEP	12.2413	12.2566	12.0168	12.4385	12.1775	12.3588	12.0645	12.3453	12.0122	11.8267	12.0352	11.9916	11.7576	12.0372	12.6918	12.2702	11.6804	12.2179	11.8786	12.28
200917_data_matrix.csv	LPE(P-18:1)	464.3	1	LPEP 18:1	FALSE	FALSE	FALSE	LPEP	18:01:00	18	1		NA	NA		NA	NA		NA	NA	18	1	LPEP	10.0501	10.367	10.0051	10.0384	10.0441	10.7815	9.96078	9.80145	10.4903	9.84766	9.87304	10.5907	9.49171	10.3337	10.6273	9.97865	9.95721	10.3643	9.18001	10.8156
200917_data_matrix.csv	LPE(P-20:0)	494.3	1	LPEP 20:0	FALSE	FALSE	FALSE	LPEP	20:00:00	20	0		NA	NA		NA	NA		NA	NA	20	0	LPEP	11.9173	11.8675	11.7156	11.9418	11.8673	11.8985	11.913	12.0329	11.7663	11.7774	11.7484	11.7382	11.7833	11.5251	12.0403	11.8966	11.5725	12.0036	11.7863	11.921
200917_data_matrix.csv	PI(16:0/16:0)	828.6	1	PI 16:0/16:0	FALSE	FALSE	FALSE	PI	16:00:00	16	0	16:00:00	16	0		NA	NA		NA	NA	32	0	PI	17.2637	17.2774	17.1688	17.7819	17.3656	17.1076	16.8132	17.6805	16.7565	16.7021	17.125	16.6273	17.0189	16.6785	17.9392	17.3608	16.3573	17.0015	16.934	16.9981
200917_data_matrix.csv	PI(16:0_16:1)	826.5	1	PI 16:0/16:1	FALSE	FALSE	FALSE	PI	16:00:00	16	0	16:01:00	16	1		NA	NA		NA	NA	32	1	PI	18.4648	18.5014	18.0769	18.5223	18.2467	18.9737	18.8189	18.5766	18.3715	18.4043	18.0739	18.4872	18.0317	18.4162	18.6925	18.2731	18.3045	18.6469	18.0187	18.8522
200917_data_matrix.csv	PI(34:0)	856.6	1	PI 34:0	FALSE	FALSE	FALSE	PI	1 day, 10:00:00	34	0		NA	NA		NA	NA		NA	NA	34	0	PI	17.6563	17.7422	18.0568	18.2282	17.9331	17.3311	17.3429	17.6626	17.6858	17.6094	18.1193	17.6111	17.7597	17.5883	18.2938	18.1022	17.5067	17.5605	17.7944	17.5062
200917_data_matrix.csv	PI(34:1)	854.6	1	PI 34:1	FALSE	FALSE	FALSE	PI	1 day, 10:01:00	34	1		NA	NA		NA	NA		NA	NA	34	1	PI	21.679	21.6604	21.4001	21.6846	21.5511	21.976	21.7794	21.6103	21.6234	21.562	21.3356	21.5254	21.3487	21.5984	21.7812	21.4979	21.3885	21.8244	21.2956	21.8537
200917_data_matrix.csv	PI(17:0_18:1)(15-MHDA)/PI(17:0_18:1)	868.6	1	PI 17:0/18:1(17:0)/PI 17:0/18:1	TRUE	FALSE	FALSE	PI	17:00:00	17	0	18:01:00	18	1		NA	NA		NA	NA	35	1	PI	17.3285	17.4302	17.4094	17.4553	17.4507	17.1428	17.0737	17.1681	17.3481	17.1836	17.477	17.349	17.2849	17.3969	17.4506	17.3953	17.1825	17.4383	17.3278	17.2881
200917_data_matrix.csv	PI(17:0_18:2)(15-MHDA)/PI(17:0_18:2)	866.6	1	PI 17:0/18:2(17:0)/PI 17:0/18:2	TRUE	FALSE	FALSE	PI	17:00:00	17	0	18:02:00	18	2		NA	NA		NA	NA	35	2	PI	16.3334	16.3649	16.1743	16.3556	16.264	16.6053	16.343	16.3305	16.4588	16.1811	16.1648	16.3631	16.1226	16.4308	16.3266	16.1907	16.0633	16.5269	16.0592	16.5519
200917_data_matrix.csv	PI(18:0_18:1)	882.6	1	PI 18:0/18:1	FALSE	FALSE	FALSE	PI	18:00:00	18	0	18:01:00	18	1		NA	NA		NA	NA	36	1	PI	21.6696	21.6492	21.7113	21.7904	21.6564	21.8757	21.5499	21.5061	21.855	21.652	21.7116	21.7944	21.5098	21.7916	21.779	21.7426	21.649	21.8252	21.5523	21.8717
200917_data_matrix.csv	PI(36:2)	880.6	1	PI 36:2	FALSE	FALSE	FALSE	PI	1 day, 12:02:00	36	2		NA	NA		NA	NA		NA	NA	36	2	PI	20.7695	20.8839	20.6665	20.8906	20.7025	21.5119	20.9075	20.6775	21.0542	20.557	20.5327	21.0438	20.4264	21.0229	21.0015	20.7463	20.5069	21.266	20.343	21.3841
200917_data_matrix.csv	PI(16:0_20:3) (a)	878.6	1	PI 16:0/20:3 (a)	FALSE	FALSE	FALSE	PI	16:00:00	16	0	20:03:00	20	3		NA	NA		NA	NA	36	3	PI	16.6507	16.6425	16.6529	16.433	16.5862	16.7875	17.2487	16.5975	16.8005	16.8123	16.5052	16.8105	16.599	16.9091	16.2586	16.5168	16.8551	16.8806	16.2945	16.8293
200917_data_matrix.csv	PI(16:0_20:3) (b)	878.6	1	PI 16:0/20:3 (b)	FALSE	FALSE	FALSE	PI	16:00:00	16	0	20:03:00	20	3		NA	NA		NA	NA	36	3	PI	16.8581	16.9142	16.8149	16.8817	16.8932	16.9963	16.9645	16.7341	16.9031	16.6593	16.6676	16.8316	16.6485	16.9247	16.8397	16.714	16.7336	17.118	16.4411	17.0704
200917_data_matrix.csv	PI(18:1_18:2)	878.6	1	PI 18:1/18:2	FALSE	FALSE	FALSE	PI	18:01:00	18	1	18:02:00	18	2		NA	NA		NA	NA	36	3	PI	15.9367	15.9614	15.2058	15.4007	15.3411	15.5596	17.2585	16.7196	15.3972	16.8566	15.1442	15.1704	16.3558	15.3015	15.3209	15.239	16.5659	15.4629	16.3764	15.3339
200917_data_matrix.csv	PI(16:0_20:4)	876.6	1	PI 16:0/20:4	FALSE	FALSE	FALSE	PI	16:00:00	16	0	20:04:00	20	4		NA	NA		NA	NA	36	4	PI	18.2691	18.3198	18.4338	18.3803	18.4057	18.0113	17.8707	18.2322	18.1922	18.0058	18.3737	18.1741	18.3598	18.2612	18.3567	18.3403	18.0615	18.2465	18.1826	18.0418
200917_data_matrix.csv	PI(17:0_20:4)(15-MHDA)/PI(17:0_20:4)	890.6	1	PI 17:0/20:4(17:0)/PI 17:0/20:4	TRUE	FALSE	FALSE	PI	17:00:00	17	0	20:04:00	20	4		NA	NA		NA	NA	37	4	PI	15.3987	15.4545	15.5625	15.3299	15.6006	15.0082	14.9063	15.2276	15.4421	15.1699	15.5309	15.2568	15.5656	15.4551	15.1894	15.3814	15.2211	15.3859	15.3704	15.0788
200917_data_matrix.csv	PI(37:6)	886.6	1	PI 37:6	FALSE	FALSE	FALSE	PI	1 day, 13:06:00	37	6		NA	NA		NA	NA		NA	NA	37	6	PI	10.2283	10.5374	10.4723	10.8682	10.4221	11.0821	11.1062	10.854	10.3471	10.5014	10.5501	10.8332	10.5508	10.5351	10.833	10.1657	10.8939	10.6206	10.1481	10.9696
200917_data_matrix.csv	PI(18:0_20:2)	908.6	1	PI 18:0/20:2	FALSE	FALSE	FALSE	PI	18:00:00	18	0	20:02:00	20	2		NA	NA		NA	NA	38	2	PI	18.8523	18.8226	18.1157	18.4814	18.31	18.9316	19.9473	19.619	18.4715	19.6524	18.0931	18.5623	19.1249	18.4674	18.5495	18.3266	19.4591	18.6347	19.3825	18.8713
200917_data_matrix.csv	PI(18:0_20:3) (a)	906.6	1	PI 18:0/20:3 (a)	FALSE	FALSE	FALSE	PI	18:00:00	18	0	20:03:00	20	3		NA	NA		NA	NA	38	3	PI	18.6615	18.75	18.6606	18.3947	18.5299	18.4692	19.2375	18.8238	18.8768	19.3178	18.7734	18.8343	19.0822	18.7785	18.4316	18.6251	19.5108	18.6817	19.1014	18.6664
200917_data_matrix.csv	PI(18:0_20:3) (b)	906.6	1	PI 18:0/20:3 (b)	FALSE	FALSE	FALSE	PI	18:00:00	18	0	20:03:00	20	3		NA	NA		NA	NA	38	3	PI	18.5248	18.5145	17.8435	18.4268	18.2551	18.0244	19.8024	19.1736	18.0138	19.608	17.7608	17.8287	18.8863	17.8883	17.8049	18.5113	19.5127	17.9781	19.1785	18.0981
200917_data_matrix.csv	PI(18:0_20:4)	904.6	1	PI 18:0/20:4	FALSE	FALSE	FALSE	PI	18:00:00	18	0	20:04:00	20	4		NA	NA		NA	NA	38	4	PI	21.3613	21.3552	21.6004	21.3337	21.4155	21.1069	21.0331	21.1639	21.5038	21.3665	21.5945	21.4517	21.5085	21.4514	21.2455	21.4318	21.3994	21.3408	21.5121	21.1604
200917_data_matrix.csv	PI(38:5) (a)	902.6	1	PI 38:5 (a)	FALSE	FALSE	FALSE	PI	1 day, 14:05:00	38	5		NA	NA		NA	NA		NA	NA	38	5	PI	18.7486	18.7862	18.8149	18.8365	18.8881	18.8583	18.469	18.6521	18.7886	18.4572	18.7601	18.8193	18.697	18.8728	18.7958	18.8159	18.5454	18.9367	18.5446	18.842
200917_data_matrix.csv	PI (38:5) (b)	902.6	1	PI 38:5 (b)	FALSE	FALSE	FALSE	PI	1 day, 14:05:00	38	5		NA	NA		NA	NA		NA	NA	38	5	PI	18.3927	18.4155	18.3984	18.4281	18.4629	18.2098	18.1603	18.4222	18.3092	18.0896	18.4625	18.1235	18.481	18.2926	18.4001	18.409	18.079	18.4478	18.306	18.2387
200917_data_matrix.csv	PI(38:6)	900.6	1	PI 38:6	FALSE	FALSE	FALSE	PI	1 day, 14:06:00	38	6		NA	NA		NA	NA		NA	NA	38	6	PI	16.2593	16.2297	16.1928	16.2166	16.3404	16.0969	16.2525	16.2368	16.1739	16.0708	16.2331	16.1026	16.2241	16.1384	16.2671	16.2164	16.0935	16.2832	16.1632	16.1788
200917_data_matrix.csv	PI(18:0_22:4)	932.6	1	PI 18:0/22:4	FALSE	FALSE	FALSE	PI	18:00:00	18	0	22:04:00	22	4		NA	NA		NA	NA	40	4	PI	10.2741	12.6585	11.1976	12.264	12.7797	11.7228	13.984	11.5953	11.9184	13.851	12.7648	12.8528	12.5069	12.9004	11.4084	11.7295	13.5144	12.5806	13.3793	12.5758
200917_data_matrix.csv	PI(20:0_20:4)	932.6	1	PI 20:0/20:4	FALSE	FALSE	FALSE	PI	20:00:00	20	0	20:04:00	20	4		NA	NA		NA	NA	40	4	PI	16.4067	16.3716	16.5127	16.3472	16.531	16.5089	16.2509	16.0503	16.7569	16.3291	16.6265	16.6758	16.2263	16.7036	16.4593	16.6546	16.3686	16.736	16.3655	16.5704
200917_data_matrix.csv	PI(18:0_22:5) (n3)	930.6	1	PI 18:0/22:5 (n3)	FALSE	FALSE	FALSE	PI	18:00:00	18	0	22:05:00	22	5		NA	NA		NA	NA	40	5	PI	17.7832	17.7235	17.8204	17.7539	17.837	17.6708	17.5009	17.5349	17.9515	17.7275	17.793	17.7213	17.7057	17.7645	17.7105	17.8382	17.5798	17.9663	17.6513	17.7329
200917_data_matrix.csv	PI(18:0_22:5) (n6)	930.6	1	PI 18:0/22:5 (n6)	FALSE	FALSE	FALSE	PI	18:00:00	18	0	22:05:00	22	5		NA	NA		NA	NA	40	5	PI	13.7177	13.6077	13.6784	14.0571	13.8721	13.8626	14.4503	14.3453	14.1578	14.9869	13.3965	14.2736	14.6136	14.3737	13.1548	13.7929	15.1062	14.2906	14.4028	14.3464
200917_data_matrix.csv	PI(18:0_22:6)	928.6	1	PI 18:0/22:6	FALSE	FALSE	FALSE	PI	18:00:00	18	0	22:06:00	22	6		NA	NA		NA	NA	40	6	PI	17.2623	17.3369	17.153	17.3672	17.4891	17.2433	17.1701	17.2491	17.4539	17.2055	17.1555	17.1158	17.2473	17.2095	17.307	17.4302	17.0288	17.62	17.2294	17.3102
200917_data_matrix.csv	LPI(18:0) (sn2)	618.3	1	LPI 18:0 (sn2)	FALSE	FALSE	FALSE	LPI	18:00:00	18	0		NA	NA		NA	NA		NA	NA	18	0	LPI	3.54724	5.12709	1.60705	3.39983	5.2016	5.93333	3.9086	4.76583	4.10987	6.13634	4.69313	2.56831	2.78731	4.43284	4.64321	4.4994	6.15173	1.53665	2.8867	1.67265
200917_data_matrix.csv	LPI(18:0) (sn1)	618.3	1	LPI 18:0 (sn1)	FALSE	FALSE	FALSE	LPI	18:00:00	18	0		NA	NA		NA	NA		NA	NA	18	0	LPI	10.7249	10.931	10.6469	11.2747	11.0854	10.937	10.6491	11.0829	10.7301	10.3089	10.9505	10.8583	10.6743	10.7384	11.4544	11.2142	10.401	10.8359	10.427	10.3846
200917_data_matrix.csv	LPI(18:1) (sn2)	616.3	1	LPI 18:1 (sn2)	FALSE	FALSE	FALSE	LPI	18:01:00	18	1		NA	NA		NA	NA		NA	NA	18	1	LPI	10.1755	10.1703	9.97774	10.045	10.4129	10.1189	10.0467	10.4259	9.56108	9.59792	10.0315	9.90102	9.91659	10.1498	10.0966	10.0765	9.78188	9.63468	9.04802	9.83421
200917_data_matrix.csv	LPI(18:1) (sn1)	616.3	1	LPI 18:1 (sn1)	FALSE	FALSE	FALSE	LPI	18:01:00	18	1		NA	NA		NA	NA		NA	NA	18	1	LPI	8.84115	7.63405	8.95283	8.70858	9.03569	9.51237	8.98999	8.94374	8.5235	8.87803	7.87635	8.57281	8.43939	8.21943	9.47328	8.73072	9.08805	9.10397	8.05663	8.60339
200917_data_matrix.csv	LPI(20:4) (sn2)	638.3	1	LPI 20:4 (sn2)	FALSE	FALSE	FALSE	LPI	20:04:00	20	4		NA	NA		NA	NA		NA	NA	20	4	LPI	4.75369	6.28855	4.48152	3.26232	4.26871	4.00259	3.10125	3.85894	3.10987	4.37553	3.10816	5.37567	5.18941	4.96889	3.58876	4.78319	4.89393	4.19962	4.83424	3.89505
200917_data_matrix.csv	LPI(20:4) (sn1)	638.3	1	LPI 20:4 (sn1)	FALSE	FALSE	FALSE	LPI	20:04:00	20	4		NA	NA		NA	NA		NA	NA	20	4	LPI	7.69229	7.73091	6.73634	7.01721	7.26871	6.73051	6.49357	7.63372	6.60173	6.66504	7.30784	6.9046	7.23734	6.76912	7.32295	7.02023	7.65577	6.98511	7.52229	6.77419
200917_data_matrix.csv	PS(36:1)	790.6	1	PS 36:1	FALSE	FALSE	FALSE	PS	1 day, 12:01:00	36	1		NA	NA		NA	NA		NA	NA	36	1	PS	21.6297	21.6317	21.7934	21.8084	21.6781	21.655	21.4154	21.5466	21.6995	21.4815	21.7887	21.6238	21.5953	21.6294	21.792	21.7408	21.4591	21.7006	21.5519	21.6567
200917_data_matrix.csv	PS(36:2)	788.5	1	PS 36:2	FALSE	FALSE	FALSE	PS	1 day, 12:02:00	36	2		NA	NA		NA	NA		NA	NA	36	2	PS	20.1045	20.1492	20.208	20.1629	20.0653	20.5431	20.3108	19.9113	20.4817	20.1275	20.1809	20.4667	19.9108	20.4151	20.1773	20.1394	20.1844	20.4792	19.8892	20.4676
200917_data_matrix.csv	PS(38:3)	814.6	1	PS 38:3	FALSE	FALSE	FALSE	PS	1 day, 14:03:00	38	3		NA	NA		NA	NA		NA	NA	38	3	PS	19.2382	19.3066	19.3452	19.216	19.2186	18.6654	19.456	19.6383	19.1145	19.5485	19.3538	18.9464	19.7872	19.0084	19.0892	19.2289	19.4742	18.9644	19.7698	18.8024
200917_data_matrix.csv	PS(38:4)	812.5	1	PS 38:4	FALSE	FALSE	FALSE	PS	1 day, 14:04:00	38	4		NA	NA		NA	NA		NA	NA	38	4	PS	18.1043	18.1883	18.328	17.8915	18.1992	17.8395	18.293	17.9991	18.2254	18.4382	18.3213	18.3356	18.4392	18.2617	17.7847	18.136	18.5021	18.0196	18.4365	17.9774
200917_data_matrix.csv	PS(38:5)	810.5	1	PS 38:5	FALSE	FALSE	FALSE	PS	1 day, 14:05:00	38	5		NA	NA		NA	NA		NA	NA	38	5	PS	17.0619	17.0229	17.0149	16.9032	17.0252	17.0158	17.0994	16.941	17.1409	17.044	16.9603	16.9925	17.0143	17.0443	16.8473	16.9276	16.9147	17.2465	17.0896	17.0286
200917_data_matrix.csv	PS(40:5)	838.6	1	PS 40:5	FALSE	FALSE	FALSE	PS	1 day, 16:05:00	40	5		NA	NA		NA	NA		NA	NA	40	5	PS	19.8787	19.9092	20.2196	20.0734	20.0087	19.7184	19.505	19.8938	20.1194	19.9088	20.2416	20.0159	20.1371	20.025	19.9827	20.0897	19.9508	19.9732	20.1684	19.816
200917_data_matrix.csv	PS(40:6)	836.5	1	PS 40:6	FALSE	FALSE	FALSE	PS	1 day, 16:06:00	40	6		NA	NA		NA	NA		NA	NA	40	6	PS	19.5422	19.5591	19.7089	19.7496	19.7261	19.2572	19.3113	19.583	19.5976	19.5291	19.7778	19.3675	19.7882	19.4745	19.6272	19.7567	19.2865	19.5526	19.7719	19.3114
200917_data_matrix.csv	PG(34:1)	766.6	1	PG 34:1	FALSE	FALSE	FALSE	PG	1 day, 10:01:00	34	1		NA	NA		NA	NA		NA	NA	34	1	PG	19.8909	19.8721	19.9033	19.9358	19.8678	20.0367	19.9344	19.8713	19.9375	19.8472	19.9334	19.91	19.8289	19.9413	19.9515	19.9275	19.8089	19.9578	19.7976	20.0439
200917_data_matrix.csv	PG(36:1)	764.6	1	PG 36:1	FALSE	FALSE	FALSE	PG	1 day, 12:01:00	36	1		NA	NA		NA	NA		NA	NA	36	1	PG	15.9461	16.0078	15.3375	15.2974	15.4408	16.553	17.0536	15.7672	15.9021	16.3945	15.3408	16.1356	15.6324	16.2422	15.3645	15.3588	16.5496	16.1472	15.6554	16.4948
200917_data_matrix.csv	PG(36:2)	794.6	1	PG 36:2	FALSE	FALSE	FALSE	PG	1 day, 12:02:00	36	2		NA	NA		NA	NA		NA	NA	36	2	PG	16.1212	16.1147	15.9256	15.9908	15.9786	16.193	16.243	15.9848	16.1022	16.2996	16.0202	16.1308	15.9617	16.1936	15.9592	16.0523	16.2156	16.2152	16.0496	16.2028
200917_data_matrix.csv	PG(34:2)	792.6	1	PG 34:2	FALSE	FALSE	FALSE	PG	1 day, 10:02:00	34	2		NA	NA		NA	NA		NA	NA	34	2	PG	15.8839	15.9552	15.7015	15.4084	15.5538	16.3551	16.6147	15.7156	16.1642	16.2715	15.7218	16.2422	15.8379	16.2782	15.5096	15.635	16.464	16.2339	15.8842	16.4701
200917_data_matrix.csv	CE(14:0)	614.6	1	CE 14:0	FALSE	FALSE	FALSE	CE	14:00:00	14	0		NA	NA		NA	NA		NA	NA	14	0	CE	12.0783	12.1436	12.4943	12.9534	12.4815	11.7048	12.1996	13.0312	11.2773	11.7807	12.487	11.7462	12.1539	11.0342	12.9728	12.5657	11.9749	11.4183	12.5187	11.9927
200917_data_matrix.csv	CE(15:0)	628.6	1	CE 15:0	FALSE	FALSE	FALSE	CE	15:00:00	15	0		NA	NA		NA	NA		NA	NA	15	0	CE	10.6142	10.6897	10.3282	10.8345	10.322	10.797	11.6041	10.7146	10.359	10.4689	10.5058	11.1198	10.4587	10.5816	10.9307	10.5062	11.2915	10.0524	10.6922	11.1988
200917_data_matrix.csv	CE(16:0)	642.6	1	CE 16:0	FALSE	FALSE	FALSE	CE	16:00:00	16	0		NA	NA		NA	NA		NA	NA	16	0	CE	14.2937	14.3995	14.1258	14.5571	14.3312	14.6369	15.3608	14.6839	13.8445	14.2655	14.3553	14.5181	14.2239	14.2334	14.6482	14.3443	15.0211	13.7477	14.2899	14.7253
200917_data_matrix.csv	CE(16:1)	640.6	1	CE 16:1	FALSE	FALSE	FALSE	CE	16:01:00	16	1		NA	NA		NA	NA		NA	NA	16	1	CE	14.8406	14.94	14.9123	15.321	14.9197	15.2265	15.7674	15.4011	14.4176	14.7559	14.9441	15.0962	14.8826	14.492	15.3558	15.0325	15.5089	14.2288	15.0801	15.3242
200917_data_matrix.csv	CE(16:2)	638.6	1	CE 16:2	FALSE	FALSE	FALSE	CE	16:02:00	16	2		NA	NA		NA	NA		NA	NA	16	2	CE	11.2278	10.8586	10.9734	11.6124	11.0175	11.1688	11.5841	12.0134	9.97561	10.5904	11.179	10.7058	11.1442	10.3636	11.5263	11.2893	11.1672	9.87055	11.2937	11.4051
200917_data_matrix.csv	CE(17:0)	656.6	1	CE 17:0	FALSE	FALSE	FALSE	CE	17:00:00	17	0		NA	NA		NA	NA		NA	NA	17	0	CE	11.4879	11.7049	11.5264	11.716	11.2651	11.9411	12.7235	12.0491	11.1183	11.7331	11.5834	11.9895	11.5006	11.3385	11.9648	11.5338	12.5746	10.9685	11.6624	12.1668
200917_data_matrix.csv	CE(17:1)	654.6	1	CE 17:1	FALSE	FALSE	FALSE	CE	17:01:00	17	1		NA	NA		NA	NA		NA	NA	17	1	CE	12.8226	12.818	12.4082	13.0777	12.5175	13.165	14.0199	13.0951	12.4213	12.727	12.7708	13.0424	12.581	12.4354	13.0826	12.6398	13.6986	11.8839	12.7311	13.3052
200917_data_matrix.csv	CE(18:0)	670.7	1	CE 18:0	FALSE	FALSE	FALSE	CE	18:00:00	18	0		NA	NA		NA	NA		NA	NA	18	0	CE	13.2028	13.5051	13.4008	13.8881	13.4504	13.4479	14.3386	13.7926	12.5894	13.3122	13.5387	13.3518	13.5275	12.7416	13.8374	13.5554	14.1276	12.3993	13.7199	13.5098
200917_data_matrix.csv	CE(18:1)	668.6	1	CE 18:1	FALSE	FALSE	FALSE	CE	18:01:00	18	1		NA	NA		NA	NA		NA	NA	18	1	CE	16.9163	16.9751	16.9564	17.2365	17.1163	16.9739	17.6925	17.249	16.3368	16.6343	16.9737	16.8916	16.933	16.4873	17.2957	17.1619	17.3555	16.1635	17.155	17.011
200917_data_matrix.csv	CE(18:2)	666.6	1	CE 18:2	FALSE	FALSE	FALSE	CE	18:02:00	18	2		NA	NA		NA	NA		NA	NA	18	2	CE	16.2094	16.2381	15.7864	16.2439	15.8369	16.8433	17.485	16.3897	15.8542	16.2168	15.8947	16.6641	15.8767	16.2114	16.303	15.9821	17.1385	15.6924	16.1221	16.9617
200917_data_matrix.csv	CE(18:3)	664.6	1	CE 18:3	FALSE	FALSE	FALSE	CE	18:03:00	18	3		NA	NA		NA	NA		NA	NA	18	3	CE	14.0409	14.0246	13.4824	14.0129	13.4963	14.8576	15.3558	14.1179	13.7362	14.1189	13.558	14.4076	13.7886	13.9661	13.8195	13.7437	14.9756	13.6089	13.8429	14.8546
200917_data_matrix.csv	CE(20:1)	696.7	1	CE 20:1	FALSE	FALSE	FALSE	CE	20:01:00	20	1		NA	NA		NA	NA		NA	NA	20	1	CE	12.9532	13.1165	13.4764	13.7626	13.6218	11.9927	12.7104	13.4512	12.2735	12.2914	13.5149	11.9988	13.1052	11.7579	13.9152	13.7657	12.6325	12.09	13.7432	12.1208
200917_data_matrix.csv	CE(20:2)	694.7	1	CE 20:2	FALSE	FALSE	FALSE	CE	20:02:00	20	2		NA	NA		NA	NA		NA	NA	20	2	CE	13.3242	13.4047	13.1581	13.0732	13.2993	11.6301	13.1371	14.8316	11.5871	13.4822	13.1101	11.7758	14.557	11.156	13.0727	13.24	13.0002	11.3695	15.4771	11.8447
200917_data_matrix.csv	CE(20:3)	692.6	1	CE 20:3	FALSE	FALSE	FALSE	CE	20:03:00	20	3		NA	NA		NA	NA		NA	NA	20	3	CE	15.335	15.3468	15.6016	15.47	15.5264	15.0618	15.7253	15.9175	14.244	14.8496	15.6058	14.8024	16.046	14.4586	15.309	15.5	15.433	14.123	16.752	15.0384
200917_data_matrix.csv	CE(20:4)	690.6	1	CE 20:4	FALSE	FALSE	FALSE	CE	20:04:00	20	4		NA	NA		NA	NA		NA	NA	20	4	CE	16.656	16.6523	16.1969	16.3442	16.2149	17.408	18.2364	16.5278	16.3504	17.0227	16.3269	17.1692	16.4357	16.7997	16.3147	16.1533	17.8583	16.197	16.8214	17.4743
200917_data_matrix.csv	CE(20:5)	688.6	1	CE 20:5	FALSE	FALSE	FALSE	CE	20:05:00	20	5		NA	NA		NA	NA		NA	NA	20	5	CE	14.516	14.5858	14.4598	14.4484	14.3687	15.2736	15.986	14.4577	14.2437	14.6595	14.506	14.9094	14.4599	14.5595	14.3946	14.3827	15.3937	14.1004	14.9003	15.2809
200917_data_matrix.csv	CE(22:0)	726.7	1	CE 22:0	FALSE	FALSE	FALSE	CE	22:00:00	22	0		NA	NA		NA	NA		NA	NA	22	0	CE	8.36644	8.78905	9.09087	9.50645	9.57912	7.17252	8.33007	9.37857	7.90429	7.7602	9.40049	7.93289	9.39358	6.74027	9.87416	9.14074	7.55028	6.87055	9.56316	7.51396
200917_data_matrix.csv	CE(22:1)	724.7	1	CE 22:1	FALSE	FALSE	FALSE	CE	22:01:00	22	1		NA	NA		NA	NA		NA	NA	22	1	CE	11.7586	12.0333	12.5094	12.7293	12.8642	9.59692	10.1834	12.5086	11.1211	10.7707	12.423	10.4012	12.2532	9.76375	12.8438	13.007	10.4065	10.9102	12.8013	9.8105
200917_data_matrix.csv	CE(22:4)	718.7	1	CE 22:4	FALSE	FALSE	FALSE	CE	22:04:00	22	4		NA	NA		NA	NA		NA	NA	22	4	CE	14.7863	14.8402	15.9462	15.3843	15.6868	12.2576	12.8613	15.212	12.5977	12.9686	15.9645	12.517	15.9082	12.3789	15.062	15.6011	13.0477	12.4797	16.4548	12.2102
200917_data_matrix.csv	CE(22:5) (n3)	716.6	1	CE 22:5 (n3)	FALSE	FALSE	FALSE	CE	22:05:00	22	5		NA	NA		NA	NA		NA	NA	22	5	CE	12.0351	12.0917	12.7944	12.5775	12.852	11.7571	12.1083	12.7623	10.812	11.2851	12.5294	11.3418	12.7006	11.0996	12.5846	12.6181	11.554	11.0063	13.1353	11.4281
200917_data_matrix.csv	CE(22:5) (n6)	716.6	1	CE 22:5 (n6)	FALSE	FALSE	FALSE	CE	22:05:00	22	5		NA	NA		NA	NA		NA	NA	22	5	CE	16.2734	16.3519	17.3	16.8117	17.1812	14.3664	14.9634	16.6856	14.4012	14.8484	17.2881	14.3306	17.3105	14.2488	16.6223	17.1621	14.8478	14.3415	17.9052	14.497
200917_data_matrix.csv	CE(22:6)	714.6	1	CE 22:6	FALSE	FALSE	FALSE	CE	22:06:00	22	6		NA	NA		NA	NA		NA	NA	22	6	CE	17.5511	17.5843	18.0676	18.0925	18.1498	17.0147	17.43	18.125	16.3568	16.5505	18.0586	16.5915	18.0841	16.3786	17.963	18.1575	17.0417	16.3166	18.5636	16.9038
200917_data_matrix.csv	CE(24:0)	754.7	1	CE 24:0	FALSE	FALSE	FALSE	CE	1 day, 0:00:00	24	0		NA	NA		NA	NA		NA	NA	24	0	CE	9.20435	9.48464	10.0094	10.6649	10.4648	7.90346	7.32042	10.5886	8.48056	8.37051	10.125	8.34967	9.60566	7.41469	10.4919	10.5179	7.35906	8.48696	10.258	7.40962
200917_data_matrix.csv	CE(24:1)	752.7	1	CE 24:1	FALSE	FALSE	FALSE	CE	1 day, 0:01:00	24	1		NA	NA		NA	NA		NA	NA	24	1	CE	12.8659	12.8982	13.6001	13.7879	13.9518	10.288	10.2472	13.6722	11.7223	11.5482	13.5668	10.4728	13.2796	10.3859	13.9978	13.8571	10.4867	11.7359	13.7052	10.1307
200917_data_matrix.csv	CE(24:4)	746.7	1	CE 24:4	FALSE	FALSE	FALSE	CE	1 day, 0:04:00	24	4		NA	NA		NA	NA		NA	NA	24	4	CE	14.0051	14.0749	15.4814	14.6411	15.0614	10.9863	11.5138	13.8857	11.6892	12.2304	15.3877	11.5008	14.2598	11.1984	14.5269	15.2276	11.4906	11.7091	14.8033	11.0258
200917_data_matrix.csv	CE(24:5)	744.7	1	CE 24:5	FALSE	FALSE	FALSE	CE	1 day, 0:05:00	24	5		NA	NA		NA	NA		NA	NA	24	5	CE	14.4809	14.5294	15.9021	15.3501	15.6196	12.1361	12.512	14.5103	12.5147	12.1736	15.7423	12.4445	15.0103	12.1631	15.1871	15.7791	12.3651	12.6896	15.4	12.2617
200917_data_matrix.csv	CE(24:6)	742.7	1	CE 24:6	FALSE	FALSE	FALSE	CE	1 day, 0:06:00	24	6		NA	NA		NA	NA		NA	NA	24	6	CE	14.4623	14.375	14.7765	14.7899	15.1373	11.0005	12.4198	15.7909	12.2798	13.1245	14.8983	11.2562	15.9682	11.4113	14.3615	14.8273	12.2663	11.7294	16.5166	11.3527
200917_data_matrix.csv	COH	369.4	1	COH	FALSE	TRUE	FALSE	NA	NA	NA	NA	NA	NA	NA	NA	NA	NA	NA	NA	NA	NA	NA	NA	13.4167	13.342	13.8643	13.789	13.4997	13.404	13.5322	13.4472	13.6893	13.6553	14.0262	13.9585	13.6365	13.555	13.5764	13.7202	14.287	13.239	13.8973	13.5183
200917_data_matrix.csv	DE(16:0)	640.8	1	DE 16:0	FALSE	FALSE	FALSE	DE	16:00:00	16	0		NA	NA		NA	NA		NA	NA	16	0	DE	14.7059	14.5231	14.4232	14.9869	14.8971	15.3094	14.0476	14.7588	14.333	13.5159	14.3495	14.3153	14.2389	14.4323	15.1231	14.7328	13.2056	14.7987	13.8497	15.1402
200917_data_matrix.csv	DE(18:1)	666.8	1	DE 18:1	FALSE	FALSE	FALSE	DE	18:01:00	18	1		NA	NA		NA	NA		NA	NA	18	1	DE	14.5283	14.5714	14.169	14.4314	14.469	15.3784	14.3964	14.4428	14.523	13.7928	14.3083	14.586	14.0603	14.6476	14.622	14.547	13.8172	14.8909	13.9983	15.3132
200917_data_matrix.csv	DE(18:2)	664.8	1	DE 18:2	FALSE	FALSE	FALSE	DE	18:02:00	18	2		NA	NA		NA	NA		NA	NA	18	2	DE	10.7597	10.8721	10.2605	10.3875	10.4808	11.3183	11.5374	10.6847	10.534	10.4284	10.2566	10.6322	10.1015	11.0201	9.83669	10.3735	10.7998	10.4644	9.97871	11.1638
200917_data_matrix.csv	DE(20:4)	688.8	1	DE 20:4	FALSE	FALSE	FALSE	DE	20:04:00	20	4		NA	NA		NA	NA		NA	NA	20	4	DE	10.3869	9.9955	9.11749	9.04368	9.66259	10.631	11.0721	9.35279	9.93642	10.4404	9.51968	10.9144	9.94574	10.1648	9.27418	9.77025	11.0786	10.1415	8.50561	10.5855
200917_data_matrix.csv	DE(22:6)	712.8	1	DE 22:6	FALSE	FALSE	FALSE	DE	22:06:00	22	6		NA	NA		NA	NA		NA	NA	22	6	DE	10.8692	11.143	10.7051	10.462	10.4083	11.0592	11.4527	9.36475	11.5092	10.8558	11.0068	11.5784	10.8846	11.3624	10.5554	10.9751	10.806	11.3579	11.3142	11.4342
200917_data_matrix.csv	AcylCarnitine(12:0)	344.3	1	AcylCarnitine 12:0	FALSE	FALSE	FALSE	AcylCarnitine	12:00:00	12	0		NA	NA		NA	NA		NA	NA	12	0	AcylCarnitine	16.19	16.2237	16.3816	16.4025	16.2135	16.1225	16.2237	16.9575	16.0037	16.2252	16.0168	15.6187	16.4515	15.6267	16.4931	16.4571	15.485	16.1989	16.1917	15.9418
200917_data_matrix.csv	AcylCarnitine(13:0)	358.3	1	AcylCarnitine 13:0	FALSE	FALSE	FALSE	AcylCarnitine	13:00:00	13	0		NA	NA		NA	NA		NA	NA	13	0	AcylCarnitine	13.1462	13.1389	13.3658	12.811	13.3273	12.688	13.1295	13.2685	13.4838	13.8689	13.1323	13.1164	13.598	13.2134	12.8988	13.2285	13.2378	13.5471	13.3794	12.6554
200917_data_matrix.csv	AcylCarnitine(14:0)	372.3	1	AcylCarnitine 14:0	FALSE	FALSE	FALSE	AcylCarnitine	14:00:00	14	0		NA	NA		NA	NA		NA	NA	14	0	AcylCarnitine	20.4938	20.4916	20.5762	20.2138	20.6482	20.3131	20.1072	20.3879	20.9894	20.9227	20.2853	20.424	20.6586	20.4284	20.4374	20.5902	20.0883	21.0235	20.6502	20.0355
200917_data_matrix.csv	AcylCarnitine(14:1)	370.3	1	AcylCarnitine 14:1	FALSE	FALSE	FALSE	AcylCarnitine	14:01:00	14	1		NA	NA		NA	NA		NA	NA	14	1	AcylCarnitine	17.1651	17.1608	16.7459	16.5371	16.9011	17.6106	17.8742	16.9998	17.686	17.8582	16.4727	17.1741	17.0162	17.1817	16.7169	16.9646	16.9661	17.9374	17.1473	17.462
200917_data_matrix.csv	AcylCarnitine(14:2)	368.3	1	AcylCarnitine 14:2	FALSE	FALSE	FALSE	AcylCarnitine	14:02:00	14	2		NA	NA		NA	NA		NA	NA	14	2	AcylCarnitine	11.1721	11.085	10.1214	10.587	10.5625	11.0504	13.3253	11.986	10.6037	12.185	9.7894	10.129	11.4368	10.4641	10.6137	10.4485	11.5365	11.0117	11.2176	11.1045
200917_data_matrix.csv	AcylCarnitine(15:0) (b)	386.3	1	AcylCarnitine 15:0 (b)	FALSE	FALSE	FALSE	AcylCarnitine	15:00:00	15	0		NA	NA		NA	NA		NA	NA	15	0	AcylCarnitine	16.9187	16.9625	17.0601	16.3363	17.0029	16.4217	16.358	16.4364	17.6448	17.4997	16.8566	17.135	17.1865	17.1726	16.4929	16.9098	16.8905	17.6073	17.0464	16.2986
200917_data_matrix.csv	AcylCarnitine(16:0)	400.4	1	AcylCarnitine 16:0	FALSE	FALSE	FALSE	AcylCarnitine	16:00:00	16	0		NA	NA		NA	NA		NA	NA	16	0	AcylCarnitine	21.7816	21.8051	22.0619	21.2506	21.9238	21.3374	20.8257	21.27	22.4713	22.0654	21.8696	21.9689	21.9857	22.0059	21.3987	21.8901	21.3836	22.4127	21.9065	21.2155
200917_data_matrix.csv	AcylCarnitine(16:1)	398.3	1	AcylCarnitine 16:1	FALSE	FALSE	FALSE	AcylCarnitine	16:01:00	16	1		NA	NA		NA	NA		NA	NA	16	1	AcylCarnitine	19.2086	19.2554	18.5335	18.3923	18.7641	19.2881	20.1399	18.8803	19.6896	20.6313	18.3324	19.0801	19.1626	19.1021	18.6473	18.7388	19.8081	19.7466	19.4359	19.1059
200917_data_matrix.csv	AcylCarnitine(17:0) (a)	414.4	1	AcylCarnitine 17:0 (a)	FALSE	FALSE	FALSE	AcylCarnitine	17:00:00	17	0		NA	NA		NA	NA		NA	NA	17	0	AcylCarnitine	13.784	13.7455	14.1069	13.0343	13.8669	13.1944	12.881	13.0819	14.4276	14.1185	14.0508	14.0547	14.1346	14.0798	13.2216	13.8656	13.664	14.2941	13.9445	13.2542
200917_data_matrix.csv	AcylCarnitine(17:0) (b)	414.4	1	AcylCarnitine 17:0 (b)	FALSE	FALSE	FALSE	AcylCarnitine	17:00:00	17	0		NA	NA		NA	NA		NA	NA	17	0	AcylCarnitine	15.0196	14.9171	15.5429	14.2499	15.2698	14.205	13.709	14.2231	15.7097	15.0391	15.3418	15.1827	15.4263	15.2933	14.4539	15.2265	14.6679	15.5393	15.1834	14.2505
200917_data_matrix.csv	AcylCarnitine(18:0)	428.4	1	AcylCarnitine 18:0	FALSE	FALSE	FALSE	AcylCarnitine	18:00:00	18	0		NA	NA		NA	NA		NA	NA	18	0	AcylCarnitine	17.2981	17.2909	17.6317	16.5465	17.4474	16.5747	16.4516	16.8036	17.9587	17.5893	17.4201	17.3401	17.6204	17.3353	16.7837	17.3407	17.0187	17.8188	17.4062	16.5341
200917_data_matrix.csv	AcylCarnitine(18:1)	426.4	1	AcylCarnitine 18:1	FALSE	FALSE	FALSE	AcylCarnitine	18:01:00	18	1		NA	NA		NA	NA		NA	NA	18	1	AcylCarnitine	19.7474	19.8165	19.6732	19.2772	19.7867	19.7405	19.3753	19.1043	20.5715	20.1815	19.5559	20.0245	19.6744	20.0568	19.6794	19.7009	19.5198	20.559	19.8512	19.6188
200917_data_matrix.csv	AcylCarnitine(18:2)	424.3	1	AcylCarnitine 18:2	FALSE	FALSE	FALSE	AcylCarnitine	18:02:00	18	2		NA	NA		NA	NA		NA	NA	18	2	AcylCarnitine	15.7105	15.7023	14.9639	14.658	15.0611	15.226	17.0337	15.4805	15.7413	17.2636	14.8467	15.2521	15.7994	15.2402	15.02	15.0259	16.604	15.8255	16.1115	15.0827
200917_data_matrix.csv	DG(14:0_16:0)	558.5	1	DG 14:0/16:0	FALSE	FALSE	FALSE	DG	14:00:00	14	0	16:00:00	16	0		NA	NA		NA	NA	30	0	DG	16.2421	16.1876	16.2293	16.696	16.1917	16.2681	16.0524	16.7258	15.6673	15.6845	16.147	15.8227	16.1371	15.8462	16.75	16.2888	15.4694	15.9046	15.9369	16.058
200917_data_matrix.csv	DG(16:0_16:0)	586.5	1	DG 16:0/16:0	FALSE	FALSE	FALSE	DG	16:00:00	16	0	16:00:00	16	0		NA	NA		NA	NA	32	0	DG	18.2469	18.2293	18.3629	19.028	18.4874	18.1985	17.7345	18.8285	17.7453	17.3582	18.4528	17.815	18.3456	17.7492	19.0888	18.602	17.3242	17.8298	18.2717	18.041
200917_data_matrix.csv	DG(16:0_16:1)	584.5	1	DG 16:0/16:1	FALSE	FALSE	FALSE	DG	16:00:00	16	0	16:01:00	16	1		NA	NA		NA	NA	32	1	DG	17.5648	17.5724	17.0793	17.7898	17.3516	18.2083	18.2761	18.1053	17.0146	17.4799	17.0529	17.1949	17.5129	17.3285	17.9278	17.3866	17.6138	17.4907	17.4423	17.9607
200917_data_matrix.csv	DG(14:0_18:2)	582.5	1	DG 14:0/18:2	FALSE	FALSE	FALSE	DG	14:00:00	14	0	18:02:00	18	2		NA	NA		NA	NA	32	2	DG	11.7567	11.8693	11.1794	11.3957	11.5461	12.1373	13.3944	12.0036	11.0265	12.3391	11.3953	11.7517	12.0318	11.9163	11.5026	11.495	12.869	11.7326	12.0783	12.0357
200917_data_matrix.csv	DG(16:0_18:1)	612.6	1	DG 16:0/18:1	FALSE	FALSE	FALSE	DG	16:00:00	16	0	18:01:00	18	1		NA	NA		NA	NA	34	1	DG	18.858	18.813	18.762	19.2358	18.819	19.407	18.939	19.0671	18.5302	18.3474	18.8187	18.8074	18.7232	18.7503	19.2494	18.9219	18.5216	18.843	18.7396	19.3106
200917_data_matrix.csv	DG(16:1_18:1)	610.5	1	DG 16:1/18:1	FALSE	FALSE	FALSE	DG	16:01:00	16	1	18:01:00	18	1		NA	NA		NA	NA	34	2	DG	16.7254	16.7055	15.9674	16.4702	16.122	17.7384	17.9514	16.9223	16.5416	16.9739	15.954	16.9253	16.5007	16.9046	16.5458	16.3874	17.2762	16.971	16.5568	17.6318
200917_data_matrix.csv	DG(16:0_18:2)	610.5	1	DG 16:0/18:2	FALSE	FALSE	FALSE	DG	16:00:00	16	0	18:02:00	18	2		NA	NA		NA	NA	34	2	DG	15.1646	15.1381	15.0086	15.2736	15.0151	15.34	16.0727	15.3894	14.7422	15.1844	15.0895	15.0995	15.2398	15.1254	15.0141	15.2208	15.5911	14.9045	15.1312	15.3539
200917_data_matrix.csv	DG(18:0_18:1)	640.6	1	DG 18:0/18:1	FALSE	FALSE	FALSE	DG	18:00:00	18	0	18:01:00	18	1		NA	NA		NA	NA	36	1	DG	16.5655	16.5322	16.2501	16.6712	16.5206	16.892	16.8184	16.5572	16.3482	16.0026	16.2599	16.5162	16.244	16.6293	16.6785	16.5208	16.3879	16.5366	16.2479	16.8637
200917_data_matrix.csv	DG(18:1_18:1)	638.6	1	DG 18:1/18:1	FALSE	FALSE	FALSE	DG	18:01:00	18	1	18:01:00	18	1		NA	NA		NA	NA	36	2	DG	19.1453	18.9857	18.9953	19.0828	18.9062	19.739	19.4713	18.9747	19.1607	19.0656	19.0379	19.5294	18.9126	19.4556	19.1522	19.1883	19.2474	19.3166	18.9877	19.7652
200917_data_matrix.csv	DG(18:0_18:2)	638.6	1	DG 18:0/18:2	FALSE	FALSE	FALSE	DG	18:00:00	18	0	18:02:00	18	2		NA	NA		NA	NA	36	2	DG	13.7058	13.4969	13.7534	13.5458	13.7202	14.0907	14.1356	13.4761	13.4659	13.6909	13.624	13.9615	13.3641	13.8299	13.6937	13.7465	13.9987	13.6319	13.7448	13.9371
200917_data_matrix.csv	DG(18:1_18:2)	636.6	1	DG 18:1/18:2	FALSE	FALSE	FALSE	DG	18:01:00	18	1	18:02:00	18	2		NA	NA		NA	NA	36	3	DG	15.7781	15.4049	15.6673	15.5279	15.4145	15.9456	16.4668	15.6083	15.5429	15.9643	15.7601	16.2394	15.7099	15.9996	15.5905	15.7093	16.2419	15.5614	15.8213	16.054
200917_data_matrix.csv	DG(18:2_18:2)	634.5	1	DG 18:2/18:2	FALSE	FALSE	FALSE	DG	18:02:00	18	2	18:02:00	18	2		NA	NA		NA	NA	36	4	DG	13.3101	12.8869	13.207	12.7183	12.6315	13.1904	13.7231	13.1804	13.0297	13.7729	13.2871	13.6526	13.0691	13.4594	13.0783	13.1378	12.8873	13.0238	13.3982	13.242
200917_data_matrix.csv	DG(18:1_18:3)	634.5	1	DG 18:1/18:3	FALSE	FALSE	FALSE	DG	18:01:00	18	1	18:03:00	18	3		NA	NA		NA	NA	36	4	DG	13.2806	12.7742	13.0324	13.147	12.8939	13.321	13.1254	13.1162	12.6142	13.2612	13.1891	13.7529	13.1816	13.4292	13.1092	13.2359	13.4822	12.9534	13.0564	13.42
200917_data_matrix.csv	DG(16:0_20:4)	634.5	1	DG 16:0/20:4	FALSE	FALSE	FALSE	DG	16:00:00	16	0	20:04:00	20	4		NA	NA		NA	NA	36	4	DG	14.7747	14.7821	14.6385	14.5427	14.7308	15.2326	15.4522	14.5589	14.7549	14.784	14.8362	15.1993	14.7836	15.3072	14.626	14.9892	15.6165	14.7403	14.8514	15.2181
200917_data_matrix.csv	DG(18:1_20:3)	662.6	1	DG 18:1/20:3	FALSE	FALSE	FALSE	DG	18:01:00	18	1	20:03:00	20	3		NA	NA		NA	NA	38	4	DG	13.7428	13.6347	13.5045	13.0847	13.0155	13.7873	15.0042	13.6126	13.5738	14.6361	13.5631	14.0336	14.0497	14.3114	12.8077	13.6298	15.2454	13.3824	14.5124	13.7842
200917_data_matrix.csv	DG(18:0_20:4)	662.6	1	DG 18:0/20:4	FALSE	FALSE	FALSE	DG	18:00:00	18	0	20:04:00	20	4		NA	NA		NA	NA	38	4	DG	15.4822	15.5466	15.0562	14.8909	15.3285	15.8076	16.4139	14.8267	15.1917	15.3461	15.1877	15.9503	15.2792	15.9152	15.0153	15.4114	16.2182	15.3012	15.4205	16.014
200917_data_matrix.csv	DG(18:1_20:4)	660.6	1	DG 18:1/20:4	FALSE	FALSE	FALSE	DG	18:01:00	18	1	20:04:00	20	4		NA	NA		NA	NA	38	5	DG	14.785	14.8087	14.3469	14.0308	14.2676	15.1914	15.6078	13.8934	14.6397	14.8605	14.3118	15.5804	14.5188	15.465	14.0506	14.4542	15.7924	14.675	14.4418	15.3017
200917_data_matrix.csv	DG(16:0_22:5)	660.6	1	DG 16:0/22:5	FALSE	FALSE	FALSE	DG	16:00:00	16	0	22:05:00	22	5		NA	NA		NA	NA	38	5	DG	15.2846	15.4099	15.4091	15.1071	15.2965	15.4917	15.5556	15.115	15.0951	15.5353	15.5403	15.5201	15.4415	15.5023	14.8159	15.4569	15.732	15.3214	15.6814	15.3836
200917_data_matrix.csv	DG(18:2_20:4)	658.5	1	DG 18:2/20:4	FALSE	FALSE	FALSE	DG	18:02:00	18	2	20:04:00	20	4		NA	NA		NA	NA	38	6	DG	9.85663	9.61218	9.31441	9.50454	9.06667	9.26234	10.44	9.72312	10.2417	10.551	9.81034	10.4448	10.0754	11.3118	9.04567	9.18772	11.0393	10.0298	10.1602	10.4918
200917_data_matrix.csv	DG(16:0_22:6)	658.5	1	DG 16:0/22:6	FALSE	FALSE	FALSE	DG	16:00:00	16	0	22:06:00	22	6		NA	NA		NA	NA	38	6	DG	15.5116	15.4386	15.4256	15.3892	15.4399	15.4834	15.7184	15.3643	15.3275	15.3837	15.3025	15.3553	15.648	15.4771	15.201	15.5535	15.6692	15.313	15.7545	15.6839
200917_data_matrix.csv	TG(48:2) (NL-16:0)	820.8	1	TG 48:2 (NL 16:0)	FALSE	FALSE	FALSE	TG	2 days, 0:02:00	48	2		NA	NA		NA	NA		NA	NA	48	2	TG	17.2853	17.2646	16.7806	16.9593	16.9204	17.9364	17.9613	17.1901	17.4134	17.4416	16.7524	17.4455	16.8171	17.4163	17.1177	16.8325	17.5654	17.5231	16.8998	17.6866
200917_data_matrix.csv	TG(48:2) (NL-18:1)	820.8	1	TG 48:2 (NL 18:1)	FALSE	FALSE	FALSE	TG	2 days, 0:02:00	48	2		NA	NA		NA	NA		NA	NA	48	2	TG	17.622	17.5915	17.1776	17.2657	17.2441	18.2983	17.964	17.3606	17.9489	17.5511	17.097	17.9214	17.083	17.8381	17.3963	17.1796	17.6373	18.0496	17.0044	18.1334
200917_data_matrix.csv	TG(48:3) (NL-18:2)	818.8	1	TG 48:3 (NL 18:2)	FALSE	FALSE	FALSE	TG	2 days, 0:03:00	48	3		NA	NA		NA	NA		NA	NA	48	3	TG	13.8508	13.7768	13.1384	12.8813	12.9402	13.9216	15.2492	13.497	13.7363	14.6859	12.9301	13.9345	13.5223	13.6663	12.8704	12.9459	14.8462	13.7475	13.5464	13.7942
200917_data_matrix.csv	TG(50:1) (NL-14:0)	850.8	1	TG 50:1 (NL 14:0)	FALSE	FALSE	FALSE	TG	2 days, 2:01:00	50	1		NA	NA		NA	NA		NA	NA	50	1	TG	15.7061	15.6224	15.799	15.8445	15.8188	15.8628	15.4503	15.6808	15.9164	15.4794	15.759	15.7434	15.5785	15.7501	15.8961	15.8484	15.4409	15.822	15.6433	15.7886
200917_data_matrix.csv	TG(50:4) (NL-14:0)	844.8	1	TG 50:4 (NL 14:0)	FALSE	FALSE	FALSE	TG	2 days, 2:04:00	50	4		NA	NA		NA	NA		NA	NA	50	4	TG	13.3696	12.7656	12.6026	12.3939	12.5282	12.7004	13.5798	12.6958	13.3924	13.4535	12.3685	13.7294	13.353	13.6855	12.4489	12.8198	14.3655	13.1285	13.3077	13.1078
200917_data_matrix.csv	TG(48:2) (NL-14:1)	820.8	1	TG 48:2 (NL 14:1)	FALSE	FALSE	FALSE	TG	2 days, 0:02:00	48	2		NA	NA		NA	NA		NA	NA	48	2	TG	15.7354	15.6953	15.3093	15.1179	15.2558	16.3416	16.1365	15.3221	16.2025	15.8736	15.0976	16.1425	15.1213	16.0139	15.3005	15.256	15.9177	16.2595	15.1843	16.1162
200917_data_matrix.csv	TG(48:2) (NL-16:1)	820.8	1	TG 48:2 (NL 16:1)	FALSE	FALSE	FALSE	TG	2 days, 0:02:00	48	2		NA	NA		NA	NA		NA	NA	48	2	TG	18.4434	18.3772	17.7769	17.9251	17.8706	18.998	19.3556	18.4494	18.4186	18.7698	17.6883	18.5845	18.0604	18.4995	18.0284	17.8451	18.9179	18.5498	18.1093	18.7416
200917_data_matrix.csv	TG(50:3) (NL-14:1)	846.8	1	TG 50:3 (NL 14:1)	FALSE	FALSE	FALSE	TG	2 days, 2:03:00	50	3		NA	NA		NA	NA		NA	NA	50	3	TG	14.8117	14.8138	14.2272	13.936	14.1811	15.6104	15.4816	14.0799	15.6098	15.2403	13.9658	15.3917	14.1004	15.3169	13.9258	14.0296	15.1461	15.5973	14.2915	15.5022
200917_data_matrix.csv	TG(50:3) (NL-18:1)	846.8	1	TG 50:3 (NL 18:1)	FALSE	FALSE	FALSE	TG	2 days, 2:03:00	50	3		NA	NA		NA	NA		NA	NA	50	3	TG	17.4965	17.4967	16.8647	16.775	16.931	18.3715	18.2563	16.87	17.9969	17.8042	16.821	18.0154	16.8361	17.9095	16.7857	16.7426	17.9198	18.0136	16.8925	18.1785
200917_data_matrix.csv	TG(49:1) (NL-15:0)	836.8	1	TG 49:1 (NL 15:0)	FALSE	FALSE	FALSE	TG	2 days, 1:01:00	49	1		NA	NA		NA	NA		NA	NA	49	1	TG	14.9169	14.7853	14.951	14.7731	14.9218	14.9613	14.5866	14.4992	14.9559	14.4438	14.8323	15	14.6044	15.1002	14.7172	14.838	14.714	14.7711	14.5944	14.8653
200917_data_matrix.csv	TG(51:2) (NL-15:0)	862.8	1	TG 51:2 (NL 15:0)	FALSE	FALSE	FALSE	TG	2 days, 3:02:00	51	2		NA	NA		NA	NA		NA	NA	51	2	TG	14.0302	13.9804	13.9717	13.5821	13.9921	14.2973	13.9861	13.1614	14.324	13.7169	13.8645	14.3684	13.6292	14.4098	13.2908	13.6738	14.2044	14.1683	13.5244	14.2365
200917_data_matrix.csv	TG(48:0) (NL-16:0)	824.8	1	TG 48:0 (NL 16:0)	FALSE	FALSE	FALSE	TG	2 days, 0:00:00	48	0		NA	NA		NA	NA		NA	NA	48	0	TG	19.36	19.3311	19.5569	20.0145	19.6739	19.2151	18.6906	19.81	19.0169	18.5077	19.5903	18.8485	19.2512	18.8726	20.1055	19.7513	18.4742	19.088	19.2728	19.0509
200917_data_matrix.csv	TG(50:0) (NL-18:0)	852.8	1	TG 50:0 (NL 18:0)	FALSE	FALSE	FALSE	TG	2 days, 2:00:00	50	0		NA	NA		NA	NA		NA	NA	50	0	TG	17.6341	17.5715	17.9444	18.2515	17.9654	17.3636	16.9306	18.0538	17.3894	16.9342	17.9715	17.1113	17.6507	17.1777	18.3087	18.121	16.8386	17.4214	17.6981	17.2708
200917_data_matrix.csv	TG(50:1) (NL-18:1)	850.8	1	TG 50:1 (NL 18:1)	FALSE	FALSE	FALSE	TG	2 days, 2:01:00	50	1		NA	NA		NA	NA		NA	NA	50	1	TG	19.7351	19.6758	19.8462	19.9742	19.8552	19.8795	19.3771	19.7694	19.7357	19.2163	19.8302	19.6576	19.5745	19.6301	20.0369	19.8778	19.2952	19.7286	19.5791	19.7806
200917_data_matrix.csv	TG(50:2) (NL-18:2)	848.8	1	TG 50:2 (NL 18:2)	FALSE	FALSE	FALSE	TG	2 days, 2:02:00	50	2		NA	NA		NA	NA		NA	NA	50	2	TG	15.8639	15.8135	15.8935	15.5624	15.7767	15.6377	16.3795	15.8528	15.5879	16.0163	15.8099	15.7228	15.9133	15.7511	15.5639	15.6679	16.05	15.4835	15.879	15.5654
200917_data_matrix.csv	TG(50:2) (NL-18:1)	848.8	1	TG 50:2 (NL 18:1)	FALSE	FALSE	FALSE	TG	2 days, 2:02:00	50	2		NA	NA		NA	NA		NA	NA	50	2	TG	19.8656	19.8388	19.6691	19.6392	19.6571	20.4604	20.0934	19.5652	20.1616	19.7619	19.615	20.176	19.4634	20.1249	19.707	19.6437	19.8857	20.1787	19.4437	20.3152
200917_data_matrix.csv	TG(52:1) (NL-18:0)	878.8	1	TG 52:1 (NL 18:0)	FALSE	FALSE	FALSE	TG	2 days, 4:01:00	52	1		NA	NA		NA	NA		NA	NA	52	1	TG	18.8583	18.8431	19.1057	19.166	19.1315	18.871	18.4149	18.8737	18.9257	18.4168	19.1191	18.7893	18.8384	18.7726	19.1665	19.1675	18.3687	18.8242	18.8319	18.8126
200917_data_matrix.csv	TG(52:2) (NL-16:0)	876.8	1	TG 52:2 (NL 16:0)	FALSE	FALSE	FALSE	TG	2 days, 4:02:00	52	2		NA	NA		NA	NA		NA	NA	52	2	TG	19.8168	19.7862	19.8404	19.7284	19.8061	20.1728	19.7327	19.5153	20.0876	19.5819	19.7927	20.05	19.5217	20.0591	19.7435	19.7428	19.6841	20.0044	19.5395	20.1341
200917_data_matrix.csv	TG(52:3) (NL-18:2)	874.8	1	TG 52:3 (NL 18:2)	FALSE	FALSE	FALSE	TG	2 days, 4:03:00	52	3		NA	NA		NA	NA		NA	NA	52	3	TG	17.1202	17.0394	17.0097	16.4876	16.8664	17.0943	17.7855	16.7368	17.1024	17.4074	16.959	17.2862	16.9512	17.3051	16.3162	16.7133	17.5759	16.9255	16.9951	16.9876
200917_data_matrix.csv	TG(52:4) (NL-16:0)	872.8	1	TG 52:4 (NL 16:0)	FALSE	FALSE	FALSE	TG	2 days, 4:04:00	52	4		NA	NA		NA	NA		NA	NA	52	4	TG	15.4792	15.4539	15.4606	14.8096	15.2303	15.2764	16.0541	14.8809	15.3852	16.015	15.4392	15.8794	15.5688	15.8848	14.666	15.1247	16.4088	15.296	15.5091	15.3356
200917_data_matrix.csv	TG(48:3) (NL-16:1)	818.8	1	TG 48:3 (NL 16:1)	FALSE	FALSE	FALSE	TG	2 days, 0:03:00	48	3		NA	NA		NA	NA		NA	NA	48	3	TG	16.0969	16.1091	14.9784	15.0184	15.1489	16.8491	17.551	15.7027	16.1994	16.8789	14.9296	16.3599	15.4307	16.3646	15.1666	14.9658	17.0504	16.287	15.6898	16.5927
200917_data_matrix.csv	TG(50:2) (NL-18:0)	848.8	1	TG 50:2 (NL 18:0)	FALSE	FALSE	FALSE	TG	2 days, 2:02:00	50	2		NA	NA		NA	NA		NA	NA	50	2	TG	14.8179	14.7029	14.4206	14.3712	14.4839	15.1925	15.2835	14.5589	14.979	15.0366	14.3907	14.8484	14.5161	14.8403	14.3833	14.4117	15.0002	14.936	14.5452	14.9655
200917_data_matrix.csv	TG(50:3) (NL-16:1)	846.8	1	TG 50:3 (NL 16:1)	FALSE	FALSE	FALSE	TG	2 days, 2:03:00	50	3		NA	NA		NA	NA		NA	NA	50	3	TG	17.803	17.7993	17.0452	16.9295	17.0811	18.559	18.9652	17.4849	17.9976	18.3587	16.9675	18.1807	17.3096	18.1229	17.0473	16.9522	18.5493	18.1195	17.4282	18.382
200917_data_matrix.csv	TG(52:3) (NL-16:1)	874.8	1	TG 52:3 (NL 16:1)	FALSE	FALSE	FALSE	TG	2 days, 4:03:00	52	3		NA	NA		NA	NA		NA	NA	52	3	TG	18.1806	18.1455	17.6844	17.3779	17.6729	18.8235	18.9046	17.676	18.5278	18.5863	17.6366	18.6112	17.7479	18.5341	17.4323	17.5511	18.7384	18.5092	17.8029	18.6764
200917_data_matrix.csv	TG(52:4) (NL-18:1)	872.8	1	TG 52:4 (NL 18:1)	FALSE	FALSE	FALSE	TG	2 days, 4:04:00	52	4		NA	NA		NA	NA		NA	NA	52	4	TG	15.9645	15.8733	15.6748	14.9468	15.5103	16.0832	17.0539	15.34	16.0753	16.5556	15.6341	16.314	15.7047	16.3511	14.8411	15.366	16.7556	16.0419	15.8162	16.06
200917_data_matrix.csv	TG(49:1) (NL-16:0)	836.8	1	TG 49:1 (NL 16:0)	FALSE	FALSE	FALSE	TG	2 days, 1:01:00	49	1		NA	NA		NA	NA		NA	NA	49	1	TG	16.2341	16.1195	16.3234	16.2014	16.3653	16.1722	15.8089	15.9713	16.2315	15.6427	16.2829	16.251	16.0369	16.246	16.2189	16.2833	15.8403	16.1118	15.9793	16.0782
200917_data_matrix.csv	TG(51:0) (NL-16:0)	866.8	1	TG 51:0 (NL 16:0)	FALSE	FALSE	FALSE	TG	2 days, 3:00:00	51	0		NA	NA		NA	NA		NA	NA	51	0	TG	12.2662	12.2736	12.6373	12.6013	12.4813	12.0977	10.7297	12.3326	12.0971	11.4956	12.6115	12.1237	12.38	12.1941	12.4333	12.6429	11.747	11.8964	12.337	11.8199
200917_data_matrix.csv	TG(49:1) (NL-18:1)	836.8	1	TG 49:1 (NL 18:1)	FALSE	FALSE	FALSE	TG	2 days, 1:01:00	49	1		NA	NA		NA	NA		NA	NA	49	1	TG	15.1608	15.0258	15.2523	15.0913	15.1054	15.1957	14.8439	14.708	15.2359	14.7733	15.2269	15.3707	14.9356	15.3408	14.9821	15.1493	15.037	15.1666	14.8013	15.084
200917_data_matrix.csv	TG(51:1) (NL-18:1)	864.8	1	TG 51:1 (NL 18:1)	FALSE	FALSE	FALSE	TG	2 days, 3:01:00	51	1		NA	NA		NA	NA		NA	NA	51	1	TG	15.4426	15.3765	15.8447	15.5737	15.8109	15.3315	14.7966	15.1628	15.6112	14.8938	15.7731	15.4756	15.4051	15.5388	15.4659	15.7021	15.0618	15.3647	15.4278	15.1952
200917_data_matrix.csv	TG(51:2) (NL-18:1)	862.8	1	TG 51:2 (NL 18:1)	FALSE	FALSE	FALSE	TG	2 days, 3:02:00	51	2		NA	NA		NA	NA		NA	NA	51	2	TG	16.8053	16.7116	16.809	16.4077	16.7462	16.9935	16.5787	16.1275	17.0925	16.4564	16.7517	17.1468	16.5101	17.1703	16.344	16.6162	16.7214	16.9864	16.3401	16.9783
200917_data_matrix.csv	TG(53:2) (NL-17:0)	890.8	1	TG 53:2 (NL 17:0)	FALSE	FALSE	FALSE	TG	2 days, 5:02:00	53	2		NA	NA		NA	NA		NA	NA	53	2	TG	14.697	14.6347	14.8468	14.5527	14.7854	14.7128	14.0906	14.1032	15.0074	14.2999	14.9195	14.8881	14.5579	15.045	14.3974	14.6981	14.513	14.7218	14.4433	14.7197
200917_data_matrix.csv	TG(51:2) (NL-16:0)	862.8	1	TG 51:2 (NL 16:0)	FALSE	FALSE	FALSE	TG	2 days, 3:02:00	51	2		NA	NA		NA	NA		NA	NA	51	2	TG	15.6217	15.5223	15.7236	15.3337	15.6105	15.7908	15.4283	15.1682	15.7399	15.3303	15.5966	15.8552	15.4287	15.8356	15.3506	15.4968	15.5615	15.6465	15.413	15.6324
200917_data_matrix.csv	TG(54:0) (NL-18:0)	908.9	1	TG 54:0 (NL 18:0)	FALSE	FALSE	FALSE	TG	2 days, 6:00:00	54	0		NA	NA		NA	NA		NA	NA	54	0	TG	13.3879	12.9901	13.4259	13.5575	13.2444	13.0024	13.0048	13.2637	12.912	13.0487	13.4569	12.6621	13.2479	13.098	13.6351	13.5301	13.0308	12.779	13.4257	12.9144
200917_data_matrix.csv	TG(54:1) (NL-18:1)	906.9	1	TG 54:1 (NL 18:1)	FALSE	FALSE	FALSE	TG	2 days, 6:01:00	54	1		NA	NA		NA	NA		NA	NA	54	1	TG	15.8948	15.8477	16.09	16.1826	16.3029	15.8244	15.2358	15.8501	15.9529	15.5213	16.17	15.7222	15.9063	15.8215	16.2192	16.2108	15.3727	15.9652	15.9149	15.6309
200917_data_matrix.csv	TG(54:2) (NL-18:0)	904.9	1	TG 54:2 (NL 18:0)	FALSE	FALSE	FALSE	TG	2 days, 6:02:00	54	2		NA	NA		NA	NA		NA	NA	54	2	TG	18.2797	18.1467	18.3842	18.1843	18.3207	18.3788	18.0175	17.9397	18.5583	18.0937	18.3626	18.5179	18.1192	18.4387	18.1061	18.2753	18.1665	18.3958	18.1347	18.4183
200917_data_matrix.csv	TG(54:4) (NL-18:0)	900.8	1	TG 54:4 (NL 18:0)	FALSE	FALSE	FALSE	TG	2 days, 6:04:00	54	4		NA	NA		NA	NA		NA	NA	54	4	TG	13.6326	13.7802	13.8151	13.0452	13.6593	13.4208	14.2225	13.224	13.7976	14.3957	13.7438	14.1266	13.8417	14.2337	12.8057	13.3855	14.7726	13.5166	13.8946	13.5327
200917_data_matrix.csv	TG(48:1) (NL-18:1)	822.8	1	TG 48:1 (NL 18:1)	FALSE	FALSE	FALSE	TG	2 days, 0:01:00	48	1		NA	NA		NA	NA		NA	NA	48	1	TG	18.1199	18.0801	18.1217	18.2615	18.1307	18.4469	18.0435	18.1571	18.2183	17.7382	18.1088	18.1876	17.9365	18.1356	18.2966	18.1094	17.8021	18.2329	17.8818	18.3464
200917_data_matrix.csv	TG(54:3) (NL-18:1)	902.9	1	TG 54:3 (NL 18:1)	FALSE	FALSE	FALSE	TG	2 days, 6:03:00	54	3		NA	NA		NA	NA		NA	NA	54	3	TG	20.8007	20.6858	20.7873	20.4714	20.5642	21.2701	20.7966	20.22	21.2405	20.8014	20.7286	21.2898	20.4689	21.2671	20.3126	20.5608	20.9227	21.1051	20.5279	21.223
200917_data_matrix.csv	TG(54:4) (NL-18:2)	900.9	1	TG 54:4 (NL 18:2)	FALSE	FALSE	FALSE	TG	2 days, 6:04:00	54	4		NA	NA		NA	NA		NA	NA	54	4	TG	14.3532	14.2025	14.3362	13.758	13.9442	14.3795	14.9095	13.771	14.583	14.7764	14.106	14.7796	14.2426	14.8242	13.4405	13.9494	15.0417	14.2437	14.3923	14.4589
200917_data_matrix.csv	TG(56:6) (NL-20:4)	924.9	1	TG 56:6 (NL 20:4)	FALSE	FALSE	FALSE	TG	2 days, 8:06:00	56	6		NA	NA		NA	NA		NA	NA	56	6	TG	16.0565	16.021	16.0484	14.7921	15.6189	15.9707	16.4572	14.768	16.2232	16.6896	16.0575	17.0096	16.0541	16.9649	14.6389	15.5056	17.2673	16.0773	16.0101	16.1323
200917_data_matrix.csv	TG(58:8) (NL-22:6)	948.9	1	TG 58:8 (NL 22:6)	FALSE	FALSE	FALSE	TG	2 days, 10:08:00	58	8		NA	NA		NA	NA		NA	NA	58	8	TG	18.0586	18.0751	18.3106	17.2716	18.1543	17.8924	17.9181	17.0538	18.6741	18.4122	18.2792	18.5386	18.1317	18.5704	16.9787	18.0028	18.4752	18.3743	18.2501	17.979
200917_data_matrix.csv	TG(54:5) (NL-18:1)	898.9	1	TG 54:5 (NL 18:1)	FALSE	FALSE	FALSE	TG	2 days, 6:05:00	54	5		NA	NA		NA	NA		NA	NA	54	5	TG	16.2704	16.1787	16.2583	15.5229	15.9235	16.2871	16.7785	15.5822	16.3445	16.8612	16.2384	16.8205	16.2643	16.8173	15.366	15.91	17.1986	16.2831	16.3254	16.2564
200917_data_matrix.csv	TG(54:6) (NL-18:2)	896.9	1	TG 54:6 (NL 18:2)	FALSE	FALSE	FALSE	TG	2 days, 6:06:00	54	6		NA	NA		NA	NA		NA	NA	54	6	TG	14.0512	13.74	13.9136	13.6789	13.3747	13.9227	14.4235	13.5807	13.6931	14.4192	13.9905	14.2302	13.9348	14.3302	13.3908	13.6671	14.7665	13.6033	13.9173	13.9194
200917_data_matrix.csv	TG(56:8) (NL-20:4)	920.9	1	TG 56:8 (NL 20:4)	FALSE	FALSE	FALSE	TG	2 days, 8:08:00	56	8		NA	NA		NA	NA		NA	NA	56	8	TG	13.5779	13.6094	13.4081	11.8057	13.0105	12.8747	13.8856	11.9457	13.1185	14.3805	13.4835	14.4618	13.5573	14.4024	11.7109	12.5001	15.0705	12.901	13.4377	13.2018
200917_data_matrix.csv	TG(O-50:1) (NL-16:0)	836.8	1	TGO 50:1 (NL 16:0)	FALSE	FALSE	FALSE	TGO	2 days, 2:01:00	50	1		NA	NA		NA	NA		NA	NA	50	1	TGO	18.7946	18.8046	18.816	19.0283	18.893	19.317	18.4939	18.7753	18.8929	18.2457	18.8227	19.0035	18.4116	18.8564	19.2154	18.8711	18.1602	19.0186	18.3996	19.1814
200917_data_matrix.csv	TG(O-52:0) (NL-16:0)	866.8	1	TGO 52:0 (NL 16:0)	FALSE	FALSE	FALSE	TGO	2 days, 4:00:00	52	0		NA	NA		NA	NA		NA	NA	52	0	TGO	16.2786	16.3533	16.5766	16.894	16.7093	16.2414	15.651	16.5481	16.1586	15.6301	16.6044	15.9977	16.2305	15.8789	16.9915	16.7302	15.4346	16.244	16.2572	16.106
200917_data_matrix.csv	TG(O-52:2) (NL-16:0)	862.8	1	TGO 52:2 (NL 16:0)	FALSE	FALSE	FALSE	TGO	2 days, 4:02:00	52	2		NA	NA		NA	NA		NA	NA	52	2	TGO	17.1716	17.2132	17.2215	17.0337	17.1094	17.8441	17.1814	16.8936	17.6364	16.9283	17.0815	17.6976	16.7953	17.5363	17.1167	17.0777	16.9488	17.5985	16.8587	17.6876
200917_data_matrix.csv	Ubiquinone	880.7	1	Ubiquinone	FALSE	TRUE	FALSE	NA	NA	NA	NA	NA	NA	NA	NA	NA	NA	NA	NA	NA	NA	NA	NA	20.3036	20.3363	20.2848	20.4576	20.2302	20.6015	20.6533	20.479	20.4159	20.4632	20.3293	20.3906	20.3248	20.3789	20.4649	20.35	20.4031	20.4783	20.2889	20.5746
