# Supplementary material for: Imetelstat-mediated alterations in fatty acid metabolism to induce ferroptosis as a therapeutic strategy for acute myeloid leukemia
Source: Nat Cancer. 2023 Oct 30;5(1):47–65. doi: 10.1038/s43018-023-00653-5 (PMC10824665; doi:10.1038/s43018-023-00653-5)
Supplement: Supplementary file 6 — Statistical Source Data. [file 43018_2023_653_MOESM6_ESM.xlsx]

## Sheet: Fig. 2a
PDX results
Patient Sample Name	Treatment	Mouse ID	Survival [days post-start of treatment]	Y/N (1 = AML-related death at timepoint of analysis)
RBWH-6	PBS	SL161 c1-1	136	1
RBWH-6	PBS	SL161 c1-2	275	0
RBWH-6	PBS	SL161 c1-3	103	1
RBWH-6	PBS	SL161 c1-4	136	1
RBWH-6	PBS	SL161 c1-5	191	0
RBWH-6	PBS	SL161 c1-6	103	1
RBWH-7	PBS	SL207 c1-1	21	1
RBWH-7	PBS	SL207 c1-2	21	1
RBWH-7	PBS	SL207 c1-3	21	1
RBWH-7	PBS	SL207 c1-4	21	1
RBWH-7	PBS	SL207 c1-5	21	1
RBWH-7	PBS	SL207 c1-6	21	1
RBWH-16	PBS	SL179 c1-1	141	1
RBWH-16	PBS	SL179 c1-2	100	1
RBWH-16	PBS	SL179 c1-3	114	1
RBWH-16	PBS	SL179 c1-4	100	1
RBWH-16	PBS	SL179 c1-5	114	1
RBWH-16	PBS	SL179 c1-6	124	1
RBWH-23	PBS	SL189 c1-1	70	1
RBWH-23	PBS	SL189 c1-2	70	1
RBWH-23	PBS	SL189 c1-3	153	1
RBWH-23	PBS	SL189 c1-4	153	1
RBWH-23	PBS	SL189 c1-5	70	1
RBWH-23	PBS	SL189 c1-6	153	1
RBWH-36	PBS	SL201 c1-1	0	0
RBWH-36	PBS	SL201 c1-2	153	1
RBWH-36	PBS	SL201 c1-3	153	1
RBWH-36	PBS	SL201 c1-4	153	1
RBWH-36	PBS	SL201 c1-5	153	1
RBWH-36	PBS	SL201 c1-6	153	1
RBWH-37	PBS	SL234 c1-1	82	0
RBWH-37	PBS	SL234 c1-2	82	0
RBWH-37	PBS	SL234 c1-3	61	1
RBWH-37	PBS	SL234 c1-4	82	1
RBWH-37	PBS	SL234 c1-5	82	0
RBWH-37	PBS	SL234 c1-6	72	1
RBWH-38	PBS	SL237 c1-1	33	1
RBWH-38	PBS	SL237 c1-2	139	1
RBWH-38	PBS	SL237 c1-3	139	1
RBWH-38	PBS	SL237 c1-4	82	1
RBWH-38	PBS	SL237 c1-5	139	1
RBWH-38	PBS	SL237 c1-6	124	1
RBWH-40	PBS	SL215 c1-1	126	1
RBWH-40	PBS	SL215 c1-2	126	1
RBWH-40	PBS	SL215 c1-3	41	0
RBWH-40	PBS	SL215 c1-4	145	1
RBWH-40	PBS	SL215 c1-5	166	1
RBWH-40	PBS	SL215 c1-6	5	1
RCH-11	PBS	SL113 c1-1	46	1
RCH-11	PBS	SL113 c2-0	16	0
RCH-11	PBS	SL113 c2-1	40	1
RCH-11	PBS	SL113 c2-3	83	1
RCH-11	PBS	SL113 c3-1	46	1
RCH-11	PBS	SL113 c3-4	46	1
UNSW-4	PBS	SL172 c1-1	66	1
UNSW-4	PBS	SL172 c1-2	105	1
UNSW-4	PBS	SL172 c1-3	84	1
UNSW-4	PBS	SL172 c1-4	84	1
UNSW-4	PBS	SL172 c1-5	-28	0
UNSW-4	PBS	SL172 c1-6	105	1
UNSW-5	PBS	SL157 c1-1	38	1
UNSW-5	PBS	SL157 c1-2	38	1
UNSW-5	PBS	SL157 c1-3	38	1
UNSW-5	PBS	SL157 c1-4	38	1
UNSW-5	PBS	SL157 c1-5	38	1
UNSW-5	PBS	SL157 c2-1	38	1
UNSW-9	PBS	SL199 c1-1	103	1
UNSW-9	PBS	SL199 c1-2	102	1
UNSW-9	PBS	SL199 c1-3	103	1
UNSW-9	PBS	SL199 c1-4	120	1
UNSW-9	PBS	SL199 c1-5	103	1
UNSW-9	PBS	SL199 c1-6	103	1
UNSW-16	PBS	SL160 c1-1	68	1
UNSW-16	PBS	SL160 c1-2	68	1
UNSW-16	PBS	SL160 c1-3	68	1
UNSW-16	PBS	SL160 c1-4	68	1
UNSW-16	PBS	SL160 c1-5	68	1
UNSW-16	PBS	SL160 c1-6	68	1
UNSW-17	PBS	SL177 c1-1	54	1
UNSW-17	PBS	SL177 c1-2	50	1
UNSW-17	PBS	SL177 c1-3	54	1
UNSW-17	PBS	SL177 c1-4	56	1
UNSW-17	PBS	SL177 c1-5	56	1
UNSW-17	PBS	SL177 c1-6	54	1
UNSW-18	PBS	SL159 c1-1	44	1
UNSW-18	PBS	SL159 c1-2	44	1
UNSW-18	PBS	SL159 c2-1	44	1
UNSW-18	PBS	SL159 c2-2	44	1
UNSW-18	PBS	SL159 c2-3	44	1
UNSW-18	PBS	SL159 c3-1	44	1
RBWH-41.B	PBS	SL275 c1-1	127	1
RBWH-41.B	PBS	SL275 c1-2	127	1
RBWH-41.B	PBS	SL275 c1-3	144	1
RBWH-41.B	PBS	SL275 c1-4	152	1
RBWH-41.B	PBS	SL275 c1-5	152	1
RBWH-41.B	PBS	SL275 c1-6	144	1
RBWH-42	PBS	SL226 c1-1	56	1
RBWH-42	PBS	SL226 c1-2	77	1
RBWH-42	PBS	SL226 c1-3	77	1
RBWH-42	PBS	SL226 c1-4	101	0
RBWH-42	PBS	SL226 c1-5	101	1
RBWH-42	PBS	SL226 c1-6	77	1
RBWH-43	PBS	SL270 c1-1	125	1
RBWH-43	PBS	SL270 c1-2	140	0
RBWH-43	PBS	SL270 c1-3	95	1
RBWH-43	PBS	SL270 c1-4	125	1
RBWH-43	PBS	SL270 c1-5	113	1
RBWH-43	PBS	SL270 c1-6	125	1
RBWH-44	PBS	SL231 c1-1	61	1
RBWH-44	PBS	SL231 c1-2	61	1
RBWH-44	PBS	SL231 c1-3	61	1
RBWH-44	PBS	SL231 c2-1	56	1
RBWH-44	PBS	SL231 c2-2	51	1
RBWH-44	PBS	SL231 c2-3	61	1
RBWH-45	PBS	SL319 c1-1	387	1
RBWH-45	PBS	SL319 c1-2	517	0
RBWH-45	PBS	SL319 c1-3	517	0
RBWH-45	PBS	SL319 c1-4	346	0
RBWH-45	PBS	SL319 c1-5	285	0
RBWH-45	PBS	SL319 c1-6	517	0
RBWH-46	PBS	SL245 c1-1	39	1
RBWH-46	PBS	SL245 c1-2	39	1
RBWH-46	PBS	SL245 c1-3	39	1
RBWH-46	PBS	SL245 c1-4	39	1
RBWH-46	PBS	SL245 c1-5	39	1
RBWH-46	PBS	SL245 c1-6	39	1
RBWH-47	PBS	SL242 c1-1	59	1
RBWH-47	PBS	SL242 c1-2	59	1
RBWH-47	PBS	SL242 c1-3	59	1
RBWH-47	PBS	SL242 c1-4	59	1
RBWH-47	PBS	SL242 c1-5	59	1
RBWH-47	PBS	SL242 c1-6	59	1
RBWH-48	PBS	SL243 c1-1	100	1
RBWH-48	PBS	SL243 c1-2	114	1
RBWH-48	PBS	SL243 c1-3	100	1
RBWH-48	PBS	SL243 c1-4	100	1
RBWH-48	PBS	SL243 c1-5	87	1
RBWH-48	PBS	SL243 c1-6	122	1
RBWH-52	PBS	SL253 c1-1	28	1
RBWH-52	PBS	SL253 c1-2	28	1
RBWH-52	PBS	SL253 c1-3	28	1
RBWH-52	PBS	SL253 c1-4	28	1
RBWH-52	PBS	SL253 c1-5	28	1
RBWH-52	PBS	SL253 c1-6	28	1
RBWH-55	PBS	SL273 c1-1	110	1
RBWH-55	PBS	SL273 c1-2	108	1
RBWH-55	PBS	SL273 c1-3	108	1
RBWH-55	PBS	SL273 c1-4	128	1
RBWH-55	PBS	SL273 c1-5	83	1
RBWH-55	PBS	SL273 c1-6	83	1
RBWH-56	PBS	SL262 c1-1	119	1
RBWH-56	PBS	SL262 c1-2	81	1
RBWH-56	PBS	SL262 c1-3	119	1
RBWH-56	PBS	SL262 c1-4	161	1
RBWH-56	PBS	SL262 c1-5	161	1
RBWH-56	PBS	SL262 c1-6	161	1
RBWH-58	PBS	SL264 c1-1	98	1
RBWH-58	PBS	SL264 c1-2	138	1
RBWH-58	PBS	SL264 c1-3	106	1
RBWH-58	PBS	SL264 c1-4	141	0
RBWH-58	PBS	SL264 c1-5	141	1
RBWH-58	PBS	SL264 c1-6	48	0
RBWH-64	PBS	SL284 c1-1	88	1
RBWH-64	PBS	SL284 c1-2	88	1
RBWH-64	PBS	SL284 c1-3	88	1
RBWH-64	PBS	SL284 c1-4	97	1
RBWH-64	PBS	SL284 c1-5	94	1
RBWH-64	PBS	SL284 c1-6	88	1
RBWH-65	PBS	SL318 c1-1	290	1
RBWH-65	PBS	SL318 c1-2	262	1
RBWH-65	PBS	SL318 c1-3	339	1
RBWH-65	PBS	SL318 c1-4	290	1
RBWH-65	PBS	SL318 c1-5	340	1
RBWH-65	PBS	SL318 c1-6	214	1
RBWH-68	PBS	SL307 c1-1	306	1
RBWH-68	PBS	SL307 c1-2	236	1
RBWH-68	PBS	SL307 c1-3	278	1
RBWH-68	PBS	SL307 c1-4	305	1
RBWH-68	PBS	SL307 c1-5	258	1
RBWH-68	PBS	SL307 c1-6	297	1
RBWH-6	Imetelstat	SL161 c2-1	185	0
RBWH-6	Imetelstat	SL161 c2-2	185	0
RBWH-6	Imetelstat	SL161 c2-3	275	0
RBWH-6	Imetelstat	SL161 c2-4	189	0
RBWH-6	Imetelstat	SL161 c2-5	153	0
RBWH-6	Imetelstat	SL161 c2-6	275	1
RBWH-7	Imetelstat	SL207 c2-1	38	1
RBWH-7	Imetelstat	SL207 c2-2	38	1
RBWH-7	Imetelstat	SL207 c2-3	38	1
RBWH-7	Imetelstat	SL207 c2-4	38	1
RBWH-7	Imetelstat	SL207 c2-5	38	1
RBWH-7	Imetelstat	SL207 c2-6	21	1
RBWH-16	Imetelstat	SL179 c2-1	136	0
RBWH-16	Imetelstat	SL179 c2-2	123	0
RBWH-16	Imetelstat	SL179 c2-3	123	0
RBWH-16	Imetelstat	SL179 c2-4	136	0
RBWH-16	Imetelstat	SL179 c2-5	107	0
RBWH-16	Imetelstat	SL179 c2-6	117	0
RBWH-23	Imetelstat	SL189 c2-1	153	1
RBWH-23	Imetelstat	SL189 c2-2	153	0
RBWH-23	Imetelstat	SL189 c2-3	121	1
RBWH-23	Imetelstat	SL189 c2-4	121	0
RBWH-23	Imetelstat	SL189 c2-5	153	0
RBWH-23	Imetelstat	SL189 c2-6	153	0
RBWH-36	Imetelstat	SL201 c2-1	153	1
RBWH-36	Imetelstat	SL201 c2-2	153	1
RBWH-36	Imetelstat	SL201 c2-3	153	1
RBWH-36	Imetelstat	SL201 c2-4	153	0
RBWH-36	Imetelstat	SL201 c2-5	139	1
RBWH-36	Imetelstat	SL201 c2-6	152	1
RBWH-37	Imetelstat	SL234 c2-1	82	0
RBWH-37	Imetelstat	SL234 c2-2	79	0
RBWH-37	Imetelstat	SL234 c2-3	71	0
RBWH-37	Imetelstat	SL234 c2-4	82	0
RBWH-37	Imetelstat	SL234 c2-5	74	0
RBWH-37	Imetelstat	SL234 c2-6	82	0
RBWH-38	Imetelstat	SL237 c2-1	129	0
RBWH-38	Imetelstat	SL237 c2-2	146	0
RBWH-38	Imetelstat	SL237 c2-3	144	0
RBWH-38	Imetelstat	SL237 c2-4	157	0
RBWH-38	Imetelstat	SL237 c2-5	143	0
RBWH-38	Imetelstat	SL237 c2-6	134	0
RBWH-40	Imetelstat	SL215 c2-1	194	1
RBWH-40	Imetelstat	SL215 c2-2	194	1
RBWH-40	Imetelstat	SL215 c2-3	154	0
RBWH-40	Imetelstat	SL215 c2-4	194	0
RBWH-40	Imetelstat	SL215 c2-5	194	0
RBWH-40	Imetelstat	SL215 c2-6	133	0
RCH-11	Imetelstat	SL113 c1-2	72	0
RCH-11	Imetelstat	SL113 c1-3	72	0
RCH-11	Imetelstat	SL113 c1-4	72	0
RCH-11	Imetelstat	SL113 c2-2	72	0
RCH-11	Imetelstat	SL113 c3-0	72	0
RCH-11	Imetelstat	SL113 c3-3	72	0
UNSW-4	Imetelstat	SL172 c2-1	123	1
UNSW-4	Imetelstat	SL172 c2-2	123	1
UNSW-4	Imetelstat	SL172 c2-3	105	1
UNSW-4	Imetelstat	SL172 c2-4	80	0
UNSW-4	Imetelstat	SL172 c2-5	41	0
UNSW-4	Imetelstat	SL172 c2-6	150	1
UNSW-5	Imetelstat	SL157 c3-1	39	0
UNSW-5	Imetelstat	SL157 c3-2	37	0
UNSW-5	Imetelstat	SL157 c3-3	39	0
UNSW-5	Imetelstat	SL157 c3-4	39	1
UNSW-5	Imetelstat	SL157 c3-5	33	1
UNSW-5	Imetelstat	SL157 c4-1	39	1
UNSW-9	Imetelstat	SL199 c2-1	113	1
UNSW-9	Imetelstat	SL199 c2-2	140	0
UNSW-9	Imetelstat	SL199 c2-3	82	0
UNSW-9	Imetelstat	SL199 c2-4	140	1
UNSW-9	Imetelstat	SL199 c2-5	123	0
UNSW-9	Imetelstat	SL199 c2-6	140	0
UNSW-16	Imetelstat	SL160 c2-1	83	0
UNSW-16	Imetelstat	SL160 c2-2	83	1
UNSW-16	Imetelstat	SL160 c2-3	83	1
UNSW-16	Imetelstat	SL160 c2-4	83	1
UNSW-16	Imetelstat	SL160 c2-5	80	1
UNSW-16	Imetelstat	SL160 c2-6	83	1
UNSW-17	Imetelstat	SL177 c2-1	70	0
UNSW-17	Imetelstat	SL177 c2-2	60	0
UNSW-17	Imetelstat	SL177 c2-3	62	0
UNSW-17	Imetelstat	SL177 c2-4	70	0
UNSW-17	Imetelstat	SL177 c2-5	64	0
UNSW-17	Imetelstat	SL177 c2-6	70	0
UNSW-18	Imetelstat	SL159 c4-1	61	1
UNSW-18	Imetelstat	SL159 c5-1	177	1
UNSW-18	Imetelstat	SL159 c5-2	61	1
UNSW-18	Imetelstat	SL159 c5-3	61	1
UNSW-18	Imetelstat	SL159 c5-4	138	1
UNSW-18	Imetelstat	SL159 c5-5	61	1
RBWH-41.B	Imetelstat	SL275 c2-1	166	1
RBWH-41.B	Imetelstat	SL275 c2-2	145	0
RBWH-41.B	Imetelstat	SL275 c2-3	166	1
RBWH-41.B	Imetelstat	SL275 c2-4	166	0
RBWH-41.B	Imetelstat	SL275 c2-5	165	0
RBWH-41.B	Imetelstat	SL275 c2-6	158	0
RBWH-42	Imetelstat	SL226 c2-1	110	1
RBWH-42	Imetelstat	SL226 c2-2	110	0
RBWH-42	Imetelstat	SL226 c2-3	110	0
RBWH-42	Imetelstat	SL226 c2-4	110	1
RBWH-42	Imetelstat	SL226 c2-5	110	1
RBWH-42	Imetelstat	SL226 c2-6	110	1
RBWH-43	Imetelstat	SL270 c2-1	110	0
RBWH-43	Imetelstat	SL270 c2-2	136	0
RBWH-43	Imetelstat	SL270 c2-3	155	1
RBWH-43	Imetelstat	SL270 c2-4	155	1
RBWH-43	Imetelstat	SL270 c2-5	155	1
RBWH-43	Imetelstat	SL270 c2-6	155	0
RBWH-44	Imetelstat	SL231 c1-4	91	1
RBWH-44	Imetelstat	SL231 c1-5	0	0
RBWH-44	Imetelstat	SL231 c1-6	89	0
RBWH-44	Imetelstat	SL231 c2-4	79	1
RBWH-44	Imetelstat	SL231 c2-5	79	1
RBWH-44	Imetelstat	SL231 c2-6	91	1
RBWH-45	Imetelstat	SL319 c2-1	496	0
RBWH-45	Imetelstat	SL319 c2-2	446	0
RBWH-45	Imetelstat	SL319 c2-3	485	0
RBWH-45	Imetelstat	SL319 c2-4	425	0
RBWH-45	Imetelstat	SL319 c2-5	255	0
RBWH-45	Imetelstat	SL319 c2-6	457	0
RBWH-46	Imetelstat	SL245 c2-1	39	1
RBWH-46	Imetelstat	SL245 c2-2	39	1
RBWH-46	Imetelstat	SL245 c2-3	39	1
RBWH-46	Imetelstat	SL245 c2-4	39	0
RBWH-46	Imetelstat	SL245 c2-5	39	1
RBWH-46	Imetelstat	SL245 c2-6	39	1
RBWH-47	Imetelstat	SL242 c2-1	76	1
RBWH-47	Imetelstat	SL242 c2-2	76	1
RBWH-47	Imetelstat	SL242 c2-3	61	0
RBWH-47	Imetelstat	SL242 c2-4	76	1
RBWH-47	Imetelstat	SL242 c2-5	76	1
RBWH-47	Imetelstat	SL242 c2-6	76	1
RBWH-48	Imetelstat	SL243 c2-1	130	0
RBWH-48	Imetelstat	SL243 c2-2	114	0
RBWH-48	Imetelstat	SL243 c2-3	131	0
RBWH-48	Imetelstat	SL243 c2-4	134	0
RBWH-48	Imetelstat	SL243 c2-5	122	0
RBWH-48	Imetelstat	SL243 c2-6	134	0
RBWH-52	Imetelstat	SL253 c2-1	28	1
RBWH-52	Imetelstat	SL253 c2-2	28	1
RBWH-52	Imetelstat	SL253 c2-3	28	1
RBWH-52	Imetelstat	SL253 c2-4	28	1
RBWH-52	Imetelstat	SL253 c2-5	28	1
RBWH-52	Imetelstat	SL253 c2-6	28	1
RBWH-55	Imetelstat	SL273 c2-1	128	1
RBWH-55	Imetelstat	SL273 c2-2	128	1
RBWH-55	Imetelstat	SL273 c2-3	128	1
RBWH-55	Imetelstat	SL273 c2-4	128	1
RBWH-55	Imetelstat	SL273 c2-5	128	1
RBWH-55	Imetelstat	SL273 c2-6	128	1
RBWH-56	Imetelstat	SL262 c2-1	120	0
RBWH-56	Imetelstat	SL262 c2-2	161	1
RBWH-56	Imetelstat	SL262 c2-3	161	1
RBWH-56	Imetelstat	SL262 c2-4	161	0
RBWH-56	Imetelstat	SL262 c2-5	161	1
RBWH-56	Imetelstat	SL262 c2-6	120	0
RBWH-58	Imetelstat	SL264 c2-1	141	1
RBWH-58	Imetelstat	SL264 c2-2	110	0
RBWH-58	Imetelstat	SL264 c2-3	141	0
RBWH-58	Imetelstat	SL264 c2-4	123	0
RBWH-58	Imetelstat	SL264 c2-5	141	1
RBWH-58	Imetelstat	SL264 c2-6	141	0
RBWH-64	Imetelstat	SL284 c2-1	129	1
RBWH-64	Imetelstat	SL284 c2-2	88	1
RBWH-64	Imetelstat	SL284 c2-3	123	1
RBWH-64	Imetelstat	SL284 c2-4	97	1
RBWH-64	Imetelstat	SL284 c2-5	108	0
RBWH-64	Imetelstat	SL284 c2-6	84	0
RBWH-65	Imetelstat	SL318 c2-1	424	1
RBWH-65	Imetelstat	SL318 c2-2	184	0
RBWH-65	Imetelstat	SL318 c2-3	345	1
RBWH-65	Imetelstat	SL318 c2-4	366	1
RBWH-65	Imetelstat	SL318 c2-5	409	0
RBWH-65	Imetelstat	SL318 c2-6	436	1
RBWH-68	Imetelstat	SL307 c2-1	389	1
RBWH-68	Imetelstat	SL307 c2-2	382	0
RBWH-68	Imetelstat	SL307 c2-3	183	0
RBWH-68	Imetelstat	SL307 c2-4	479	1
RBWH-68	Imetelstat	SL307 c2-5	400	0
RBWH-68	Imetelstat	SL307 c2-6	360	0

## Sheet: Fig.  2b
PDX results
Patient Sample Name	Treatment	Mouse ID	PB donor chimerism AUC per day	Log transformed
RBWH-6	PBS	SL161 c1-1	9.09193	0.958656
RBWH-6	PBS	SL161 c1-2	0.134692	-0.870657
RBWH-6	PBS	SL161 c1-3	29.8826	1.47542
RBWH-6	PBS	SL161 c1-4	8.35909	0.922159
RBWH-6	PBS	SL161 c1-5	0.266396	-0.574473
RBWH-6	PBS	SL161 c1-6	27.8404	1.44467
RBWH-7	PBS	SL207 c1-1	13.1303	1.11827
RBWH-7	PBS	SL207 c1-2	18.4273	1.26546
RBWH-7	PBS	SL207 c1-3	15.4612	1.18924
RBWH-7	PBS	SL207 c1-4	20.5703	1.31324
RBWH-7	PBS	SL207 c1-5	22.1836	1.34603
RBWH-7	PBS	SL207 c1-6	15.2685	1.1838
RBWH-16	PBS	SL179 c1-1	21.4141	1.3307
RBWH-16	PBS	SL179 c1-2	31.2951	1.49548
RBWH-16	PBS	SL179 c1-3	26.8482	1.42891
RBWH-16	PBS	SL179 c1-4	26.8183	1.42843
RBWH-16	PBS	SL179 c1-5	29.195	1.46531
RBWH-16	PBS	SL179 c1-6	27.7188	1.44277
RBWH-23	PBS	SL189 c1-1	17.0486	1.23169
RBWH-23	PBS	SL189 c1-2	11.7742	1.07093
RBWH-23	PBS	SL189 c1-3	10.6027	1.02542
RBWH-23	PBS	SL189 c1-4	5.27258	0.722024
RBWH-23	PBS	SL189 c1-5	18.4924	1.26699
RBWH-23	PBS	SL189 c1-6	8.36043	0.922228
RBWH-36	PBS	SL201 c1-1	nd	nd
RBWH-36	PBS	SL201 c1-2	5.59091	0.747482
RBWH-36	PBS	SL201 c1-3	9.53247	0.979205
RBWH-36	PBS	SL201 c1-4	12.461	1.09555
RBWH-36	PBS	SL201 c1-5	9.94156	0.997454
RBWH-36	PBS	SL201 c1-6	10.461	1.01957
RBWH-37	PBS	SL234 c1-1	2.4131	0.382574
RBWH-37	PBS	SL234 c1-2	5.76923	0.761118
RBWH-37	PBS	SL234 c1-3	2.02222	0.305829
RBWH-37	PBS	SL234 c1-4	11.4357	1.05826
RBWH-37	PBS	SL234 c1-5	1.875	0.273001
RBWH-37	PBS	SL234 c1-6	3.43649	0.536115
RBWH-38	PBS	SL237 c1-1	3.20882	0.506346
RBWH-38	PBS	SL237 c1-2	15.1277	1.17977
RBWH-38	PBS	SL237 c1-3	20.4397	1.31047
RBWH-38	PBS	SL237 c1-4	18.8902	1.27624
RBWH-38	PBS	SL237 c1-5	17.5035	1.24313
RBWH-38	PBS	SL237 c1-6	25.6532	1.40914
RBWH-40	PBS	SL215 c1-1	17.0726	1.2323
RBWH-40	PBS	SL215 c1-2	14.7351	1.16835
RBWH-40	PBS	SL215 c1-3	12.4418	1.09488
RBWH-40	PBS	SL215 c1-4	12.7926	1.10696
RBWH-40	PBS	SL215 c1-5	10.798	1.03335
RBWH-40	PBS	SL215 c1-6	nd	nd
RCH-11	PBS	SL113 c1-1	29.2566	1.46622
RCH-11	PBS	SL113 c2-0	2.04	0.30963
RCH-11	PBS	SL113 c2-1	11.9359	1.07686
RCH-11	PBS	SL113 c2-3	23.0256	1.36221
RCH-11	PBS	SL113 c3-1	29.4227	1.46868
RCH-11	PBS	SL113 c3-4	26.6756	1.42611
UNSW-4	PBS	SL172 c1-1	17.8311	1.25118
UNSW-4	PBS	SL172 c1-2	14.1109	1.14956
UNSW-4	PBS	SL172 c1-3	16.5725	1.21939
UNSW-4	PBS	SL172 c1-4	13.6181	1.13412
UNSW-4	PBS	SL172 c1-5	nd	nd
UNSW-4	PBS	SL172 c1-6	15.9305	1.20223
UNSW-5	PBS	SL157 c1-1	12.8685	1.10953
UNSW-5	PBS	SL157 c1-2	11.3449	1.0548
UNSW-5	PBS	SL157 c1-3	11.7139	1.0687
UNSW-5	PBS	SL157 c1-4	9.25306	0.966285
UNSW-5	PBS	SL157 c1-5	12.3724	1.09245
UNSW-5	PBS	SL157 c2-1	8.09659	0.908302
UNSW-9	PBS	SL199 c1-1	16.9135	1.22823
UNSW-9	PBS	SL199 c1-2	26.7543	1.42739
UNSW-9	PBS	SL199 c1-3	24.4441	1.38817
UNSW-9	PBS	SL199 c1-4	14.3381	1.15649
UNSW-9	PBS	SL199 c1-5	17.0853	1.23262
UNSW-9	PBS	SL199 c1-6	22.7247	1.3565
UNSW-16	PBS	SL160 c1-1	14.4274	1.15919
UNSW-16	PBS	SL160 c1-2	19.4733	1.28944
UNSW-16	PBS	SL160 c1-3	16.5338	1.21837
UNSW-16	PBS	SL160 c1-4	22.0557	1.34352
UNSW-16	PBS	SL160 c1-5	22.1276	1.34493
UNSW-16	PBS	SL160 c1-6	20.7666	1.31737
UNSW-17	PBS	SL177 c1-1	4.01207	0.603368
UNSW-17	PBS	SL177 c1-2	3.13938	0.496844
UNSW-17	PBS	SL177 c1-3	2.08219	0.31852
UNSW-17	PBS	SL177 c1-4	2.46303	0.39147
UNSW-17	PBS	SL177 c1-5	2.63645	0.42102
UNSW-17	PBS	SL177 c1-6	2.41019	0.382052
UNSW-18	PBS	SL159 c1-1	21.0488	1.32323
UNSW-18	PBS	SL159 c1-2	24.823	1.39485
UNSW-18	PBS	SL159 c2-1	22.7343	1.35668
UNSW-18	PBS	SL159 c2-2	21.9208	1.34086
UNSW-18	PBS	SL159 c2-3	23.5032	1.37113
UNSW-18	PBS	SL159 c3-1	26.0504	1.41582
RBWH-41.B	PBS	SL275 c1-1	21.9846	1.34212
RBWH-41.B	PBS	SL275 c1-2	24.3384	1.38629
RBWH-41.B	PBS	SL275 c1-3	13.6931	1.1365
RBWH-41.B	PBS	SL275 c1-4	9.77629	0.990174
RBWH-41.B	PBS	SL275 c1-5	14.0587	1.14795
RBWH-41.B	PBS	SL275 c1-6	17.9521	1.25411
RBWH-42	PBS	SL226 c1-1	31.6404	1.50024
RBWH-42	PBS	SL226 c1-2	32.9857	1.51833
RBWH-42	PBS	SL226 c1-3	33.2985	1.52242
RBWH-42	PBS	SL226 c1-4	21.0564	1.32339
RBWH-42	PBS	SL226 c1-5	11.6407	1.06598
RBWH-42	PBS	SL226 c1-6	29.0763	1.46354
RBWH-43	PBS	SL270 c1-1	7.97002	0.90146
RBWH-43	PBS	SL270 c1-2	6.8015	0.832605
RBWH-43	PBS	SL270 c1-3	5.65092	0.752119
RBWH-43	PBS	SL270 c1-4	3.47755	0.541274
RBWH-43	PBS	SL270 c1-5	12.6181	1.10099
RBWH-43	PBS	SL270 c1-6	13.2951	1.12369
RBWH-44	PBS	SL231 c1-1	35.8401	1.55437
RBWH-44	PBS	SL231 c1-2	28.3734	1.45291
RBWH-44	PBS	SL231 c1-3	26.2229	1.41868
RBWH-44	PBS	SL231 c2-1	34.4576	1.53729
RBWH-44	PBS	SL231 c2-2	42.8594	1.63205
RBWH-44	PBS	SL231 c2-3	33.9135	1.53037
RBWH-45	PBS	SL319 c1-1	1.34402	0.128405
RBWH-45	PBS	SL319 c1-2	0.0373505	-1.4277
RBWH-45	PBS	SL319 c1-3	2.08187	0.318453
RBWH-45	PBS	SL319 c1-4	0.0612435	-1.21294
RBWH-45	PBS	SL319 c1-5	0.146212	-0.835017
RBWH-45	PBS	SL319 c1-6	0.195797	-0.708195
RBWH-46	PBS	SL245 c1-1	20.2509	1.30644
RBWH-46	PBS	SL245 c1-2	14.8541	1.17185
RBWH-46	PBS	SL245 c1-3	27.0756	1.43258
RBWH-46	PBS	SL245 c1-4	16.7911	1.22508
RBWH-46	PBS	SL245 c1-5	16.019	1.20464
RBWH-46	PBS	SL245 c1-6	18.974	1.27816
RBWH-47	PBS	SL242 c1-1	23.6622	1.37405
RBWH-47	PBS	SL242 c1-2	19.4089	1.288
RBWH-47	PBS	SL242 c1-3	25.5622	1.4076
RBWH-47	PBS	SL242 c1-4	24.0485	1.38109
RBWH-47	PBS	SL242 c1-5	26.2641	1.41936
RBWH-47	PBS	SL242 c1-6	22.3751	1.34976
RBWH-48	PBS	SL243 c1-1	25.8819	1.413
RBWH-48	PBS	SL243 c1-2	23.2247	1.36595
RBWH-48	PBS	SL243 c1-3	24.8859	1.39595
RBWH-48	PBS	SL243 c1-4	26.6947	1.42642
RBWH-48	PBS	SL243 c1-5	28.5158	1.45509
RBWH-48	PBS	SL243 c1-6	26.0337	1.41554
RBWH-52	PBS	SL253 c1-1	50.2385	1.70104
RBWH-52	PBS	SL253 c1-2	55.6476	1.74545
RBWH-52	PBS	SL253 c1-3	22.4029	1.3503
RBWH-52	PBS	SL253 c1-4	12.5253	1.09779
RBWH-52	PBS	SL253 c1-5	39.191	1.59319
RBWH-52	PBS	SL253 c1-6	51.7228	1.71368
RBWH-55	PBS	SL273 c1-1	37.0301	1.56855
RBWH-55	PBS	SL273 c1-2	33.6655	1.52718
RBWH-55	PBS	SL273 c1-3	32.6294	1.51361
RBWH-55	PBS	SL273 c1-4	21.7218	1.3369
RBWH-55	PBS	SL273 c1-5	39.1737	1.59299
RBWH-55	PBS	SL273 c1-6	47.4816	1.67653
RBWH-56	PBS	SL262 c1-1	23.7976	1.37653
RBWH-56	PBS	SL262 c1-2	27.8723	1.44517
RBWH-56	PBS	SL262 c1-3	36.3129	1.56006
RBWH-56	PBS	SL262 c1-4	37.0735	1.56906
RBWH-56	PBS	SL262 c1-5	41.0877	1.61371
RBWH-56	PBS	SL262 c1-6	27.6065	1.44101
RBWH-58	PBS	SL264 c1-1	19.785	1.29634
RBWH-58	PBS	SL264 c1-2	15.7989	1.19863
RBWH-58	PBS	SL264 c1-3	48.1224	1.68235
RBWH-58	PBS	SL264 c1-4	0.0247387	-1.60662
RBWH-58	PBS	SL264 c1-5	14.5221	1.16203
RBWH-58	PBS	SL264 c1-6	22.0956	1.34431
RBWH-64	PBS	SL284 c1-1	14.6704	1.16644
RBWH-64	PBS	SL284 c1-2	12.4257	1.09432
RBWH-64	PBS	SL284 c1-3	7.89607	0.897411
RBWH-64	PBS	SL284 c1-4	9.32492	0.969645
RBWH-64	PBS	SL284 c1-5	14.6765	1.16662
RBWH-64	PBS	SL284 c1-6	7.95843	0.900827
RBWH-65	PBS	SL318 c1-1	28.5207	1.45516
RBWH-65	PBS	SL318 c1-2	2.38007	0.37659
RBWH-65	PBS	SL318 c1-3	29.2158	1.46562
RBWH-65	PBS	SL318 c1-4	26.316	1.42022
RBWH-65	PBS	SL318 c1-5	31.5667	1.49923
RBWH-65	PBS	SL318 c1-6	7.41557	0.870144
RBWH-68	PBS	SL307 c1-1	10.4452	1.01892
RBWH-68	PBS	SL307 c1-2	5.09354	0.70702
RBWH-68	PBS	SL307 c1-3	10.525	1.02222
RBWH-68	PBS	SL307 c1-4	22.4065	1.35037
RBWH-68	PBS	SL307 c1-5	4.26411	0.629829
RBWH-68	PBS	SL307 c1-6	18.0514	1.25651
RBWH-6	Imetelstat	SL161 c2-1	1.8409	0.265031
RBWH-6	Imetelstat	SL161 c2-2	0.195302	-0.709293
RBWH-6	Imetelstat	SL161 c2-3	10.3021	1.01293
RBWH-6	Imetelstat	SL161 c2-4	3.74546	0.573506
RBWH-6	Imetelstat	SL161 c2-5	0.0483415	-1.31568
RBWH-6	Imetelstat	SL161 c2-6	9.37082	0.971778
RBWH-7	Imetelstat	SL207 c2-1	30.0051	1.47719
RBWH-7	Imetelstat	SL207 c2-2	28.8972	1.46086
RBWH-7	Imetelstat	SL207 c2-3	29.335	1.46739
RBWH-7	Imetelstat	SL207 c2-4	27.6567	1.4418
RBWH-7	Imetelstat	SL207 c2-5	24.267	1.38502
RBWH-7	Imetelstat	SL207 c2-6	18.4468	1.26592
RBWH-16	Imetelstat	SL179 c2-1	10.9696	1.04019
RBWH-16	Imetelstat	SL179 c2-2	9.18988	0.96331
RBWH-16	Imetelstat	SL179 c2-3	8.70438	0.939738
RBWH-16	Imetelstat	SL179 c2-4	6.53715	0.815389
RBWH-16	Imetelstat	SL179 c2-5	4.9508	0.694675
RBWH-16	Imetelstat	SL179 c2-6	6.94073	0.841405
RBWH-23	Imetelstat	SL189 c2-1	20.6735	1.31541
RBWH-23	Imetelstat	SL189 c2-2	1.12643	0.0517032
RBWH-23	Imetelstat	SL189 c2-3	13.8114	1.14024
RBWH-23	Imetelstat	SL189 c2-4	8.7806	0.943524
RBWH-23	Imetelstat	SL189 c2-5	11.1889	1.04879
RBWH-23	Imetelstat	SL189 c2-6	11.471	1.0596
RBWH-36	Imetelstat	SL201 c2-1	1.81883	0.259792
RBWH-36	Imetelstat	SL201 c2-2	1.14286	0.0579919
RBWH-36	Imetelstat	SL201 c2-3	2.40584	0.381267
RBWH-36	Imetelstat	SL201 c2-4	2.00857	0.302887
RBWH-36	Imetelstat	SL201 c2-5	17.0714	1.23227
RBWH-36	Imetelstat	SL201 c2-6	6.14429	0.788471
RBWH-37	Imetelstat	SL234 c2-1	0.34631	-0.460536
RBWH-37	Imetelstat	SL234 c2-2	0.348077	-0.458325
RBWH-37	Imetelstat	SL234 c2-3	3.02281	0.48041
RBWH-37	Imetelstat	SL234 c2-4	0.368095	-0.43404
RBWH-37	Imetelstat	SL234 c2-5	0.274561	-0.561361
RBWH-37	Imetelstat	SL234 c2-6	0.375952	-0.424867
RBWH-38	Imetelstat	SL237 c2-1	2.69113	0.429935
RBWH-38	Imetelstat	SL237 c2-2	2.1029	0.322818
RBWH-38	Imetelstat	SL237 c2-3	4.10414	0.613222
RBWH-38	Imetelstat	SL237 c2-4	1.51509	0.18044
RBWH-38	Imetelstat	SL237 c2-5	2.57339	0.410505
RBWH-38	Imetelstat	SL237 c2-6	1.61739	0.208815
RBWH-40	Imetelstat	SL215 c2-1	5.77171	0.761305
RBWH-40	Imetelstat	SL215 c2-2	11.4364	1.05829
RBWH-40	Imetelstat	SL215 c2-3	2.34634	0.37039
RBWH-40	Imetelstat	SL215 c2-4	2.89599	0.461797
RBWH-40	Imetelstat	SL215 c2-5	5.44298	0.735837
RBWH-40	Imetelstat	SL215 c2-6	8.76311	0.942658
RCH-11	Imetelstat	SL113 c1-2	6.49614	0.812655
RCH-11	Imetelstat	SL113 c1-3	2.49833	0.39765
RCH-11	Imetelstat	SL113 c1-4	3.95197	0.596814
RCH-11	Imetelstat	SL113 c2-2	4.90391	0.690542
RCH-11	Imetelstat	SL113 c3-0	3.67514	0.565274
RCH-11	Imetelstat	SL113 c3-3	5.7226	0.757594
UNSW-4	Imetelstat	SL172 c2-1	14.361	1.15719
UNSW-4	Imetelstat	SL172 c2-2	13.0067	1.11417
UNSW-4	Imetelstat	SL172 c2-3	9.89619	0.995468
UNSW-4	Imetelstat	SL172 c2-4	0.767707	-0.114805
UNSW-4	Imetelstat	SL172 c2-5	1.54226	0.188158
UNSW-4	Imetelstat	SL172 c2-6	3.31381	0.520327
UNSW-5	Imetelstat	SL157 c3-1	8.41724	0.92517
UNSW-5	Imetelstat	SL157 c3-2	12.9707	1.11296
UNSW-5	Imetelstat	SL157 c3-3	16.8488	1.22657
UNSW-5	Imetelstat	SL157 c3-4	10.4908	1.02081
UNSW-5	Imetelstat	SL157 c3-5	9.78203	0.990429
UNSW-5	Imetelstat	SL157 c4-1	13.4985	1.13029
UNSW-9	Imetelstat	SL199 c2-1	1.75129	0.243359
UNSW-9	Imetelstat	SL199 c2-2	2.32035	0.365553
UNSW-9	Imetelstat	SL199 c2-3	3.54247	0.549306
UNSW-9	Imetelstat	SL199 c2-4	6.72674	0.827804
UNSW-9	Imetelstat	SL199 c2-5	10.8031	1.03355
UNSW-9	Imetelstat	SL199 c2-6	3.90755	0.591905
UNSW-16	Imetelstat	SL160 c2-1	8.4852	0.928662
UNSW-16	Imetelstat	SL160 c2-2	15.43	1.18837
UNSW-16	Imetelstat	SL160 c2-3	8.92875	0.95079
UNSW-16	Imetelstat	SL160 c2-4	16.733	1.22357
UNSW-16	Imetelstat	SL160 c2-5	12.0722	1.08179
UNSW-16	Imetelstat	SL160 c2-6	17.7591	1.24942
UNSW-17	Imetelstat	SL177 c2-1	3.94333	0.595864
UNSW-17	Imetelstat	SL177 c2-2	1.53826	0.187031
UNSW-17	Imetelstat	SL177 c2-3	1.63147	0.21258
UNSW-17	Imetelstat	SL177 c2-4	1.72768	0.237462
UNSW-17	Imetelstat	SL177 c2-5	1.49988	0.176057
UNSW-17	Imetelstat	SL177 c2-6	1.9726	0.29504
UNSW-18	Imetelstat	SL159 c4-1	32.9797	1.51825
UNSW-18	Imetelstat	SL159 c5-1	28.4676	1.45435
UNSW-18	Imetelstat	SL159 c5-2	26.7167	1.42678
UNSW-18	Imetelstat	SL159 c5-3	24.5249	1.38961
UNSW-18	Imetelstat	SL159 c5-4	34.1728	1.53368
UNSW-18	Imetelstat	SL159 c5-5	32.9483	1.51783
RBWH-41.B	Imetelstat	SL275 c2-1	3.15329	0.498764
RBWH-41.B	Imetelstat	SL275 c2-2	6.00015	0.778162
RBWH-41.B	Imetelstat	SL275 c2-3	3.81164	0.581112
RBWH-41.B	Imetelstat	SL275 c2-4	4.48986	0.652232
RBWH-41.B	Imetelstat	SL275 c2-5	3.88882	0.589818
RBWH-41.B	Imetelstat	SL275 c2-6	3.10587	0.492183
RBWH-42	Imetelstat	SL226 c2-1	21.3088	1.32856
RBWH-42	Imetelstat	SL226 c2-2	15.8737	1.20068
RBWH-42	Imetelstat	SL226 c2-3	18.8145	1.27449
RBWH-42	Imetelstat	SL226 c2-4	18.6203	1.26999
RBWH-42	Imetelstat	SL226 c2-5	12.0482	1.08092
RBWH-42	Imetelstat	SL226 c2-6	26.5838	1.42462
RBWH-43	Imetelstat	SL270 c2-1	1.12076	0.0495117
RBWH-43	Imetelstat	SL270 c2-2	0.72475	-0.139812
RBWH-43	Imetelstat	SL270 c2-3	0.840277	-0.0755777
RBWH-43	Imetelstat	SL270 c2-4	1.13832	0.0562651
RBWH-43	Imetelstat	SL270 c2-5	1.25467	0.0985283
RBWH-43	Imetelstat	SL270 c2-6	0.977912	-0.00970016
RBWH-44	Imetelstat	SL231 c1-4	27.12	1.43329
RBWH-44	Imetelstat	SL231 c1-5	nd	nd
RBWH-44	Imetelstat	SL231 c1-6	29.7272	1.47315
RBWH-44	Imetelstat	SL231 c2-4	23.2812	1.36701
RBWH-44	Imetelstat	SL231 c2-5	26.5015	1.42327
RBWH-44	Imetelstat	SL231 c2-6	31.8609	1.50326
RBWH-45	Imetelstat	SL319 c2-1	0.0728367	-1.13765
RBWH-45	Imetelstat	SL319 c2-2	0.0294634	-1.53072
RBWH-45	Imetelstat	SL319 c2-3	0.297952	-0.525854
RBWH-45	Imetelstat	SL319 c2-4	0.0291896	-1.53477
RBWH-45	Imetelstat	SL319 c2-5	0.149929	-0.824116
RBWH-45	Imetelstat	SL319 c2-6	0.0776908	-1.10963
RBWH-46	Imetelstat	SL245 c2-1	13.2612	1.12258
RBWH-46	Imetelstat	SL245 c2-2	12.0523	1.08107
RBWH-46	Imetelstat	SL245 c2-3	9.32199	0.969508
RBWH-46	Imetelstat	SL245 c2-4	3.08876	0.489785
RBWH-46	Imetelstat	SL245 c2-5	7.35428	0.86654
RBWH-46	Imetelstat	SL245 c2-6	12.4365	1.0947
RBWH-47	Imetelstat	SL242 c2-1	2.0238	0.306167
RBWH-47	Imetelstat	SL242 c2-2	1.08084	0.0337608
RBWH-47	Imetelstat	SL242 c2-3	1.4507	0.161579
RBWH-47	Imetelstat	SL242 c2-4	5.81903	0.764851
RBWH-47	Imetelstat	SL242 c2-5	3.71989	0.57053
RBWH-47	Imetelstat	SL242 c2-6	1.81106	0.257933
RBWH-48	Imetelstat	SL243 c2-1	8.22702	0.915243
RBWH-48	Imetelstat	SL243 c2-2	9.49737	0.977603
RBWH-48	Imetelstat	SL243 c2-3	2.75766	0.440541
RBWH-48	Imetelstat	SL243 c2-4	4.15757	0.61884
RBWH-48	Imetelstat	SL243 c2-5	3.45601	0.538575
RBWH-48	Imetelstat	SL243 c2-6	4.53014	0.656112
RBWH-52	Imetelstat	SL253 c2-1	25.4459	1.40562
RBWH-52	Imetelstat	SL253 c2-2	17.8228	1.25098
RBWH-52	Imetelstat	SL253 c2-3	49.5093	1.69469
RBWH-52	Imetelstat	SL253 c2-4	48.7567	1.68803
RBWH-52	Imetelstat	SL253 c2-5	49.0926	1.69102
RBWH-52	Imetelstat	SL253 c2-6	23.0634	1.36292
RBWH-55	Imetelstat	SL273 c2-1	6.90982	0.839467
RBWH-55	Imetelstat	SL273 c2-2	26.1668	1.41775
RBWH-55	Imetelstat	SL273 c2-3	16.6236	1.22073
RBWH-55	Imetelstat	SL273 c2-4	33.4259	1.52408
RBWH-55	Imetelstat	SL273 c2-5	28.6594	1.45727
RBWH-55	Imetelstat	SL273 c2-6	30.1093	1.4787
RBWH-56	Imetelstat	SL262 c2-1	16.2569	1.21104
RBWH-56	Imetelstat	SL262 c2-2	18.6763	1.27129
RBWH-56	Imetelstat	SL262 c2-3	18.1808	1.25961
RBWH-56	Imetelstat	SL262 c2-4	11.6735	1.0672
RBWH-56	Imetelstat	SL262 c2-5	21.4731	1.33189
RBWH-56	Imetelstat	SL262 c2-6	28.2652	1.45125
RBWH-58	Imetelstat	SL264 c2-1	6.91705	0.839921
RBWH-58	Imetelstat	SL264 c2-2	9.95443	0.998016
RBWH-58	Imetelstat	SL264 c2-3	0.0178006	-1.74957
RBWH-58	Imetelstat	SL264 c2-4	13.3047	1.12401
RBWH-58	Imetelstat	SL264 c2-5	17.8525	1.2517
RBWH-58	Imetelstat	SL264 c2-6	0.0299926	-1.52299
RBWH-64	Imetelstat	SL284 c2-1	4.3201	0.635494
RBWH-64	Imetelstat	SL284 c2-2	7.73686	0.888565
RBWH-64	Imetelstat	SL284 c2-3	7.2775	0.861983
RBWH-64	Imetelstat	SL284 c2-4	5.23344	0.718787
RBWH-64	Imetelstat	SL284 c2-5	3.9953	0.601549
RBWH-64	Imetelstat	SL284 c2-6	15.6531	1.1946
RBWH-65	Imetelstat	SL318 c2-1	2.68127	0.428341
RBWH-65	Imetelstat	SL318 c2-2	2.93285	0.46729
RBWH-65	Imetelstat	SL318 c2-3	3.73221	0.571966
RBWH-65	Imetelstat	SL318 c2-4	2.30033	0.36179
RBWH-65	Imetelstat	SL318 c2-5	1.68144	0.225682
RBWH-65	Imetelstat	SL318 c2-6	2.10577	0.32341
RBWH-68	Imetelstat	SL307 c2-1	1.91583	0.282357
RBWH-68	Imetelstat	SL307 c2-2	3.89746	0.590782
RBWH-68	Imetelstat	SL307 c2-3	0.399057	-0.398965
RBWH-68	Imetelstat	SL307 c2-4	0.341967	-0.466015
RBWH-68	Imetelstat	SL307 c2-5	2.20732	0.343865
RBWH-68	Imetelstat	SL307 c2-6	0.607685	-0.216321
				2.21119e-10	P (two-sided Student's T test)
				1.09736	Log Mean PBS
				0.665977	Log Mean Imetelstat
				177	N PBS
				179	N Imetelstat
				17.5	Median PBS
				14.85	95% CI lower limit PBS
				20.77	95% CI upper limit PBS
				6	Median Imetelstat
				3.952	95% CI lower limit Imetelstat
				8.704	95% CI upper limit Imetelstat

## Sheet: Fig. 2c
PDX results
Patient Sample Name	Treatment	Mouse ID	PB chimerism at takedown	Log transformed
RBWH-6	PBS	SL161 c1-1	nd	nd
RBWH-6	PBS	SL161 c1-2	0.01	-2
RBWH-6	PBS	SL161 c1-3	36.2134	1.55887
RBWH-6	PBS	SL161 c1-4	26.4901	1.42308
RBWH-6	PBS	SL161 c1-5	nd	nd
RBWH-6	PBS	SL161 c1-6	52.2601	1.71817
RBWH-7	PBS	SL207 c1-1	33.5549	1.52576
RBWH-7	PBS	SL207 c1-2	48.7068	1.68759
RBWH-7	PBS	SL207 c1-3	43.324	1.63673
RBWH-7	PBS	SL207 c1-4	56.9423	1.75543
RBWH-7	PBS	SL207 c1-5	57.6086	1.76049
RBWH-7	PBS	SL207 c1-6	46.8888	1.67107
RBWH-16	PBS	SL179 c1-1	75.1714	1.87605
RBWH-16	PBS	SL179 c1-2	81.1881	1.90949
RBWH-16	PBS	SL179 c1-3	54.7665	1.73851
RBWH-16	PBS	SL179 c1-4	59.9218	1.77758
RBWH-16	PBS	SL179 c1-5	57.7177	1.76131
RBWH-16	PBS	SL179 c1-6	68.4205	1.83519
RBWH-23	PBS	SL189 c1-1	50.694	1.70496
RBWH-23	PBS	SL189 c1-2	31.1067	1.49285
RBWH-23	PBS	SL189 c1-3	64.4237	1.80905
RBWH-23	PBS	SL189 c1-4	24.4769	1.38876
RBWH-23	PBS	SL189 c1-5	36.7224	1.56493
RBWH-23	PBS	SL189 c1-6	34.7783	1.54131
RBWH-36	PBS	SL201 c1-1	nd	nd
RBWH-36	PBS	SL201 c1-2	9.43927	0.974939
RBWH-36	PBS	SL201 c1-3	17.887	1.25254
RBWH-36	PBS	SL201 c1-4	58.9759	1.77067
RBWH-36	PBS	SL201 c1-5	10.9261	1.03847
RBWH-36	PBS	SL201 c1-6	12.3044	1.09006
RBWH-37	PBS	SL234 c1-1	1.7934	0.253677
RBWH-37	PBS	SL234 c1-2	nd	nd
RBWH-37	PBS	SL234 c1-3	7.66514	0.88452
RBWH-37	PBS	SL234 c1-4	6.7643	0.830223
RBWH-37	PBS	SL234 c1-5	2.40576	0.381252
RBWH-37	PBS	SL234 c1-6	7.97546	0.901756
RBWH-38	PBS	SL237 c1-1	5.81256	0.764368
RBWH-38	PBS	SL237 c1-2	9.36066	0.971307
RBWH-38	PBS	SL237 c1-3	29.0533	1.46319
RBWH-38	PBS	SL237 c1-4	63.3205	1.80154
RBWH-38	PBS	SL237 c1-5	5.67949	0.75431
RBWH-38	PBS	SL237 c1-6	66.2127	1.82094
RBWH-40	PBS	SL215 c1-1	67.3263	1.82818
RBWH-40	PBS	SL215 c1-2	55.2802	1.74257
RBWH-40	PBS	SL215 c1-3	nd	nd
RBWH-40	PBS	SL215 c1-4	62.0904	1.79302
RBWH-40	PBS	SL215 c1-5	27.4911	1.43919
RBWH-40	PBS	SL215 c1-6	nd	nd
RCH-11	PBS	SL113 c1-1	59.8	1.7767
RCH-11	PBS	SL113 c2-0	4.66	0.668386
RCH-11	PBS	SL113 c2-1	40.6	1.60853
RCH-11	PBS	SL113 c2-3	47	1.6721
RCH-11	PBS	SL113 c3-1	59	1.77085
RCH-11	PBS	SL113 c3-4	57	1.75587
UNSW-4	PBS	SL172 c1-1	41.7955	1.62113
UNSW-4	PBS	SL172 c1-2	61.9296	1.7919
UNSW-4	PBS	SL172 c1-3	41.4331	1.61735
UNSW-4	PBS	SL172 c1-4	36.3144	1.56008
UNSW-4	PBS	SL172 c1-5	79.3604	1.8996
UNSW-4	PBS	SL172 c1-6	54.1269	1.73341
UNSW-5	PBS	SL157 c1-1	71.9537	1.85705
UNSW-5	PBS	SL157 c1-2	59.7467	1.77631
UNSW-5	PBS	SL157 c1-3	57.1953	1.75736
UNSW-5	PBS	SL157 c1-4	45.5295	1.65829
UNSW-5	PBS	SL157 c1-5	62.3244	1.79466
UNSW-5	PBS	SL157 c2-1	47.0232	1.67231
UNSW-9	PBS	SL199 c1-1	76.151	1.88168
UNSW-9	PBS	SL199 c1-2	70.3149	1.84705
UNSW-9	PBS	SL199 c1-3	82.2056	1.9149
UNSW-9	PBS	SL199 c1-4	60.6605	1.78291
UNSW-9	PBS	SL199 c1-5	50.7904	1.70578
UNSW-9	PBS	SL199 c1-6	82.9268	1.9187
UNSW-16	PBS	SL160 c1-1	77.9049	1.89156
UNSW-16	PBS	SL160 c1-2	90.3372	1.95587
UNSW-16	PBS	SL160 c1-3	75.1241	1.87578
UNSW-16	PBS	SL160 c1-4	88.6766	1.94781
UNSW-16	PBS	SL160 c1-5	95.8507	1.9816
UNSW-16	PBS	SL160 c1-6	87.5052	1.94203
UNSW-17	PBS	SL177 c1-1	3.8834	0.589212
UNSW-17	PBS	SL177 c1-2	3.01584	0.479409
UNSW-17	PBS	SL177 c1-3	5.15649	0.712354
UNSW-17	PBS	SL177 c1-4	2.55717	0.40776
UNSW-17	PBS	SL177 c1-5	3.02767	0.481109
UNSW-17	PBS	SL177 c1-6	4.32439	0.635925
UNSW-18	PBS	SL159 c1-1	94.3739	1.97485
UNSW-18	PBS	SL159 c1-2	91.7544	1.96263
UNSW-18	PBS	SL159 c2-1	83.8876	1.9237
UNSW-18	PBS	SL159 c2-2	89.0542	1.94965
UNSW-18	PBS	SL159 c2-3	86.4776	1.9369
UNSW-18	PBS	SL159 c3-1	86.2555	1.93579
RBWH-41.B	PBS	SL275 c1-1	45.154	1.6547
RBWH-41.B	PBS	SL275 c1-2	56.2976	1.75049
RBWH-41.B	PBS	SL275 c1-3	18.9484	1.27757
RBWH-41.B	PBS	SL275 c1-4	10.2269	1.00974
RBWH-41.B	PBS	SL275 c1-5	8.0144	0.903871
RBWH-41.B	PBS	SL275 c1-6	38.6576	1.58723
RBWH-42	PBS	SL226 c1-1	64.1321	1.80708
RBWH-42	PBS	SL226 c1-2	17.0128	1.23078
RBWH-42	PBS	SL226 c1-3	68.5444	1.83597
RBWH-42	PBS	SL226 c1-4	nd	nd
RBWH-42	PBS	SL226 c1-5	50.0851	1.69971
RBWH-42	PBS	SL226 c1-6	58.8136	1.76948
RBWH-43	PBS	SL270 c1-1	6.40519	0.806532
RBWH-43	PBS	SL270 c1-2	4.46304	0.649631
RBWH-43	PBS	SL270 c1-3	18.4335	1.26561
RBWH-43	PBS	SL270 c1-4	4.7619	0.677781
RBWH-43	PBS	SL270 c1-5	53.0239	1.72447
RBWH-43	PBS	SL270 c1-6	27.3134	1.43638
RBWH-44	PBS	SL231 c1-1	67.5096	1.82937
RBWH-44	PBS	SL231 c1-2	89.8709	1.95362
RBWH-44	PBS	SL231 c1-3	69.5155	1.84208
RBWH-44	PBS	SL231 c2-1	79.0218	1.89775
RBWH-44	PBS	SL231 c2-2	69.776	1.84371
RBWH-44	PBS	SL231 c2-3	66.2141	1.82095
RBWH-45	PBS	SL319 c1-1	1.14787	0.0598939
RBWH-45	PBS	SL319 c1-2	0.0204228	-1.68989
RBWH-45	PBS	SL319 c1-3	1.13887	0.056476
RBWH-45	PBS	SL319 c1-4	0.0207308	-1.68338
RBWH-45	PBS	SL319 c1-5	0.01	-2
RBWH-45	PBS	SL319 c1-6	0.01	-2
RBWH-46	PBS	SL245 c1-1	86.8008	1.93852
RBWH-46	PBS	SL245 c1-2	66.0857	1.82011
RBWH-46	PBS	SL245 c1-3	89.7518	1.95304
RBWH-46	PBS	SL245 c1-4	81.0142	1.90856
RBWH-46	PBS	SL245 c1-5	79.4091	1.89987
RBWH-46	PBS	SL245 c1-6	90.6122	1.95719
RBWH-47	PBS	SL242 c1-1	64.8995	1.81224
RBWH-47	PBS	SL242 c1-2	55.6939	1.74581
RBWH-47	PBS	SL242 c1-3	72.0336	1.85754
RBWH-47	PBS	SL242 c1-4	72.293	1.8591
RBWH-47	PBS	SL242 c1-5	72.9954	1.8633
RBWH-47	PBS	SL242 c1-6	80.8918	1.9079
RBWH-48	PBS	SL243 c1-1	60.2044	1.77963
RBWH-48	PBS	SL243 c1-2	46.7749	1.67001
RBWH-48	PBS	SL243 c1-3	60.6295	1.78268
RBWH-48	PBS	SL243 c1-4	58.0361	1.7637
RBWH-48	PBS	SL243 c1-5	63.2011	1.80072
RBWH-48	PBS	SL243 c1-6	34.3851	1.53637
RBWH-52	PBS	SL253 c1-1	89.5036	1.95184
RBWH-52	PBS	SL253 c1-2	97.9896	1.99118
RBWH-52	PBS	SL253 c1-3	38.6665	1.58733
RBWH-52	PBS	SL253 c1-4	21.93	1.34104
RBWH-52	PBS	SL253 c1-5	68.5604	1.83607
RBWH-52	PBS	SL253 c1-6	92.253	1.96498
RBWH-55	PBS	SL273 c1-1	66.6915	1.82407
RBWH-55	PBS	SL273 c1-2	33.0636	1.51935
RBWH-55	PBS	SL273 c1-3	82.8201	1.91814
RBWH-55	PBS	SL273 c1-4	49.785	1.6971
RBWH-55	PBS	SL273 c1-5	61.966	1.79215
RBWH-55	PBS	SL273 c1-6	48.2634	1.68362
RBWH-56	PBS	SL262 c1-1	40.4669	1.6071
RBWH-56	PBS	SL262 c1-2	38.6912	1.58761
RBWH-56	PBS	SL262 c1-3	69.3606	1.84111
RBWH-56	PBS	SL262 c1-4	69.3673	1.84115
RBWH-56	PBS	SL262 c1-5	78.923	1.8972
RBWH-56	PBS	SL262 c1-6	57.8859	1.76257
RBWH-58	PBS	SL264 c1-1	56.7807	1.7542
RBWH-58	PBS	SL264 c1-2	20.5718	1.31327
RBWH-58	PBS	SL264 c1-3	67.2453	1.82766
RBWH-58	PBS	SL264 c1-4	0.01	-2
RBWH-58	PBS	SL264 c1-5	25.5762	1.40784
RBWH-58	PBS	SL264 c1-6	37.7919	1.5774
RBWH-64	PBS	SL284 c1-1	20.9873	1.32196
RBWH-64	PBS	SL284 c1-2	20.4067	1.30977
RBWH-64	PBS	SL284 c1-3	10.7864	1.03288
RBWH-64	PBS	SL284 c1-4	12.2727	1.08894
RBWH-64	PBS	SL284 c1-5	20.2321	1.30604
RBWH-64	PBS	SL284 c1-6	17.7392	1.24893
RBWH-65	PBS	SL318 c1-1	84.1404	1.925
RBWH-65	PBS	SL318 c1-2	1.03212	0.0137316
RBWH-65	PBS	SL318 c1-3	78.2382	1.89342
RBWH-65	PBS	SL318 c1-4	76.73	1.88497
RBWH-65	PBS	SL318 c1-5	80.4232	1.90538
RBWH-65	PBS	SL318 c1-6	0.97057	-0.0129732
RBWH-68	PBS	SL307 c1-1	59.9551	1.77783
RBWH-68	PBS	SL307 c1-2	4.20212	0.623468
RBWH-68	PBS	SL307 c1-3	24.6415	1.39167
RBWH-68	PBS	SL307 c1-4	77.5857	1.88978
RBWH-68	PBS	SL307 c1-5	2.38645	0.377753
RBWH-68	PBS	SL307 c1-6	8.64142	0.936585
RBWH-6	Imetelstat	SL161 c2-1	nd	nd
RBWH-6	Imetelstat	SL161 c2-2	nd	nd
RBWH-6	Imetelstat	SL161 c2-3	94.0476	1.97335
RBWH-6	Imetelstat	SL161 c2-4	nd	nd
RBWH-6	Imetelstat	SL161 c2-5	nd	nd
RBWH-6	Imetelstat	SL161 c2-6	97.6331	1.9896
RBWH-7	Imetelstat	SL207 c2-1	73.4007	1.8657
RBWH-7	Imetelstat	SL207 c2-2	81.2052	1.90958
RBWH-7	Imetelstat	SL207 c2-3	76.9809	1.88638
RBWH-7	Imetelstat	SL207 c2-4	75.0025	1.87508
RBWH-7	Imetelstat	SL207 c2-5	56.4793	1.75189
RBWH-7	Imetelstat	SL207 c2-6	43.6209	1.63969
RBWH-16	Imetelstat	SL179 c2-1	1.81116	0.257958
RBWH-16	Imetelstat	SL179 c2-2	8.19801	0.913708
RBWH-16	Imetelstat	SL179 c2-3	5.29992	0.724269
RBWH-16	Imetelstat	SL179 c2-4	14.5916	1.1641
RBWH-16	Imetelstat	SL179 c2-5	1.01184	0.0051112
RBWH-16	Imetelstat	SL179 c2-6	2.66613	0.425882
RBWH-23	Imetelstat	SL189 c2-1	94.8022	1.97682
RBWH-23	Imetelstat	SL189 c2-2	1.52231	0.182503
RBWH-23	Imetelstat	SL189 c2-3	68.2524	1.83412
RBWH-23	Imetelstat	SL189 c2-4	5.058	0.703979
RBWH-23	Imetelstat	SL189 c2-5	11.8187	1.07257
RBWH-23	Imetelstat	SL189 c2-6	15.7158	1.19634
RBWH-36	Imetelstat	SL201 c2-1	0.0864304	-1.06333
RBWH-36	Imetelstat	SL201 c2-2	0.0756001	-1.12148
RBWH-36	Imetelstat	SL201 c2-3	1.02289	0.00983035
RBWH-36	Imetelstat	SL201 c2-4	0.876973	-0.0570137
RBWH-36	Imetelstat	SL201 c2-5	49.3842	1.69359
RBWH-36	Imetelstat	SL201 c2-6	23.9889	1.38001
RBWH-37	Imetelstat	SL234 c2-1	0.447489	-0.349218
RBWH-37	Imetelstat	SL234 c2-2	0.300065	-0.522784
RBWH-37	Imetelstat	SL234 c2-3	nd	nd
RBWH-37	Imetelstat	SL234 c2-4	0.101428	-0.99384
RBWH-37	Imetelstat	SL234 c2-5	nd	nd
RBWH-37	Imetelstat	SL234 c2-6	0.842618	-0.0743694
RBWH-38	Imetelstat	SL237 c2-1	1.03268	0.0139679
RBWH-38	Imetelstat	SL237 c2-2	1.89848	0.278407
RBWH-38	Imetelstat	SL237 c2-3	1.07116	0.0298524
RBWH-38	Imetelstat	SL237 c2-4	0.105245	-0.9778
RBWH-38	Imetelstat	SL237 c2-5	0.424969	-0.371642
RBWH-38	Imetelstat	SL237 c2-6	0.132208	-0.878743
RBWH-40	Imetelstat	SL215 c2-1	11.5398	1.0622
RBWH-40	Imetelstat	SL215 c2-2	20.7994	1.31805
RBWH-40	Imetelstat	SL215 c2-3	nd	nd
RBWH-40	Imetelstat	SL215 c2-4	2.60984	0.416615
RBWH-40	Imetelstat	SL215 c2-5	7.98077	0.902045
RBWH-40	Imetelstat	SL215 c2-6	25.6532	1.40914
RCH-11	Imetelstat	SL113 c1-2	8.93	0.950851
RCH-11	Imetelstat	SL113 c1-3	3.27	0.514548
RCH-11	Imetelstat	SL113 c1-4	3.8	0.579784
RCH-11	Imetelstat	SL113 c2-2	4.35	0.638489
RCH-11	Imetelstat	SL113 c3-0	5.55	0.744293
RCH-11	Imetelstat	SL113 c3-3	16.7	1.22272
UNSW-4	Imetelstat	SL172 c2-1	45.4425	1.65746
UNSW-4	Imetelstat	SL172 c2-2	56.7308	1.75382
UNSW-4	Imetelstat	SL172 c2-3	60.4549	1.78143
UNSW-4	Imetelstat	SL172 c2-4	1.02686	0.0115096
UNSW-4	Imetelstat	SL172 c2-5	0.998089	-0.000830833
UNSW-4	Imetelstat	SL172 c2-6	21.3703	1.32981
UNSW-5	Imetelstat	SL157 c3-1	53.1316	1.72535
UNSW-5	Imetelstat	SL157 c3-2	77.4201	1.88885
UNSW-5	Imetelstat	SL157 c3-3	76.8294	1.88553
UNSW-5	Imetelstat	SL157 c3-4	63.1854	1.80062
UNSW-5	Imetelstat	SL157 c3-5	53.899	1.73158
UNSW-5	Imetelstat	SL157 c4-1	63.014	1.79944
UNSW-9	Imetelstat	SL199 c2-1	2.92457	0.466061
UNSW-9	Imetelstat	SL199 c2-2	5.54455	0.743867
UNSW-9	Imetelstat	SL199 c2-3	6.60554	0.819908
UNSW-9	Imetelstat	SL199 c2-4	43.4915	1.6384
UNSW-9	Imetelstat	SL199 c2-5	39.1753	1.59301
UNSW-9	Imetelstat	SL199 c2-6	11.0499	1.04336
UNSW-16	Imetelstat	SL160 c2-1	76.8812	1.88582
UNSW-16	Imetelstat	SL160 c2-2	87.8256	1.94362
UNSW-16	Imetelstat	SL160 c2-3	77.5133	1.88938
UNSW-16	Imetelstat	SL160 c2-4	95.3967	1.97953
UNSW-16	Imetelstat	SL160 c2-5	69.2165	1.84021
UNSW-16	Imetelstat	SL160 c2-6	86.1424	1.93522
UNSW-17	Imetelstat	SL177 c2-1	7.3156	0.86425
UNSW-17	Imetelstat	SL177 c2-2	3.81356	0.581331
UNSW-17	Imetelstat	SL177 c2-3	2.7861	0.444997
UNSW-17	Imetelstat	SL177 c2-4	3.21605	0.507323
UNSW-17	Imetelstat	SL177 c2-5	1.87422	0.272819
UNSW-17	Imetelstat	SL177 c2-6	5.42218	0.734174
UNSW-18	Imetelstat	SL159 c4-1	93.4536	1.9706
UNSW-18	Imetelstat	SL159 c5-1	72.7093	1.86159
UNSW-18	Imetelstat	SL159 c5-2	86.0089	1.93454
UNSW-18	Imetelstat	SL159 c5-3	70.3805	1.84745
UNSW-18	Imetelstat	SL159 c5-4	81.0885	1.90896
UNSW-18	Imetelstat	SL159 c5-5	78.222	1.89333
RBWH-41.B	Imetelstat	SL275 c2-1	0.57554	-0.239925
RBWH-41.B	Imetelstat	SL275 c2-2	nd	nd
RBWH-41.B	Imetelstat	SL275 c2-3	1.75181	0.243487
RBWH-41.B	Imetelstat	SL275 c2-4	nd	nd
RBWH-41.B	Imetelstat	SL275 c2-5	nd	nd
RBWH-41.B	Imetelstat	SL275 c2-6	nd	nd
RBWH-42	Imetelstat	SL226 c2-1	49.3897	1.69364
RBWH-42	Imetelstat	SL226 c2-2	19.7843	1.29632
RBWH-42	Imetelstat	SL226 c2-3	52.9374	1.72376
RBWH-42	Imetelstat	SL226 c2-4	60.6987	1.78318
RBWH-42	Imetelstat	SL226 c2-5	29.5775	1.47096
RBWH-42	Imetelstat	SL226 c2-6	51.9785	1.71582
RBWH-43	Imetelstat	SL270 c2-1	2.34681	0.370477
RBWH-43	Imetelstat	SL270 c2-2	nd	nd
RBWH-43	Imetelstat	SL270 c2-3	2.78114	0.444222
RBWH-43	Imetelstat	SL270 c2-4	2.36729	0.374251
RBWH-43	Imetelstat	SL270 c2-5	1.8018	0.255707
RBWH-43	Imetelstat	SL270 c2-6	0.516506	-0.286925
RBWH-44	Imetelstat	SL231 c1-4	73.2293	1.86469
RBWH-44	Imetelstat	SL231 c1-5	nd	nd
RBWH-44	Imetelstat	SL231 c1-6	nd	nd
RBWH-44	Imetelstat	SL231 c2-4	72.4728	1.86017
RBWH-44	Imetelstat	SL231 c2-5	64.3884	1.80881
RBWH-44	Imetelstat	SL231 c2-6	64.4492	1.80922
RBWH-45	Imetelstat	SL319 c2-1	0.30303	-0.518514
RBWH-45	Imetelstat	SL319 c2-2	0.01	-2
RBWH-45	Imetelstat	SL319 c2-3	0.19216	-0.716337
RBWH-45	Imetelstat	SL319 c2-4	0.0164285	-1.7844
RBWH-45	Imetelstat	SL319 c2-5	0.0437764	-1.35876
RBWH-45	Imetelstat	SL319 c2-6	0.01	-2
RBWH-46	Imetelstat	SL245 c2-1	64.8944	1.81221
RBWH-46	Imetelstat	SL245 c2-2	55.3795	1.74335
RBWH-46	Imetelstat	SL245 c2-3	48.8491	1.68886
RBWH-46	Imetelstat	SL245 c2-4	nd	nd
RBWH-46	Imetelstat	SL245 c2-5	38.2174	1.58226
RBWH-46	Imetelstat	SL245 c2-6	65.9118	1.81896
RBWH-47	Imetelstat	SL242 c2-1	5.54606	0.743985
RBWH-47	Imetelstat	SL242 c2-2	1.12641	0.0516957
RBWH-47	Imetelstat	SL242 c2-3	0.664011	-0.177825
RBWH-47	Imetelstat	SL242 c2-4	22.0354	1.34312
RBWH-47	Imetelstat	SL242 c2-5	14.5481	1.16281
RBWH-47	Imetelstat	SL242 c2-6	2.36661	0.374127
RBWH-48	Imetelstat	SL243 c2-1	nd	nd
RBWH-48	Imetelstat	SL243 c2-2	nd	nd
RBWH-48	Imetelstat	SL243 c2-3	nd	nd
RBWH-48	Imetelstat	SL243 c2-4	nd	nd
RBWH-48	Imetelstat	SL243 c2-5	nd	nd
RBWH-48	Imetelstat	SL243 c2-6	0.821674	-0.0853002
RBWH-52	Imetelstat	SL253 c2-1	45.3288	1.65637
RBWH-52	Imetelstat	SL253 c2-2	31.5479	1.49897
RBWH-52	Imetelstat	SL253 c2-3	87.8358	1.94367
RBWH-52	Imetelstat	SL253 c2-4	86.4564	1.9368
RBWH-52	Imetelstat	SL253 c2-5	86.9831	1.93944
RBWH-52	Imetelstat	SL253 c2-6	40.3543	1.60589
RBWH-55	Imetelstat	SL273 c2-1	23.8313	1.37715
RBWH-55	Imetelstat	SL273 c2-2	49.7067	1.69642
RBWH-55	Imetelstat	SL273 c2-3	39.1983	1.59327
RBWH-55	Imetelstat	SL273 c2-4	69.6088	1.84266
RBWH-55	Imetelstat	SL273 c2-5	25.1177	1.39998
RBWH-55	Imetelstat	SL273 c2-6	40.659	1.60916
RBWH-56	Imetelstat	SL262 c2-1	48.3967	1.68482
RBWH-56	Imetelstat	SL262 c2-2	25.8993	1.41329
RBWH-56	Imetelstat	SL262 c2-3	35.4286	1.54935
RBWH-56	Imetelstat	SL262 c2-4	19.8905	1.29865
RBWH-56	Imetelstat	SL262 c2-5	18.4071	1.26498
RBWH-56	Imetelstat	SL262 c2-6	63.4248	1.80226
RBWH-58	Imetelstat	SL264 c2-1	5.29471	0.723842
RBWH-58	Imetelstat	SL264 c2-2	6.78169	0.831338
RBWH-58	Imetelstat	SL264 c2-3	0.01	-2
RBWH-58	Imetelstat	SL264 c2-4	39.4529	1.59608
RBWH-58	Imetelstat	SL264 c2-5	23.4281	1.36974
RBWH-58	Imetelstat	SL264 c2-6	0.01	-2
RBWH-64	Imetelstat	SL284 c2-1	0.669643	-0.174157
RBWH-64	Imetelstat	SL284 c2-2	17.4192	1.24103
RBWH-64	Imetelstat	SL284 c2-3	2.90881	0.463715
RBWH-64	Imetelstat	SL284 c2-4	6.57895	0.818156
RBWH-64	Imetelstat	SL284 c2-5	4.20259	0.623517
RBWH-64	Imetelstat	SL284 c2-6	4.95914	0.695407
RBWH-65	Imetelstat	SL318 c2-1	11.4232	1.05779
RBWH-65	Imetelstat	SL318 c2-2	2.17496	0.337452
RBWH-65	Imetelstat	SL318 c2-3	5.01756	0.700493
RBWH-65	Imetelstat	SL318 c2-4	1.29646	0.112758
RBWH-65	Imetelstat	SL318 c2-5	3.7751	0.576929
RBWH-65	Imetelstat	SL318 c2-6	5.71501	0.757017
RBWH-68	Imetelstat	SL307 c2-1	1.11863	0.0486851
RBWH-68	Imetelstat	SL307 c2-2	5.26782	0.721631
RBWH-68	Imetelstat	SL307 c2-3	0.136924	-0.863521
RBWH-68	Imetelstat	SL307 c2-4	0.632911	-0.198657
RBWH-68	Imetelstat	SL307 c2-5	0.658489	-0.181451
RBWH-68	Imetelstat	SL307 c2-6	0.353893	-0.451128
				7.79203e-08	P (two-sided Student's T test)
				1.40944	Log Mean PBS
				0.874094	Log Mean Imetelstat
				173	N PBS
				160	N Imetelstat
				54.13	Median PBS
				45.53	95% CI lower limit PBS
				58.81	95% CI upper limit PBS
				11.68	Median Imetelstat
				5.546	95% CI lower limit Imetelstat
				23.43	95% CI upper limit Imetelstat

## Sheet: Fig. 2d
PDX results
Patient Sample Name	Treatment	Mouse ID	BM cellularity at takedown	Log transformed
RBWH-6	PBS	SL161 c1-1	13.34	1.12516
RBWH-6	PBS	SL161 c1-2	5.9	0.770852
RBWH-6	PBS	SL161 c1-3	15.84	1.19976
RBWH-6	PBS	SL161 c1-4	7.42	0.870404
RBWH-6	PBS	SL161 c1-5	20	1.30103
RBWH-6	PBS	SL161 c1-6	19.46	1.28914
RBWH-7	PBS	SL207 c1-1	24.42	1.38775
RBWH-7	PBS	SL207 c1-2	33	1.51851
RBWH-7	PBS	SL207 c1-3	28.32	1.45209
RBWH-7	PBS	SL207 c1-4	34.24	1.53453
RBWH-7	PBS	SL207 c1-5	28.02	1.44747
RBWH-7	PBS	SL207 c1-6	27.72	1.44279
RBWH-16	PBS	SL179 c1-1	4.12	0.614897
RBWH-16	PBS	SL179 c1-2	10	1
RBWH-16	PBS	SL179 c1-3	6.6	0.819544
RBWH-16	PBS	SL179 c1-4	3.88	0.588832
RBWH-16	PBS	SL179 c1-5	11.6	1.06446
RBWH-16	PBS	SL179 c1-6	7.16	0.854913
RBWH-23	PBS	SL189 c1-1	26.2	1.4183
RBWH-23	PBS	SL189 c1-2	14.6	1.16435
RBWH-23	PBS	SL189 c1-3	3.2	0.50515
RBWH-23	PBS	SL189 c1-4	17.6	1.24551
RBWH-23	PBS	SL189 c1-5	9.4	0.973128
RBWH-23	PBS	SL189 c1-6	24.8	1.39445
RBWH-36	PBS	SL201 c1-1	nd	nd
RBWH-36	PBS	SL201 c1-2	38	1.57978
RBWH-36	PBS	SL201 c1-3	36	1.5563
RBWH-36	PBS	SL201 c1-4	31	1.49136
RBWH-36	PBS	SL201 c1-5	35	1.54407
RBWH-36	PBS	SL201 c1-6	34	1.53148
RBWH-37	PBS	SL234 c1-1	27	1.43136
RBWH-37	PBS	SL234 c1-2	nd	nd
RBWH-37	PBS	SL234 c1-3	30	1.47712
RBWH-37	PBS	SL234 c1-4	8	0.90309
RBWH-37	PBS	SL234 c1-5	33	1.51851
RBWH-37	PBS	SL234 c1-6	7	0.845098
RBWH-38	PBS	SL237 c1-1	7	0.845098
RBWH-38	PBS	SL237 c1-2	13	1.11394
RBWH-38	PBS	SL237 c1-3	2	0.30103
RBWH-38	PBS	SL237 c1-4	9	0.954243
RBWH-38	PBS	SL237 c1-5	10	1
RBWH-38	PBS	SL237 c1-6	6	0.778151
RBWH-40	PBS	SL215 c1-1	17	1.23045
RBWH-40	PBS	SL215 c1-2	9.8	0.991226
RBWH-40	PBS	SL215 c1-3	nd	nd
RBWH-40	PBS	SL215 c1-4	3	0.477121
RBWH-40	PBS	SL215 c1-5	5	0.69897
RBWH-40	PBS	SL215 c1-6	11.8	1.07188
RCH-11	PBS	SL113 c1-1	30.4	1.48287
RCH-11	PBS	SL113 c2-0	nd	nd
RCH-11	PBS	SL113 c2-1	25.04	1.39863
RCH-11	PBS	SL113 c2-3	nd	nd
RCH-11	PBS	SL113 c3-1	28.2	1.45025
RCH-11	PBS	SL113 c3-4	35	1.54407
UNSW-4	PBS	SL172 c1-1	8.28	0.91803
UNSW-4	PBS	SL172 c1-2	12.8	1.10721
UNSW-4	PBS	SL172 c1-3	9	0.954243
UNSW-4	PBS	SL172 c1-4	34	1.53148
UNSW-4	PBS	SL172 c1-5	nd	nd
UNSW-4	PBS	SL172 c1-6	19	1.27875
UNSW-5	PBS	SL157 c1-1	nd	nd
UNSW-5	PBS	SL157 c1-2	nd	nd
UNSW-5	PBS	SL157 c1-3	nd	nd
UNSW-5	PBS	SL157 c1-4	nd	nd
UNSW-5	PBS	SL157 c1-5	nd	nd
UNSW-5	PBS	SL157 c2-1	nd	nd
UNSW-9	PBS	SL199 c1-1	13.62	1.13418
UNSW-9	PBS	SL199 c1-2	12.82	1.10789
UNSW-9	PBS	SL199 c1-3	15.7	1.1959
UNSW-9	PBS	SL199 c1-4	7	0.845098
UNSW-9	PBS	SL199 c1-5	13.96	1.14489
UNSW-9	PBS	SL199 c1-6	9.16	0.961895
UNSW-16	PBS	SL160 c1-1	3.6	0.556303
UNSW-16	PBS	SL160 c1-2	3.8	0.579784
UNSW-16	PBS	SL160 c1-3	6	0.778151
UNSW-16	PBS	SL160 c1-4	2.6	0.414973
UNSW-16	PBS	SL160 c1-5	6	0.778151
UNSW-16	PBS	SL160 c1-6	8	0.90309
UNSW-17	PBS	SL177 c1-1	nd	nd
UNSW-17	PBS	SL177 c1-2	nd	nd
UNSW-17	PBS	SL177 c1-3	nd	nd
UNSW-17	PBS	SL177 c1-4	nd	nd
UNSW-17	PBS	SL177 c1-5	nd	nd
UNSW-17	PBS	SL177 c1-6	nd	nd
UNSW-18	PBS	SL159 c1-1	9.6	0.982271
UNSW-18	PBS	SL159 c1-2	7.4	0.869232
UNSW-18	PBS	SL159 c2-1	4.5	0.653213
UNSW-18	PBS	SL159 c2-2	3.2	0.50515
UNSW-18	PBS	SL159 c2-3	2.8	0.447158
UNSW-18	PBS	SL159 c3-1	8.5	0.929419
RBWH-41.B	PBS	SL275 c1-1	20	1.30103
RBWH-41.B	PBS	SL275 c1-2	13	1.11394
RBWH-41.B	PBS	SL275 c1-3	12.4	1.09342
RBWH-41.B	PBS	SL275 c1-4	16	1.20412
RBWH-41.B	PBS	SL275 c1-5	27	1.43136
RBWH-41.B	PBS	SL275 c1-6	15	1.17609
RBWH-42	PBS	SL226 c1-1	16.2	1.20952
RBWH-42	PBS	SL226 c1-2	25	1.39794
RBWH-42	PBS	SL226 c1-3	24	1.38021
RBWH-42	PBS	SL226 c1-4	nd	nd
RBWH-42	PBS	SL226 c1-5	6	0.778151
RBWH-42	PBS	SL226 c1-6	14	1.14613
RBWH-43	PBS	SL270 c1-1	22	1.34242
RBWH-43	PBS	SL270 c1-2	16	1.20412
RBWH-43	PBS	SL270 c1-3	26	1.41497
RBWH-43	PBS	SL270 c1-4	26	1.41497
RBWH-43	PBS	SL270 c1-5	14	1.14613
RBWH-43	PBS	SL270 c1-6	30	1.47712
RBWH-44	PBS	SL231 c1-1	16	1.20412
RBWH-44	PBS	SL231 c1-2	11	1.04139
RBWH-44	PBS	SL231 c1-3	16	1.20412
RBWH-44	PBS	SL231 c2-1	17	1.23045
RBWH-44	PBS	SL231 c2-2	22	1.34242
RBWH-44	PBS	SL231 c2-3	7	0.845098
RBWH-45	PBS	SL319 c1-1	20	1.30103
RBWH-45	PBS	SL319 c1-2	33.5	1.52504
RBWH-45	PBS	SL319 c1-3	23.5	1.37107
RBWH-45	PBS	SL319 c1-4	3.48	0.541579
RBWH-45	PBS	SL319 c1-5	55	1.74036
RBWH-45	PBS	SL319 c1-6	28.5	1.45484
RBWH-46	PBS	SL245 c1-1	40	1.60206
RBWH-46	PBS	SL245 c1-2	41	1.61278
RBWH-46	PBS	SL245 c1-3	nd	nd
RBWH-46	PBS	SL245 c1-4	44	1.64345
RBWH-46	PBS	SL245 c1-5	40	1.60206
RBWH-46	PBS	SL245 c1-6	35	1.54407
RBWH-47	PBS	SL242 c1-1	5	0.69897
RBWH-47	PBS	SL242 c1-2	2	0.30103
RBWH-47	PBS	SL242 c1-3	8	0.90309
RBWH-47	PBS	SL242 c1-4	8	0.90309
RBWH-47	PBS	SL242 c1-5	6	0.778151
RBWH-47	PBS	SL242 c1-6	8	0.90309
RBWH-48	PBS	SL243 c1-1	10	1
RBWH-48	PBS	SL243 c1-2	6	0.778151
RBWH-48	PBS	SL243 c1-3	12	1.07918
RBWH-48	PBS	SL243 c1-4	16	1.20412
RBWH-48	PBS	SL243 c1-5	11	1.04139
RBWH-48	PBS	SL243 c1-6	7	0.845098
RBWH-52	PBS	SL253 c1-1	nd	nd
RBWH-52	PBS	SL253 c1-2	nd	nd
RBWH-52	PBS	SL253 c1-3	7	0.845098
RBWH-52	PBS	SL253 c1-4	6	0.778151
RBWH-52	PBS	SL253 c1-5	5	0.69897
RBWH-52	PBS	SL253 c1-6	nd	nd
RBWH-55	PBS	SL273 c1-1	6	0.778151
RBWH-55	PBS	SL273 c1-2	3	0.477121
RBWH-55	PBS	SL273 c1-3	26	1.41497
RBWH-55	PBS	SL273 c1-4	10	1
RBWH-55	PBS	SL273 c1-5	17	1.23045
RBWH-55	PBS	SL273 c1-6	1	0
RBWH-56	PBS	SL262 c1-1	12	1.07918
RBWH-56	PBS	SL262 c1-2	3	0.477121
RBWH-56	PBS	SL262 c1-3	17	1.23045
RBWH-56	PBS	SL262 c1-4	9	0.954243
RBWH-56	PBS	SL262 c1-5	6	0.778151
RBWH-56	PBS	SL262 c1-6	8	0.90309
RBWH-58	PBS	SL264 c1-1	10	1
RBWH-58	PBS	SL264 c1-2	10	1
RBWH-58	PBS	SL264 c1-3	4	0.60206
RBWH-58	PBS	SL264 c1-4	20	1.30103
RBWH-58	PBS	SL264 c1-5	9	0.954243
RBWH-58	PBS	SL264 c1-6	nd	nd
RBWH-64	PBS	SL284 c1-1	12	1.07918
RBWH-64	PBS	SL284 c1-2	13	1.11394
RBWH-64	PBS	SL284 c1-3	18	1.25527
RBWH-64	PBS	SL284 c1-4	14	1.14613
RBWH-64	PBS	SL284 c1-5	9	0.954243
RBWH-64	PBS	SL284 c1-6	17	1.23045
RBWH-65	PBS	SL318 c1-1	2	0.30103
RBWH-65	PBS	SL318 c1-2	23	1.36173
RBWH-65	PBS	SL318 c1-3	0.4	-0.39794
RBWH-65	PBS	SL318 c1-4	2	0.30103
RBWH-65	PBS	SL318 c1-5	0.4	-0.39794
RBWH-65	PBS	SL318 c1-6	24	1.38021
RBWH-68	PBS	SL307 c1-1	19	1.27875
RBWH-68	PBS	SL307 c1-2	1.1	0.0413927
RBWH-68	PBS	SL307 c1-3	20	1.30103
RBWH-68	PBS	SL307 c1-4	37	1.5682
RBWH-68	PBS	SL307 c1-5	18.4	1.26482
RBWH-68	PBS	SL307 c1-6	20	1.30103
RBWH-6	Imetelstat	SL161 c2-1	24	1.38021
RBWH-6	Imetelstat	SL161 c2-2	20	1.30103
RBWH-6	Imetelstat	SL161 c2-3	11.36	1.05538
RBWH-6	Imetelstat	SL161 c2-4	15	1.17609
RBWH-6	Imetelstat	SL161 c2-5	nd	nd
RBWH-6	Imetelstat	SL161 c2-6	14.2	1.15229
RBWH-7	Imetelstat	SL207 c2-1	10.04	1.00173
RBWH-7	Imetelstat	SL207 c2-2	12.04	1.08063
RBWH-7	Imetelstat	SL207 c2-3	10.14	1.00604
RBWH-7	Imetelstat	SL207 c2-4	12.7	1.1038
RBWH-7	Imetelstat	SL207 c2-5	7.24	0.859739
RBWH-7	Imetelstat	SL207 c2-6	17.08	1.23249
RBWH-16	Imetelstat	SL179 c2-1	nd	nd
RBWH-16	Imetelstat	SL179 c2-2	0.2	-0.69897
RBWH-16	Imetelstat	SL179 c2-3	nd	nd
RBWH-16	Imetelstat	SL179 c2-4	nd	nd
RBWH-16	Imetelstat	SL179 c2-5	nd	nd
RBWH-16	Imetelstat	SL179 c2-6	nd	nd
RBWH-23	Imetelstat	SL189 c2-1	4.2	0.623249
RBWH-23	Imetelstat	SL189 c2-2	2.6	0.414973
RBWH-23	Imetelstat	SL189 c2-3	13.44	1.1284
RBWH-23	Imetelstat	SL189 c2-4	nd	nd
RBWH-23	Imetelstat	SL189 c2-5	10.8	1.03342
RBWH-23	Imetelstat	SL189 c2-6	22.6	1.35411
RBWH-36	Imetelstat	SL201 c2-1	6	0.778151
RBWH-36	Imetelstat	SL201 c2-2	10	1
RBWH-36	Imetelstat	SL201 c2-3	18	1.25527
RBWH-36	Imetelstat	SL201 c2-4	nd	nd
RBWH-36	Imetelstat	SL201 c2-5	12.8	1.10721
RBWH-36	Imetelstat	SL201 c2-6	15.6	1.19312
RBWH-37	Imetelstat	SL234 c2-1	19	1.27875
RBWH-37	Imetelstat	SL234 c2-2	nd	nd
RBWH-37	Imetelstat	SL234 c2-3	nd	nd
RBWH-37	Imetelstat	SL234 c2-4	27	1.43136
RBWH-37	Imetelstat	SL234 c2-5	nd	nd
RBWH-37	Imetelstat	SL234 c2-6	31	1.49136
RBWH-38	Imetelstat	SL237 c2-1	12	1.07918
RBWH-38	Imetelstat	SL237 c2-2	nd	nd
RBWH-38	Imetelstat	SL237 c2-3	1	0
RBWH-38	Imetelstat	SL237 c2-4	21	1.32222
RBWH-38	Imetelstat	SL237 c2-5	nd	nd
RBWH-38	Imetelstat	SL237 c2-6	nd	nd
RBWH-40	Imetelstat	SL215 c2-1	25	1.39794
RBWH-40	Imetelstat	SL215 c2-2	3	0.477121
RBWH-40	Imetelstat	SL215 c2-3	nd	nd
RBWH-40	Imetelstat	SL215 c2-4	11	1.04139
RBWH-40	Imetelstat	SL215 c2-5	26	1.41497
RBWH-40	Imetelstat	SL215 c2-6	11	1.04139
RCH-11	Imetelstat	SL113 c1-2	nd	nd
RCH-11	Imetelstat	SL113 c1-3	nd	nd
RCH-11	Imetelstat	SL113 c1-4	nd	nd
RCH-11	Imetelstat	SL113 c2-2	nd	nd
RCH-11	Imetelstat	SL113 c3-0	nd	nd
RCH-11	Imetelstat	SL113 c3-3	nd	nd
UNSW-4	Imetelstat	SL172 c2-1	4.76	0.677607
UNSW-4	Imetelstat	SL172 c2-2	11.62	1.06521
UNSW-4	Imetelstat	SL172 c2-3	2.2	0.342423
UNSW-4	Imetelstat	SL172 c2-4	nd	nd
UNSW-4	Imetelstat	SL172 c2-5	nd	nd
UNSW-4	Imetelstat	SL172 c2-6	2.74	0.437751
UNSW-5	Imetelstat	SL157 c3-1	nd	nd
UNSW-5	Imetelstat	SL157 c3-2	nd	nd
UNSW-5	Imetelstat	SL157 c3-3	nd	nd
UNSW-5	Imetelstat	SL157 c3-4	nd	nd
UNSW-5	Imetelstat	SL157 c3-5	nd	nd
UNSW-5	Imetelstat	SL157 c4-1	nd	nd
UNSW-9	Imetelstat	SL199 c2-1	14.42	1.15897
UNSW-9	Imetelstat	SL199 c2-2	2.92	0.465383
UNSW-9	Imetelstat	SL199 c2-3	nd	nd
UNSW-9	Imetelstat	SL199 c2-4	7.2	0.857332
UNSW-9	Imetelstat	SL199 c2-5	nd	nd
UNSW-9	Imetelstat	SL199 c2-6	11.92	1.07628
UNSW-16	Imetelstat	SL160 c2-1	3	0.477121
UNSW-16	Imetelstat	SL160 c2-2	2.8	0.447158
UNSW-16	Imetelstat	SL160 c2-3	2.4	0.380211
UNSW-16	Imetelstat	SL160 c2-4	2.8	0.447158
UNSW-16	Imetelstat	SL160 c2-5	nd	nd
UNSW-16	Imetelstat	SL160 c2-6	3.6	0.556303
UNSW-17	Imetelstat	SL177 c2-1	4.44	0.647383
UNSW-17	Imetelstat	SL177 c2-2	nd	nd
UNSW-17	Imetelstat	SL177 c2-3	nd	nd
UNSW-17	Imetelstat	SL177 c2-4	3.86	0.586587
UNSW-17	Imetelstat	SL177 c2-5	nd	nd
UNSW-17	Imetelstat	SL177 c2-6	7.48	0.873902
UNSW-18	Imetelstat	SL159 c4-1	6.7	0.826075
UNSW-18	Imetelstat	SL159 c5-1	7	0.845098
UNSW-18	Imetelstat	SL159 c5-2	4.8	0.681241
UNSW-18	Imetelstat	SL159 c5-3	3.4	0.531479
UNSW-18	Imetelstat	SL159 c5-4	4.3	0.633468
UNSW-18	Imetelstat	SL159 c5-5	2.4	0.380211
RBWH-41.B	Imetelstat	SL275 c2-1	21	1.32222
RBWH-41.B	Imetelstat	SL275 c2-2	nd	nd
RBWH-41.B	Imetelstat	SL275 c2-3	12	1.07918
RBWH-41.B	Imetelstat	SL275 c2-4	nd	nd
RBWH-41.B	Imetelstat	SL275 c2-5	nd	nd
RBWH-41.B	Imetelstat	SL275 c2-6	nd	nd
RBWH-42	Imetelstat	SL226 c2-1	12	1.07918
RBWH-42	Imetelstat	SL226 c2-2	22	1.34242
RBWH-42	Imetelstat	SL226 c2-3	19	1.27875
RBWH-42	Imetelstat	SL226 c2-4	15	1.17609
RBWH-42	Imetelstat	SL226 c2-5	14	1.14613
RBWH-42	Imetelstat	SL226 c2-6	16	1.20412
RBWH-43	Imetelstat	SL270 c2-1	9	0.954243
RBWH-43	Imetelstat	SL270 c2-2	nd	nd
RBWH-43	Imetelstat	SL270 c2-3	7	0.845098
RBWH-43	Imetelstat	SL270 c2-4	11	1.04139
RBWH-43	Imetelstat	SL270 c2-5	8	0.90309
RBWH-43	Imetelstat	SL270 c2-6	10	1
RBWH-44	Imetelstat	SL231 c1-4	20	1.30103
RBWH-44	Imetelstat	SL231 c1-5	nd	nd
RBWH-44	Imetelstat	SL231 c1-6	nd	nd
RBWH-44	Imetelstat	SL231 c2-4	8	0.90309
RBWH-44	Imetelstat	SL231 c2-5	8	0.90309
RBWH-44	Imetelstat	SL231 c2-6	18	1.25527
RBWH-45	Imetelstat	SL319 c2-1	9.9	0.995635
RBWH-45	Imetelstat	SL319 c2-2	6	0.778151
RBWH-45	Imetelstat	SL319 c2-3	3.4	0.531479
RBWH-45	Imetelstat	SL319 c2-4	nd	nd
RBWH-45	Imetelstat	SL319 c2-5	nd	nd
RBWH-45	Imetelstat	SL319 c2-6	24	1.38021
RBWH-46	Imetelstat	SL245 c2-1	36	1.5563
RBWH-46	Imetelstat	SL245 c2-2	31	1.49136
RBWH-46	Imetelstat	SL245 c2-3	25	1.39794
RBWH-46	Imetelstat	SL245 c2-4	nd	nd
RBWH-46	Imetelstat	SL245 c2-5	19	1.27875
RBWH-46	Imetelstat	SL245 c2-6	39	1.59106
RBWH-47	Imetelstat	SL242 c2-1	6	0.778151
RBWH-47	Imetelstat	SL242 c2-2	4	0.60206
RBWH-47	Imetelstat	SL242 c2-3	5	0.69897
RBWH-47	Imetelstat	SL242 c2-4	1	0
RBWH-47	Imetelstat	SL242 c2-5	4	0.60206
RBWH-47	Imetelstat	SL242 c2-6	3	0.477121
RBWH-48	Imetelstat	SL243 c2-1	nd	nd
RBWH-48	Imetelstat	SL243 c2-2	nd	nd
RBWH-48	Imetelstat	SL243 c2-3	nd	nd
RBWH-48	Imetelstat	SL243 c2-4	nd	nd
RBWH-48	Imetelstat	SL243 c2-5	nd	nd
RBWH-48	Imetelstat	SL243 c2-6	7	0.845098
RBWH-52	Imetelstat	SL253 c2-1	5	0.69897
RBWH-52	Imetelstat	SL253 c2-2	9	0.954243
RBWH-52	Imetelstat	SL253 c2-3	2	0.30103
RBWH-52	Imetelstat	SL253 c2-4	2	0.30103
RBWH-52	Imetelstat	SL253 c2-5	4	0.60206
RBWH-52	Imetelstat	SL253 c2-6	3	0.477121
RBWH-55	Imetelstat	SL273 c2-1	7	0.845098
RBWH-55	Imetelstat	SL273 c2-2	6	0.778151
RBWH-55	Imetelstat	SL273 c2-3	18	1.25527
RBWH-55	Imetelstat	SL273 c2-4	4	0.60206
RBWH-55	Imetelstat	SL273 c2-5	2	0.30103
RBWH-55	Imetelstat	SL273 c2-6	7	0.845098
RBWH-56	Imetelstat	SL262 c2-1	2	0.30103
RBWH-56	Imetelstat	SL262 c2-2	2	0.30103
RBWH-56	Imetelstat	SL262 c2-3	2	0.30103
RBWH-56	Imetelstat	SL262 c2-4	5	0.69897
RBWH-56	Imetelstat	SL262 c2-5	3	0.477121
RBWH-56	Imetelstat	SL262 c2-6	3	0.477121
RBWH-58	Imetelstat	SL264 c2-1	5	0.69897
RBWH-58	Imetelstat	SL264 c2-2	nd	nd
RBWH-58	Imetelstat	SL264 c2-3	19	1.27875
RBWH-58	Imetelstat	SL264 c2-4	nd	nd
RBWH-58	Imetelstat	SL264 c2-5	4	0.60206
RBWH-58	Imetelstat	SL264 c2-6	18	1.25527
RBWH-64	Imetelstat	SL284 c2-1	2	0.30103
RBWH-64	Imetelstat	SL284 c2-2	7	0.845098
RBWH-64	Imetelstat	SL284 c2-3	3	0.477121
RBWH-64	Imetelstat	SL284 c2-4	2	0.30103
RBWH-64	Imetelstat	SL284 c2-5	2	0.30103
RBWH-64	Imetelstat	SL284 c2-6	nd	nd
RBWH-65	Imetelstat	SL318 c2-1	28	1.44716
RBWH-65	Imetelstat	SL318 c2-2	29	1.4624
RBWH-65	Imetelstat	SL318 c2-3	20	1.30103
RBWH-65	Imetelstat	SL318 c2-4	23	1.36173
RBWH-65	Imetelstat	SL318 c2-5	8.5	0.929419
RBWH-65	Imetelstat	SL318 c2-6	12	1.07918
RBWH-68	Imetelstat	SL307 c2-1	0.5	-0.30103
RBWH-68	Imetelstat	SL307 c2-2	10	1
RBWH-68	Imetelstat	SL307 c2-3	nd	nd
RBWH-68	Imetelstat	SL307 c2-4	28	1.44716
RBWH-68	Imetelstat	SL307 c2-5	nd	nd
RBWH-68	Imetelstat	SL307 c2-6	nd	nd
				0.000137247	P (two-sided Student's T test)
				1.05663	Log Mean PBS
				0.870581	Log Mean Imetelstat
				156	N PBS
				124	N Imetelstat
				12.91	Median PBS
				10	95% CI lower limit PBS
				15.84	95% CI upper limit PBS
				8	Median Imetelstat
				6.7	95% CI lower limit Imetelstat
				11	95% CI upper limit Imetelstat

## Sheet: Fig. 2e
PDX results
Patient Sample Name	Treatment	Mouse ID	BM donor chimerism % at takedown	Log transformed
RBWH-6	PBS	SL161 c1-1	65.4687	1.81603
RBWH-6	PBS	SL161 c1-2	9.82673	0.992409
RBWH-6	PBS	SL161 c1-3	85.033	1.92959
RBWH-6	PBS	SL161 c1-4	76.9188	1.88603
RBWH-6	PBS	SL161 c1-5	nd	nd
RBWH-6	PBS	SL161 c1-6	95.418	1.97963
RBWH-7	PBS	SL207 c1-1	97.6487	1.98967
RBWH-7	PBS	SL207 c1-2	97.9636	1.99106
RBWH-7	PBS	SL207 c1-3	96.8781	1.98623
RBWH-7	PBS	SL207 c1-4	98.1458	1.99187
RBWH-7	PBS	SL207 c1-5	98.5413	1.99362
RBWH-7	PBS	SL207 c1-6	96.3176	1.98371
RBWH-16	PBS	SL179 c1-1	81.8921	1.91324
RBWH-16	PBS	SL179 c1-2	98.2155	1.99218
RBWH-16	PBS	SL179 c1-3	88.5698	1.94729
RBWH-16	PBS	SL179 c1-4	90.3336	1.95585
RBWH-16	PBS	SL179 c1-5	98.9204	1.99529
RBWH-16	PBS	SL179 c1-6	98.5573	1.99369
RBWH-23	PBS	SL189 c1-1	95.6246	1.98057
RBWH-23	PBS	SL189 c1-2	98.4479	1.99321
RBWH-23	PBS	SL189 c1-3	97.7079	1.98993
RBWH-23	PBS	SL189 c1-4	95.3032	1.97911
RBWH-23	PBS	SL189 c1-5	93.2951	1.96986
RBWH-23	PBS	SL189 c1-6	99.0114	1.99569
RBWH-36	PBS	SL201 c1-1	nd	nd
RBWH-36	PBS	SL201 c1-2	85.3369	1.93114
RBWH-36	PBS	SL201 c1-3	97.7734	1.99022
RBWH-36	PBS	SL201 c1-4	98.8479	1.99497
RBWH-36	PBS	SL201 c1-5	96.0887	1.98267
RBWH-36	PBS	SL201 c1-6	98.7488	1.99453
RBWH-37	PBS	SL234 c1-1	5.18666	0.714888
RBWH-37	PBS	SL234 c1-2	nd	nd
RBWH-37	PBS	SL234 c1-3	19.5443	1.29102
RBWH-37	PBS	SL234 c1-4	71.5746	1.85476
RBWH-37	PBS	SL234 c1-5	4.23616	0.626973
RBWH-37	PBS	SL234 c1-6	37.5405	1.5745
RBWH-38	PBS	SL237 c1-1	45.2214	1.65534
RBWH-38	PBS	SL237 c1-2	80.3155	1.9048
RBWH-38	PBS	SL237 c1-3	93.0931	1.96892
RBWH-38	PBS	SL237 c1-4	96.1212	1.98282
RBWH-38	PBS	SL237 c1-5	10.4839	1.02052
RBWH-38	PBS	SL237 c1-6	96.1188	1.98281
RBWH-40	PBS	SL215 c1-1	97.5995	1.98945
RBWH-40	PBS	SL215 c1-2	93.3996	1.97034
RBWH-40	PBS	SL215 c1-3	nd	nd
RBWH-40	PBS	SL215 c1-4	96.4527	1.98431
RBWH-40	PBS	SL215 c1-5	50.3432	1.70194
RBWH-40	PBS	SL215 c1-6	95.2012	1.97864
RCH-11	PBS	SL113 c1-1	95.8178	1.98145
RCH-11	PBS	SL113 c2-0	nd	nd
RCH-11	PBS	SL113 c2-1	92.4788	1.96604
RCH-11	PBS	SL113 c2-3	nd	nd
RCH-11	PBS	SL113 c3-1	98.4684	1.9933
RCH-11	PBS	SL113 c3-4	97.9952	1.9912
UNSW-4	PBS	SL172 c1-1	98.1106	1.99172
UNSW-4	PBS	SL172 c1-2	98.6314	1.99402
UNSW-4	PBS	SL172 c1-3	99.2044	1.99653
UNSW-4	PBS	SL172 c1-4	98.3802	1.99291
UNSW-4	PBS	SL172 c1-5	nd	nd
UNSW-4	PBS	SL172 c1-6	99.7557	1.99894
UNSW-5	PBS	SL157 c1-1	nd	nd
UNSW-5	PBS	SL157 c1-2	nd	nd
UNSW-5	PBS	SL157 c1-3	nd	nd
UNSW-5	PBS	SL157 c1-4	nd	nd
UNSW-5	PBS	SL157 c1-5	nd	nd
UNSW-5	PBS	SL157 c2-1	nd	nd
UNSW-9	PBS	SL199 c1-1	97.9499	1.991
UNSW-9	PBS	SL199 c1-2	97.967	1.99108
UNSW-9	PBS	SL199 c1-3	98.5804	1.99379
UNSW-9	PBS	SL199 c1-4	98.0662	1.99152
UNSW-9	PBS	SL199 c1-5	97.539	1.98918
UNSW-9	PBS	SL199 c1-6	96.0306	1.98241
UNSW-16	PBS	SL160 c1-1	93.5804	1.97119
UNSW-16	PBS	SL160 c1-2	93.5907	1.97123
UNSW-16	PBS	SL160 c1-3	94.6623	1.97618
UNSW-16	PBS	SL160 c1-4	86.8451	1.93875
UNSW-16	PBS	SL160 c1-5	98.6838	1.99425
UNSW-16	PBS	SL160 c1-6	97.2141	1.98773
UNSW-17	PBS	SL177 c1-1	nd	nd
UNSW-17	PBS	SL177 c1-2	nd	nd
UNSW-17	PBS	SL177 c1-3	nd	nd
UNSW-17	PBS	SL177 c1-4	nd	nd
UNSW-17	PBS	SL177 c1-5	nd	nd
UNSW-17	PBS	SL177 c1-6	nd	nd
UNSW-18	PBS	SL159 c1-1	90.8867	1.9585
UNSW-18	PBS	SL159 c1-2	97.3484	1.98833
UNSW-18	PBS	SL159 c2-1	82.8496	1.91829
UNSW-18	PBS	SL159 c2-2	91.4218	1.96105
UNSW-18	PBS	SL159 c2-3	95.7648	1.98121
UNSW-18	PBS	SL159 c3-1	93.4638	1.97064
RBWH-41.B	PBS	SL275 c1-1	95.2548	1.97889
RBWH-41.B	PBS	SL275 c1-2	97.4265	1.98868
RBWH-41.B	PBS	SL275 c1-3	79.4559	1.90013
RBWH-41.B	PBS	SL275 c1-4	83.8052	1.92327
RBWH-41.B	PBS	SL275 c1-5	72.3785	1.85961
RBWH-41.B	PBS	SL275 c1-6	90.5147	1.95672
RBWH-42	PBS	SL226 c1-1	98.4771	1.99334
RBWH-42	PBS	SL226 c1-2	99.2151	1.99658
RBWH-42	PBS	SL226 c1-3	97.7209	1.98999
RBWH-42	PBS	SL226 c1-4	nd	nd
RBWH-42	PBS	SL226 c1-5	95.4603	1.97982
RBWH-42	PBS	SL226 c1-6	99.812	1.99918
RBWH-43	PBS	SL270 c1-1	84.2835	1.92574
RBWH-43	PBS	SL270 c1-2	16.1507	1.20819
RBWH-43	PBS	SL270 c1-3	57.3923	1.75885
RBWH-43	PBS	SL270 c1-4	86.1239	1.93512
RBWH-43	PBS	SL270 c1-5	91.5857	1.96183
RBWH-43	PBS	SL270 c1-6	96.669	1.98529
RBWH-44	PBS	SL231 c1-1	97.9105	1.99083
RBWH-44	PBS	SL231 c1-2	97.5516	1.98923
RBWH-44	PBS	SL231 c1-3	96.0849	1.98266
RBWH-44	PBS	SL231 c2-1	96.3971	1.98406
RBWH-44	PBS	SL231 c2-2	93.3947	1.97032
RBWH-44	PBS	SL231 c2-3	94.7963	1.97679
RBWH-45	PBS	SL319 c1-1	54.5001	1.7364
RBWH-45	PBS	SL319 c1-2	0.228318	-0.64146
RBWH-45	PBS	SL319 c1-3	13.6174	1.13409
RBWH-45	PBS	SL319 c1-4	0.0641584	-1.19275
RBWH-45	PBS	SL319 c1-5	0.819794	-0.0862955
RBWH-45	PBS	SL319 c1-6	0.160807	-0.793696
RBWH-46	PBS	SL245 c1-1	98.6308	1.99401
RBWH-46	PBS	SL245 c1-2	91.6726	1.96224
RBWH-46	PBS	SL245 c1-3	nd	nd
RBWH-46	PBS	SL245 c1-4	96.7254	1.98554
RBWH-46	PBS	SL245 c1-5	96.2499	1.9834
RBWH-46	PBS	SL245 c1-6	97.6942	1.98987
RBWH-47	PBS	SL242 c1-1	97.3126	1.98817
RBWH-47	PBS	SL242 c1-2	82.2449	1.91511
RBWH-47	PBS	SL242 c1-3	98.2443	1.99231
RBWH-47	PBS	SL242 c1-4	99.153	1.99631
RBWH-47	PBS	SL242 c1-5	96.5073	1.98456
RBWH-47	PBS	SL242 c1-6	99.2865	1.99689
RBWH-48	PBS	SL243 c1-1	99.9191	1.99965
RBWH-48	PBS	SL243 c1-2	99.8978	1.99956
RBWH-48	PBS	SL243 c1-3	99.9185	1.99965
RBWH-48	PBS	SL243 c1-4	99.9096	1.99961
RBWH-48	PBS	SL243 c1-5	99.959	1.99982
RBWH-48	PBS	SL243 c1-6	99.8618	1.9994
RBWH-52	PBS	SL253 c1-1	nd	nd
RBWH-52	PBS	SL253 c1-2	nd	nd
RBWH-52	PBS	SL253 c1-3	94.859	1.97708
RBWH-52	PBS	SL253 c1-4	96.6727	1.9853
RBWH-52	PBS	SL253 c1-5	92.5677	1.96646
RBWH-52	PBS	SL253 c1-6	nd	nd
RBWH-55	PBS	SL273 c1-1	78.0153	1.89218
RBWH-55	PBS	SL273 c1-2	27.9213	1.44594
RBWH-55	PBS	SL273 c1-3	99.4001	1.99739
RBWH-55	PBS	SL273 c1-4	96.1402	1.9829
RBWH-55	PBS	SL273 c1-5	99.2927	1.99692
RBWH-55	PBS	SL273 c1-6	15.641	1.19427
RBWH-56	PBS	SL262 c1-1	91.8413	1.96304
RBWH-56	PBS	SL262 c1-2	100	2
RBWH-56	PBS	SL262 c1-3	100	2
RBWH-56	PBS	SL262 c1-4	100	2
RBWH-56	PBS	SL262 c1-5	99.8092	1.99917
RBWH-56	PBS	SL262 c1-6	99.8926	1.99953
RBWH-58	PBS	SL264 c1-1	70.9087	1.8507
RBWH-58	PBS	SL264 c1-2	49.918	1.69826
RBWH-58	PBS	SL264 c1-3	88.4381	1.94664
RBWH-58	PBS	SL264 c1-4	0.44957	-0.347203
RBWH-58	PBS	SL264 c1-5	71.199	1.85247
RBWH-58	PBS	SL264 c1-6	nd	nd
RBWH-64	PBS	SL284 c1-1	97.6074	1.98948
RBWH-64	PBS	SL284 c1-2	70.8333	1.85024
RBWH-64	PBS	SL284 c1-3	74.4186	1.87168
RBWH-64	PBS	SL284 c1-4	92.6869	1.96702
RBWH-64	PBS	SL284 c1-5	97.9518	1.99101
RBWH-64	PBS	SL284 c1-6	44.7368	1.65067
RBWH-65	PBS	SL318 c1-1	94.9139	1.97733
RBWH-65	PBS	SL318 c1-2	42.9134	1.63259
RBWH-65	PBS	SL318 c1-3	97.1963	1.98765
RBWH-65	PBS	SL318 c1-4	98.7194	1.9944
RBWH-65	PBS	SL318 c1-5	90.0585	1.95452
RBWH-65	PBS	SL318 c1-6	38.5566	1.5861
RBWH-68	PBS	SL307 c1-1	98.8666	1.99505
RBWH-68	PBS	SL307 c1-2	83.8856	1.92369
RBWH-68	PBS	SL307 c1-3	98.6196	1.99396
RBWH-68	PBS	SL307 c1-4	98.1236	1.99177
RBWH-68	PBS	SL307 c1-5	98.9092	1.99524
RBWH-68	PBS	SL307 c1-6	93.9539	1.97291
RBWH-6	Imetelstat	SL161 c2-1	0.001	-3
RBWH-6	Imetelstat	SL161 c2-2	0.001	-3
RBWH-6	Imetelstat	SL161 c2-3	31.6515	1.50039
RBWH-6	Imetelstat	SL161 c2-4	0.001	-3
RBWH-6	Imetelstat	SL161 c2-5	nd	nd
RBWH-6	Imetelstat	SL161 c2-6	36.7012	1.56468
RBWH-7	Imetelstat	SL207 c2-1	98.6867	1.99426
RBWH-7	Imetelstat	SL207 c2-2	99.6673	1.99855
RBWH-7	Imetelstat	SL207 c2-3	99.5727	1.99814
RBWH-7	Imetelstat	SL207 c2-4	98.9286	1.99532
RBWH-7	Imetelstat	SL207 c2-5	97.8769	1.99068
RBWH-7	Imetelstat	SL207 c2-6	98.0576	1.99148
RBWH-16	Imetelstat	SL179 c2-1	nd	nd
RBWH-16	Imetelstat	SL179 c2-2	7.08749	0.850492
RBWH-16	Imetelstat	SL179 c2-3	nd	nd
RBWH-16	Imetelstat	SL179 c2-4	nd	nd
RBWH-16	Imetelstat	SL179 c2-5	nd	nd
RBWH-16	Imetelstat	SL179 c2-6	nd	nd
RBWH-23	Imetelstat	SL189 c2-1	98.995	1.99561
RBWH-23	Imetelstat	SL189 c2-2	84.7338	1.92806
RBWH-23	Imetelstat	SL189 c2-3	99.0488	1.99585
RBWH-23	Imetelstat	SL189 c2-4	nd	nd
RBWH-23	Imetelstat	SL189 c2-5	92.7226	1.96719
RBWH-23	Imetelstat	SL189 c2-6	86.9287	1.93916
RBWH-36	Imetelstat	SL201 c2-1	63.5051	1.80281
RBWH-36	Imetelstat	SL201 c2-2	62.6915	1.79721
RBWH-36	Imetelstat	SL201 c2-3	78.6096	1.89548
RBWH-36	Imetelstat	SL201 c2-4	nd	nd
RBWH-36	Imetelstat	SL201 c2-5	97.9167	1.99086
RBWH-36	Imetelstat	SL201 c2-6	88.6947	1.9479
RBWH-37	Imetelstat	SL234 c2-1	5.14565	0.71144
RBWH-37	Imetelstat	SL234 c2-2	nd	nd
RBWH-37	Imetelstat	SL234 c2-3	nd	nd
RBWH-37	Imetelstat	SL234 c2-4	3.03195	0.481722
RBWH-37	Imetelstat	SL234 c2-5	nd	nd
RBWH-37	Imetelstat	SL234 c2-6	1.58534	0.200121
RBWH-38	Imetelstat	SL237 c2-1	4.90073	0.690261
RBWH-38	Imetelstat	SL237 c2-2	nd	nd
RBWH-38	Imetelstat	SL237 c2-3	27.809	1.44419
RBWH-38	Imetelstat	SL237 c2-4	5.90134	0.770951
RBWH-38	Imetelstat	SL237 c2-5	nd	nd
RBWH-38	Imetelstat	SL237 c2-6	nd	nd
RBWH-40	Imetelstat	SL215 c2-1	97.2166	1.98774
RBWH-40	Imetelstat	SL215 c2-2	90.429	1.95631
RBWH-40	Imetelstat	SL215 c2-3	nd	nd
RBWH-40	Imetelstat	SL215 c2-4	63.4273	1.80228
RBWH-40	Imetelstat	SL215 c2-5	94.6269	1.97601
RBWH-40	Imetelstat	SL215 c2-6	99.3799	1.9973
RCH-11	Imetelstat	SL113 c1-2	nd	nd
RCH-11	Imetelstat	SL113 c1-3	nd	nd
RCH-11	Imetelstat	SL113 c1-4	nd	nd
RCH-11	Imetelstat	SL113 c2-2	nd	nd
RCH-11	Imetelstat	SL113 c3-0	nd	nd
RCH-11	Imetelstat	SL113 c3-3	nd	nd
UNSW-4	Imetelstat	SL172 c2-1	99.0853	1.99601
UNSW-4	Imetelstat	SL172 c2-2	99.8761	1.99946
UNSW-4	Imetelstat	SL172 c2-3	92.8571	1.96782
UNSW-4	Imetelstat	SL172 c2-4	28.5551	1.45568
UNSW-4	Imetelstat	SL172 c2-5	nd	nd
UNSW-4	Imetelstat	SL172 c2-6	88.4021	1.94646
UNSW-5	Imetelstat	SL157 c3-1	nd	nd
UNSW-5	Imetelstat	SL157 c3-2	nd	nd
UNSW-5	Imetelstat	SL157 c3-3	nd	nd
UNSW-5	Imetelstat	SL157 c3-4	nd	nd
UNSW-5	Imetelstat	SL157 c3-5	nd	nd
UNSW-5	Imetelstat	SL157 c4-1	nd	nd
UNSW-9	Imetelstat	SL199 c2-1	84.1067	1.92483
UNSW-9	Imetelstat	SL199 c2-2	94.147	1.97381
UNSW-9	Imetelstat	SL199 c2-3	nd	nd
UNSW-9	Imetelstat	SL199 c2-4	98.5437	1.99363
UNSW-9	Imetelstat	SL199 c2-5	nd	nd
UNSW-9	Imetelstat	SL199 c2-6	97.7185	1.98998
UNSW-16	Imetelstat	SL160 c2-1	92.924	1.96813
UNSW-16	Imetelstat	SL160 c2-2	96.411	1.98413
UNSW-16	Imetelstat	SL160 c2-3	98.5562	1.99368
UNSW-16	Imetelstat	SL160 c2-4	96.2164	1.98325
UNSW-16	Imetelstat	SL160 c2-5	96.7939	1.98585
UNSW-16	Imetelstat	SL160 c2-6	98.3698	1.99286
UNSW-17	Imetelstat	SL177 c2-1	98.2977	1.99254
UNSW-17	Imetelstat	SL177 c2-2	nd	nd
UNSW-17	Imetelstat	SL177 c2-3	nd	nd
UNSW-17	Imetelstat	SL177 c2-4	63.4563	1.80247
UNSW-17	Imetelstat	SL177 c2-5	nd	nd
UNSW-17	Imetelstat	SL177 c2-6	99.0542	1.99587
UNSW-18	Imetelstat	SL159 c4-1	96.9396	1.9865
UNSW-18	Imetelstat	SL159 c5-1	91.4902	1.96137
UNSW-18	Imetelstat	SL159 c5-2	91.6237	1.96201
UNSW-18	Imetelstat	SL159 c5-3	95.1756	1.97853
UNSW-18	Imetelstat	SL159 c5-4	nd	nd
UNSW-18	Imetelstat	SL159 c5-5	92.2336	1.96489
RBWH-41.B	Imetelstat	SL275 c2-1	55.3767	1.74333
RBWH-41.B	Imetelstat	SL275 c2-2	nd	nd
RBWH-41.B	Imetelstat	SL275 c2-3	83.151	1.91987
RBWH-41.B	Imetelstat	SL275 c2-4	nd	nd
RBWH-41.B	Imetelstat	SL275 c2-5	nd	nd
RBWH-41.B	Imetelstat	SL275 c2-6	nd	nd
RBWH-42	Imetelstat	SL226 c2-1	96.1745	1.98306
RBWH-42	Imetelstat	SL226 c2-2	98.8764	1.99509
RBWH-42	Imetelstat	SL226 c2-3	97.2564	1.98792
RBWH-42	Imetelstat	SL226 c2-4	96.0386	1.98245
RBWH-42	Imetelstat	SL226 c2-5	97.9337	1.99093
RBWH-42	Imetelstat	SL226 c2-6	97.5863	1.98939
RBWH-43	Imetelstat	SL270 c2-1	14.024	1.14687
RBWH-43	Imetelstat	SL270 c2-2	nd	nd
RBWH-43	Imetelstat	SL270 c2-3	30.3533	1.48221
RBWH-43	Imetelstat	SL270 c2-4	25.5036	1.4066
RBWH-43	Imetelstat	SL270 c2-5	31.9417	1.50436
RBWH-43	Imetelstat	SL270 c2-6	5.44576	0.736059
RBWH-44	Imetelstat	SL231 c1-4	89.7765	1.95316
RBWH-44	Imetelstat	SL231 c1-5	nd	nd
RBWH-44	Imetelstat	SL231 c1-6	nd	nd
RBWH-44	Imetelstat	SL231 c2-4	90.3607	1.95598
RBWH-44	Imetelstat	SL231 c2-5	72.1864	1.85846
RBWH-44	Imetelstat	SL231 c2-6	99.3479	1.99716
RBWH-45	Imetelstat	SL319 c2-1	0.0529185	-1.27639
RBWH-45	Imetelstat	SL319 c2-2	0.0218463	-1.66062
RBWH-45	Imetelstat	SL319 c2-3	0.163173	-0.787351
RBWH-45	Imetelstat	SL319 c2-4	nd	nd
RBWH-45	Imetelstat	SL319 c2-5	nd	nd
RBWH-45	Imetelstat	SL319 c2-6	0.255588	-0.59246
RBWH-46	Imetelstat	SL245 c2-1	94.0075	1.97316
RBWH-46	Imetelstat	SL245 c2-2	96.3585	1.98389
RBWH-46	Imetelstat	SL245 c2-3	85.0101	1.92947
RBWH-46	Imetelstat	SL245 c2-4	nd	nd
RBWH-46	Imetelstat	SL245 c2-5	95.2721	1.97897
RBWH-46	Imetelstat	SL245 c2-6	96.8904	1.98628
RBWH-47	Imetelstat	SL242 c2-1	82.9813	1.91898
RBWH-47	Imetelstat	SL242 c2-2	40.9487	1.61224
RBWH-47	Imetelstat	SL242 c2-3	51.2414	1.70962
RBWH-47	Imetelstat	SL242 c2-4	44.5674	1.64902
RBWH-47	Imetelstat	SL242 c2-5	67.2378	1.82761
RBWH-47	Imetelstat	SL242 c2-6	35.3118	1.54792
RBWH-48	Imetelstat	SL243 c2-1	nd	nd
RBWH-48	Imetelstat	SL243 c2-2	nd	nd
RBWH-48	Imetelstat	SL243 c2-3	nd	nd
RBWH-48	Imetelstat	SL243 c2-4	nd	nd
RBWH-48	Imetelstat	SL243 c2-5	nd	nd
RBWH-48	Imetelstat	SL243 c2-6	23.4651	1.37042
RBWH-52	Imetelstat	SL253 c2-1	88.5583	1.94723
RBWH-52	Imetelstat	SL253 c2-2	90.6448	1.95734
RBWH-52	Imetelstat	SL253 c2-3	94.3299	1.97465
RBWH-52	Imetelstat	SL253 c2-4	72.2222	1.85867
RBWH-52	Imetelstat	SL253 c2-5	97.4576	1.98882
RBWH-52	Imetelstat	SL253 c2-6	65.382	1.81546
RBWH-55	Imetelstat	SL273 c2-1	53.75	1.73038
RBWH-55	Imetelstat	SL273 c2-2	97.9475	1.99099
RBWH-55	Imetelstat	SL273 c2-3	98.4782	1.99334
RBWH-55	Imetelstat	SL273 c2-4	84.5252	1.92699
RBWH-55	Imetelstat	SL273 c2-5	76.3916	1.88305
RBWH-55	Imetelstat	SL273 c2-6	96.4306	1.98421
RBWH-56	Imetelstat	SL262 c2-1	95.3767	1.97944
RBWH-56	Imetelstat	SL262 c2-2	98.2558	1.99236
RBWH-56	Imetelstat	SL262 c2-3	90.085	1.95465
RBWH-56	Imetelstat	SL262 c2-4	94.2544	1.9743
RBWH-56	Imetelstat	SL262 c2-5	91.4286	1.96108
RBWH-56	Imetelstat	SL262 c2-6	98.452	1.99322
RBWH-58	Imetelstat	SL264 c2-1	56.2071	1.74979
RBWH-58	Imetelstat	SL264 c2-2	nd	nd
RBWH-58	Imetelstat	SL264 c2-3	3.6602	0.563505
RBWH-58	Imetelstat	SL264 c2-4	nd	nd
RBWH-58	Imetelstat	SL264 c2-5	68.3837	1.83495
RBWH-58	Imetelstat	SL264 c2-6	3.25246	0.512212
RBWH-64	Imetelstat	SL284 c2-1	67.7011	1.8306
RBWH-64	Imetelstat	SL284 c2-2	97.9994	1.99122
RBWH-64	Imetelstat	SL284 c2-3	59.5859	1.77514
RBWH-64	Imetelstat	SL284 c2-4	79.4783	1.90025
RBWH-64	Imetelstat	SL284 c2-5	67.7419	1.83086
RBWH-64	Imetelstat	SL284 c2-6	nd	nd
RBWH-65	Imetelstat	SL318 c2-1	93.3124	1.96994
RBWH-65	Imetelstat	SL318 c2-2	14.0859	1.14879
RBWH-65	Imetelstat	SL318 c2-3	89.823	1.95339
RBWH-65	Imetelstat	SL318 c2-4	74.4472	1.87185
RBWH-65	Imetelstat	SL318 c2-5	87.1134	1.94009
RBWH-65	Imetelstat	SL318 c2-6	96.6706	1.98529
RBWH-68	Imetelstat	SL307 c2-1	91.5262	1.96155
RBWH-68	Imetelstat	SL307 c2-2	42.5065	1.62846
RBWH-68	Imetelstat	SL307 c2-3	nd	nd
RBWH-68	Imetelstat	SL307 c2-4	81.2409	1.90977
RBWH-68	Imetelstat	SL307 c2-5	nd	nd
RBWH-68	Imetelstat	SL307 c2-6	nd	nd
				0.00732186	P (two-sided Student's T test)
				1.81747	Log Mean PBS
				1.57624	Log Mean Imetelstat
				155	N PBS
				122	N Imetelstat
				96.03	Median PBS
				93.95	95% CI lower limit PBS
				96.73	95% CI upper limit PBS
				122	Median Imetelstat
				83.15	95% CI lower limit Imetelstat
				92.92	95% CI upper limit Imetelstat

## Sheet: Fig. 2f
PDX results
Patient Sample Name	Treatment	Mouse ID	BM absolute donor cells at takedown	Log transformed
RBWH-6	PBS	SL161 c1-1	8.73352	0.941189
RBWH-6	PBS	SL161 c1-2	0.579777	-0.236739
RBWH-6	PBS	SL161 c1-3	13.4692	1.12934
RBWH-6	PBS	SL161 c1-4	5.70737	0.756436
RBWH-6	PBS	SL161 c1-5	nd	nd
RBWH-6	PBS	SL161 c1-6	18.5683	1.26877
RBWH-7	PBS	SL207 c1-1	23.8458	1.37741
RBWH-7	PBS	SL207 c1-2	32.328	1.50958
RBWH-7	PBS	SL207 c1-3	27.4359	1.43832
RBWH-7	PBS	SL207 c1-4	33.6051	1.52641
RBWH-7	PBS	SL207 c1-5	27.6113	1.44109
RBWH-7	PBS	SL207 c1-6	26.6992	1.4265
RBWH-16	PBS	SL179 c1-1	3.37395	0.528139
RBWH-16	PBS	SL179 c1-2	9.82155	0.99218
RBWH-16	PBS	SL179 c1-3	5.8456	0.766829
RBWH-16	PBS	SL179 c1-4	3.50495	0.544681
RBWH-16	PBS	SL179 c1-5	11.4748	1.05974
RBWH-16	PBS	SL179 c1-6	7.0567	0.848602
RBWH-23	PBS	SL189 c1-1	25.0536	1.39887
RBWH-23	PBS	SL189 c1-2	14.3734	1.15756
RBWH-23	PBS	SL189 c1-3	3.12665	0.49508
RBWH-23	PBS	SL189 c1-4	16.7734	1.22462
RBWH-23	PBS	SL189 c1-5	8.76974	0.942987
RBWH-23	PBS	SL189 c1-6	24.5548	1.39014
RBWH-36	PBS	SL201 c1-1	nd	nd
RBWH-36	PBS	SL201 c1-2	32.428	1.51092
RBWH-36	PBS	SL201 c1-3	35.1984	1.54652
RBWH-36	PBS	SL201 c1-4	30.6428	1.48633
RBWH-36	PBS	SL201 c1-5	33.631	1.52674
RBWH-36	PBS	SL201 c1-6	33.5746	1.52601
RBWH-37	PBS	SL234 c1-1	1.4004	0.146251
RBWH-37	PBS	SL234 c1-2	nd	nd
RBWH-37	PBS	SL234 c1-3	5.86328	0.76814
RBWH-37	PBS	SL234 c1-4	5.72597	0.757849
RBWH-37	PBS	SL234 c1-5	1.39793	0.145487
RBWH-37	PBS	SL234 c1-6	2.62784	0.419598
RBWH-38	PBS	SL237 c1-1	3.1655	0.500442
RBWH-38	PBS	SL237 c1-2	10.441	1.01874
RBWH-38	PBS	SL237 c1-3	1.86186	0.269947
RBWH-38	PBS	SL237 c1-4	8.6509	0.937062
RBWH-38	PBS	SL237 c1-5	1.04839	0.0205217
RBWH-38	PBS	SL237 c1-6	5.76713	0.76096
RBWH-40	PBS	SL215 c1-1	16.5919	1.2199
RBWH-40	PBS	SL215 c1-2	9.15316	0.961571
RBWH-40	PBS	SL215 c1-3	nd	nd
RBWH-40	PBS	SL215 c1-4	2.89358	0.461436
RBWH-40	PBS	SL215 c1-5	2.51716	0.400911
RBWH-40	PBS	SL215 c1-6	11.2337	1.05052
RCH-11	PBS	SL113 c1-1	29.1286	1.46432
RCH-11	PBS	SL113 c2-0	nd	nd
RCH-11	PBS	SL113 c2-1	23.1567	1.36468
RCH-11	PBS	SL113 c2-3	nd	nd
RCH-11	PBS	SL113 c3-1	27.7681	1.44355
RCH-11	PBS	SL113 c3-4	34.2983	1.53527
UNSW-4	PBS	SL172 c1-1	8.12355	0.909746
UNSW-4	PBS	SL172 c1-2	12.6248	1.10123
UNSW-4	PBS	SL172 c1-3	8.9284	0.950774
UNSW-4	PBS	SL172 c1-4	33.4493	1.52439
UNSW-4	PBS	SL172 c1-5	nd	nd
UNSW-4	PBS	SL172 c1-6	18.9536	1.27769
UNSW-5	PBS	SL157 c1-1	nd	nd
UNSW-5	PBS	SL157 c1-2	nd	nd
UNSW-5	PBS	SL157 c1-3	nd	nd
UNSW-5	PBS	SL157 c1-4	nd	nd
UNSW-5	PBS	SL157 c1-5	nd	nd
UNSW-5	PBS	SL157 c2-1	nd	nd
UNSW-9	PBS	SL199 c1-1	13.3408	1.12518
UNSW-9	PBS	SL199 c1-2	12.5594	1.09897
UNSW-9	PBS	SL199 c1-3	15.4771	1.18969
UNSW-9	PBS	SL199 c1-4	6.86463	0.836617
UNSW-9	PBS	SL199 c1-5	13.6164	1.13406
UNSW-9	PBS	SL199 c1-6	8.7964	0.944305
UNSW-16	PBS	SL160 c1-1	3.3689	0.527488
UNSW-16	PBS	SL160 c1-2	3.55645	0.551016
UNSW-16	PBS	SL160 c1-3	5.67974	0.754328
UNSW-16	PBS	SL160 c1-4	2.25797	0.353719
UNSW-16	PBS	SL160 c1-5	5.92103	0.772397
UNSW-16	PBS	SL160 c1-6	7.77713	0.890819
UNSW-17	PBS	SL177 c1-1	nd	nd
UNSW-17	PBS	SL177 c1-2	nd	nd
UNSW-17	PBS	SL177 c1-3	nd	nd
UNSW-17	PBS	SL177 c1-4	nd	nd
UNSW-17	PBS	SL177 c1-5	nd	nd
UNSW-17	PBS	SL177 c1-6	nd	nd
UNSW-18	PBS	SL159 c1-1	8.72512	0.940772
UNSW-18	PBS	SL159 c1-2	7.20378	0.857561
UNSW-18	PBS	SL159 c2-1	3.72823	0.571503
UNSW-18	PBS	SL159 c2-2	2.9255	0.4662
UNSW-18	PBS	SL159 c2-3	2.68141	0.428364
UNSW-18	PBS	SL159 c3-1	7.94443	0.900062
RBWH-41.B	PBS	SL275 c1-1	19.051	1.27992
RBWH-41.B	PBS	SL275 c1-2	12.6655	1.10262
RBWH-41.B	PBS	SL275 c1-3	9.85253	0.993548
RBWH-41.B	PBS	SL275 c1-4	13.4088	1.12739
RBWH-41.B	PBS	SL275 c1-5	19.5422	1.29097
RBWH-41.B	PBS	SL275 c1-6	13.5772	1.13281
RBWH-42	PBS	SL226 c1-1	15.9533	1.20285
RBWH-42	PBS	SL226 c1-2	24.8038	1.39452
RBWH-42	PBS	SL226 c1-3	23.453	1.3702
RBWH-42	PBS	SL226 c1-4	nd	nd
RBWH-42	PBS	SL226 c1-5	5.72762	0.757974
RBWH-42	PBS	SL226 c1-6	13.9737	1.14531
RBWH-43	PBS	SL270 c1-1	18.5424	1.26817
RBWH-43	PBS	SL270 c1-2	2.58412	0.412312
RBWH-43	PBS	SL270 c1-3	14.922	1.17383
RBWH-43	PBS	SL270 c1-4	22.3922	1.3501
RBWH-43	PBS	SL270 c1-5	12.822	1.10796
RBWH-43	PBS	SL270 c1-6	29.0007	1.46241
RBWH-44	PBS	SL231 c1-1	15.6657	1.19495
RBWH-44	PBS	SL231 c1-2	10.7307	1.03063
RBWH-44	PBS	SL231 c1-3	15.3736	1.18678
RBWH-44	PBS	SL231 c2-1	16.3875	1.21451
RBWH-44	PBS	SL231 c2-2	20.5468	1.31275
RBWH-44	PBS	SL231 c2-3	6.63574	0.82189
RBWH-45	PBS	SL319 c1-1	10.9	1.03743
RBWH-45	PBS	SL319 c1-2	0.0764865	-1.11642
RBWH-45	PBS	SL319 c1-3	3.20009	0.505163
RBWH-45	PBS	SL319 c1-4	0.00223271	-2.65117
RBWH-45	PBS	SL319 c1-5	0.450886	-0.345933
RBWH-45	PBS	SL319 c1-6	0.0458299	-1.33885
RBWH-46	PBS	SL245 c1-1	39.4523	1.59607
RBWH-46	PBS	SL245 c1-2	37.5858	1.57502
RBWH-46	PBS	SL245 c1-3	nd	nd
RBWH-46	PBS	SL245 c1-4	42.5592	1.62899
RBWH-46	PBS	SL245 c1-5	38.4999	1.58546
RBWH-46	PBS	SL245 c1-6	34.193	1.53394
RBWH-47	PBS	SL242 c1-1	4.86563	0.687139
RBWH-47	PBS	SL242 c1-2	1.6449	0.216139
RBWH-47	PBS	SL242 c1-3	7.85955	0.895397
RBWH-47	PBS	SL242 c1-4	7.93224	0.899396
RBWH-47	PBS	SL242 c1-5	5.79044	0.762711
RBWH-47	PBS	SL242 c1-6	7.94292	0.89998
RBWH-48	PBS	SL243 c1-1	9.99191	0.999649
RBWH-48	PBS	SL243 c1-2	5.99387	0.777707
RBWH-48	PBS	SL243 c1-3	11.9902	1.07883
RBWH-48	PBS	SL243 c1-4	15.9855	1.20373
RBWH-48	PBS	SL243 c1-5	10.9955	1.04121
RBWH-48	PBS	SL243 c1-6	6.99033	0.844497
RBWH-52	PBS	SL253 c1-1	nd	nd
RBWH-52	PBS	SL253 c1-2	nd	nd
RBWH-52	PBS	SL253 c1-3	6.64013	0.822176
RBWH-52	PBS	SL253 c1-4	5.80036	0.763455
RBWH-52	PBS	SL253 c1-5	4.62839	0.66543
RBWH-52	PBS	SL253 c1-6	nd	nd
RBWH-55	PBS	SL273 c1-1	4.68092	0.670331
RBWH-55	PBS	SL273 c1-2	0.83764	-0.0769427
RBWH-55	PBS	SL273 c1-3	25.844	1.41236
RBWH-55	PBS	SL273 c1-4	9.61402	0.982905
RBWH-55	PBS	SL273 c1-5	16.8798	1.22737
RBWH-55	PBS	SL273 c1-6	0.15641	-0.805735
RBWH-56	PBS	SL262 c1-1	11.021	1.04222
RBWH-56	PBS	SL262 c1-2	3	0.477121
RBWH-56	PBS	SL262 c1-3	17	1.23045
RBWH-56	PBS	SL262 c1-4	9	0.954243
RBWH-56	PBS	SL262 c1-5	5.98855	0.777322
RBWH-56	PBS	SL262 c1-6	7.99141	0.902623
RBWH-58	PBS	SL264 c1-1	7.09087	0.8507
RBWH-58	PBS	SL264 c1-2	4.9918	0.698257
RBWH-58	PBS	SL264 c1-3	3.53753	0.5487
RBWH-58	PBS	SL264 c1-4	0.089914	-1.04617
RBWH-58	PBS	SL264 c1-5	6.40791	0.806716
RBWH-58	PBS	SL264 c1-6	nd	nd
RBWH-64	PBS	SL284 c1-1	11.7129	1.06866
RBWH-64	PBS	SL284 c1-2	9.20833	0.964181
RBWH-64	PBS	SL284 c1-3	13.3953	1.12695
RBWH-64	PBS	SL284 c1-4	12.9762	1.11315
RBWH-64	PBS	SL284 c1-5	8.81567	0.945255
RBWH-64	PBS	SL284 c1-6	7.60526	0.881114
RBWH-65	PBS	SL318 c1-1	1.89828	0.27836
RBWH-65	PBS	SL318 c1-2	9.87008	0.994321
RBWH-65	PBS	SL318 c1-3	0.388785	-0.41029
RBWH-65	PBS	SL318 c1-4	1.97439	0.295433
RBWH-65	PBS	SL318 c1-5	0.360234	-0.443415
RBWH-65	PBS	SL318 c1-6	9.2536	0.96631
RBWH-68	PBS	SL307 c1-1	18.7847	1.2738
RBWH-68	PBS	SL307 c1-2	0.922742	-0.0349198
RBWH-68	PBS	SL307 c1-3	19.7239	1.29499
RBWH-68	PBS	SL307 c1-4	36.3057	1.55998
RBWH-68	PBS	SL307 c1-5	18.1993	1.26005
RBWH-68	PBS	SL307 c1-6	18.7908	1.27394
RBWH-6	Imetelstat	SL161 c2-1	nd	nd
RBWH-6	Imetelstat	SL161 c2-2	nd	nd
RBWH-6	Imetelstat	SL161 c2-3	3.59561	0.555773
RBWH-6	Imetelstat	SL161 c2-4	nd	nd
RBWH-6	Imetelstat	SL161 c2-5	nd	nd
RBWH-6	Imetelstat	SL161 c2-6	5.21158	0.716969
RBWH-7	Imetelstat	SL207 c2-1	9.90815	0.995993
RBWH-7	Imetelstat	SL207 c2-2	11.9999	1.07918
RBWH-7	Imetelstat	SL207 c2-3	10.0967	1.00418
RBWH-7	Imetelstat	SL207 c2-4	12.5639	1.09913
RBWH-7	Imetelstat	SL207 c2-5	7.08629	0.850419
RBWH-7	Imetelstat	SL207 c2-6	16.7482	1.22397
RBWH-16	Imetelstat	SL179 c2-1	nd	nd
RBWH-16	Imetelstat	SL179 c2-2	0.014175	-1.84848
RBWH-16	Imetelstat	SL179 c2-3	nd	nd
RBWH-16	Imetelstat	SL179 c2-4	nd	nd
RBWH-16	Imetelstat	SL179 c2-5	nd	nd
RBWH-16	Imetelstat	SL179 c2-6	nd	nd
RBWH-23	Imetelstat	SL189 c2-1	4.15779	0.618862
RBWH-23	Imetelstat	SL189 c2-2	2.20308	0.34303
RBWH-23	Imetelstat	SL189 c2-3	13.3122	1.12425
RBWH-23	Imetelstat	SL189 c2-4	nd	nd
RBWH-23	Imetelstat	SL189 c2-5	10.014	1.00061
RBWH-23	Imetelstat	SL189 c2-6	19.6459	1.29327
RBWH-36	Imetelstat	SL201 c2-1	3.81031	0.58096
RBWH-36	Imetelstat	SL201 c2-2	6.26915	0.797209
RBWH-36	Imetelstat	SL201 c2-3	14.1497	1.15075
RBWH-36	Imetelstat	SL201 c2-4	nd	nd
RBWH-36	Imetelstat	SL201 c2-5	12.5333	1.09807
RBWH-36	Imetelstat	SL201 c2-6	13.8364	1.14102
RBWH-37	Imetelstat	SL234 c2-1	0.977673	-0.00980632
RBWH-37	Imetelstat	SL234 c2-2	nd	nd
RBWH-37	Imetelstat	SL234 c2-3	nd	nd
RBWH-37	Imetelstat	SL234 c2-4	0.818627	-0.086914
RBWH-37	Imetelstat	SL234 c2-5	nd	nd
RBWH-37	Imetelstat	SL234 c2-6	0.491454	-0.308517
RBWH-38	Imetelstat	SL237 c2-1	0.588088	-0.230558
RBWH-38	Imetelstat	SL237 c2-2	nd	nd
RBWH-38	Imetelstat	SL237 c2-3	0.27809	-0.555815
RBWH-38	Imetelstat	SL237 c2-4	1.23928	0.0931702
RBWH-38	Imetelstat	SL237 c2-5	nd	nd
RBWH-38	Imetelstat	SL237 c2-6	nd	nd
RBWH-40	Imetelstat	SL215 c2-1	24.3042	1.38568
RBWH-40	Imetelstat	SL215 c2-2	2.71287	0.433429
RBWH-40	Imetelstat	SL215 c2-3	nd	nd
RBWH-40	Imetelstat	SL215 c2-4	6.97701	0.843669
RBWH-40	Imetelstat	SL215 c2-5	24.603	1.39099
RBWH-40	Imetelstat	SL215 c2-6	10.9318	1.03869
RCH-11	Imetelstat	SL113 c1-2	nd	nd
RCH-11	Imetelstat	SL113 c1-3	nd	nd
RCH-11	Imetelstat	SL113 c1-4	nd	nd
RCH-11	Imetelstat	SL113 c2-2	nd	nd
RCH-11	Imetelstat	SL113 c3-0	nd	nd
RCH-11	Imetelstat	SL113 c3-3	nd	nd
UNSW-4	Imetelstat	SL172 c2-1	4.71646	0.673616
UNSW-4	Imetelstat	SL172 c2-2	11.6056	1.06467
UNSW-4	Imetelstat	SL172 c2-3	2.04286	0.310238
UNSW-4	Imetelstat	SL172 c2-4	nd	nd
UNSW-4	Imetelstat	SL172 c2-5	nd	nd
UNSW-4	Imetelstat	SL172 c2-6	2.42222	0.384213
UNSW-5	Imetelstat	SL157 c3-1	nd	nd
UNSW-5	Imetelstat	SL157 c3-2	nd	nd
UNSW-5	Imetelstat	SL157 c3-3	nd	nd
UNSW-5	Imetelstat	SL157 c3-4	nd	nd
UNSW-5	Imetelstat	SL157 c3-5	nd	nd
UNSW-5	Imetelstat	SL157 c4-1	nd	nd
UNSW-9	Imetelstat	SL199 c2-1	12.1282	1.0838
UNSW-9	Imetelstat	SL199 c2-2	2.74909	0.439189
UNSW-9	Imetelstat	SL199 c2-3	nd	nd
UNSW-9	Imetelstat	SL199 c2-4	7.09515	0.850961
UNSW-9	Imetelstat	SL199 c2-5	nd	nd
UNSW-9	Imetelstat	SL199 c2-6	11.648	1.06625
UNSW-16	Imetelstat	SL160 c2-1	2.78772	0.445249
UNSW-16	Imetelstat	SL160 c2-2	2.69951	0.431285
UNSW-16	Imetelstat	SL160 c2-3	2.36535	0.373895
UNSW-16	Imetelstat	SL160 c2-4	2.69406	0.430407
UNSW-16	Imetelstat	SL160 c2-5	nd	nd
UNSW-16	Imetelstat	SL160 c2-6	3.54131	0.549164
UNSW-17	Imetelstat	SL177 c2-1	4.36442	0.639926
UNSW-17	Imetelstat	SL177 c2-2	nd	nd
UNSW-17	Imetelstat	SL177 c2-3	nd	nd
UNSW-17	Imetelstat	SL177 c2-4	2.44941	0.389062
UNSW-17	Imetelstat	SL177 c2-5	nd	nd
UNSW-17	Imetelstat	SL177 c2-6	7.40925	0.869774
UNSW-18	Imetelstat	SL159 c4-1	6.49495	0.812576
UNSW-18	Imetelstat	SL159 c5-1	6.40431	0.806473
UNSW-18	Imetelstat	SL159 c5-2	4.39794	0.643249
UNSW-18	Imetelstat	SL159 c5-3	3.23597	0.510004
UNSW-18	Imetelstat	SL159 c5-4	nd	nd
UNSW-18	Imetelstat	SL159 c5-5	2.21361	0.3451
RBWH-41.B	Imetelstat	SL275 c2-1	11.6291	1.06555
RBWH-41.B	Imetelstat	SL275 c2-2	nd	nd
RBWH-41.B	Imetelstat	SL275 c2-3	9.97812	0.999049
RBWH-41.B	Imetelstat	SL275 c2-4	nd	nd
RBWH-41.B	Imetelstat	SL275 c2-5	nd	nd
RBWH-41.B	Imetelstat	SL275 c2-6	nd	nd
RBWH-42	Imetelstat	SL226 c2-1	11.5409	1.06224
RBWH-42	Imetelstat	SL226 c2-2	21.7528	1.33752
RBWH-42	Imetelstat	SL226 c2-3	18.4787	1.26667
RBWH-42	Imetelstat	SL226 c2-4	14.4058	1.15854
RBWH-42	Imetelstat	SL226 c2-5	13.7107	1.13706
RBWH-42	Imetelstat	SL226 c2-6	15.6138	1.19351
RBWH-43	Imetelstat	SL270 c2-1	1.26216	0.101115
RBWH-43	Imetelstat	SL270 c2-2	nd	nd
RBWH-43	Imetelstat	SL270 c2-3	2.12473	0.327305
RBWH-43	Imetelstat	SL270 c2-4	2.8054	0.447994
RBWH-43	Imetelstat	SL270 c2-5	2.55534	0.407448
RBWH-43	Imetelstat	SL270 c2-6	0.544576	-0.263941
RBWH-44	Imetelstat	SL231 c1-4	17.9553	1.25419
RBWH-44	Imetelstat	SL231 c1-5	nd	nd
RBWH-44	Imetelstat	SL231 c1-6	nd	nd
RBWH-44	Imetelstat	SL231 c2-4	7.22886	0.85907
RBWH-44	Imetelstat	SL231 c2-5	5.77491	0.761545
RBWH-44	Imetelstat	SL231 c2-6	17.8826	1.25243
RBWH-45	Imetelstat	SL319 c2-1	0.00523893	-2.28076
RBWH-45	Imetelstat	SL319 c2-2	0.00131078	-2.88247
RBWH-45	Imetelstat	SL319 c2-3	0.00554789	-2.25587
RBWH-45	Imetelstat	SL319 c2-4	nd	nd
RBWH-45	Imetelstat	SL319 c2-5	nd	nd
RBWH-45	Imetelstat	SL319 c2-6	0.061341	-1.21225
RBWH-46	Imetelstat	SL245 c2-1	33.8427	1.52946
RBWH-46	Imetelstat	SL245 c2-2	29.8711	1.47525
RBWH-46	Imetelstat	SL245 c2-3	21.2525	1.32741
RBWH-46	Imetelstat	SL245 c2-4	nd	nd
RBWH-46	Imetelstat	SL245 c2-5	18.1017	1.25772
RBWH-46	Imetelstat	SL245 c2-6	37.7872	1.57735
RBWH-47	Imetelstat	SL242 c2-1	4.97888	0.697132
RBWH-47	Imetelstat	SL242 c2-2	1.63795	0.2143
RBWH-47	Imetelstat	SL242 c2-3	2.56207	0.408591
RBWH-47	Imetelstat	SL242 c2-4	0.445674	-0.350983
RBWH-47	Imetelstat	SL242 c2-5	2.68951	0.429674
RBWH-47	Imetelstat	SL242 c2-6	1.05935	0.0250405
RBWH-48	Imetelstat	SL243 c2-1	nd	nd
RBWH-48	Imetelstat	SL243 c2-2	nd	nd
RBWH-48	Imetelstat	SL243 c2-3	nd	nd
RBWH-48	Imetelstat	SL243 c2-4	nd	nd
RBWH-48	Imetelstat	SL243 c2-5	nd	nd
RBWH-48	Imetelstat	SL243 c2-6	1.64256	0.215521
RBWH-52	Imetelstat	SL253 c2-1	4.42791	0.646199
RBWH-52	Imetelstat	SL253 c2-2	8.15803	0.911585
RBWH-52	Imetelstat	SL253 c2-3	1.8866	0.275679
RBWH-52	Imetelstat	SL253 c2-4	1.44444	0.159701
RBWH-52	Imetelstat	SL253 c2-5	3.89831	0.590876
RBWH-52	Imetelstat	SL253 c2-6	1.96146	0.29258
RBWH-55	Imetelstat	SL273 c2-1	3.7625	0.575477
RBWH-55	Imetelstat	SL273 c2-2	5.87685	0.769145
RBWH-55	Imetelstat	SL273 c2-3	17.7261	1.24861
RBWH-55	Imetelstat	SL273 c2-4	3.38101	0.529046
RBWH-55	Imetelstat	SL273 c2-5	1.52783	0.184075
RBWH-55	Imetelstat	SL273 c2-6	6.75014	0.829313
RBWH-56	Imetelstat	SL262 c2-1	1.90753	0.280472
RBWH-56	Imetelstat	SL262 c2-2	1.96512	0.293388
RBWH-56	Imetelstat	SL262 c2-3	1.8017	0.255682
RBWH-56	Imetelstat	SL262 c2-4	4.71272	0.673272
RBWH-56	Imetelstat	SL262 c2-5	2.74286	0.438203
RBWH-56	Imetelstat	SL262 c2-6	2.95356	0.470346
RBWH-58	Imetelstat	SL264 c2-1	2.81035	0.448761
RBWH-58	Imetelstat	SL264 c2-2	nd	nd
RBWH-58	Imetelstat	SL264 c2-3	0.695438	-0.157742
RBWH-58	Imetelstat	SL264 c2-4	nd	nd
RBWH-58	Imetelstat	SL264 c2-5	2.73535	0.437012
RBWH-58	Imetelstat	SL264 c2-6	0.585443	-0.232515
RBWH-64	Imetelstat	SL284 c2-1	1.35402	0.131626
RBWH-64	Imetelstat	SL284 c2-2	6.85996	0.836322
RBWH-64	Imetelstat	SL284 c2-3	1.78758	0.252265
RBWH-64	Imetelstat	SL284 c2-4	1.58957	0.201278
RBWH-64	Imetelstat	SL284 c2-5	1.35484	0.131888
RBWH-64	Imetelstat	SL284 c2-6	nd	nd
RBWH-65	Imetelstat	SL318 c2-1	26.1275	1.4171
RBWH-65	Imetelstat	SL318 c2-2	4.08492	0.611184
RBWH-65	Imetelstat	SL318 c2-3	17.9646	1.25442
RBWH-65	Imetelstat	SL318 c2-4	17.1229	1.23358
RBWH-65	Imetelstat	SL318 c2-5	7.40464	0.869504
RBWH-65	Imetelstat	SL318 c2-6	11.6005	1.06448
RBWH-68	Imetelstat	SL307 c2-1	0.457631	-0.339484
RBWH-68	Imetelstat	SL307 c2-2	4.25065	0.628456
RBWH-68	Imetelstat	SL307 c2-3	nd	nd
RBWH-68	Imetelstat	SL307 c2-4	22.7474	1.35693
RBWH-68	Imetelstat	SL307 c2-5	nd	nd
RBWH-68	Imetelstat	SL307 c2-6	nd	nd
				8.81557e-05	P (two-sided Student's T test)
				0.872517	Log Mean PBS
				0.550412	Log Mean Imetelstat
				155	N PBS
				120	N Imetelstat
				9.254	Median PBS
				7.944	95% CI lower limit PBS
				11.71	95% CI upper limit PBS
				4.204	Median Imetelstat
				2.805	95% CI lower limit Imetelstat
				6.404	95% CI upper limit Imetelstat

## Sheet: Fig. 2g
PDX results
Patient Sample Name	Treatment	Mouse ID	SPL donor chimerism % at takedown	Log transformed
RBWH-6	PBS	SL161 c1-1	52.9412	1.72379
RBWH-6	PBS	SL161 c1-2	1.15924	0.0641746
RBWH-6	PBS	SL161 c1-3	72.8939	1.86269
RBWH-6	PBS	SL161 c1-4	87.4068	1.94155
RBWH-6	PBS	SL161 c1-5	nd	nd
RBWH-6	PBS	SL161 c1-6	56.3253	1.7507
RBWH-7	PBS	SL207 c1-1	73.5205	1.86641
RBWH-7	PBS	SL207 c1-2	84.7857	1.92832
RBWH-7	PBS	SL207 c1-3	79.3093	1.89932
RBWH-7	PBS	SL207 c1-4	83.5561	1.92198
RBWH-7	PBS	SL207 c1-5	76.2247	1.8821
RBWH-7	PBS	SL207 c1-6	77.1348	1.88725
RBWH-16	PBS	SL179 c1-1	77.0948	1.88702
RBWH-16	PBS	SL179 c1-2	92.4624	1.96597
RBWH-16	PBS	SL179 c1-3	72.2911	1.85908
RBWH-16	PBS	SL179 c1-4	87.2355	1.94069
RBWH-16	PBS	SL179 c1-5	78.5355	1.89507
RBWH-16	PBS	SL179 c1-6	84.4594	1.92665
RBWH-23	PBS	SL189 c1-1	65.0383	1.81317
RBWH-23	PBS	SL189 c1-2	65.1142	1.81368
RBWH-23	PBS	SL189 c1-3	77.0566	1.88681
RBWH-23	PBS	SL189 c1-4	36.0395	1.55678
RBWH-23	PBS	SL189 c1-5	39.3281	1.5947
RBWH-23	PBS	SL189 c1-6	62.1212	1.79324
RBWH-36	PBS	SL201 c1-1	nd	nd
RBWH-36	PBS	SL201 c1-2	8.37616	0.923045
RBWH-36	PBS	SL201 c1-3	8.61185	0.935097
RBWH-36	PBS	SL201 c1-4	38.4316	1.58469
RBWH-36	PBS	SL201 c1-5	31.569	1.49926
RBWH-36	PBS	SL201 c1-6	78.4657	1.89468
RBWH-37	PBS	SL234 c1-1	7.77421	0.890656
RBWH-37	PBS	SL234 c1-2	nd	nd
RBWH-37	PBS	SL234 c1-3	17.0192	1.23094
RBWH-37	PBS	SL234 c1-4	7.71192	0.887162
RBWH-37	PBS	SL234 c1-5	11.6257	1.06542
RBWH-37	PBS	SL234 c1-6	11.5432	1.06233
RBWH-38	PBS	SL237 c1-1	11.2711	1.05197
RBWH-38	PBS	SL237 c1-2	50.693	1.70495
RBWH-38	PBS	SL237 c1-3	42.2433	1.62576
RBWH-38	PBS	SL237 c1-4	73.0637	1.8637
RBWH-38	PBS	SL237 c1-5	32.7696	1.51547
RBWH-38	PBS	SL237 c1-6	71.6365	1.85513
RBWH-40	PBS	SL215 c1-1	78.7795	1.89641
RBWH-40	PBS	SL215 c1-2	57.6231	1.7606
RBWH-40	PBS	SL215 c1-3	nd	nd
RBWH-40	PBS	SL215 c1-4	79.5434	1.9006
RBWH-40	PBS	SL215 c1-5	41.3671	1.61665
RBWH-40	PBS	SL215 c1-6	77.4069	1.88878
RCH-11	PBS	SL113 c1-1	80.2532	1.90446
RCH-11	PBS	SL113 c2-0	nd	nd
RCH-11	PBS	SL113 c2-1	77.7196	1.89053
RCH-11	PBS	SL113 c2-3	nd	nd
RCH-11	PBS	SL113 c3-1	85.7046	1.933
RCH-11	PBS	SL113 c3-4	90.1955	1.95518
UNSW-4	PBS	SL172 c1-1	95.4692	1.97986
UNSW-4	PBS	SL172 c1-2	95.5869	1.9804
UNSW-4	PBS	SL172 c1-3	81.1235	1.90915
UNSW-4	PBS	SL172 c1-4	83.0158	1.91916
UNSW-4	PBS	SL172 c1-5	nd	nd
UNSW-4	PBS	SL172 c1-6	89.8989	1.95375
UNSW-5	PBS	SL157 c1-1	nd	nd
UNSW-5	PBS	SL157 c1-2	nd	nd
UNSW-5	PBS	SL157 c1-3	nd	nd
UNSW-5	PBS	SL157 c1-4	nd	nd
UNSW-5	PBS	SL157 c1-5	nd	nd
UNSW-5	PBS	SL157 c2-1	nd	nd
UNSW-9	PBS	SL199 c1-1	86.7723	1.93838
UNSW-9	PBS	SL199 c1-2	94.4107	1.97502
UNSW-9	PBS	SL199 c1-3	87.6897	1.94295
UNSW-9	PBS	SL199 c1-4	74.504	1.87218
UNSW-9	PBS	SL199 c1-5	60.4744	1.78157
UNSW-9	PBS	SL199 c1-6	86.432	1.93667
UNSW-16	PBS	SL160 c1-1	95.1467	1.97839
UNSW-16	PBS	SL160 c1-2	97.2513	1.9879
UNSW-16	PBS	SL160 c1-3	90.4545	1.95643
UNSW-16	PBS	SL160 c1-4	82.8669	1.91838
UNSW-16	PBS	SL160 c1-5	76.6581	1.88456
UNSW-16	PBS	SL160 c1-6	91.4715	1.96129
UNSW-17	PBS	SL177 c1-1	nd	nd
UNSW-17	PBS	SL177 c1-2	nd	nd
UNSW-17	PBS	SL177 c1-3	nd	nd
UNSW-17	PBS	SL177 c1-4	nd	nd
UNSW-17	PBS	SL177 c1-5	nd	nd
UNSW-17	PBS	SL177 c1-6	nd	nd
UNSW-18	PBS	SL159 c1-1	94.9415	1.97746
UNSW-18	PBS	SL159 c1-2	97.6928	1.98986
UNSW-18	PBS	SL159 c2-1	97.4284	1.98869
UNSW-18	PBS	SL159 c2-2	97.5306	1.98914
UNSW-18	PBS	SL159 c2-3	94.9467	1.97748
UNSW-18	PBS	SL159 c3-1	95.6133	1.98052
RBWH-41.B	PBS	SL275 c1-1	64.3166	1.80832
RBWH-41.B	PBS	SL275 c1-2	40.1927	1.60415
RBWH-41.B	PBS	SL275 c1-3	17.7278	1.24865
RBWH-41.B	PBS	SL275 c1-4	30.5613	1.48517
RBWH-41.B	PBS	SL275 c1-5	22.4351	1.35093
RBWH-41.B	PBS	SL275 c1-6	42.4	1.62737
RBWH-42	PBS	SL226 c1-1	80.4631	1.9056
RBWH-42	PBS	SL226 c1-2	23.0934	1.36349
RBWH-42	PBS	SL226 c1-3	57.7327	1.76142
RBWH-42	PBS	SL226 c1-4	nd	nd
RBWH-42	PBS	SL226 c1-5	37.6925	1.57625
RBWH-42	PBS	SL226 c1-6	67.8113	1.8313
RBWH-43	PBS	SL270 c1-1	61.4179	1.78829
RBWH-43	PBS	SL270 c1-2	30.8943	1.48988
RBWH-43	PBS	SL270 c1-3	53.5714	1.72893
RBWH-43	PBS	SL270 c1-4	51.2848	1.70999
RBWH-43	PBS	SL270 c1-5	62.5701	1.79637
RBWH-43	PBS	SL270 c1-6	68.7587	1.83733
RBWH-44	PBS	SL231 c1-1	69.1664	1.8399
RBWH-44	PBS	SL231 c1-2	85.819	1.93358
RBWH-44	PBS	SL231 c1-3	62.7046	1.7973
RBWH-44	PBS	SL231 c2-1	89.4002	1.95134
RBWH-44	PBS	SL231 c2-2	86.8114	1.93858
RBWH-44	PBS	SL231 c2-3	71.3622	1.85347
RBWH-45	PBS	SL319 c1-1	2.33918	0.369064
RBWH-45	PBS	SL319 c1-2	0.0278862	-1.55461
RBWH-45	PBS	SL319 c1-3	3.66177	0.563691
RBWH-45	PBS	SL319 c1-4	0.01	-2
RBWH-45	PBS	SL319 c1-5	0.00968617	-2.01385
RBWH-45	PBS	SL319 c1-6	0.00412609	-2.38446
RBWH-46	PBS	SL245 c1-1	98.5149	1.9935
RBWH-46	PBS	SL245 c1-2	88.2615	1.94577
RBWH-46	PBS	SL245 c1-3	nd	nd
RBWH-46	PBS	SL245 c1-4	96.3999	1.98408
RBWH-46	PBS	SL245 c1-5	97.5331	1.98915
RBWH-46	PBS	SL245 c1-6	98.646	1.99408
RBWH-47	PBS	SL242 c1-1	83.1672	1.91995
RBWH-47	PBS	SL242 c1-2	56.0517	1.74859
RBWH-47	PBS	SL242 c1-3	80.3522	1.905
RBWH-47	PBS	SL242 c1-4	76.8207	1.88548
RBWH-47	PBS	SL242 c1-5	83.5426	1.92191
RBWH-47	PBS	SL242 c1-6	97.3775	1.98846
RBWH-48	PBS	SL243 c1-1	84.4177	1.92643
RBWH-48	PBS	SL243 c1-2	74.1042	1.86984
RBWH-48	PBS	SL243 c1-3	84.411	1.9264
RBWH-48	PBS	SL243 c1-4	83.8239	1.92337
RBWH-48	PBS	SL243 c1-5	85.8473	1.93373
RBWH-48	PBS	SL243 c1-6	62.533	1.79611
RBWH-52	PBS	SL253 c1-1	nd	nd
RBWH-52	PBS	SL253 c1-2	nd	nd
RBWH-52	PBS	SL253 c1-3	95.5759	1.98035
RBWH-52	PBS	SL253 c1-4	97.5409	1.98919
RBWH-52	PBS	SL253 c1-5	96.7382	1.9856
RBWH-52	PBS	SL253 c1-6	nd	nd
RBWH-55	PBS	SL273 c1-1	69.7276	1.8434
RBWH-55	PBS	SL273 c1-2	67.0881	1.82665
RBWH-55	PBS	SL273 c1-3	61.724	1.79045
RBWH-55	PBS	SL273 c1-4	71.9207	1.85685
RBWH-55	PBS	SL273 c1-5	79.0984	1.89817
RBWH-55	PBS	SL273 c1-6	66.2524	1.8212
RBWH-56	PBS	SL262 c1-1	95.1679	1.97849
RBWH-56	PBS	SL262 c1-2	42.0394	1.62366
RBWH-56	PBS	SL262 c1-3	88.6102	1.94748
RBWH-56	PBS	SL262 c1-4	92.7353	1.96725
RBWH-56	PBS	SL262 c1-5	95.7576	1.98117
RBWH-56	PBS	SL262 c1-6	86.2236	1.93563
RBWH-58	PBS	SL264 c1-1	88.719	1.94802
RBWH-58	PBS	SL264 c1-2	81.1783	1.90944
RBWH-58	PBS	SL264 c1-3	96.3427	1.98382
RBWH-58	PBS	SL264 c1-4	2.5641	0.408935
RBWH-58	PBS	SL264 c1-5	83.8364	1.92343
RBWH-58	PBS	SL264 c1-6	nd	nd
RBWH-64	PBS	SL284 c1-1	47.6338	1.67792
RBWH-64	PBS	SL284 c1-2	43.0588	1.63406
RBWH-64	PBS	SL284 c1-3	33.3937	1.52366
RBWH-64	PBS	SL284 c1-4	24.4354	1.38802
RBWH-64	PBS	SL284 c1-5	57.6766	1.761
RBWH-64	PBS	SL284 c1-6	52.8814	1.7233
RBWH-65	PBS	SL318 c1-1	20.4735	1.31119
RBWH-65	PBS	SL318 c1-2	nd	nd
RBWH-65	PBS	SL318 c1-3	24.0482	1.38108
RBWH-65	PBS	SL318 c1-4	45.9438	1.66223
RBWH-65	PBS	SL318 c1-5	39.0223	1.59131
RBWH-65	PBS	SL318 c1-6	10.8394	1.03501
RBWH-68	PBS	SL307 c1-1	10.8844	1.0368
RBWH-68	PBS	SL307 c1-2	32.2339	1.50831
RBWH-68	PBS	SL307 c1-3	4.42285	0.645702
RBWH-68	PBS	SL307 c1-4	9.58678	0.981673
RBWH-68	PBS	SL307 c1-5	8.62042	0.935528
RBWH-68	PBS	SL307 c1-6	4.36081	0.639567
RBWH-6	Imetelstat	SL161 c2-1	nd	nd
RBWH-6	Imetelstat	SL161 c2-2	nd	nd
RBWH-6	Imetelstat	SL161 c2-3	12.2752	1.08903
RBWH-6	Imetelstat	SL161 c2-4	nd	nd
RBWH-6	Imetelstat	SL161 c2-5	nd	nd
RBWH-6	Imetelstat	SL161 c2-6	8.01843	0.90409
RBWH-7	Imetelstat	SL207 c2-1	96.6223	1.98508
RBWH-7	Imetelstat	SL207 c2-2	95.8984	1.98181
RBWH-7	Imetelstat	SL207 c2-3	96.8029	1.98589
RBWH-7	Imetelstat	SL207 c2-4	92.5216	1.96624
RBWH-7	Imetelstat	SL207 c2-5	97.8954	1.99076
RBWH-7	Imetelstat	SL207 c2-6	88.5138	1.94701
RBWH-16	Imetelstat	SL179 c2-1	nd	nd
RBWH-16	Imetelstat	SL179 c2-2	26.1178	1.41694
RBWH-16	Imetelstat	SL179 c2-3	nd	nd
RBWH-16	Imetelstat	SL179 c2-4	nd	nd
RBWH-16	Imetelstat	SL179 c2-5	nd	nd
RBWH-16	Imetelstat	SL179 c2-6	nd	nd
RBWH-23	Imetelstat	SL189 c2-1	93.1925	1.96938
RBWH-23	Imetelstat	SL189 c2-2	25.0491	1.39879
RBWH-23	Imetelstat	SL189 c2-3	93.1082	1.96899
RBWH-23	Imetelstat	SL189 c2-4	nd	nd
RBWH-23	Imetelstat	SL189 c2-5	11.2916	1.05276
RBWH-23	Imetelstat	SL189 c2-6	10.093	1.00402
RBWH-36	Imetelstat	SL201 c2-1	2.46575	0.39195
RBWH-36	Imetelstat	SL201 c2-2	3.71494	0.569951
RBWH-36	Imetelstat	SL201 c2-3	9.33589	0.970156
RBWH-36	Imetelstat	SL201 c2-4	nd	nd
RBWH-36	Imetelstat	SL201 c2-5	76.0094	1.88087
RBWH-36	Imetelstat	SL201 c2-6	9.56447	0.980661
RBWH-37	Imetelstat	SL234 c2-1	3.13715	0.496536
RBWH-37	Imetelstat	SL234 c2-2	nd	nd
RBWH-37	Imetelstat	SL234 c2-3	nd	nd
RBWH-37	Imetelstat	SL234 c2-4	0.766843	-0.115293
RBWH-37	Imetelstat	SL234 c2-5	nd	nd
RBWH-37	Imetelstat	SL234 c2-6	2.70649	0.432406
RBWH-38	Imetelstat	SL237 c2-1	1.97368	0.295278
RBWH-38	Imetelstat	SL237 c2-2	nd	nd
RBWH-38	Imetelstat	SL237 c2-3	4.89651	0.689887
RBWH-38	Imetelstat	SL237 c2-4	0.868056	-0.0614525
RBWH-38	Imetelstat	SL237 c2-5	nd	nd
RBWH-38	Imetelstat	SL237 c2-6	nd	nd
RBWH-40	Imetelstat	SL215 c2-1	30.059	1.47798
RBWH-40	Imetelstat	SL215 c2-2	48.9498	1.68975
RBWH-40	Imetelstat	SL215 c2-3	nd	nd
RBWH-40	Imetelstat	SL215 c2-4	15.6614	1.19483
RBWH-40	Imetelstat	SL215 c2-5	27.4067	1.43786
RBWH-40	Imetelstat	SL215 c2-6	29.9065	1.47577
RCH-11	Imetelstat	SL113 c1-2	nd	nd
RCH-11	Imetelstat	SL113 c1-3	nd	nd
RCH-11	Imetelstat	SL113 c1-4	nd	nd
RCH-11	Imetelstat	SL113 c2-2	nd	nd
RCH-11	Imetelstat	SL113 c3-0	nd	nd
RCH-11	Imetelstat	SL113 c3-3	nd	nd
UNSW-4	Imetelstat	SL172 c2-1	95.0924	1.97815
UNSW-4	Imetelstat	SL172 c2-2	85.7326	1.93315
UNSW-4	Imetelstat	SL172 c2-3	92.2331	1.96489
UNSW-4	Imetelstat	SL172 c2-4	8.63025	0.936023
UNSW-4	Imetelstat	SL172 c2-5	nd	nd
UNSW-4	Imetelstat	SL172 c2-6	72.4092	1.85979
UNSW-5	Imetelstat	SL157 c3-1	nd	nd
UNSW-5	Imetelstat	SL157 c3-2	nd	nd
UNSW-5	Imetelstat	SL157 c3-3	nd	nd
UNSW-5	Imetelstat	SL157 c3-4	nd	nd
UNSW-5	Imetelstat	SL157 c3-5	nd	nd
UNSW-5	Imetelstat	SL157 c4-1	nd	nd
UNSW-9	Imetelstat	SL199 c2-1	27.5137	1.43955
UNSW-9	Imetelstat	SL199 c2-2	39.2029	1.59332
UNSW-9	Imetelstat	SL199 c2-3	nd	nd
UNSW-9	Imetelstat	SL199 c2-4	49.3572	1.69335
UNSW-9	Imetelstat	SL199 c2-5	nd	nd
UNSW-9	Imetelstat	SL199 c2-6	38.7026	1.58774
UNSW-16	Imetelstat	SL160 c2-1	86.7149	1.93809
UNSW-16	Imetelstat	SL160 c2-2	85.5792	1.93237
UNSW-16	Imetelstat	SL160 c2-3	91.1354	1.95969
UNSW-16	Imetelstat	SL160 c2-4	87.6359	1.94268
UNSW-16	Imetelstat	SL160 c2-5	91.3081	1.96051
UNSW-16	Imetelstat	SL160 c2-6	93.9842	1.97305
UNSW-17	Imetelstat	SL177 c2-1	57.8536	1.76233
UNSW-17	Imetelstat	SL177 c2-2	nd	nd
UNSW-17	Imetelstat	SL177 c2-3	nd	nd
UNSW-17	Imetelstat	SL177 c2-4	33.9464	1.53079
UNSW-17	Imetelstat	SL177 c2-5	nd	nd
UNSW-17	Imetelstat	SL177 c2-6	54.3245	1.735
UNSW-18	Imetelstat	SL159 c4-1	96.9858	1.98671
UNSW-18	Imetelstat	SL159 c5-1	92.3923	1.96564
UNSW-18	Imetelstat	SL159 c5-2	90.9402	1.95876
UNSW-18	Imetelstat	SL159 c5-3	90.2347	1.95537
UNSW-18	Imetelstat	SL159 c5-4	nd	nd
UNSW-18	Imetelstat	SL159 c5-5	89.5488	1.95206
RBWH-41.B	Imetelstat	SL275 c2-1	4.89731	0.689958
RBWH-41.B	Imetelstat	SL275 c2-2	nd	nd
RBWH-41.B	Imetelstat	SL275 c2-3	3.37748	0.528593
RBWH-41.B	Imetelstat	SL275 c2-4	nd	nd
RBWH-41.B	Imetelstat	SL275 c2-5	nd	nd
RBWH-41.B	Imetelstat	SL275 c2-6	nd	nd
RBWH-42	Imetelstat	SL226 c2-1	59.4742	1.77433
RBWH-42	Imetelstat	SL226 c2-2	43.5767	1.63925
RBWH-42	Imetelstat	SL226 c2-3	51.3268	1.71034
RBWH-42	Imetelstat	SL226 c2-4	54.7837	1.73865
RBWH-42	Imetelstat	SL226 c2-5	33.3816	1.52351
RBWH-42	Imetelstat	SL226 c2-6	39.4808	1.59639
RBWH-43	Imetelstat	SL270 c2-1	40.8521	1.61121
RBWH-43	Imetelstat	SL270 c2-2	nd	nd
RBWH-43	Imetelstat	SL270 c2-3	7.63158	0.882614
RBWH-43	Imetelstat	SL270 c2-4	8.19892	0.913757
RBWH-43	Imetelstat	SL270 c2-5	12.1622	1.08501
RBWH-43	Imetelstat	SL270 c2-6	11.5097	1.06106
RBWH-44	Imetelstat	SL231 c1-4	70.5313	1.84838
RBWH-44	Imetelstat	SL231 c1-5	nd	nd
RBWH-44	Imetelstat	SL231 c1-6	nd	nd
RBWH-44	Imetelstat	SL231 c2-4	58.5084	1.76722
RBWH-44	Imetelstat	SL231 c2-5	51.9494	1.71558
RBWH-44	Imetelstat	SL231 c2-6	79.6858	1.90138
RBWH-45	Imetelstat	SL319 c2-1	0.001	-3
RBWH-45	Imetelstat	SL319 c2-2	0.001	-3
RBWH-45	Imetelstat	SL319 c2-3	0.0400992	-1.39686
RBWH-45	Imetelstat	SL319 c2-4	nd	nd
RBWH-45	Imetelstat	SL319 c2-5	nd	nd
RBWH-45	Imetelstat	SL319 c2-6	0.0642364	-1.19222
RBWH-46	Imetelstat	SL245 c2-1	92.2145	1.9648
RBWH-46	Imetelstat	SL245 c2-2	88.2733	1.94583
RBWH-46	Imetelstat	SL245 c2-3	74.9465	1.87475
RBWH-46	Imetelstat	SL245 c2-4	nd	nd
RBWH-46	Imetelstat	SL245 c2-5	89.0379	1.94958
RBWH-46	Imetelstat	SL245 c2-6	93.1894	1.96937
RBWH-47	Imetelstat	SL242 c2-1	22.9162	1.36014
RBWH-47	Imetelstat	SL242 c2-2	6.34861	0.802678
RBWH-47	Imetelstat	SL242 c2-3	3.17	0.501059
RBWH-47	Imetelstat	SL242 c2-4	54.8883	1.73948
RBWH-47	Imetelstat	SL242 c2-5	17.6247	1.24612
RBWH-47	Imetelstat	SL242 c2-6	20.9181	1.32052
RBWH-48	Imetelstat	SL243 c2-1	nd	nd
RBWH-48	Imetelstat	SL243 c2-2	nd	nd
RBWH-48	Imetelstat	SL243 c2-3	nd	nd
RBWH-48	Imetelstat	SL243 c2-4	nd	nd
RBWH-48	Imetelstat	SL243 c2-5	nd	nd
RBWH-48	Imetelstat	SL243 c2-6	16.8548	1.22672
RBWH-52	Imetelstat	SL253 c2-1	95.474	1.97988
RBWH-52	Imetelstat	SL253 c2-2	91.3194	1.96056
RBWH-52	Imetelstat	SL253 c2-3	96.0045	1.98229
RBWH-52	Imetelstat	SL253 c2-4	97.6674	1.98975
RBWH-52	Imetelstat	SL253 c2-5	97.3044	1.98813
RBWH-52	Imetelstat	SL253 c2-6	96.0386	1.98245
RBWH-55	Imetelstat	SL273 c2-1	45.6965	1.65988
RBWH-55	Imetelstat	SL273 c2-2	61.4143	1.78827
RBWH-55	Imetelstat	SL273 c2-3	70.2132	1.84642
RBWH-55	Imetelstat	SL273 c2-4	68.8795	1.83809
RBWH-55	Imetelstat	SL273 c2-5	59.6873	1.77588
RBWH-55	Imetelstat	SL273 c2-6	66.4473	1.82248
RBWH-56	Imetelstat	SL262 c2-1	74.083	1.86972
RBWH-56	Imetelstat	SL262 c2-2	81.1936	1.90952
RBWH-56	Imetelstat	SL262 c2-3	59.7608	1.77642
RBWH-56	Imetelstat	SL262 c2-4	35.3205	1.54803
RBWH-56	Imetelstat	SL262 c2-5	70.6115	1.84888
RBWH-56	Imetelstat	SL262 c2-6	84.8985	1.9289
RBWH-58	Imetelstat	SL264 c2-1	51.7241	1.71369
RBWH-58	Imetelstat	SL264 c2-2	nd	nd
RBWH-58	Imetelstat	SL264 c2-3	5.05618	0.703823
RBWH-58	Imetelstat	SL264 c2-4	nd	nd
RBWH-58	Imetelstat	SL264 c2-5	75.6106	1.87858
RBWH-58	Imetelstat	SL264 c2-6	3.43214	0.535565
RBWH-64	Imetelstat	SL284 c2-1	3.36712	0.527259
RBWH-64	Imetelstat	SL284 c2-2	28.6777	1.45754
RBWH-64	Imetelstat	SL284 c2-3	11.141	1.04692
RBWH-64	Imetelstat	SL284 c2-4	9.13921	0.960909
RBWH-64	Imetelstat	SL284 c2-5	18.6381	1.2704
RBWH-64	Imetelstat	SL284 c2-6	nd	nd
RBWH-65	Imetelstat	SL318 c2-1	3.61739	0.558395
RBWH-65	Imetelstat	SL318 c2-2	3.53941	0.548931
RBWH-65	Imetelstat	SL318 c2-3	2.82077	0.450367
RBWH-65	Imetelstat	SL318 c2-4	0.429296	-0.367243
RBWH-65	Imetelstat	SL318 c2-5	5.78674	0.762434
RBWH-65	Imetelstat	SL318 c2-6	2.7106	0.433065
RBWH-68	Imetelstat	SL307 c2-1	9.65254	0.984641
RBWH-68	Imetelstat	SL307 c2-2	6.73432	0.828294
RBWH-68	Imetelstat	SL307 c2-3	nd	nd
RBWH-68	Imetelstat	SL307 c2-4	7.09547	0.850981
RBWH-68	Imetelstat	SL307 c2-5	nd	nd
RBWH-68	Imetelstat	SL307 c2-6	nd	nd
				0.00182836	P (two-sided Student's T test)
				1.60826	Log Mean PBS
				1.31103	Log Mean Imetelstat
				154	N PBS
				122	N Imetelstat
				72.59	Median PBS
				64.32	95% CI lower limit PBS
				77.72	95% CI upper limit PBS
				42.21	Median Imetelstat
				27.41	95% CI lower limit Imetelstat
				58.51	95% CI upper limit Imetelstat

## Sheet: Fig. 2i
PDX results
Patient Sample Name	Treatment	Mouse ID	SPL CD34+ CD38- from CD45+ viable singlets % at takedown	Log transformed
RBWH-6	PBS	SL161 c1-1	0.001	-3
RBWH-6	PBS	SL161 c1-2	0.001	-3
RBWH-6	PBS	SL161 c1-3	0.001	-3
RBWH-6	PBS	SL161 c1-4	0.001	-3
RBWH-6	PBS	SL161 c1-5	nd	nd
RBWH-6	PBS	SL161 c1-6	0.001	-3
RBWH-7	PBS	SL207 c1-1	0.001	-3
RBWH-7	PBS	SL207 c1-2	0.001	-3
RBWH-7	PBS	SL207 c1-3	0.001	-3
RBWH-7	PBS	SL207 c1-4	0.001	-3
RBWH-7	PBS	SL207 c1-5	0.001	-3
RBWH-7	PBS	SL207 c1-6	0.0135172	-1.86911
RBWH-16	PBS	SL179 c1-1	0.355741	-0.448866
RBWH-16	PBS	SL179 c1-2	0.273321	-0.563326
RBWH-16	PBS	SL179 c1-3	0.539854	-0.267724
RBWH-16	PBS	SL179 c1-4	0.20755	-0.682878
RBWH-16	PBS	SL179 c1-5	0.380865	-0.419229
RBWH-16	PBS	SL179 c1-6	0.575769	-0.239752
RBWH-23	PBS	SL189 c1-1	4.86696	0.687258
RBWH-23	PBS	SL189 c1-2	2.44695	0.388626
RBWH-23	PBS	SL189 c1-3	1.51112	0.1793
RBWH-23	PBS	SL189 c1-4	2.10096	0.322418
RBWH-23	PBS	SL189 c1-5	3.80849	0.580753
RBWH-23	PBS	SL189 c1-6	3.53062	0.54785
RBWH-36	PBS	SL201 c1-1	nd	nd
RBWH-36	PBS	SL201 c1-2	7.23926	0.859694
RBWH-36	PBS	SL201 c1-3	4.52381	0.655504
RBWH-36	PBS	SL201 c1-4	9.35003	0.970813
RBWH-36	PBS	SL201 c1-5	0.9	-0.0457575
RBWH-36	PBS	SL201 c1-6	1.02916	0.0124827
RBWH-37	PBS	SL234 c1-1	0.001	-3
RBWH-37	PBS	SL234 c1-2	nd	nd
RBWH-37	PBS	SL234 c1-3	1.04099	0.0174461
RBWH-37	PBS	SL234 c1-4	0.206612	-0.684845
RBWH-37	PBS	SL234 c1-5	1.62602	0.211125
RBWH-37	PBS	SL234 c1-6	5.22388	0.717993
RBWH-38	PBS	SL237 c1-1	0.001	-3
RBWH-38	PBS	SL237 c1-2	0.282819	-0.548492
RBWH-38	PBS	SL237 c1-3	0.163399	-0.786751
RBWH-38	PBS	SL237 c1-4	0.348802	-0.457421
RBWH-38	PBS	SL237 c1-5	0.230415	-0.63749
RBWH-38	PBS	SL237 c1-6	0.0520969	-1.28319
RBWH-40	PBS	SL215 c1-1	0.001	-3
RBWH-40	PBS	SL215 c1-2	0.137498	-0.861705
RBWH-40	PBS	SL215 c1-3	nd	nd
RBWH-40	PBS	SL215 c1-4	0.1443	-0.840733
RBWH-40	PBS	SL215 c1-5	0.001	-3
RBWH-40	PBS	SL215 c1-6	0.0208333	-1.68124
RCH-11	PBS	SL113 c1-1	nd	nd
RCH-11	PBS	SL113 c2-0	nd	nd
RCH-11	PBS	SL113 c2-1	nd	nd
RCH-11	PBS	SL113 c2-3	nd	nd
RCH-11	PBS	SL113 c3-1	nd	nd
RCH-11	PBS	SL113 c3-4	nd	nd
UNSW-4	PBS	SL172 c1-1	0.217365	-0.66281
UNSW-4	PBS	SL172 c1-2	0.791814	-0.101377
UNSW-4	PBS	SL172 c1-3	0.560695	-0.251273
UNSW-4	PBS	SL172 c1-4	0.42623	-0.370356
UNSW-4	PBS	SL172 c1-5	nd	nd
UNSW-4	PBS	SL172 c1-6	0.425726	-0.37087
UNSW-5	PBS	SL157 c1-1	nd	nd
UNSW-5	PBS	SL157 c1-2	nd	nd
UNSW-5	PBS	SL157 c1-3	nd	nd
UNSW-5	PBS	SL157 c1-4	nd	nd
UNSW-5	PBS	SL157 c1-5	nd	nd
UNSW-5	PBS	SL157 c2-1	nd	nd
UNSW-9	PBS	SL199 c1-1	14.6633	1.16623
UNSW-9	PBS	SL199 c1-2	1.77112	0.248247
UNSW-9	PBS	SL199 c1-3	21.2135	1.32661
UNSW-9	PBS	SL199 c1-4	8.7217	0.940601
UNSW-9	PBS	SL199 c1-5	9.34449	0.970556
UNSW-9	PBS	SL199 c1-6	13.0272	1.11485
UNSW-16	PBS	SL160 c1-1	0.0108992	-1.96261
UNSW-16	PBS	SL160 c1-2	0.001	-3
UNSW-16	PBS	SL160 c1-3	0.001	-3
UNSW-16	PBS	SL160 c1-4	0.0142491	-1.84621
UNSW-16	PBS	SL160 c1-5	0.0419992	-1.37676
UNSW-16	PBS	SL160 c1-6	0.001	-3
UNSW-17	PBS	SL177 c1-1	nd	nd
UNSW-17	PBS	SL177 c1-2	nd	nd
UNSW-17	PBS	SL177 c1-3	nd	nd
UNSW-17	PBS	SL177 c1-4	nd	nd
UNSW-17	PBS	SL177 c1-5	nd	nd
UNSW-17	PBS	SL177 c1-6	nd	nd
UNSW-18	PBS	SL159 c1-1	0.181932	-0.740092
UNSW-18	PBS	SL159 c1-2	0.0912224	-1.0399
UNSW-18	PBS	SL159 c2-1	0.0557272	-1.25393
UNSW-18	PBS	SL159 c2-2	0.025319	-1.59655
UNSW-18	PBS	SL159 c2-3	0.104053	-0.982746
UNSW-18	PBS	SL159 c3-1	0.200144	-0.698658
RBWH-41.B	PBS	SL275 c1-1	0.954738	-0.0201156
RBWH-41.B	PBS	SL275 c1-2	2.73973	0.437707
RBWH-41.B	PBS	SL275 c1-3	4.82234	0.683257
RBWH-41.B	PBS	SL275 c1-4	0.241663	-0.61679
RBWH-41.B	PBS	SL275 c1-5	0.262812	-0.580355
RBWH-41.B	PBS	SL275 c1-6	1.01597	0.00687882
RBWH-42	PBS	SL226 c1-1	0.157667	-0.80226
RBWH-42	PBS	SL226 c1-2	0.001	-3
RBWH-42	PBS	SL226 c1-3	0.235571	-0.627878
RBWH-42	PBS	SL226 c1-4	nd	nd
RBWH-42	PBS	SL226 c1-5	0.0996264	-1.00163
RBWH-42	PBS	SL226 c1-6	0.259304	-0.58619
RBWH-43	PBS	SL270 c1-1	0.001	-3
RBWH-43	PBS	SL270 c1-2	2.33918	0.369064
RBWH-43	PBS	SL270 c1-3	0.001	-3
RBWH-43	PBS	SL270 c1-4	0.001	-3
RBWH-43	PBS	SL270 c1-5	0.937245	-0.0281467
RBWH-43	PBS	SL270 c1-6	0.001	-3
RBWH-44	PBS	SL231 c1-1	0.3478	-0.458671
RBWH-44	PBS	SL231 c1-2	1.15473	0.0624821
RBWH-44	PBS	SL231 c1-3	0.588891	-0.229965
RBWH-44	PBS	SL231 c2-1	0.201718	-0.695255
RBWH-44	PBS	SL231 c2-2	0.360577	-0.443002
RBWH-44	PBS	SL231 c2-3	0.997368	-0.00114455
RBWH-45	PBS	SL319 c1-1	0.001	-3
RBWH-45	PBS	SL319 c1-2	0.001	-3
RBWH-45	PBS	SL319 c1-3	0.111235	-0.95376
RBWH-45	PBS	SL319 c1-4	nd	nd
RBWH-45	PBS	SL319 c1-5	0.001	-3
RBWH-45	PBS	SL319 c1-6	0.001	-3
RBWH-46	PBS	SL245 c1-1	1.66048	0.220233
RBWH-46	PBS	SL245 c1-2	1.15306	0.0618505
RBWH-46	PBS	SL245 c1-3	nd	nd
RBWH-46	PBS	SL245 c1-4	2.59843	0.41471
RBWH-46	PBS	SL245 c1-5	1.82295	0.260774
RBWH-46	PBS	SL245 c1-6	6.63988	0.82216
RBWH-47	PBS	SL242 c1-1	0.00260485	-2.58422
RBWH-47	PBS	SL242 c1-2	0.00788799	-2.10303
RBWH-47	PBS	SL242 c1-3	0.0026564	-2.57571
RBWH-47	PBS	SL242 c1-4	0.00831601	-2.08009
RBWH-47	PBS	SL242 c1-5	0.00745249	-2.1277
RBWH-47	PBS	SL242 c1-6	0.00201735	-2.69522
RBWH-48	PBS	SL243 c1-1	3.22142	0.508048
RBWH-48	PBS	SL243 c1-2	4.20767	0.624042
RBWH-48	PBS	SL243 c1-3	1.82078	0.260258
RBWH-48	PBS	SL243 c1-4	3.0623	0.486048
RBWH-48	PBS	SL243 c1-5	2.26735	0.355519
RBWH-48	PBS	SL243 c1-6	4.12788	0.615727
RBWH-52	PBS	SL253 c1-1	nd	nd
RBWH-52	PBS	SL253 c1-2	nd	nd
RBWH-52	PBS	SL253 c1-3	0.001	-3
RBWH-52	PBS	SL253 c1-4	0.001	-3
RBWH-52	PBS	SL253 c1-5	0.001	-3
RBWH-52	PBS	SL253 c1-6	nd	nd
RBWH-55	PBS	SL273 c1-1	0.167411	-0.776217
RBWH-55	PBS	SL273 c1-2	0.333726	-0.47661
RBWH-55	PBS	SL273 c1-3	0.287356	-0.541579
RBWH-55	PBS	SL273 c1-4	0.585803	-0.232248
RBWH-55	PBS	SL273 c1-5	1.04778	0.0202716
RBWH-55	PBS	SL273 c1-6	0.638595	-0.194774
RBWH-56	PBS	SL262 c1-1	0.454693	-0.342282
RBWH-56	PBS	SL262 c1-2	1.04167	0.0177288
RBWH-56	PBS	SL262 c1-3	0.353774	-0.451275
RBWH-56	PBS	SL262 c1-4	0.327456	-0.484847
RBWH-56	PBS	SL262 c1-5	0.632911	-0.198657
RBWH-56	PBS	SL262 c1-6	0.437982	-0.358544
RBWH-58	PBS	SL264 c1-1	6.55738	0.81673
RBWH-58	PBS	SL264 c1-2	9.50748	0.978065
RBWH-58	PBS	SL264 c1-3	10.2154	1.00926
RBWH-58	PBS	SL264 c1-4	0.001	-3
RBWH-58	PBS	SL264 c1-5	7.81035	0.89267
RBWH-58	PBS	SL264 c1-6	nd	nd
RBWH-64	PBS	SL284 c1-1	1.16883	0.0677518
RBWH-64	PBS	SL284 c1-2	2.0687	0.315697
RBWH-64	PBS	SL284 c1-3	0.867679	-0.0616409
RBWH-64	PBS	SL284 c1-4	0.7109	-0.148191
RBWH-64	PBS	SL284 c1-5	1.41343	0.150274
RBWH-64	PBS	SL284 c1-6	1.41941	0.152109
RBWH-65	PBS	SL318 c1-1	1.19048	0.0757207
RBWH-65	PBS	SL318 c1-2	nd	nd
RBWH-65	PBS	SL318 c1-3	3.00601	0.477991
RBWH-65	PBS	SL318 c1-4	2.37691	0.376013
RBWH-65	PBS	SL318 c1-5	1.93157	0.28591
RBWH-65	PBS	SL318 c1-6	0.001	-3
RBWH-68	PBS	SL307 c1-1	1.37195	0.137339
RBWH-68	PBS	SL307 c1-2	0.001	-3
RBWH-68	PBS	SL307 c1-3	0.001	-3
RBWH-68	PBS	SL307 c1-4	5.17241	0.713693
RBWH-68	PBS	SL307 c1-5	0.001	-3
RBWH-68	PBS	SL307 c1-6	0.488998	-0.310693
RBWH-6	Imetelstat	SL161 c2-1	nd	nd
RBWH-6	Imetelstat	SL161 c2-2	nd	nd
RBWH-6	Imetelstat	SL161 c2-3	0.001	-3
RBWH-6	Imetelstat	SL161 c2-4	nd	nd
RBWH-6	Imetelstat	SL161 c2-5	nd	nd
RBWH-6	Imetelstat	SL161 c2-6	0.001	-3
RBWH-7	Imetelstat	SL207 c2-1	0.001	-3
RBWH-7	Imetelstat	SL207 c2-2	0.00115378	-2.93788
RBWH-7	Imetelstat	SL207 c2-3	0.00212256	-2.67314
RBWH-7	Imetelstat	SL207 c2-4	0.00453159	-2.34375
RBWH-7	Imetelstat	SL207 c2-5	0.001	-3
RBWH-7	Imetelstat	SL207 c2-6	0.001	-3
RBWH-16	Imetelstat	SL179 c2-1	nd	nd
RBWH-16	Imetelstat	SL179 c2-2	0.001	-3
RBWH-16	Imetelstat	SL179 c2-3	nd	nd
RBWH-16	Imetelstat	SL179 c2-4	nd	nd
RBWH-16	Imetelstat	SL179 c2-5	nd	nd
RBWH-16	Imetelstat	SL179 c2-6	nd	nd
RBWH-23	Imetelstat	SL189 c2-1	1.18278	0.0729054
RBWH-23	Imetelstat	SL189 c2-2	0.522193	-0.282169
RBWH-23	Imetelstat	SL189 c2-3	0.988489	-0.00502795
RBWH-23	Imetelstat	SL189 c2-4	nd	nd
RBWH-23	Imetelstat	SL189 c2-5	0.719424	-0.143015
RBWH-23	Imetelstat	SL189 c2-6	0.542005	-0.265996
RBWH-36	Imetelstat	SL201 c2-1	0.42735	-0.369216
RBWH-36	Imetelstat	SL201 c2-2	0.874636	-0.0581729
RBWH-36	Imetelstat	SL201 c2-3	2.05405	0.312612
RBWH-36	Imetelstat	SL201 c2-4	nd	nd
RBWH-36	Imetelstat	SL201 c2-5	1.15692	0.0633022
RBWH-36	Imetelstat	SL201 c2-6	0.677966	-0.168792
RBWH-37	Imetelstat	SL234 c2-1	2.47934	0.394336
RBWH-37	Imetelstat	SL234 c2-2	nd	nd
RBWH-37	Imetelstat	SL234 c2-3	nd	nd
RBWH-37	Imetelstat	SL234 c2-4	0.001	-3
RBWH-37	Imetelstat	SL234 c2-5	nd	nd
RBWH-37	Imetelstat	SL234 c2-6	2.58621	0.412663
RBWH-38	Imetelstat	SL237 c2-1	0.001	-3
RBWH-38	Imetelstat	SL237 c2-2	nd	nd
RBWH-38	Imetelstat	SL237 c2-3	0.001	-3
RBWH-38	Imetelstat	SL237 c2-4	0.001	-3
RBWH-38	Imetelstat	SL237 c2-5	nd	nd
RBWH-38	Imetelstat	SL237 c2-6	nd	nd
RBWH-40	Imetelstat	SL215 c2-1	0.001	-3
RBWH-40	Imetelstat	SL215 c2-2	0.001	-3
RBWH-40	Imetelstat	SL215 c2-3	nd	nd
RBWH-40	Imetelstat	SL215 c2-4	0.0809061	-1.09202
RBWH-40	Imetelstat	SL215 c2-5	0.0648088	-1.18837
RBWH-40	Imetelstat	SL215 c2-6	0.001	-3
RCH-11	Imetelstat	SL113 c1-2	nd	nd
RCH-11	Imetelstat	SL113 c1-3	nd	nd
RCH-11	Imetelstat	SL113 c1-4	nd	nd
RCH-11	Imetelstat	SL113 c2-2	nd	nd
RCH-11	Imetelstat	SL113 c3-0	nd	nd
RCH-11	Imetelstat	SL113 c3-3	nd	nd
UNSW-4	Imetelstat	SL172 c2-1	0.786855	-0.104105
UNSW-4	Imetelstat	SL172 c2-2	0.800217	-0.0967922
UNSW-4	Imetelstat	SL172 c2-3	0.499872	-0.301141
UNSW-4	Imetelstat	SL172 c2-4	0.30581	-0.514548
UNSW-4	Imetelstat	SL172 c2-5	nd	nd
UNSW-4	Imetelstat	SL172 c2-6	0.611621	-0.213518
UNSW-5	Imetelstat	SL157 c3-1	nd	nd
UNSW-5	Imetelstat	SL157 c3-2	nd	nd
UNSW-5	Imetelstat	SL157 c3-3	nd	nd
UNSW-5	Imetelstat	SL157 c3-4	nd	nd
UNSW-5	Imetelstat	SL157 c3-5	nd	nd
UNSW-5	Imetelstat	SL157 c4-1	nd	nd
UNSW-9	Imetelstat	SL199 c2-1	0.312012	-0.505828
UNSW-9	Imetelstat	SL199 c2-2	0.109553	-0.960376
UNSW-9	Imetelstat	SL199 c2-3	nd	nd
UNSW-9	Imetelstat	SL199 c2-4	0.741445	-0.129921
UNSW-9	Imetelstat	SL199 c2-5	nd	nd
UNSW-9	Imetelstat	SL199 c2-6	0.379867	-0.420368
UNSW-16	Imetelstat	SL160 c2-1	0.001	-3
UNSW-16	Imetelstat	SL160 c2-2	0.001	-3
UNSW-16	Imetelstat	SL160 c2-3	0.0126486	-1.89796
UNSW-16	Imetelstat	SL160 c2-4	0.0281889	-1.54992
UNSW-16	Imetelstat	SL160 c2-5	0.0561062	-1.25099
UNSW-16	Imetelstat	SL160 c2-6	0.001	-3
UNSW-17	Imetelstat	SL177 c2-1	0.114364	-0.94171
UNSW-17	Imetelstat	SL177 c2-2	nd	nd
UNSW-17	Imetelstat	SL177 c2-3	nd	nd
UNSW-17	Imetelstat	SL177 c2-4	0.234114	-0.630573
UNSW-17	Imetelstat	SL177 c2-5	nd	nd
UNSW-17	Imetelstat	SL177 c2-6	0.174956	-0.757071
UNSW-18	Imetelstat	SL159 c4-1	0.128668	-0.890528
UNSW-18	Imetelstat	SL159 c5-1	0.0205339	-1.68753
UNSW-18	Imetelstat	SL159 c5-2	0.146275	-0.834829
UNSW-18	Imetelstat	SL159 c5-3	0.163559	-0.786325
UNSW-18	Imetelstat	SL159 c5-4	nd	nd
UNSW-18	Imetelstat	SL159 c5-5	0.192555	-0.715446
RBWH-41.B	Imetelstat	SL275 c2-1	0.001	-3
RBWH-41.B	Imetelstat	SL275 c2-2	nd	nd
RBWH-41.B	Imetelstat	SL275 c2-3	2.94118	0.468521
RBWH-41.B	Imetelstat	SL275 c2-4	nd	nd
RBWH-41.B	Imetelstat	SL275 c2-5	nd	nd
RBWH-41.B	Imetelstat	SL275 c2-6	nd	nd
RBWH-42	Imetelstat	SL226 c2-1	0.104004	-0.982949
RBWH-42	Imetelstat	SL226 c2-2	0.0467946	-1.3298
RBWH-42	Imetelstat	SL226 c2-3	0.0198847	-1.70148
RBWH-42	Imetelstat	SL226 c2-4	0.0336814	-1.47261
RBWH-42	Imetelstat	SL226 c2-5	0.001	-3
RBWH-42	Imetelstat	SL226 c2-6	0.152905	-0.815578
RBWH-43	Imetelstat	SL270 c2-1	0.001	-3
RBWH-43	Imetelstat	SL270 c2-2	nd	nd
RBWH-43	Imetelstat	SL270 c2-3	0.001	-3
RBWH-43	Imetelstat	SL270 c2-4	0.001	-3
RBWH-43	Imetelstat	SL270 c2-5	0.001	-3
RBWH-43	Imetelstat	SL270 c2-6	0.001	-3
RBWH-44	Imetelstat	SL231 c1-4	0.0142939	-1.84485
RBWH-44	Imetelstat	SL231 c1-5	nd	nd
RBWH-44	Imetelstat	SL231 c1-6	nd	nd
RBWH-44	Imetelstat	SL231 c2-4	0.0160333	-1.79498
RBWH-44	Imetelstat	SL231 c2-5	0.001	-3
RBWH-44	Imetelstat	SL231 c2-6	0.001	-3
RBWH-45	Imetelstat	SL319 c2-1	nd	nd
RBWH-45	Imetelstat	SL319 c2-2	nd	nd
RBWH-45	Imetelstat	SL319 c2-3	0.001	-3
RBWH-45	Imetelstat	SL319 c2-4	nd	nd
RBWH-45	Imetelstat	SL319 c2-5	nd	nd
RBWH-45	Imetelstat	SL319 c2-6	12.5	1.09691
RBWH-46	Imetelstat	SL245 c2-1	1.32583	0.122487
RBWH-46	Imetelstat	SL245 c2-2	1.18588	0.0740393
RBWH-46	Imetelstat	SL245 c2-3	0.420168	-0.376577
RBWH-46	Imetelstat	SL245 c2-4	nd	nd
RBWH-46	Imetelstat	SL245 c2-5	0.831169	-0.0803108
RBWH-46	Imetelstat	SL245 c2-6	0.854701	-0.0681859
RBWH-47	Imetelstat	SL242 c2-1	0.001	-3
RBWH-47	Imetelstat	SL242 c2-2	0.0198807	-1.70157
RBWH-47	Imetelstat	SL242 c2-3	0.0326797	-1.48572
RBWH-47	Imetelstat	SL242 c2-4	0.00210793	-2.67614
RBWH-47	Imetelstat	SL242 c2-5	0.0107643	-1.96802
RBWH-47	Imetelstat	SL242 c2-6	0.0110558	-1.95641
RBWH-48	Imetelstat	SL243 c2-1	nd	nd
RBWH-48	Imetelstat	SL243 c2-2	nd	nd
RBWH-48	Imetelstat	SL243 c2-3	nd	nd
RBWH-48	Imetelstat	SL243 c2-4	nd	nd
RBWH-48	Imetelstat	SL243 c2-5	nd	nd
RBWH-48	Imetelstat	SL243 c2-6	0.446429	-0.350248
RBWH-52	Imetelstat	SL253 c2-1	0.001	-3
RBWH-52	Imetelstat	SL253 c2-2	0.001	-3
RBWH-52	Imetelstat	SL253 c2-3	0.001	-3
RBWH-52	Imetelstat	SL253 c2-4	0.001	-3
RBWH-52	Imetelstat	SL253 c2-5	0.001	-3
RBWH-52	Imetelstat	SL253 c2-6	0.001	-3
RBWH-55	Imetelstat	SL273 c2-1	0.001	-3
RBWH-55	Imetelstat	SL273 c2-2	0.001	-3
RBWH-55	Imetelstat	SL273 c2-3	0.001	-3
RBWH-55	Imetelstat	SL273 c2-4	0.001	-3
RBWH-55	Imetelstat	SL273 c2-5	0.001	-3
RBWH-55	Imetelstat	SL273 c2-6	0.001	-3
RBWH-56	Imetelstat	SL262 c2-1	0.001	-3
RBWH-56	Imetelstat	SL262 c2-2	0.430262	-0.366267
RBWH-56	Imetelstat	SL262 c2-3	0.0588582	-1.23019
RBWH-56	Imetelstat	SL262 c2-4	0.725953	-0.139092
RBWH-56	Imetelstat	SL262 c2-5	0.163399	-0.786751
RBWH-56	Imetelstat	SL262 c2-6	0.0249128	-1.60358
RBWH-58	Imetelstat	SL264 c2-1	24.183	1.38351
RBWH-58	Imetelstat	SL264 c2-2	nd	nd
RBWH-58	Imetelstat	SL264 c2-3	0.001	-3
RBWH-58	Imetelstat	SL264 c2-4	nd	nd
RBWH-58	Imetelstat	SL264 c2-5	8.05278	0.905946
RBWH-58	Imetelstat	SL264 c2-6	0.001	-3
RBWH-64	Imetelstat	SL284 c2-1	0.692042	-0.159868
RBWH-64	Imetelstat	SL284 c2-2	0.225479	-0.646894
RBWH-64	Imetelstat	SL284 c2-3	0.193237	-0.71391
RBWH-64	Imetelstat	SL284 c2-4	0.001	-3
RBWH-64	Imetelstat	SL284 c2-5	0.626305	-0.203214
RBWH-64	Imetelstat	SL284 c2-6	nd	nd
RBWH-65	Imetelstat	SL318 c2-1	1.92308	0.283997
RBWH-65	Imetelstat	SL318 c2-2	0.001	-3
RBWH-65	Imetelstat	SL318 c2-3	1.76991	0.247952
RBWH-65	Imetelstat	SL318 c2-4	2.58621	0.412663
RBWH-65	Imetelstat	SL318 c2-5	2.52809	0.402793
RBWH-65	Imetelstat	SL318 c2-6	2.3569	0.372342
RBWH-68	Imetelstat	SL307 c2-1	0.210921	-0.67588
RBWH-68	Imetelstat	SL307 c2-2	0.001	-3
RBWH-68	Imetelstat	SL307 c2-3	nd	nd
RBWH-68	Imetelstat	SL307 c2-4	0.001	-3
RBWH-68	Imetelstat	SL307 c2-5	nd	nd
RBWH-68	Imetelstat	SL307 c2-6	nd	nd
				7.44196e-05	P (two-sided Student's T test)
				-0.864208	Log Mean PBS
				-1.54018	Log Mean Imetelstat
				149	N PBS
				120	N Imetelstat
				0.3488	Median PBS
				0.2174	95% CI lower limit PBS
				0.5758	95% CI upper limit PBS
				0.03043	Median Imetelstat
				0.002123	95% CI lower limit Imetelstat
				0.1463	95% CI upper limit Imetelstat

## Sheet: Fig. 2j
		Normalized Read Counts
Associated.Gene.Name	Ensembl.Gene.ID	SL257 c1-5 (RBWH-36 Vehicle control)	SL257 c1-6 (RBWH-36 Vehicle control)	SL267 c1-1 (RBWH-44 Vehicle control)	SL267 c1-5 SL267 c1-1 (RBWH-44 Vehicle control)	SL280 c1-1 (RBWH-46 Vehicle control)	SL280 c1-2 (RBWH-46 Vehicle control)	SL283 c1-1 (RBWH-47 Vehicle control)	SL283 c1-4 (RBWH-47 Vehicle control)	SL286 c1-1 (RBWH-48 Vehicle control)	SL286 c1-3 (RBWH-48 Vehicle control)	SL287 c1-3 (RBWH-42 Vehicle control)	SL287 c1-6 (RBWH-42 Vehicle control)	SL293 c1-2 (RBWH-37 Vehicle control)	SL293 c1-6 (RBWH-37 Vehicle control)	SL297 c1-3 (RBWH-56 Vehicle control)	SL297 c1-4 (RBWH-56 Vehicle control)	SL257 c2-1 (RBWH-36 Imetelstat)	SL257 c2-2 (RBWH-36 Imetelstat)	SL267 c2-2 (RBWH-44 Imetelstat)	SL267 c2-3 (RBWH-44 Imetelstat)	SL280 c2-2 (RBWH-46 Imetelstat)	SL280 c2-3 (RBWH-46 Imetelstat)	SL283 c2-3 (RBWH-47 Imetelstat)	SL283 c2-6 (RBWH-47 Imetelstat)	SL286 c2-5 (RBWH-48 Imetelstat)	SL286 c2-6 (RBWH-48 Imetelstat)	SL287 c2-2 (RBWH-42 Imetelstat)	SL287 c2-6 (RBWH-42 Imetelstat)	SL293 c2-3 (RBWH-37 Imetelstat)	SL293 c2-4 (RBWH-37 Imetelstat)	SL297 c2-5 (RBWH-56 Imetelstat)	SL297 c2-6 (RBWH-56 Imetelstat)
61E3.4	ENSG00000243716	88.4986	77.3173	161.315	165.785	88.095	83.7817	164.213	110.951	155.804	142.214	219.852	243.898	91.4651	87.3777	137.865	149.414	82.6936	87.2743	136.939	130.31	108.452	104.568	117.632	125.28	175.907	149.799	176.376	174.663	85.1909	109.438	96.6286	102.121
61E3.4	ENSG00000254206	7.3927	6.20179	8.26491	11.6282	5.2728	5.81177	9.93605	8.41275	12.8734	12.0419	13.8036	14.1598	9.60509	11.0383	9.0575	9.9711	6.80017	7.05638	8.27896	7.88244	5.67941	6.60809	11.0454	8.10697	12.4656	11.1332	12.0902	11.444	10.4354	9.81912	8.01206	7.46128
61E3.4	ENSG00000198064	30.5329	30.1243	77.5044	78.5228	49.3294	42.2273	71.4205	51.3307	94.2208	86.186	110.427	135.626	51.2745	46.5041	56.6072	76.0579	35.5681	35.6557	59.3113	67.5745	55.0767	66.8992	51.1809	53.6382	98.312	83.754	92.2233	82.0021	54.205	96.8193	42.527	51.4356
61E3.4	ENSG00000185864	44.7246	39.5449	92.8966	93.1119	57.9803	52.4113	171.675	125.069	121.406	98.8863	130.688	141.675	92.4355	89.6326	80.9919	86.954	44.4385	44.9883	72.6298	74.9237	61.4547	55.9129	126.254	139.458	143.9	119.334	116.283	111.965	92.2962	110.613	55.9801	64.5159
61E3.4	ENSG00000169203	19.483	17.5359	46.6963	49.7843	31.4363	30.4996	39.7083	28.5508	77.7458	54.7133	74.6729	66.1826	36.9692	38.7997	43.8736	50.8615	20.2699	19.2521	42.3248	46.3032	39.2062	29.031	32.2057	31.9322	88.1148	74.2125	65.9522	61.4121	35.9142	44.8358	34.7587	35.9619
A1BG	ENSG00000121410	2.63495	4.02169	10.3905	14.6422	4.14245	6.39236	6.27336	4.29625	7.95686	8.02651	7.74774	8.3915	7.58808	5.62353	6.21062	4.92991	2.77126	2.49736	11.1036	10.5911	4.4845	2.80742	5.52565	4.10484	7.20698	7.31089	8.34323	5.67811	5.72517	8.92709	7.07227	6.60951
A1BG-AS1	ENSG00000268895	2.69714	4.12114	10.0362	14.4632	3.41522	5.23244	6.83832	4.67003	9.68826	7.6156	11.3509	9.32099	4.67797	2.92421	7.18381	5.56091	3.26438	2.40622	11.076	10.5337	4.15549	3.03629	4.10311	2.83347	7.77109	7.47922	8.91969	8.79232	2.41165	1.92094	6.46471	4.79882
A2M	ENSG00000175899	0.499083	0.789871	2.07968	1.72587	14.7794	9.12109	0.154887	0.218191	0.757711	0.480973	0.907605	0.378806	1.04775	0.570456	0.173908	0.43921	0.251005	0.269195	2.91489	3.61994	11.8808	12.7104	0.12526	0.0484519	1.4588	0.621592	0.953694	1.25028	0.48504	0.787424	0.304482	1.24795
A2M-AS1	ENSG00000245105	0.075777	0.295117	1.87105	1.34609	2.14406	2.12757	1.13328	0.277698	5.76917	4.77432	0.160166	0.0473507	3.44317	2.81921	0.591289	0.465445	0.672418	0.730673	2.27859	3.35496	2.28562	2.24735	0.751561	1.64736	5.49086	4.26411	0.900711	0.140745	3.41223	1.73254	0.678851	0.978878
A4GALT	ENSG00000128274	9.35454	16.528	11.0872	10.5109	0.376244	0.251883	5.85808	11.2195	12.6977	8.22567	0.213554	0.236754	12.6527	20.5033	9.21715	12.2128	21.416	25.6889	7.27058	8.19977	0.821243	0.446568	6.47178	14.2933	11.8332	11.9063	0	0.0469149	11.8612	7.85863	7.41012	5.10316
AAAS	ENSG00000094914	69.0355	60.5061	52.3528	48.1851	63.7466	62.1731	61.9239	63.7217	52.393	48.3258	65.5077	67.6169	47.8771	48.4061	50.0161	50.6606	60.3992	59.7994	50.3238	50.1252	54.4074	61.9241	53.6114	53.4909	48.7102	47.2147	48.8503	49.1668	45.0727	38.5125	46.6381	45.5109
AACS	ENSG00000081760	9.09324	11.5009	43.4961	45.5267	17.7372	30.9816	45.7605	45.3738	33.9991	36.5848	44.3125	40.769	20.3356	19.6352	34.3643	36.6837	13.3233	9.76795	43.3859	45.5852	16.4762	17.3417	49.3525	44.4304	36.4387	28.452	57.5666	53.8583	14.3182	23.9922	36.475	35.7685
AAED1	ENSG00000158122	12.856	10.9584	16.8605	22.1898	24.9934	22.3336	6.62485	6.32258	8.78162	11.3103	16.4437	13.5897	13.5508	13.6827	11.8953	11.8962	9.54017	8.80653	19.9585	18.0673	20.839	26.9801	5.42794	8.18837	10.1427	8.58076	19.3388	17.1694	14.3606	15.0927	11.6595	12.3404
AAGAB	ENSG00000103591	37.1569	38.6255	39.1662	38.1941	39.6669	38.9159	37.7248	40.7868	39.6359	44.1368	64.4934	61.6507	24.9539	23.0662	41.0076	39.6691	45.6941	46.4939	41.0099	40.1187	36.648	36.4697	41.0853	36.1451	39.444	39.1677	71.2621	70.4662	24.2308	22.2748	47.7268	48.5728
AAK1	ENSG00000115977	8.68979	9.92872	34.2163	33.6048	22.7945	20.931	35.9947	46.1207	59.5803	69.1269	31.1965	29.7396	26.3394	34.9218	45.9956	54.1341	19.685	12.6176	35.5189	35.6732	21.7655	22.3135	52.2978	57.0123	63.7284	55.0963	29.8305	28.0682	33.6665	43.6258	30.0682	33.5607
AAMDC	ENSG00000087884	5.87246	6.00866	6.07371	6.74517	5.09166	5.33907	7.00332	5.51862	5.82494	5.92667	7.87214	6.19253	7.58223	7.23941	6.8673	5.8115	5.40632	7.73937	7.43025	7.88522	5.07323	3.70912	6.6008	5.8651	4.84222	4.89596	6.94501	8.16085	7.31712	7.5219	5.05749	5.028
AAMP	ENSG00000127837	106.506	105.208	76.2986	81.4058	109.648	118.721	80.1116	91.6154	93.453	106.058	60.2223	58.052	78.8449	73.6218	92.0323	91.551	106.225	104.602	73.8463	59.8074	113.486	115.811	91.3147	89.4422	78.4829	88.969	59.182	58.1276	74.2599	91.0336	95.1375	93.6661
AAR2	ENSG00000131043	36.9478	36.6364	34.705	37.5453	44.0206	49.2431	32.6028	38.2454	33.8211	34.1213	28.1358	20.2188	17.4169	18.1884	35.0252	35.1458	40.3648	37.5335	33.6443	36.2736	44.7064	49.4574	34.0708	31.736	27.9364	25.496	19.3918	29.4156	15.3349	18.5276	35.9268	33.82
AARS	ENSG00000090861	95.2177	102.567	62.7183	60.1676	125.343	130.094	74.6829	72.1518	60.6406	58.2271	82.2717	64.6338	104.736	94.0838	78.2588	81.7355	111.587	111.639	60.0654	57.3984	120.004	89.2391	72.8597	64.5379	61.4199	60.4349	93.8329	88.2	87.7309	55.9472	75.6113	70.6091
AARS2	ENSG00000124608	52.3562	54.5322	30.4492	26.7982	42.2727	46.252	46.9963	51.3331	40.3385	34.3589	20.2252	18.9734	31.9515	31.8513	38.1892	34.0155	56.3377	62.8213	30.9812	32.0282	48.7988	38.0286	48.9914	41.4089	35.251	38.7908	22.1283	19.967	30.9811	18.1997	40.3286	33.6261
AARSD1	ENSG00000266967	26.4922	24.3366	13.2227	13.4185	20.6306	21.2178	26.078	22.8803	29.349	27.0008	16.0011	15.8246	16.491	18.5878	22.246	23.9824	26.1374	24.5948	9.32488	12.5063	23.7396	23.4128	24.9994	25.7696	23.5537	24.7984	15.0662	10.4606	19.2898	16.0982	22.4253	19.2997
AASDH	ENSG00000157426	20.5904	21.9529	12.5305	11.7221	13.3298	13.6856	20.5493	20.0215	21.242	19.7264	13.2404	12.7373	20.1896	21.1647	19.5821	21.3951	21.0542	19.5359	11.69	11.35	13.6532	14.4018	18.121	14.4387	19.6594	23.2379	12.398	12.667	17.1564	10.617	19.1048	18.7425
AASDHPPT	ENSG00000149313	35.4746	38.1673	26.9538	24.1125	30.4253	30.8947	46.0206	51.6059	49.5722	46.2473	31.149	31.5848	51.7674	48.7611	47.037	43.8228	45.5237	47.333	31.2759	30.9998	34.0395	32.2839	48.1855	45.8999	45.7575	49.571	32.6502	34.0377	48.0745	31.7109	53.0852	52.0494
AASS	ENSG00000008311	0	0	0.65605	0.562314	0	0	17.0529	12.5212	0	0	0	0	30.7725	30.0109	0	0.0452327	0	0	0.190081	0.185306	0.0513277	0	17.1189	10.2718	0	0	0	0	17.7919	20.6094	0.421428	0.556708
AATF	ENSG00000108270	67.4154	67.3415	61.7343	62.2006	74.1739	78.1256	49.717	57.4611	41.2973	48.402	43.2447	36.2707	46.7446	46.2565	49.4248	49.0323	65.5969	61.7996	61.2535	57.8153	72.1668	76.3631	51.7742	46.2231	39.2562	36.7454	55.3672	52.2632	36.1344	39.085	47.2351	54.3718
AATK	ENSG00000181409	4.28532	6.83542	31.4077	37.5738	46.8741	43.9006	3.95651	4.19956	8.35856	11.8594	13.7123	18.6406	54.7763	65.7181	11.8814	15.9097	9.63886	7.90358	27.8349	28.3337	42.6384	41.7131	6.84756	9.66518	7.93451	6.93482	13.0338	11.6086	56.5815	54.7699	12.0033	13.265
AB019441.29	ENSG00000225200	59.5419	65.6356	16.6105	14.9186	19.2336	20.7367	24.5236	26.9187	33.6751	49.2348	14.5041	13.6626	48.3051	43.1856	33.4109	40.4037	50.2905	55.953	12.3975	12.44	21.4457	22.5889	31.8775	33.3712	28.9093	37.913	11.074	11.8629	37.6294	48.6282	45.4511	36.9121
ABAT	ENSG00000183044	10.9882	9.68062	23.9169	26.3081	19.9834	19.3018	16.9176	10.3703	15.9523	12.5202	18.4671	18.9678	10.1186	10.3261	11.6651	10.1774	7.29461	8.75193	20.9493	18.6978	19.5713	14.947	12.9552	18.0885	15.5772	17.0441	16.8348	17.2544	9.39834	9.79726	12.2776	13.541
ABC7-42389800N19.1	ENSG00000226210	41.1642	34.9865	45.9228	44.8203	36.8521	31.7746	54.6372	46.6699	57.5131	54.5911	88.7301	107.288	24.4571	22.9116	44.5978	40.8872	37.031	38.9176	41.5464	47.9209	34.5559	38.8019	47.6891	52.2481	46.4632	53.133	84.7341	71.5724	21.3477	37.545	34.5789	39.1667
ABCA1	ENSG00000165029	2.24718	2.13381	39.7874	57.8318	37.5707	31.1915	13.3417	5.20683	7.17956	8.49225	20.9283	30.778	1.71826	1.3228	25.7037	18.0026	2.43439	0.807586	73.9888	53.4607	26.4338	62.8916	13.5281	13.7603	16.4663	11.4547	16.5837	13.6053	2.92295	34.7653	14.153	23.3353
ABCA11P	ENSG00000251595	0.132218	0.25678	0.571419	0.0817518	0.214459	0.075145	5.37012	5.53535	0.752371	0.843512	0	0.418581	4.88924	4.49833	1.23649	1.95496	0.166131	0.170747	0.600654	0.470213	0.194532	0.185326	6.74359	5.72362	0.586651	0.287394	0.105966	0.0938298	4.26454	3.36984	0.850232	2.23101
ABCA13	ENSG00000179869	0.05226	0.433995	1.50891	1.08137	0.376244	0.377824	5.45937	4.58697	2.90743	2.36107	3.79059	2.65164	0.312411	0.124012	1.87821	1.53791	0.361869	0	0.855362	0.787549	0.975226	0.707066	5.51145	5.81422	3.88179	2.915	2.33125	3.33096	0.720147	1.19701	1.79107	0.974239
ABCA2	ENSG00000107331	228.481	274.863	123.731	112.29	51.0617	53.8215	639.359	615.088	252.293	215.848	123.594	129.978	403.167	417.259	187.16	184.595	203.165	172.94	124.598	136.617	55.8445	68.8086	584.965	457.773	192.832	230.572	108.562	91.1087	399.173	402.039	193.155	167.476
ABCA3	ENSG00000167972	0.88842	3.58046	7.80699	8.99703	8.92237	10.3692	9.5999	5.14484	4.0348	1.78985	14.1901	11.4115	54.4768	59.778	4.27815	3.21152	2.59887	1.84591	12.4503	15.2414	9.59828	8.11265	4.50937	5.42661	4.50789	2.50443	17.1135	21.8623	46.4707	28.1037	2.66905	3.34025
ABCA5	ENSG00000154265	9.1455	4.19528	32.212	28.2887	12.5236	12.5522	17.1755	7.1284	12.4604	11.615	14.148	18.0406	35.5368	30.2928	16.1735	14.1126	5.69121	1.03832	42.8632	53.0437	12.524	12.5783	15.24	7.26778	17.9063	13.6307	14.1465	14.8228	36.3039	47.9324	14.9958	11.2733
ABCA6	ENSG00000154262	0.2613	0.108499	3.01783	2.55204	3.3862	2.60279	0.398718	0.247944	0.296676	0.0761636	46.8751	45.8355	1.01534	1.03343	0.243472	0.316629	0.0657943	0.0384565	0.760322	0.50959	2.25842	2.97712	0.835068	0	0.187829	0.205281	5.98708	20.8771	0.550701	0.572483	0.0702381	0
ABCA7	ENSG00000064687	88.9465	94.3939	693.442	733.733	200.991	196.23	222.638	128.993	141.159	99.3555	349.534	365.027	13.7465	13.3933	157.491	116.61	113.923	105.871	865.722	902.855	189.707	128.428	148.099	161.684	219.694	200.971	506.305	414.351	24.3579	20.0889	102.723	97.9328
ABCA9	ENSG00000154258	0.41808	0.144665	2.6242	2.68181	1.50498	1.06001	0.674753	0.247944	0.534017	0.4189	94.4486	98.99	1.05439	1.7527	1.07823	1.73422	0.0328971	0.192282	0.760322	0.324285	1.28319	0.713764	1.08559	0.339163	0.438267	0.164225	23.2553	62.1899	1.86391	4.37169	0.280952	0.139177
ABCB1	ENSG00000085563	0	0.0723325	0	0	0.0537492	0	0.398718	0.371916	0.11867	0.0761636	0.160166	0	237.035	248.653	0.556507	0.49756	0	0.0384565	0.0513217	0.0463264	0.0513277	0	1.62838	4.45757	0.0626095	0.0821126	0	0.0938298	179.012	318.977	3.75774	2.18044
ABCB10	ENSG00000135776	40.3897	44.6968	47.2953	43.7796	68.183	75.7252	33.4294	37.4371	42.3132	51.137	38.5978	32.4282	45.6843	47.8335	31.2611	32.9525	47.5765	44.2238	39.6237	38.9966	74.9985	83.0326	31.3898	28.3211	47.4474	39.3266	39.6143	40.1113	49.1043	40.5921	35.5271	31.223
ABCB11	ENSG00000073734	1.14972	1.77215	0.13121	0.17302	0	0	0.368047	0.433902	1.66139	1.10437	0.160166	0.284104	3.9442	3.7617	0.347817	0.271396	5.62541	8.53734	0.0475201	0	0.0513277	0	0.292274	1.64736	1.12697	1.76542	0.370881	0.422234	1.22849	0.156132	0.421428	0.463923
ABCB6	ENSG00000115657	2.55186	10.6549	11.3661	10.5685	8.67405	6.46541	12.136	13.1689	24.7582	11.1797	9.36328	10.3584	13.6867	13.0634	28.2688	21.4552	21.2479	9.18841	18.1674	23.6668	8.68208	8.02743	11.6054	30.9036	31.4675	26.8796	8.48576	10.5024	15.1998	6.34311	20.3789	13.3744
ABCB7	ENSG00000131269	36.6343	37.3236	24.4707	21.0652	24.4021	24.0128	30.7626	37.0057	30.3796	28.2567	22.2096	24.8591	31.163	28.6055	29.3557	31.3463	33.917	35.2646	18.5329	21.2175	23.2514	30.1805	30.5635	32.6081	24.2299	28.5341	19.0739	19.9857	25.417	33.9326	33.328	30.2478
ABCB8	ENSG00000197150	42.7158	41.955	61.5329	61.0734	72.6582	75.0023	56.6112	56.7135	47.6747	34.3338	82.2151	76.5638	14.7794	15.9976	48.9893	39.5262	47.4074	40.7466	75.4701	86.0175	69.7313	68.4142	49.7696	49.7717	41.1739	43.4281	90.6316	81.8867	12.6564	7.96271	36.843	36.9371
ABCB9	ENSG00000150967	11.3765	11.4864	3.29074	3.28608	4.21716	4.06245	10.6823	10.25	10.8245	8.77253	3.04315	3.99451	17.6458	16.6668	7.81823	5.16332	13.1773	11.3758	3.1197	4.39776	5.01677	4.2584	11.2546	13.8248	11.05	11.3541	3.08361	2.81489	15.1955	12.032	7.90249	6.22631
ABCC1	ENSG00000103222	349.515	353.453	262.535	231.37	64.3287	66.3291	202.242	184.409	277.333	263.222	355.514	327.657	403.362	379.353	366.773	300.519	351.374	460.901	372.011	398.544	69.2924	70.7438	176.742	222.055	289.381	286.203	427.679	363.356	353.338	284.68	310.661	291.064
ABCC10	ENSG00000124574	33.8122	33.2722	61.34	73.3154	62.6178	65.1117	42.2537	40.6009	45.8056	37.0422	44.2591	45.0324	35.654	33.5659	52.9725	43.9585	37.733	39.0333	80.2615	79.774	60.9773	56.9746	40.6678	52.2311	51.3398	47.7074	47.3668	46.7742	31.2205	15.6652	39.681	35.5718
ABCC2	ENSG00000023839	2.03814	2.31464	4.13311	5.23385	5.37492	3.94616	6.19546	2.91334	2.96676	2.05642	9.07605	10.9854	1.71826	1.28146	2.39994	3.61862	1.54617	1.69209	4.18177	5.60549	5.28675	8.33593	2.46345	1.4051	2.12872	2.75077	6.09304	6.70883	1.82155	3.38285	2.07202	1.53095
ABCC3	ENSG00000108846	0.41808	0.361662	9.64393	15.5285	13.5986	7.80836	0.0920118	0	0.11867	0.0380818	0.587274	1.04172	0.351463	0.78541	0.173908	0.542793	0.493457	0.230739	7.22496	2.26999	8.05845	7.21951	0.542794	0.290711	0.187829	0.0821126	0.105966	0.938298	0.127085	0.260219	0.210714	0.278354
ABCC4	ENSG00000125257	34.178	62.0613	60.2254	56.5775	9.83611	11.3347	62.8441	68.0607	68.4135	36.5966	62.9985	50.0971	28.2342	33.0699	137.457	93.5865	66.7812	48.5321	79.121	110.535	10.3682	11.4247	68.1416	113.087	91.0969	66.4701	92.5083	98.9904	25.417	18.1113	95.8047	83.8773
ABCC5	ENSG00000114770	25.2416	31.6455	130.095	148.321	64.4453	60.6618	126.67	119.013	139.141	83.5896	86.8632	68.5639	53.891	58.1203	134.257	98.8335	45.5954	35.8799	229.522	249.746	64.7242	36.7302	110.981	140.268	180.566	149.527	145.756	136.006	38.5067	26.5424	109.08	94.0836
ABCC6	ENSG00000091262	5.59652	4.28317	6.81308	4.95745	4.70413	4.3307	2.51254	1.67362	3.73812	4.189	2.08215	2.27284	5.27116	5.52929	4.30945	5.49125	8.18152	4.13676	4.10289	3.37488	4.34078	3.76643	1.75156	3.38194	4.13223	3.07922	2.22529	2.29883	6.02255	3.8679	3.22849	2.84478
ABCD1	ENSG00000101986	5.59182	6.40142	53.2056	68.7753	114.701	133.54	12.2682	8.05819	11.4517	11.3472	22.9037	22.4443	42.2927	41.9161	16.6604	15.2887	7.10578	5.42236	56.4069	47.7625	120.517	161.062	8.76821	13.2274	15.9654	12.8917	21.3521	17.9252	44.5644	36.795	14.8554	15.4023
ABCD3	ENSG00000117528	44.7868	37.1066	20.7312	23.9632	22.9509	22.4176	15.1206	20.6414	21.064	22.8491	19.8071	19.8873	87.7876	72.2577	27.3384	24.29	37.3054	26.0735	20.2436	20.152	22.7895	24.8217	16.4508	14.0995	21.7255	21.4724	19.3918	21.487	98.5331	93.679	39.1577	47.6913
ABCD4	ENSG00000119688	116.444	102.351	61.0264	66.3284	50.8758	46.2234	100.569	92.5886	101.077	105.817	67.7138	82.8543	85.6293	81.5185	98.253	91.9305	115.525	122.675	60.5098	65.563	48.614	43.8005	89.9481	98.0787	99.5867	107.491	60.3911	57.8822	74.6966	80.5858	85.1819	89.7487
ABCE1	ENSG00000164163	142.269	144.787	40.6495	34.879	94.4357	109.687	109.775	131.021	102.608	113.957	55.2934	54.6352	114.625	100.034	102.415	99.9218	137.004	123.823	29.031	36.5302	102.611	120.566	124.698	87.0312	94.5229	98.2042	53.675	60.8397	97.8739	53.8743	130.612	125.437
ABCF1	ENSG00000204574	103.318	101.085	80.6941	79.3728	112.228	123.59	75.2043	85.6647	81.6453	80.7715	61.0231	57.105	76.7361	68.4547	85.6325	76.8504	114.647	110.447	80.596	81.8587	118.002	100.329	85.7615	72.9201	76.6341	69.9189	71.0502	70.9353	68.5834	42.4158	76.2083	80.4443
ABCF2	ENSG00000033050	68.3028	70.7412	42.512	38.2369	74.4964	84.3807	51.1395	65.5812	59.5726	56.4373	31.7624	26.9426	24.4462	23.4383	61.5632	56.7218	83.6239	66.2605	41.3425	38.8215	83.1509	75.9909	54.697	47.6282	52.592	53.6598	32.9554	32.878	21.435	14.6764	63.1089	54.6038
ABCF3	ENSG00000161204	51.7897	47.8118	62.5215	67.5642	66.8103	70.2333	50.4531	57.4611	55.9531	54.6093	48.2098	46.9719	39.3638	39.1465	54.0507	41.3879	57.4713	50.0319	72.3256	69.5822	69.1384	64.6407	50.9809	48.1612	55.7851	54.9744	43.605	49.2137	35.5278	29.2487	42.7444	40.4077
ABCG1	ENSG00000160179	17.5594	18.6256	15.2204	24.1795	7.79364	5.75132	4.50858	1.73561	3.08543	4.41749	8.54217	10.5592	41.746	48.3647	4.31293	4.52327	13.422	17.1516	28.2745	22.9779	4.05489	13.2482	5.97074	2.95556	7.2627	6.28161	6.94077	5.91128	42.8276	93.731	4.56547	6.44853
ABHD10	ENSG00000144827	38.7247	47.1608	28.0789	26.8181	33.1095	35.3895	46.8647	49.7748	47.8242	55.4091	30.4315	31.0621	50.2983	49.0674	48.6596	45.3684	61.3203	65.6068	26.8489	31.7336	34.6975	39.298	51.5655	41.1841	53.7284	52.0594	29.6175	34.2948	39.4386	23.2116	61.4583	64.9956
ABHD11	ENSG00000106077	15.274	14.869	22.1725	19.0088	32.7048	34.6687	17.685	17.3542	17.0571	17.4072	21.9336	21.126	12.8479	10.7461	25.0877	20.6126	18.9359	15.1953	20.5449	21.2555	29.6315	34.1941	18.0375	21.5214	16.9866	15.1149	23.6325	18.4432	9.87025	9.92633	20.382	23.475
ABHD12	ENSG00000100997	36.5297	34.9728	51.8279	57.1398	61.2203	64.482	27.0515	31.055	23.2588	25.1721	45.754	46.167	31.5145	31.2924	31.8252	31.6177	34.7394	35.303	47.7102	53.229	60.5154	73.386	27.3067	26.1156	24.6055	22.0883	59.9238	52.92	29.4413	29.1966	31.8881	38.8768
ABHD13	ENSG00000139826	17.6639	21.0488	26.0452	30.4947	21.2847	20.5704	21.4694	21.0133	21.3607	21.6305	28.0824	31.9617	21.6345	23.1903	20.6603	23.4305	16.5144	16.1133	31.6959	31.6873	18.4266	23.9658	22.2546	19.3807	20.5359	22.3757	27.7631	34.2479	23.3836	28.1037	23.4946	26.4436
ABHD14A	ENSG00000248487	26.9144	25.8845	17.2482	15.7318	17.3519	16.6012	15.5865	18.3305	20.4244	21.8673	10.5635	8.21677	7.33972	8.11246	17.0069	15.4859	23.457	27.4614	12.514	16.7285	17.1255	17.1013	18.4066	17.4722	15.7895	16.6167	13.072	10.0834	7.24171	3.53794	21.0391	21.4671
ABHD14B	ENSG00000114779	58.3222	66.2265	36.87	36.0746	47.2456	41.2668	53.6429	54.7337	80.8739	74.8308	45.006	51.3282	91.5756	96.3161	72.6242	71.4225	56.8463	48.1164	39.1091	42.3886	42.7046	41.3075	59.2063	68.2687	72.5018	65.8543	52.983	39.4554	77.3552	87.2255	71.4321	69.6813
ABHD15	ENSG00000168792	46.6927	46.3268	108.114	116.937	96.4804	101.888	35.4377	29.9827	36.8958	35.8491	47.2056	47.5946	38.0064	38.2247	29.3982	27.6272	43.9907	43.9527	153.256	166.433	101.889	93.7372	30.9025	27.0555	37.8831	39.8267	58.3279	50.4659	41.1962	26.5835	34.0714	28.3267
ABHD16A	ENSG00000204427	50.3264	51.1752	82.8591	96.8045	77.4526	81.4001	56.2805	57.771	61.768	56.0945	63.5324	63.6394	41.3555	43.763	68.5199	53.6912	63.6843	53.7237	91.5713	91.3556	81.2502	64.2313	51.5237	55.9619	60.293	62.8161	72.3748	70.56	41.6673	41.8969	59.728	53.7687
ABHD16B	ENSG00000183260	19.0749	19.2694	14.8366	17.1056	25.1546	20.8903	14.9627	17.8346	13.4098	12.1294	15.5526	17.0444	12.7308	10.417	11.2011	8.91085	15.6919	16.394	14.9669	16.4927	24.4951	22.1639	16.2166	16.619	10.9003	11.5229	10.7555	11.3314	11.6871	7.80658	7.76131	7.79391
ABHD2	ENSG00000140526	232.666	275.968	332.359	356.419	199.666	197.338	160.44	163.647	196.743	142.168	646.151	610.243	121.302	133.003	202.895	173.471	326.573	345.851	395.472	352.296	189.067	211.238	155.369	198.301	191.684	165.132	732.884	679.357	132.23	109.552	220.635	209.114
ABHD3	ENSG00000158201	20.3291	16.1301	37.2636	48.3158	29.3471	30.9396	34.8111	22.439	11.2144	11.4245	37.0516	27.4634	20.7754	21.6194	21.5299	19.9476	16.646	22.1509	46.1421	46.8823	35.4674	24.1519	22.7556	17.4427	15.0263	19.0501	34.121	40.5814	21.562	8.95155	24.0214	23.1034
ABHD4	ENSG00000100439	19.8588	20.9403	33.2617	25.953	14.6198	11.3347	22.1847	14.9944	29.4303	19.3456	16.6572	13.4471	30.694	40.1965	38.1444	24.0168	19.179	17.19	48.5703	45.9266	10.4709	8.2615	16.3247	33.6377	25.7325	26.1529	23.2066	21.8985	43.5672	46.1629	33.9657	46.4851
ABHD5	ENSG00000011198	9.9294	10.5967	24.6019	31.6194	8.06238	6.67489	9.1245	9.97975	8.12893	6.51199	11.7455	8.28638	5.45744	6.07659	8.90411	9.99643	12.3693	11.037	27.9418	27.9811	7.49384	8.03822	7.09808	8.86669	8.95316	8.90922	16.9016	20.2203	5.67645	4.31964	10.7464	8.07226
ABHD6	ENSG00000163686	4.33758	4.41228	24.1426	14.7932	16.1785	15.4488	2.97505	3.22327	4.98416	5.8646	10.8913	8.52313	6.79495	6.28328	7.19981	5.97072	6.57943	2.61504	16.7271	16.6775	14.1664	12.169	3.17326	3.48853	9.07838	7.59541	10.5436	10.7435	6.18479	2.02971	9.13095	9.60321
ABHD8	ENSG00000127220	8.59259	11.6683	22.738	24.1458	29.6895	28.0786	11.311	8.82495	10.249	9.81292	0.985552	1.65065	9.23215	8.52046	10.911	10.4121	14.3241	17.5569	27.6244	27.6152	30.0436	23.0217	12.6901	14.021	10.9166	10.1339	0.59341	1.11798	12.1997	9.92893	11.321	9.79527
ABI1	ENSG00000136754	71.3981	70.841	85.459	88.3395	81.6714	84.5159	70.7209	61.1635	62.5441	67.5712	99.1964	86.4454	81.3297	78.1826	62.3976	65.6241	67.021	70.9057	91.0196	88.034	70.8158	81.2813	61.1888	64.3518	60.9385	60.5609	99.9567	101.784	71.6881	99.8467	71.0128	70.2704
ABI2	ENSG00000138443	79.3009	87.6905	18.2907	16.0869	13.1143	12.7171	75.7794	67.7446	55.9478	49.3525	33.5755	41.2813	73.5811	70.7121	64.9965	61.1655	59.0767	76.8091	16.1046	20.5189	12.3166	9.12077	63.585	63.0911	54.9054	58.0897	26.8078	32.8348	56.7162	72.2832	75.959	68.746
ABI3	ENSG00000108798	7.52544	3.03796	22.4198	25.9084	79.4881	80.2175	0.153353	0.0619861	0.237341	0.723555	10.4642	8.57048	15.4644	21.9787	0.278253	0.49756	2.10542	1.53826	18.5329	7.04161	68.6077	83.8978	0.876821	0.339163	0.500876	0.656901	6.5683	6.84958	25.8245	8.27498	0.175595	0.231962
ABL1	ENSG00000097007	129.343	121.338	63.5712	61.768	62.4028	67.0848	160.157	168.044	124.901	114.017	89.9597	104.692	124.691	124.922	137.666	108.423	114.12	122.522	58.3072	55.638	67.8039	72.4928	158.454	161.539	114.075	107.567	82.7065	85.2913	131.684	165.5	119.457	107.166
ABL2	ENSG00000143322	55.3956	52.4772	65.3425	79.2863	31.0133	25.5661	47.9075	52.1303	54.7012	43.4137	51.3064	59.6619	44.2453	43.9362	44.764	46.312	48.951	45.7248	73.4186	77.9182	26.8444	26.1986	44.0498	44.285	49.0233	43.027	39.5253	51.5595	44.988	33.3081	45.1554	43.4696
ABLIM1	ENSG00000099204	6.16668	28.6437	13.7114	12.6737	0	0	14.3538	6.50854	6.34887	5.75036	17.4581	20.8343	184.596	200.28	35.5469	40.4833	52.3394	80.7201	7.98338	5.14223	0	0.037214	5.88723	24.9043	6.574	5.91211	9.27202	14.2621	167.455	113.976	29.6405	37.9953
ABLIM3	ENSG00000173210	0	0	0	0.17302	12.5236	12.6353	0	0	0	0.0380818	0.106777	0.0947015	3.67084	2.93495	0.452162	0.271396	0	0	0.0475201	0	8.1611	6.1764	0	0	0	0	0	0.0938298	1.56568	2.65424	0.316071	0.278354
ABO	ENSG00000175164	0.05226	1.84448	2.49299	2.72506	0	0	38.3996	36.4478	46.5782	21.5162	5.39224	6.01354	20.9706	24.5957	25.7384	20.1738	6.31625	1.30752	3.89665	4.9106	0.0513277	0.037214	39.624	56.4949	48.3346	45.8188	7.62955	10.6028	29.1448	21.9625	18.6482	16.2373
ABP1	ENSG00000002726	0	0.361662	82.1374	68.9051	1.61248	2.18298	6.44083	4.83491	4.15347	7.15938	79.8693	43.7521	1.91352	1.19878	14.8518	8.27759	0.361869	0	109.011	130.431	1.28319	1.30249	5.51145	7.70385	7.32531	3.9414	240.225	99.8349	0.80487	0.832702	20.6149	29.4127
ABR	ENSG00000159842	129.239	100.868	249.758	299.886	312.122	327.531	87.4725	73.7634	92.0883	88.9211	157.122	170.131	204.551	210.614	75.0589	90.6011	112.475	102.91	215.836	192.949	301.55	292.502	83.0058	96.9522	76.2597	69.2981	161.492	147.547	199.82	232.792	67.3583	75.1092
ABRACL	ENSG00000146386	59.7332	57.3597	56.6827	58.7402	59.2316	65.5315	49.0423	51.5104	47.2309	60.2074	40.5753	39.4905	69.121	56.4255	62.5722	53.6912	62.5704	68.7217	56.4539	67.4049	62.1578	57.4956	45.8452	36.5327	43.5762	46.8452	44.7706	46.1173	59.0521	42.676	73.2583	84.2948
ABT1	ENSG00000146109	31.356	35.7322	31.9496	39.708	40.4194	44.5413	24.6898	26.3441	25.6922	27.7997	27.7087	27.7475	35.4587	33.0699	27.2688	30.713	38.1607	36.4567	37.826	39.9334	43.0126	46.6663	27.933	23.9352	22.5394	24.8801	31.3129	28.5712	33.508	33.3081	31.3262	35.8149
ABTB1	ENSG00000114626	96.0539	83.6977	150.891	179.724	57.9416	46.7242	83.3627	67.2549	77.1952	69.347	85.9555	96.8796	82.5157	77.1773	76.9023	62.6926	79.3479	86.604	159.383	134.902	47.5808	44.3218	61.0435	77.1838	79.3889	81.2504	81.5408	67.3698	96.1608	136.667	61.5988	61.6554
ABTB2	ENSG00000166016	1.46328	2.7848	7.34776	5.53663	4.35369	3.61032	14.8752	7.06641	6.28954	10.5867	12.7599	16.4307	32.6861	25.5878	11.5475	8.77515	3.84897	2.15356	6.6053	4.58631	4.36285	4.05632	14.3632	5.08745	8.13924	7.71858	10.6496	10.2274	24.9933	34.453	8.28809	10.9486
AC000089.3	ENSG00000235776	24.257	24.8654	9.0876	8.42174	13.1648	12.8977	14.659	17.0629	15.6443	18.5653	5.93253	6.59927	24.7922	23.4251	21.9991	21.1961	25.9894	23.1108	7.20975	6.55055	11.8665	12.3908	15.5548	17.8778	15.1941	15.2364	5.435	5.56974	19.6943	23.9241	24.2083	21.7037
AC002055.4	ENSG00000184319	14.0313	14.7374	11.0958	10.6636	16.9944	17.7523	12.4547	14.2277	15.2587	14.029	14.4405	13.4803	11.1269	10.689	13.0017	11.3715	13.2562	11.2224	12.5729	14.2282	15.1329	16.8259	14.417	13.018	15.6931	12.7591	13.2367	15.0799	13.3265	12.8101	12.8479	13.2097
AC002310.12	ENSG00000235560	5.35613	4.83687	2.36178	2.24709	2.38485	1.48947	6.15314	3.81028	5.98159	5.63916	5.04041	5.50216	4.0059	4.05644	5.10212	3.85745	4.02201	3.36417	2.80701	3.2081	2.43961	1.33859	3.34862	4.87426	7.31029	5.92976	4.2842	4.11631	3.4207	1.29641	4.44502	5.08367
AC002398.9	ENSG00000188223	3.88239	3.73742	5.90707	5.15858	3.48187	4.12416	1.86293	4.10162	3.43254	4.00621	0	2.0929	2.76875	3.08914	1.22327	3.21424	4.86417	2.61273	6.64759	5.65645	5.37966	4.37934	1.43465	4.88153	4.40395	2.05076	1.30391	0.00891383	2.57177	3.34486	1.64006	0.759442
AC002454.1	ENSG00000237819	5.44706	9.22167	0.480228	0.356853	4.46118	3.94616	21.0609	27.4387	17.9388	22.8476	1.76182	2.63649	1.74755	1.54064	6.22662	3.14775	6.35178	8.3216	0.0475201	0.50959	3.95018	5.35956	23.7059	18.278	13.3596	16.836	2.84572	2.4757	2.41207	2.50123	10.1617	8.70459
AC003075.4	ENSG00000237773	0.273842	0.900539	1.87433	3.60314	2.31014	2.78792	0.454538	0.2684	0.393393	0.198787	11.1021	13.3737	0.141366	0.220742	0.89702	0.464088	0.371738	0.298038	3.22614	2.60818	2.36826	1.89196	0.144467	0.543145	0.18595	0.115368	9.80768	9.9666	0.543499	0.363266	0.984387	0.928774
AC004017.1	ENSG00000228006	3.96706	8.24699	5.51213	3.09922	0.799251	2.15528	2.511	3.54312	10.5118	9.71467	2.18039	2.00294	9.78278	10.6378	2.9401	6.74148	0	6.64297	2.4739	3.93774	0	0.937792	3.58202	3.17796	2.32845	10.6636	0.391014	1.84985	5.88996	10.5738	3.38864	6.49771
AC004057.1	ENSG00000196656	224.486	248.246	62.3293	59.7268	79.8423	78.6424	43.5857	54.8471	45.0123	59.9674	47.7747	58.6676	170.638	138.116	126.726	114.937	216.165	238.337	56.1441	57.5388	73.9088	86.5478	59.1562	45.5128	38.9638	41.8815	50.9702	48.974	124.097	158.232	129.306	149.127
AC004074.3	ENSG00000230311	5.82281	7.46471	2.18268	2.33793	3.6872	2.97264	3.06277	4.50577	3.49603	4.4213	3.0298	3.20517	3.43184	4.65335	4.12719	4.91273	4.78456	5.82	1.56341	1.60058	3.95634	4.53862	4.71062	4.26328	2.8024	3.02913	1.5577	1.95776	3.24447	3.7482	4.90578	4.40959
AC004152.5	ENSG00000267621	9.8416	10.8256	21.1963	28.2416	17.1498	18.8841	21.9006	16.5769	16.2193	17.3303	12.8629	18.6766	14.0901	12.4231	16.4027	12.8506	11.8489	10.569	24.4771	18.2526	18.7813	25.3591	19.6412	23.0054	17.1556	16.1232	12.078	13.4346	17.7364	22.3336	9.92815	6.87627
AC004166.7	ENSG00000160828	64.1669	75.3278	35.0514	34.2454	34.0146	32.7695	105.464	97.6101	120.127	98.5481	31.6178	35.1281	121.177	127.405	61.3803	68.1241	66.3506	62.0645	23.7586	27.1635	37.1546	41.5349	94.4128	107.835	99.5604	96.6752	26.6833	23.1492	86.4969	85.2437	61.2402	54.8232
AC004381.6	ENSG00000005189	32.5141	35.7283	20.1329	20.2001	13.8141	12.3842	16.437	20.2558	21.6538	20.555	23.5443	25.5694	21.5759	17.2567	19.6649	22.9262	34.5663	36.7767	66.3699	94.3868	12.6692	22.4378	20.4174	22.4274	20.2473	20.3101	31.7686	21.4659	17.8715	22.2623	19.6224	26.2581
AC004383.4	ENSG00000223749	0	0.144665	0	0	33.8083	26.5316	0.0920118	0	0.296676	0	0.0533885	0	15.8549	11.9878	0.0347817	0	0.0328971	0	0.0475201	0	28.9488	25.3799	0	0.484519	0.375657	0.164225	0	0.0938298	10.1668	11.2415	0	0.0463923
AC004447.2	ENSG00000269131	91.7147	75.1317	51.5353	57.725	59.9562	53.5175	118.062	101.217	98.1524	95.1684	85.081	108.167	79.5989	75.9611	76.7033	87.3349	75.5407	81.217	42.2825	44.6531	63.3425	70.8413	110.01	113.586	90.884	97.4451	70.9527	65.2694	70.1148	98.8412	64.166	55.9779
AC004453.8	ENSG00000146677	58.4711	67.7028	17.6805	17.0187	23.2121	24.5833	38.0864	49.8554	47.6966	64.3945	19.0282	19.1988	66.1043	61.1363	55.1857	51.7476	53.3927	58.9172	16.0418	15.2548	23.9064	26.1808	53.9838	67.5317	43.1004	49.0155	18.951	17.3529	51.0728	81.278	55.8273	67.4781
AC004466.1	ENSG00000268069	2.70236	4.15948	4.48738	4.27315	4.43807	4.47134	5.07721	4.48035	3.25335	3.55189	4.95606	4.14414	4.70531	4.81167	4.22667	2.89942	4.41414	3.35571	4.39419	3.44205	4.47013	3.88477	3.95405	5.91743	4.99499	2.24085	4.71708	4.90824	5.56885	6.17917	3.32718	1.35651
AC004507.1	ENSG00000258953	2.82204	2.0282	2.58287	1.48105	1.75921	1.96762	4.82939	4.75619	5.50631	2.35879	2.46815	0.771344	1.86314	1.45838	6.53374	5.46999	3.46308	2.68849	4.32101	2.84259	3.45333	0.861504	4.0029	3.75599	3.92186	5.33937	2.78691	1.63545	1.67328	1.84756	3.49083	6.4824
AC004540.4	ENSG00000225792	3.1356	4.58552	1.38558	1.77908	2.86806	2.9126	14.724	8.49209	6.5607	6.01693	5.66879	7.11492	2.72189	2.14954	7.26937	3.54172	4.11214	4.7686	1.28304	1.06782	2.3698	2.61689	9.2275	4.69983	5.89281	8.0573	4.62436	2.8665	3.76764	2.91446	4.74985	4.63923
AC004540.5	ENSG00000214870	7.3164	9.90955	3.21464	3.46039	4.99868	4.91171	6.80887	4.52498	3.14477	3.54161	8.43539	9.09134	2.57739	1.98419	10.991	8.86561	7.96111	9.88331	1.99585	2.59428	4.15754	4.35404	5.5532	5.52351	4.5705	2.42232	4.71549	4.97298	5.08339	4.68395	8.04226	6.40214
AC004791.2	ENSG00000267453	0	0	16.6637	12.4574	0	0	0.337377	0.0619861	121.163	148.71	7.20745	4.30892	0	0	6.74765	7.64433	0.0328971	0	38.9665	49.2913	0.0513277	0.037214	0.167014	0.0969037	119.647	150.718	31.3129	28.5712	0	0.0520439	6.6375	5.84543
AC004797.1	ENSG00000229944	20.406	25.4788	14.7303	12.0811	20.0538	28.2549	23.2747	24.9785	19.0929	21.6609	17.883	14.3653	23.696	21.0258	25.6331	22.8991	25.8713	23.3819	15.5329	15.5712	22.7926	24.4797	24.7852	22.3969	25.8991	22.7	21.7665	23.7441	19.2144	14.3818	32.4668	27.5993
AC004799.3	ENSG00000267538	10.5732	8.6723	11.7991	10.8574	7.32817	1.5029	7.63637	3.43775	14.94	105.365	2.79169	10.1766	0	0.385678	12.0609	24.3194	5.80931	3.79796	4.18367	2.79672	3.39584	8.55363	19.4233	12.9643	16.0575	21.8608	0.621491	0.81022	0.730314	0.956046	4.96724	3.57406
AC004840.9	ENSG00000175873	17.089	18.9873	13.8426	10.7272	0.0537492	0.167922	19.9666	17.852	20.0553	23.7631	15.6962	14.2526	3.9442	4.05106	26.7471	21.2594	20.7581	22.6124	19.632	23.5338	0.205311	0.111642	17.2024	20.3498	30.303	27.4256	16.0538	13.9337	4.57505	3.90329	24.5131	25.976
AC004893.11	ENSG00000242687	5.41779	4.80252	7.32479	8.27424	4.25909	4.00661	9.02513	7.45878	6.45983	5.33069	9.75035	8.91094	4.02972	4.61284	8.59455	6.30363	4.24077	4.70169	11.4281	9.60114	5.1338	3.51151	6.49975	6.48092	7.20448	5.60542	9.24129	10.2143	3.71638	4.51012	4.88155	5.27573
AC004917.1	ENSG00000177820	5.14291	6.05025	30.4584	33.6956	19.2696	19.5721	7.54129	5.46593	7.65069	10.3544	7.88816	7.69828	3.04406	3.70176	13.2946	11.4606	4.49342	3.8918	33.4703	37.2649	16.294	22.1836	6.68305	8.96117	7.83996	6.0636	14.7229	9.58941	4.39883	5.58171	9.10321	7.99247
AC004951.6	ENSG00000228434	7.50924	6.51933	11.0485	10.3319	9.90275	9.97791	16.9572	12.8454	9.25867	7.06761	13.7817	12.0115	4.37884	3.97789	8.59455	7.18657	9.08192	7.05907	9.93503	8.60235	12.6631	9.26107	16.789	13.4081	13.8455	8.68299	11.6801	12.2955	4.02223	4.1047	6.13459	6.61786
AC004980.7	ENSG00000205485	8.08932	8.42239	9.49763	8.23833	7.20562	6.86087	8.20684	7.78359	10.338	8.95837	8.78989	13.7923	12.0181	12.142	8.98098	7.51813	7.76735	9.61643	9.16378	9.54648	9.31187	7.07103	7.36196	9.06098	9.73265	8.72446	10.7095	9.74235	11.8528	12.3542	7.39783	7.53365
AC004987.9	ENSG00000233225	12.2931	12.8	10.1602	10.8211	11.6378	11.5509	10.2851	8.50201	6.69005	5.15057	8.2544	8.69549	12.036	10.5464	8.24187	7.06038	12.6256	11.6208	8.91715	11.8216	9.73584	7.24965	8.41289	7.91558	6.6723	6.72338	10.0795	11.5781	10.5218	9.46314	8.34639	8.28335
AC005003.1	ENSG00000213888	5.85312	6.08316	1.70573	1.59611	1.93497	1.76318	7.88234	7.50031	8.12893	7.9591	4.59141	6.01354	5.77961	5.66322	3.86077	3.43769	5.42803	5.69156	1.33056	1.29714	2.00178	2.48924	6.97282	7.17088	5.76008	5.70682	3.76179	3.42479	7.32856	3.85125	3.89821	4.2217
AC005082.12	ENSG00000226816	0	0	0.26242	0.17302	0	0	0	0	0	0	0.0533885	0	10.1534	8.88753	0.0347817	0.0904654	0	0.0384565	0.190081	0	0	0.037214	0	0.0969037	0	0	0	0	13.7252	8.11884	0	0
AC005154.6	ENSG00000196295	42.9535	36.1019	122.535	129.212	57.9621	56.9805	66.5215	43.2328	64.9798	57.0264	107.32	125.179	39.7602	34.5808	56.9988	58.238	32.0945	35.8926	110.468	114.741	64.1088	57.2444	50.7776	52.3203	75.5409	58.1837	79.0337	83.1459	53.0193	62.1477	38.5519	41.8069
AC005154.7	ENSG00000244480	4.14265	3.28715	7.7486	9.22238	5.42168	4.66025	4.59078	3.17988	5.01027	4.3836	8.89293	11.5635	1.98577	1.904	4.45414	5.82055	2.49656	2.97038	5.10984	6.58715	4.80941	4.27663	3.5933	5.25461	5.75695	5.23632	6.50101	6.71118	3.90616	5.40267	2.1384	1.9559
AC005253.2	ENSG00000268030	10.2801	9.29328	15.4926	16.6268	10.3537	8.00525	13.073	11.9962	15.2064	9.86015	16.3833	16.9535	8.04889	7.75861	12.6445	14.6056	8.80328	7.94857	14.9151	14.5576	9.36166	9.29196	11.6133	11.7268	14.0715	13.3724	13.5483	14.0182	8.08344	9.5079	9.03753	7.81571
AC005255.3	ENSG00000256210	2.65847	3.01988	3.66207	5.63871	7.08576	8.04807	2.26993	2.69329	2.82495	2.87746	3.27912	2.40258	2.1244	2.02512	3.05905	2.79131	2.51597	2.65542	4.38088	5.61105	5.55879	6.80123	3.43672	3.28601	2.15502	3.23688	2.92466	3.00865	2.88016	2.03544	3.43956	2.35627
AC005264.2	ENSG00000267551	6.51212	4.56418	4.73733	6.23347	1.26848	1.1532	3.76114	3.94851	4.97823	5.30327	6.45521	6.29433	1.89751	2.13094	5.2249	6.025	3.94207	2.90769	4.51251	4.2523	1.31912	0.927372	5.84172	4.64557	4.45091	5.85463	5.45089	5.20802	1.55848	2.47521	3.11822	4.79789
AC005280.1	ENSG00000170468	3.57406	3.05786	2.15315	3.67278	6.5187	8.8541	4.78247	14.0194	4.31071	6.52342	8.82833	5.63569	4.39836	9.27858	5.91149	9.8933	9.37569	4.73707	3.15249	0	5.75127	2.06203	7.70225	7.28377	11.8658	8.97408	4.17188	2.00514	3.5105	1.98756	5.592	10.4137
AC005306.3	ENSG00000267283	3.93675	4.9291	8.07269	8.12976	6.41282	5.93016	11.4297	11.3899	9.51856	9.07985	10.6644	11.2515	7.81888	7.02528	6.12227	6.8315	5.04971	5.09702	10.4782	8.42029	6.90614	5.08306	9.18241	9.95395	9.74329	8.78769	10.2199	10.2673	10.9484	6.9083	5.44415	4.56315
AC005329.7	ENSG00000248015	2.60464	4.29763	2.61042	1.22541	1.04918	3.40168	4.89349	4.64771	1.61689	1.10133	3.60853	2.64454	7.97977	10.7171	2.22151	2.7203	5.31124	5.43967	1.68316	1.29482	3.41227	1.13242	5.9223	4.66931	2.13248	4.602	3.47939	4.88572	11.5139	8.14747	1.78054	1.22476
AC005336.1	ENSG00000267164	0	0	0.13121	0.129765	0	0	3.98718	0.991777	2.67009	2.62765	0.480497	0.236754	0	0	9.4954	11.1272	0.0328971	0.0384565	0.950403	0.787549	0	0	1.7954	2.32569	4.38267	4.72147	0.52983	1.40745	0	0	8.95535	6.40214
AC005488.13	ENSG00000198305	1.00182	1.64593	1.20188	0.862071	1.29589	1.23129	2.32544	4.76425	3.0344	2.19846	1.21993	2.73119	6.17325	4.40532	2.31716	3.00391	2.38504	1.28906	1.40802	1.75438	2.04336	2.03672	3.9006	6.7663	5.44014	3.25905	1.92487	0.737502	4.63393	3.17155	2.43024	2.92875
AC005519.4	ENSG00000258559	7.30804	7.01553	4.57857	4.04736	2.71219	2.64183	7.26893	6.71309	8.04052	8.77101	4.68111	6.78063	5.98541	5.41395	8.03979	7.98855	7.31336	6.42377	4.02258	3.60234	2.3544	3.05192	6.96154	6.96496	5.84773	10.012	2.81764	4.32696	4.26539	5.18253	7.46209	7.58236
AC005562.1	ENSG00000214719	36.5898	37.4335	35.5868	37.5665	33.4428	33.526	31.2245	27.0104	31.5948	37.0784	61.4758	64.879	36.8208	34.8189	31.0816	32.1446	33.6176	39.5098	44.7164	43.8438	34.2499	36.4198	28.9831	23.0675	32.7673	33.9659	47.0595	50.373	32.6388	41.0522	30.0391	29.0189
AC005594.3	ENSG00000205790	2.93335	3.16165	5.232	6.84942	3.54637	2.86181	3.51546	2.92388	3.08128	3.38433	3.87975	3.75823	2.06582	2.60425	3.24513	3.41009	3.31669	3.33571	4.74251	3.93126	3.09814	3.62092	2.62044	3.64843	4.68319	1.75228	4.78172	4.41516	2.58236	5.35792	1.78686	2.82065
AC005618.1	ENSG00000255729	6.95006	9.22818	3.77885	5.59849	2.81216	4.16488	6.74446	5.18823	5.38527	4.12921	5.04415	8.63583	9.19622	8.68415	6.64121	4.89689	7.34659	4.82898	7.88882	8.06774	4.01177	3.98078	5.48264	8.04495	5.45016	7.19019	6.82686	7.31685	6.19835	7.31269	5.65065	5.10037
AC005682.5	ENSG00000228649	8.30934	7.34175	1.57452	1.03812	2.47246	2.56081	3.37377	3.84314	6.88289	7.80677	1.44149	1.46787	2.6555	1.73617	6.39983	9.45364	7.82952	7.19136	0.760322	1.15816	3.95223	4.68896	4.25885	3.48853	6.82444	4.96781	0.635796	0.891383	3.47365	6.34935	7.33988	5.84543
AC005785.2	ENSG00000268189	3.47424	2.83073	4.80425	5.17372	2.11288	2.71068	5.64247	4.88512	5.20607	5.17608	4.99396	5.27629	2.58638	3.37106	5.71289	4.19579	3.11865	3.13036	3.5469	3.79876	3.08479	3.40694	4.58912	5.33649	5.6311	4.90992	4.24129	3.47733	4.38654	5.66706	3.07116	3.61582
AC005786.7	ENSG00000267436	0	0	0	0	0	0	0.793755	2.07343	1.02413	3.25295	2.93904	5.02675	1.33283	1.62497	2.42185	1.66592	0	0	0	0.93394	0	0	1.11064	0	2.43614	1.51744	5.85038	1.98122	1.47673	0	0.933815	0.894908
AC005795.1	ENSG00000268034	17.7726	15.8705	28.5231	35.0209	39.8034	41.4431	10.6556	11	9.10559	8.124	19.8365	13.5641	19.3496	17.1459	11.6633	12.5647	17.8645	16.5144	34.7795	37.1213	34.7468	43.531	9.50182	8.99218	10.0582	8.91209	25.2173	26.126	19.2063	17.7818	13.8966	16.306
AC005822.1	ENSG00000235554	9.13139	11.6716	7.16931	7.20281	7.56574	9.82049	19.1265	13.9599	14.8214	18.6113	6.25714	7.85786	6.30251	5.13162	16.3867	9.8449	11.8065	14.0847	7.16176	7.52989	9.14506	6.5411	15.2767	15.1456	22.2583	22.0817	6.17941	9.10384	5.10923	2.05157	15.2174	12.0583
AC005944.2	ENSG00000267469	2.44054	3.11789	5.68336	1.05672	2.76486	0.221237	7.46982	7.76561	6.18867	9.4462	13.3236	16.2744	5.1954	3.02011	1.69735	5.83005	1.64354	3.00883	5.41254	5.29557	2.50325	5.44701	9.93647	6.71688	8.02779	4.68165	12.3551	19.5405	5.73788	13.1895	4.00392	5.07857
AC006014.8	ENSG00000146722	1.71831	2.35478	1.67358	1.28294	2.83688	1.44497	8.2691	5.45291	9.48296	9.40469	2.38807	3.48738	8.99316	12.6079	3.65173	4.23514	2.01429	3.14536	0.892428	1.25452	3.7382	2.86994	7.93816	9.14917	7.92449	8.12627	1.94024	2.15386	7.01338	8.26301	3.88768	4.00969
AC006111.1	ENSG00000178430	3.35875	1.89113	1.2747	1.32663	2.08816	1.85218	1.75436	2.22406	2.20964	2.69734	5.29134	4.54425	1.59994	1.72749	1.54013	1.7695	1.99488	1.58287	0.87437	0.93394	2.10136	2.23656	1.50855	1.80822	1.66166	1.95551	6.80143	5.0471	1.76987	1.87566	1.52522	1.4929
AC006116.20	ENSG00000267710	0.73164	0.57866	3.9363	3.89294	2.41871	1.76318	0.950789	0.743833	2.13607	2.01834	2.02876	1.60993	0.312411	0.413374	1.7043	2.94013	0.69084	0.461478	7.36562	9.26528	2.10444	2.23284	1.00208	1.35665	3.00526	2.09387	3.92074	2.72106	0.211808	0.312263	1.19405	1.2062
AC006116.22	ENSG00000266907	2.09144	1.37432	3.81558	3.28824	3.65226	2.76987	1.41023	1.48767	2.31407	2.29024	4.69766	6.01354	0.507669	0.538626	1.70082	1.94863	1.04284	1.07717	7.75243	6.85538	3.17821	2.94846	1.9716	2.81021	2.69221	1.72436	4.55601	6.52023	0.506645	0.468395	1.40722	0.925991
AC006128.2	ENSG00000269589	21.5139	23.3641	22.0367	20.8718	11.369	9.98757	22.1828	17.2706	18.3103	18.8421	18.4249	21.099	20.6242	16.9128	25.5005	21.0821	18.8668	17.773	16.5118	17.996	9.63524	10.6778	17.7627	19.6807	17.4774	18.027	15.8636	14.7421	17.2361	12.018	14.7999	13.9163
AC006129.2	ENSG00000268027	2.50848	2.82097	5.11719	3.97945	1.45123	1.42734	1.10414	0.247944	0.0593352	0.0380818	10.8913	13.8738	22.6108	18.0644	0.313035	0.542793	1.67775	2.73041	2.04337	3.3355	0.923899	1.63741	0.334027	0.0484519	0	0	5.40427	7.36564	20.969	29.0925	0.280952	0.510316
AC006132.1	ENSG00000267757	1.80036	2.31717	4.88167	5.55264	1.76244	0.689739	0.328175	0.878342	4.00038	2.92963	2.9369	3.1886	4.20193	4.23212	0.744676	0.23521	2.14128	1.06178	6.87521	10.4105	0.818677	1.35236	0.97703	0.368719	3.6877	6.13094	7.10237	3.89769	5.26512	3.69303	0.90572	0.315468
AC006262.6	ENSG00000268460	0	0.614826	20.2719	12.7169	0	0.0419805	3.71114	2.41746	6.82355	2.24683	4.80497	3.2672	0.0390514	0	4.41727	3.70908	3.38841	0.423021	25.7084	34.8374	0	0	4.09183	10.5625	5.2592	3.73612	11.0734	7.50638	0	0	1.79107	5.89182
AC006449.1	ENSG00000269094	2.9506	0.998912	2.14922	1.57448	0.448806	0	3.95773	4.89442	5.11589	4.92931	4.05005	4.62806	5.36489	7.17575	3.78251	3.08261	0	0.720674	0.971312	1.23784	0.267931	1.40632	5.27721	6.5192	5.0864	4.27601	2.53842	3.01006	2.93481	7.68168	2.26553	3.4219
AC006465.3	ENSG00000219545	12.7462	10.8502	9.88732	10.5365	13.7351	12.9904	13.4153	12.1294	10.084	10.3392	7.8289	6.70297	5.62848	5.25522	10.9114	10.4872	10.8626	12.0646	9.59432	11.8475	11.2695	11.8508	11.0985	9.27223	8.66891	10.2752	10.3788	11.2516	5.92427	7.96532	11.0801	16.1376
AC006483.1	ENSG00000263900	7.44966	7.39021	23.6184	26.6965	33.0703	33.6864	6.45003	6.8538	4.02174	5.84746	16.3865	13.8941	10.1108	10.7725	5.01448	6.96629	7.26797	7.3948	17.5064	26.1225	29.0422	32.2839	6.47345	5.60927	4.67756	4.76007	17.8177	12.8354	10.7035	10.9937	7.88528	13.129
AC006547.14	ENSG00000234409	3.55368	4.95188	9.38151	9.58573	1.07498	0.88159	6.19025	4.25534	5.98989	5.4457	14.9488	19.5085	6.70747	7.58871	4.59118	3.43769	2.16463	2.66311	11.2623	16.6214	0.718588	0.855921	3.40875	3.82382	4.19484	5.53931	15.4181	13.5584	9.57118	13.1593	2.98512	3.94335
AC006978.6	ENSG00000235859	7.94352	8.64373	10.0376	8.08867	5.91241	5.1636	9.04783	6.88045	7.2389	7.1213	15.9098	23.0125	2.92886	3.26565	7.30415	10.5845	6.57943	6.84525	9.93171	8.57038	4.72215	8.33593	8.05841	9.01205	9.76709	7.92386	16.4247	13.0893	5.80354	16.9663	5.19762	7.05163
AC007038.7	ENSG00000229127	3.10895	2.72006	2.49299	2.21552	3.1712	3.35844	3.59919	2.41746	4.1683	3.37405	3.31009	3.31455	4.67172	5.55285	3.31156	2.98536	2.82915	2.64119	1.99585	2.32558	4.54199	3.57254	3.39038	3.05247	5.13774	3.96768	2.1723	1.93289	4.70214	4.94417	2.98512	3.0155
AC007126.1	ENSG00000250497	0	0.180831	6.16687	3.50365	0	0	0.122682	0.123972	0.11867	0.0761636	7.4744	2.93575	0.0390514	0	0.660852	0.723724	0.164486	0.0384565	14.9688	20.6616	0.0513277	0	0.0417534	0.193807	0.939143	0.739013	25.8557	28.665	0	0	0.35119	0.556708
AC007238.1	ENSG00000231043	8.8194	8.60757	7.71974	9.62292	10.2193	8.64168	8.01668	7.35588	7.24009	6.78009	7.73013	6.32132	7.89503	7.31093	6.97894	5.79612	8.36114	8.20969	9.05306	7.8829	8.08155	9.61609	7.30685	6.29681	6.24655	6.96848	9.03307	8.33021	7.34635	10.1017	7.70863	7.62179
AC007246.3	ENSG00000231312	2.92656	3.06075	2.36178	1.7302	2.09622	1.63724	5.26369	4.0886	4.09354	2.68629	8.36065	10.3225	2.85271	2.35292	4.12719	4.57665	2.3028	2.69195	1.80577	2.40897	0.872571	1.43237	5.29642	7.44899	2.69221	2.44901	8.53609	8.44984	1.86391	4.19942	2.51593	2.45879
AC007255.7	ENSG00000225264	2.84294	6.18696	1.87499	1.07791	0.770226	0.628447	4.26505	4.99546	2.89793	1.50766	2.28076	3.69336	1.68507	2.43229	2.77349	3.27802	5.24479	3.98178	1.15474	1.42268	0.841261	1.19271	3.38954	3.44687	2.39168	2.93019	2.66981	2.64131	2.67895	3.09609	2.62058	1.35234
AC007283.5	ENSG00000234431	2.76978	2.53164	7.61018	8.91052	4.67618	4.0721	4.23254	3.53321	3.97546	3.46545	6.56679	7.86022	5.311	5.33252	5.91289	6.28735	2.66467	2.61504	8.2685	8.06079	3.74692	4.01911	3.50729	3.10092	4.75832	4.63936	7.20569	7.97553	5.59173	5.30848	4.49524	4.73202
AC007318.5	ENSG00000172974	42.0249	39.895	27.8519	29.7109	49.876	56.6379	28.7448	30.781	28.3195	32.1152	28.3034	30.7321	41.1309	38.8914	33.1689	31.9298	42.2998	42.6463	26.0981	28.1614	56.3132	54.4708	33.8374	32.5282	27.9758	27.9302	28.7184	29.4002	37.446	32.1111	36.7587	39.7828
AC007347.1	ENSG00000214696	4.19909	3.09945	3.39637	0.402271	2.02151	1.75142	38.1515	38.1512	21.5399	42.7091	2.4153	4.28856	4.6026	3.64513	25.1433	23.5735	4.54507	3.20881	3.73223	3.77977	1.90015	0.29399	38.4415	37.3249	31.1877	19.8129	3.3268	3.60447	1.38268	2.037	16.1923	16.7903
AC007383.3	ENSG00000227946	9.34774	10.0882	5.21494	5.15729	4.45366	3.33829	15.442	17.8414	20.1989	19.5166	9.42948	13.2539	9.78551	8.87761	14.241	16.7614	6.98045	8.31737	3.38296	4.58492	4.25609	7.42754	16.7598	21.5015	17.0454	15.6133	8.99757	5.82871	9.94354	18.8373	12.1997	16.0183
AC007383.4	ENSG00000231955	5.76323	4.31933	2.15447	1.7661	4.27199	5.54478	5.41428	5.27811	4.89041	4.77089	3.83223	4.90459	7.04488	5.09152	5.94732	5.28092	4.37993	6.23841	2.38836	2.60771	6.23632	3.84495	7.04923	6.11027	5.05447	6.38959	2.82558	4.55356	6.2352	2.98836	5.65346	4.45134
AC007390.5	ENSG00000218739	33.2833	33.3869	32.6916	29.6686	37.5229	38.4843	39.5847	37.1718	40.0169	42.7415	45.7775	49.9295	40.2261	38.1746	37.2282	41.6417	34.0574	35.6045	29.2263	32.391	36.9452	43.4961	38.1764	34.8258	38.8561	37.9943	40.9654	42.8342	35.1457	39.1516	40.2952	44.8526
AC007566.10	ENSG00000244055	0.882149	1.366	3.14182	3.95264	1.73502	2.28164	2.7579	2.39452	1.99188	2.44828	2.99883	3.48928	5.21688	5.22174	1.55822	1.96717	0.800059	0.906035	3.37013	3.73113	1.58808	1.75576	2.29978	2.47734	2.46494	2.11563	3.45767	2.37765	2.94371	2.94204	1.62461	1.55182
AC007620.3	ENSG00000242539	24.2941	23.4538	9.207	12.2152	15.2288	17.7296	12.4121	13.6543	10.3481	10.7665	10.6537	10.7595	15.4378	19.5555	13.4386	13.7521	24.1475	25.1759	10.1436	7.40481	15.02	16.3771	12.4354	8.9917	11.2372	11.4017	9.40289	11.4172	18.8848	17.417	17.3046	15.7135
AC007952.5	ENSG00000228157	0.20904	0.347558	1.90254	1.41487	0.85515	0.92357	2.97505	3.16129	1.42405	1.81498	11.8523	13.5897	2.6391	1.90152	0.945714	0.768956	0.218766	0.307267	2.66113	3.47448	1.25958	1.45135	3.38203	3.24628	1.24343	0.761184	12.2921	8.72617	4.1938	6.34935	0.74628	1.05264
AC007969.5	ENSG00000233762	132.245	141.577	47.1667	43.9064	54.8441	60.3981	82.219	89.457	95.1547	114.257	38.6789	45.5311	126.077	113.968	109.511	94.5305	115.137	123.358	37.8265	36.3639	54.8503	58.7389	102.357	103.782	63.9888	95.9991	48.5616	34.2821	103.4	131.877	109.393	87.7938
AC008040.1	ENSG00000268220	12.4379	11.5009	17.3197	16.6531	9.72861	8.56401	17.2675	13.5749	18.8686	18.8886	32.9941	41.2425	15.6206	16.659	17.2169	20.5809	10.0665	11.6523	17.3924	21.1712	11.2921	10.2711	15.9498	16.0376	22.1012	19.666	23.5244	27.4452	17.3683	22.6911	16.8571	16.8868
AC008268.2	ENSG00000237510	0	0.0361662	0	0.0432549	11.9377	10.6253	0	0	0	0	0	0	0	0.159149	0	0	0	0.0622995	0	0	10.6823	13.9913	0	0.0969037	0	0	0	0.0938298	0.756154	0.602148	0	0.0463923
AC008443.1	ENSG00000268397	19.6738	21.5413	16.1001	17.3054	12.8885	10.4212	24.9536	23.9279	27.4675	23.4832	35.7618	42.3898	23.589	24.9971	22.3907	23.1311	20.1502	21.4933	19.5469	22.5332	11.5272	11.4961	23.6366	21.9036	29.5392	31.2143	28.4174	31.3626	19.3495	23.9188	17.9406	13.2385
AC008738.1	ENSG00000230259	0	0	0	0	0	0	5.8403	6.74656	8.765	23.7791	5.57109	2.88508	0	0	0	0	0	0	0	0	0	0	4.62085	0	9.56674	22.2841	0.104906	4.18106	0	0	0	15.6556
AC008865.1	ENSG00000213702	7.49722	4.42277	16.9543	16.4602	7.96778	5.1468	15.4779	12.0451	13.3611	27.3005	16.5713	21.1416	11.7459	6.3304	11.7099	18.4522	3.6154	6.03921	10.8831	17.3807	3.17	5.65727	16.7753	10.001	18.2175	16.1294	14.2238	15.0494	11.0953	12.8345	8.96589	9.22511
AC008964.1	ENSG00000269215	2.13534	4.63868	30.0707	30.4454	22.8171	18.0675	6.89015	8.68673	5.89318	9.85634	42.4893	48.669	8.17893	6.57471	4.86387	5.22845	6.19026	5.93037	31.0511	28.6024	18.691	21.6526	10.3857	10.7859	5.17781	7.93166	39.9423	44.1849	12.0633	12.8668	4.82044	7.67004
AC008993.2	ENSG00000267111	3.18786	2.71247	3.34585	4.67153	2.90246	3.10655	4.93797	4.40101	5.63685	3.88435	6.35324	5.16123	3.9442	4.00972	4.45206	5.29223	4.04635	4.07639	3.51649	3.98407	4.12007	4.20518	4.38411	5.1359	5.19659	6.24056	4.9804	4.55075	3.68546	4.52782	4.60059	4.73202
AC008993.5	ENSG00000225373	16.4311	13.1692	34.6224	31.9087	22.0673	22.3487	25.2493	25.5816	21.9618	14.8866	24.8065	23.8558	21.9094	18.6432	21.797	16.4018	17.9329	16.8389	33.9394	32.9112	21.9631	23.7287	25.2646	29.6167	21.4125	20.8328	20.0032	18.2208	21.0935	32.505	16.986	15.7437
AC009005.2	ENSG00000267751	11.619	8.877	2.74885	2.20254	4.35906	4.6464	9.06378	12.1561	11.3491	12.904	1.15212	2.61281	1.548	1.94203	3.28061	2.81302	9.41155	10.1275	2.45632	1.53062	4.34232	5.01347	12.1206	10.9492	8.38154	9.29925	1.7691	1.24606	1.96261	2.52517	2.88959	2.56642
AC009120.6	ENSG00000259972	9.20873	7.86977	4.1751	6.37102	6.04356	7.29956	8.91564	9.34378	8.21734	8.04174	8.27896	7.44827	7.34245	5.94886	6.84956	10.2059	7.8338	7.97049	5.21819	5.66942	8.87251	8.54544	8.3369	9.69231	8.26634	7.44679	6.08139	6.00839	6.70499	6.91143	6.15777	7.2706
AC009133.14	ENSG00000238045	14.0093	16.4589	16.5554	16.0536	9.89093	10.5875	17.7929	16.8075	17.7917	15.1642	13.3973	12.0773	12.284	10.1644	13.6229	15.3316	12.0338	14.7261	13.2671	13.8182	9.24669	10.7299	17.3114	19.5968	15.2968	17.2165	13.4333	13.5354	10.2117	15.253	11.5787	13.2237
AC009133.15	ENSG00000259952	19.8264	22.248	4.27941	9.42568	13.9925	20.3639	11.6935	8.13815	2.99346	2.01453	4.46275	6.48658	11.1375	8.95781	17.6235	8.54672	17.4598	13.0975	4.54673	5.56056	8.58456	20.7055	10.0246	11.4424	9.09967	7.39916	4.37428	2.01265	10.3816	9.40745	8.44999	3.49102
AC009133.19	ENSG00000262323	3.22444	7.02023	3.30255	3.00968	2.15104	1.9735	6.54603	4.89628	10.0585	6.57407	0	3.1171	1.17545	2.5005	13.2035	3.81674	9.6063	8.24315	2.07806	2.6318	2.09314	1.55554	6.14067	7.00856	2.69471	9.57966	4.00287	2.13134	1.35133	1.36147	14.0213	8.10474
AC009133.20	ENSG00000261962	5.81601	4.93235	3.58728	4.43709	5.73128	3.31897	5.64032	4.93719	4.05556	4.37141	3.37949	3.21464	4.70296	4.22344	5.60229	4.18177	5.6491	4.18906	3.24658	3.7038	3.69662	4.76227	5.11771	5.38785	4.56486	5.0064	3.95412	3.04665	5.6307	3.90641	5.13159	5.00434
AC009245.3	ENSG00000230383	3.34673	5.23434	0	2.88424	2.20211	3.03687	2.63246	3.43589	4.01818	5.07783	6.48083	3.98977	4.91306	1.75394	3.63295	4.85076	4.07069	3.85911	2.39216	3.01261	1.93608	1.39031	4.2267	7.0105	4.9305	5.11685	4.67999	7.21926	2.41631	3.78567	4.0552	4.74547
AC009299.3	ENSG00000227403	4.33758	6.58226	2.23057	0.994863	3.6012	2.39289	1.71755	1.7976	4.27214	0.609309	4.69819	4.82978	27.3751	23.4796	4.69553	8.14189	4.27663	3.65337	0.617762	1.06551	3.13099	4.83782	1.62838	1.98653	2.19133	0.32845	1.69546	2.25192	23.5107	35.0776	5.47857	7.46916
AC009403.2	ENSG00000216895	6.84606	6.90775	4.98598	5.53663	6.12741	5.70934	6.44083	5.14484	8.90029	7.38787	5.07191	5.39798	11.3249	8.14346	6.74765	6.42305	5.85569	6.19149	5.55986	5.83713	5.90269	4.57732	5.13567	7.07397	7.38792	9.23767	4.18566	5.01989	7.20147	5.62074	6.07559	5.4279
AC009469.1	ENSG00000256309	0.931273	1.65895	3.76638	1.96983	3.9812	3.46423	1.61818	0.458697	3.54291	4.22784	2.87604	0.581467	10.4338	5.31557	1.81004	1.50942	1.27246	1.2506	4.13473	8.26	2.28408	3.53309	1.93694	2.15998	4.09404	3.22702	0.859914	2.36639	8.62567	8.4462	1.44831	3.01921
AC009487.6	ENSG00000226121	10.2252	12.0922	7.47175	9.55631	4.4929	6.89781	8.52459	10.5568	8.50393	5.0725	7.45144	6.49131	7.3116	7.97232	8.2763	6.30001	12.4966	11.995	9.15761	9.24397	7.25209	6.9285	8.09139	8.16462	5.2999	6.05662	8.80101	9.09774	7.18961	9.62812	11.1506	8.07969
AC009506.1	ENSG00000224152	14.9312	16.7305	7.58197	10.0442	17.6276	18.1641	12.7875	11.6323	11.6623	12.6222	7.74668	8.94455	7.92237	8.13313	13.6946	14.0321	15.2274	13.1675	9.21653	5.51979	17.0331	12.1314	10.8655	9.34976	12.5344	15.3386	5.52189	6.77404	6.2119	7.13782	12.9245	11.3916
AC009945.3	ENSG00000229091	4.42381	4.45098	2.42804	1.212	4.3553	4.67788	3.45351	3.65594	2.31229	1.7986	3.24229	1.32014	3.06788	3.55295	2.93731	2.5362	5.28953	4.36558	3.75362	2.05967	5.73536	3.60901	2.82545	2.03498	1.87766	2.92937	4.11413	4.72527	2.50781	1.50927	4.96513	3.2855
AC009948.5	ENSG00000223960	18.9871	18.2951	12.2858	13.5107	17.2245	16.5063	28.0332	24.4275	22.7592	23.3906	17.1708	14.7109	12.5109	12.5575	25.5318	23.0076	18.0888	19.4632	12.6328	11.5163	20.5275	16.5394	24.6541	22.0805	27.4756	25.8486	19.3727	15.7395	11.2911	10.95	23.3099	23.3242
AC010327.2	ENSG00000269808	8.84082	9.78803	9.76923	10.6329	11.5808	9.04091	8.62243	5.69528	9.85914	8.4812	9.75622	11.9452	6.73598	5.95258	9.09715	6.35746	9.47734	8.80923	6.88852	8.46707	10.553	12.4864	6.58618	7.06961	8.13173	9.35098	9.48766	8.98561	7.41963	6.18021	6.47595	5.53878
AC010441.1	ENSG00000269636	60.7	79.8399	115.221	122.335	139.631	138.349	25.9479	16.4505	27.2384	44.3067	113.058	145.304	43.977	48.7458	30.0629	63.2439	71.724	96.1108	99.3841	92.5226	116.696	186.494	19.3176	23.88	26.08	24.2084	134.515	117.928	50.4607	92.7344	41.1247	58.4348
AC010507.5	ENSG00000206082	5.83012	7.362	12.6316	18.3366	28.3995	25.3113	7.3999	6.37589	5.96438	6.82502	12.936	20.0777	56.4617	46.9642	13.9015	13.2934	9.02731	7.13098	11.8948	10.7162	30.3768	25.8429	8.29014	9.30664	4.92925	4.75678	14.2386	12.682	62.7956	73.4912	10.1821	12.1232
AC010642.1	ENSG00000267216	4.05015	5.19166	4.85739	4.82941	2.12471	2.68087	3.50841	2.97657	4.16593	2.96429	3.033	5.22279	2.93511	4.19946	3.72547	4.21524	4.12662	4.59093	5.36882	6.23692	2.01923	3.31279	3.22336	4.50845	2.68971	1.55644	4.74728	3.64341	3.86211	4.98268	4.44783	3.40659
AC010761.8	ENSG00000264577	6.68144	8.24916	3.52102	2.92187	1.74685	3.81057	5.49863	4.22745	4.49939	5.44418	2.13768	3.05128	3.52205	3.1127	3.99015	6.13808	5.67574	6.38339	2.73906	1.80812	1.81187	2.95591	3.73317	2.72203	3.07225	5.22359	3.30455	2.56437	3.05427	3.3459	5.80307	4.15861
AC011043.1	ENSG00000215781	48.9154	51.1029	11.7433	9.64585	5.48242	5.83528	34.3204	37.0057	14.8338	22.1636	17.8852	16.5254	16.7921	14.8401	26.0167	23.0687	55.004	70.1062	10.3594	12.2765	4.36285	5.09831	37.6198	35.1276	15.5898	16.2583	19.4448	17.3116	15.6314	8.48315	35.0488	28.3457
AC011330.5	ENSG00000249839	3.40944	3.05822	3.81165	1.7276	1.154	1.82027	1.10997	0.790322	2.43987	1.02821	0.982883	0	0.741196	0.980522	2.82079	1.60848	6.67746	10.1556	3.28649	0.693506	0.419861	0	4.40206	1.90997	1.74493	0.482822	1.15185	1.48955	1.85544	1.62429	5.66611	0
AC011558.5	ENSG00000267020	0.274888	0.396382	11.8935	8.73533	9.93285	5.79582	1.9531	1.88872	1.55399	3.97574	1.32404	0.956485	6.27478	5.5082	2.52793	3.36441	0.441809	0.161902	8.45763	11.5913	4.41162	5.46599	4.172	2.06066	3.85549	1.70712	4.93749	4.31805	7.08836	7.75142	0	1.30455
AC011718.1	ENSG00000216522	0.137966	0.190958	6.36631	8.32311	1.93013	1.15614	0.107961	0	0.2142	0.197645	1.39825	1.07107	0.916537	0.639489	0.223646	0.18274	0.269428	0.105371	6.59865	8.57085	1.61682	1.0926	0.174529	0	0.212872	0.115779	1.45809	2.21767	0.702355	0.371593	0.116244	0.499645
AC011737.2	ENSG00000204196	102.582	114.138	33.2427	29.5859	41.4175	43.0211	53.3168	61.9489	80.458	105.596	26.0098	32.3765	75.1311	74.7342	74.2318	92.0689	83.4611	88.4249	25.9793	25.2108	39.2041	45.2016	71.5194	75.6736	60.2185	83.0478	29.9386	23.4579	61.282	100.213	86.8582	76.0955
AC011841.1	ENSG00000212884	17.4862	17.8112	1.24649	0.735334	0.322495	0.461785	9.39993	6.50854	4.27214	3.88435	3.52364	4.07216	58.8236	60.0363	9.79835	7.02826	14.8011	15.3857	1.80577	1.89938	0.513277	0.148856	6.02877	7.26633	4.38267	4.92675	3.61238	3.19913	61.2354	15.953	9.36203	7.66123
AC011897.1	ENSG00000265629	0	0.0180831	0	0	0	0	4.86221	2.88483	0.428994	0.272285	0	0	0	0	0.466422	0.977027	0	0	0	0.0125081	0	0	3.76699	5.8995	0.813298	1.09415	0	0	0	0	0.838291	0.418459
AC011899.9	ENSG00000233038	10.7656	3.68896	49.3349	46.4558	25.7996	28.8826	2.05493	1.92157	7.47624	6.39775	27.8688	25.9009	15.8158	18.6018	7.72153	8.00619	8.29008	5.73002	66.3381	59.5757	23.4568	22.775	5.34444	7.02552	8.07663	5.00887	26.1206	16.0449	16.6905	1.87358	11.9756	21.526
AC011933.1	ENSG00000257073	0	1.08101	12.1468	13.7131	13.6324	0.0184714	3.08577	0.301252	5.88902	17.0671	15.7058	12.8917	0	0	0	2.77593	0	1.70593	9.62378	18.2253	0.727314	5.09794	3.14612	4.67997	1.14513	6.23604	9.88027	10.0961	5.76329	2.92747	0	0
AC012146.7	ENSG00000234327	1.05199	1.0962	1.33112	1.01217	5.24377	6.43476	3.09068	3.78177	9.19934	6.41336	3.05222	2.15304	3.35257	3.28467	2.89314	2.40231	1.91823	1.69439	1.00077	1.22441	6.02947	4.43591	4.05342	2.5539	10.0338	8.66616	2.3498	1.82874	4.55938	2.64175	2.15701	3.0438
AC012307.3	ENSG00000204685	7.54634	8.15259	6.39583	7.53068	9.99682	8.59046	7.76794	6.99885	10.2662	8.95989	5.48621	6.73422	7.67205	7.3411	8.33404	6.71661	7.91604	8.08355	3.91423	3.69731	8.39054	11.8128	8.00872	9.55859	6.6053	8.48551	3.60072	4.26691	6.51648	10.3234	6.00852	4.51954
AC012314.8	ENSG00000237017	7.23383	6.68895	5.77848	4.95745	5.30558	5.57374	7.70292	5.77586	7.91829	6.55198	3.40032	4.1484	4.13281	3.536	5.11534	4.21524	7.75978	6.58567	5.13027	4.14807	7.53747	6.20022	5.87554	6.82009	7.04232	6.9069	3.25792	3.23619	3.24659	4.51949	4.59392	5.56105
AC012379.1	ENSG00000235883	2.14789	3.42892	2.18202	1.41141	4.40367	5.91463	0	2.72367	0.687102	0	0	0	0	2.58607	3.9912	0.531484	0.0842167	1.28137	5.99514	4.07302	0.632871	2.96893	1.11816	1.6275	1.52955	0.975908	0.894883	0	0.369817	4.3441	0	0
AC013268.2	ENSG00000225108	3.87769	2.64628	0.175165	0.406164	0	0	0.802956	0.283276	1.78421	2.14248	0.609697	0.523226	6.1588	5.19239	0	2.12096	3.34564	2.25163	0.287972	0.231632	0	0.0744279	0.561166	0.33771	1.19647	1.91158	0	0.159042	0	1.72525	4.62447	2.74086
AC013268.5	ENSG00000204588	9.64615	14.4752	0	0.285915	0	0	2.0215	1.42506	1.25197	1.16949	0.355568	0.927601	14.1202	11.677	3.29139	5.35917	7.94927	6.88602	0.51987	0.416938	0	0	1.47181	0.440912	1.20711	2.85382	0.382007	0.524978	8.11733	3.11483	3.77249	4.01433
AC013400.2	ENSG00000228784	0.99294	1.73598	12.5962	11.2895	2.90246	2.56081	16.1941	5.95066	8.78162	10.9295	1.06777	0.426157	9.4114	9.09422	9.98234	6.64921	1.38168	2.26893	13.5908	15.5657	1.8478	1.71184	7.9749	17.1035	12.1462	10.6336	0.582813	0.281489	12.3696	18.7878	8.21785	8.72176
AC015688.3	ENSG00000266728	5.90433	5.38877	14.5066	10.8012	7.18519	10.1937	4.08348	3.62185	5.74662	3.8714	11.3814	7.2797	9.07868	11.9709	6.88469	7.07123	7.61437	5.57504	11.7931	10.6333	7.50103	10.0273	4.02211	7.12872	4.7865	4.8779	7.80387	13.1643	9.61862	12.158	6.35549	4.47361
AC015971.2	ENSG00000228363	1.79409	1.48716	3.72439	4.29089	1.05671	0.842128	5.33515	3.37018	4.80141	3.26018	4.19474	4.49737	2.09316	2.04909	2.83471	4.41471	1.66558	1.31675	4.25115	3.71445	0.743225	1.18601	3.9887	4.08885	5.04633	4.50552	3.47198	3.0992	2.09182	10.6039	3.37318	3.77865
AC015987.2	ENSG00000236338	0	0	14.3314	16.1406	0	0	4.98581	6.59656	3.6331	18.2229	28.2335	18.5563	3.19597	0.901981	6.73443	7.12054	0	0	0	11.3032	0	0	2.93276	6.84625	17.0335	10.0469	17.6619	21.83	0.825627	3.16323	1.30678	10.5853
AC016586.1	ENSG00000205147	1.93362	2.06148	6.29808	7.43985	2.25747	1.97308	3.09773	1.98355	2.78876	3.04655	4.80497	6.10825	2.34309	2.81094	3.51295	3.52815	1.64486	1.69209	4.03921	5.18856	3.38763	2.79105	2.96449	2.5195	4.25745	3.16133	3.86776	4.45692	2.45697	5.933	1.86131	2.4124
AC016629.8	ENSG00000267858	3.49619	3.62856	1.90714	2.28127	2.83581	1.7699	4.33222	4.47353	4.56585	4.49366	4.98222	4.94578	3.42052	3.06765	4.915	3.01114	2.87422	4.98204	1.77535	2.28019	3.22851	1.73938	4.03547	3.91249	5.8158	5.53562	5.60666	6.6849	3.37707	1.49678	3.23481	3.01179
AC016683.6	ENSG00000189223	0.10452	0.216997	0.196815	0.302785	58.5845	55.1153	41.7102	36.1949	0	0	56.8551	62.3136	51.3128	48.3618	81.2848	91.6361	0.0657943	0.0384565	0.0950403	0.138979	54.3956	44.3192	33.1493	33.6198	0	0	37.7292	41.1913	55.1099	49.2314	79.6064	76.6782
AC016734.2	ENSG00000228305	6.10449	5.06508	7.56425	9.31019	12.5676	11.8473	4.28683	5.36179	3.06051	4.79602	4.58821	3.27383	4.65181	5.03158	5.06873	5.02309	5.30993	4.694	6.75974	6.51951	12.9443	13.5139	6.16907	4.30931	3.05722	4.82822	7.2184	6.29457	4.3086	4.05318	5.36092	5.83476
AC016739.2	ENSG00000218175	124.542	143.535	58.2428	53.7957	54.7446	55.5909	65.6311	73.7293	82.12	131.03	48.0999	52.0252	96.9956	85.2153	78.4442	83.0391	110.621	138.481	46.6467	49.3293	51.5464	63.3728	84.2354	80.6249	65.6492	99.4215	52.5136	44.0803	100.261	113.247	102.976	97.6874
AC016747.3	ENSG00000212978	2.71752	3.50813	6.97906	5.75291	5.91241	5.5834	4.04852	3.53321	7.59491	7.76869	13.0802	14.0632	12.0278	12.5252	5.73898	5.56362	1.87514	2.61504	8.69618	9.96017	5.80003	5.47045	2.96449	4.94209	7.95141	3.61295	12.6629	9.99287	11.7765	7.02592	5.82976	4.68562
AC016757.3	ENSG00000186235	3.81498	4.88244	2.49299	1.60043	5.42867	4.99567	4.14053	4.83491	5.93352	5.94076	0.0533885	0	3.9442	5.16717	3.61729	4.52327	6.05308	4.30713	2.75617	2.22367	6.56995	6.51245	3.88307	5.37816	8.01402	8.21126	0.052983	0.140745	5.63409	6.29731	4.07381	3.66499
AC016773.1	ENSG00000218422	27.9743	31.5182	21.6142	20.8385	13.7566	13.3334	17.0387	17.1571	16.8649	14.9224	15.165	18.2395	14.2663	13.6285	9.87487	8.87602	35.9586	38.06	17.6908	13.9767	14.6038	15.4974	18.6229	17.3971	10.2185	13.3926	13.6315	12.0248	17.3928	18.7686	10.3239	9.77672
AC017002.1	ENSG00000240350	0.2613	0.144665	4.32993	2.07624	0.268746	0.125941	1.19615	0.867805	1.12737	0.647391	0.640662	0.804963	0.624823	0.124012	0.313035	0.949887	0.0986914	0.076913	6.70034	8.52406	0.307966	0.744279	1.92066	1.69582	0.626095	0.615844	1.11264	1.07904	0.127085	0.624527	0.386309	0.324746
AC017099.3	ENSG00000228486	6.68928	6.25676	1.70573	1.90322	3.0637	2.93863	2.88304	2.41746	2.78876	3.19887	4.32447	5.49269	2.14783	2.06687	4.41727	3.61862	5.52672	6.61451	1.37808	1.48244	3.07966	3.08876	2.63046	2.7133	2.75482	2.50443	1.90739	1.97043	2.5417	4.05942	2.0369	1.85569
AC017116.11	ENSG00000239775	0.135876	0.504519	2.45231	4.53225	5.37223	2.67667	0.865524	0.165503	0.268789	0.0773061	4.53482	6.18637	0.449873	0.17403	0.514073	0	0.22403	0.116523	5.04759	3.42954	6.38106	5.43436	0.357827	0.259218	0.447032	0.245927	1.55611	2.29461	0.321101	1.4692	0	0.167012
AC017116.8	ENSG00000235314	10.7232	13.018	6.65234	7.03066	8.43325	10.9758	8.03324	8.41771	8.86291	8.82699	0.291501	0.383067	10.8048	9.78786	6.29896	6.72656	11.5193	5.65464	9.36669	8.15854	11.2392	7.14062	7.45632	8.86088	7.37039	7.69149	0.478966	0.599103	15.7005	6.09642	7.80099	7.12308
AC018720.10	ENSG00000170092	3.61117	2.52585	3.77491	3.59059	3.50929	2.94367	6.29698	4.9781	5.51165	4.16653	7.68475	6.07131	1.95491	2.53853	3.44756	3.92258	2.76862	3.73874	3.19763	3.70472	2.28716	2.88743	5.47554	5.49299	5.45329	4.68493	5.91343	5.49092	1.7059	1.375	3.15825	2.9589
AC018737.1	ENSG00000236859	13.5965	13.1826	7.57869	5.87445	6.26017	6.59555	10.3538	7.59267	9.69716	11.773	8.14709	10.5943	16.1009	14.6533	10.1083	9.44459	12.4404	13.6232	7.40221	8.65748	7.11145	5.3015	9.13898	9.59686	12.3209	9.31321	7.71644	8.39026	12.8402	8.19899	8.47457	10.5366
AC018755.15	ENSG00000267861	4.09039	3.39348	4.72356	4.24331	0.630478	0.554562	6.33256	5.45601	6.10738	5.62545	5.94375	6.93215	1.22934	0.686614	6.88121	9.86299	5.37441	3.86257	3.60963	5.07691	0.484534	0.520624	6.01541	11.9521	5.59541	5.13614	7.89447	5.86858	0.493089	3.67118	5.16601	5.9359
AC018766.4	ENSG00000267896	6.83195	7.06797	12.0096	14.2871	7.80277	6.51537	6.92972	6.69015	9.83719	6.85663	10.8149	11.1502	6.28923	6.06791	6.94555	7.4159	8.78321	8.21738	13.3451	16.9156	7.46407	7.97644	6.87052	7.94272	6.10192	7.66726	9.50356	9.31026	5.76795	9.19407	6.22731	6.07554
AC018766.5	ENSG00000269352	16.2476	15.0003	30.5266	30.3122	18.2489	15.3321	14.5382	12.2726	21.4016	18.4708	25.2779	27.3725	14.2413	13.9571	15.9526	14.9851	16.8637	18.1734	33.1767	34.2551	15.3377	18.2348	13.6529	15.68	18.7835	15.8297	21.9053	21.1178	16.0258	22.1634	10.9368	11.9344
AC018804.7	ENSG00000213225	4.72953	6.36851	2.98437	2.68354	5.53671	7.57747	3.97062	5.57812	4.38072	5.28271	3.30795	2.98831	4.94938	3.97996	3.36478	4.86207	5.52146	4.91781	2.89398	3.23683	6.55044	7.08331	5.33817	4.12422	4.15289	4.04363	2.91618	3.12172	3.7507	3.43229	4.44853	4.06721
AC019178.1	ENSG00000204253	47.82	48.9499	24.7816	23.4078	36.622	45.9501	46.4132	44.3485	33.7576	42.2282	23.5748	25.6466	53.2544	50.704	42.9856	37.8571	54.4731	49.0543	25.5934	26.5279	38.0631	32.557	42.3396	35.1562	31.5665	47.3551	29.1163	26.6073	51.568	29.6473	52.2691	56.5109
AC020571.3	ENSG00000229056	0	0.0723325	11.2184	8.7375	0.107498	0.0419805	4.35523	2.47944	7.00156	3.61777	3.31009	1.79933	0.117154	0.206687	3.99989	2.2164	0.0986914	0.153826	18.6754	34.0962	0.0513277	0	2.58871	5.37816	11.2697	7.84175	6.56989	5.95819	0.338893	1.50927	6.42678	13.129
AC021860.1	ENSG00000196355	2.35379	1.72585	2.54678	2.60524	1.59151	0.839609	7.86118	2.17633	3.34591	3.53323	1.49168	3.6943	5.91317	5.66735	2.42811	2.98129	1.01225	2.16318	0.864866	1.38331	0.679066	0.701111	5.60331	2.57183	4.21988	3.45119	0.614603	1.35162	8.69133	3.38441	1.49221	0.918104
AC022182.3	ENSG00000254802	1.86411	1.06329	4.25251	3.61352	11.7168	10.5824	1.6099	1.73561	1.54628	1.0145	1.05923	1.01283	1.36172	1.44515	1.46744	0.576717	2.12055	1.66901	8.5655	9.65998	11.5765	4.42772	1.34655	0.83095	2.78237	1.52114	1.48352	2.23221	0.975164	0.104088	2.18476	2.62163
AC022431.1	ENSG00000226221	65.8225	75.961	21.2409	16.1466	24.2038	24.5388	42.1156	49.3837	47.0861	62.1172	15.6962	20.0355	54.5791	49.8049	46.2377	49.7252	62.8842	64.4492	17.4518	14.521	24.1974	25.9739	44.821	45.9677	43.8999	48.0346	16.2409	20.567	39.5157	52.2547	57.4544	53.5256
AC024560.3	ENSG00000214135	32.4796	29.7062	15.3502	15.4688	26.0168	22.436	20.4088	19.551	24.315	20.1312	23.8273	26.3081	22.2367	24.4796	18.9859	23.1252	35.7622	37.382	16.5622	15.2386	25.4426	20.1774	21.3431	19.0082	26.5345	30.1936	16.5121	21.5321	23.5247	13.3945	17.3214	13.7878
AC025171.1	ENSG00000215068	21.1392	21.8032	14.952	17.6493	26.7424	27.1026	21.0023	17.6623	21.8911	16.9609	32.7832	40.3154	14.2999	14.2358	23.7955	19.517	21.5575	23.4734	21.3218	22.888	28.8492	23.5408	20.5848	19.2068	23.1286	20.0597	29.3171	24.163	12.8987	10.2766	20.1116	19.6165
AC025335.1	ENSG00000179859	5.85312	6.65459	6.29808	5.75291	5.26742	4.82775	6.7782	6.50854	7.65425	6.66432	5.92613	4.87713	5.3891	5.49787	4.939	6.69444	7.82952	5.49928	8.45858	9.77487	5.03011	5.54488	6.22126	7.60694	7.95141	7.01118	5.2983	6.19277	5.59173	4.11147	5.82976	4.59284
AC025627.9	ENSG00000231645	9.01537	10.2293	1.53844	0.859043	0	0	4.99593	2.28914	1.24723	1.39113	10.5709	8.69312	0	0	6.08645	4.40793	7.92459	9.57912	1.82335	2.6545	0	0	2.76449	3.59513	1.82382	3.24714	5.92721	5.47262	0.417685	0	5.59762	4.48289
AC026150.8	ENSG00000260693	29.5468	28.8534	23.9898	21.7053	14.3548	13.5702	22.0319	16.2156	33.0569	29.4068	16.3107	18.1311	8.77798	9.54232	12.8209	11.3769	25.2555	24.0649	14.2347	11.3166	14.3836	14.4543	17.5581	20.2514	32.2264	33.7261	10.7227	8.15428	12.1853	15.0886	11.1443	9.44455
AC026271.5	ENSG00000174977	12.3297	11.3916	9.11515	7.58475	9.93554	10.7319	14.9265	13.7423	11.1093	11.7955	8.50853	8.98764	11.0992	11.2012	12.791	9.85621	12.7332	15.188	9.47789	9.93794	8.67746	11.1928	13.4287	10.8973	9.26934	10.4406	11.2621	11.6185	10.3417	11.803	13.5763	17.4352
AC026703.1	ENSG00000181495	0	0.0723325	0.696069	0	0.0198872	0.0839609	2.53922	2.27551	0.060522	0	2.28716	6.09641	36.9719	39.6847	0.0139127	0	0	0	0.189605	0	0	0.0744279	1.07766	0.289742	0	0	2.51192	4.94108	35.205	42.6651	0.0172083	0
AC026806.2	ENSG00000268913	0.88842	1.88064	3.28025	4.02271	2.95621	3.73626	1.59487	2.16951	1.95806	1.56135	2.72282	2.08343	0.624823	0.661398	1.94777	2.57827	3.81607	3.2688	6.08258	7.69018	3.13099	2.9399	2.12942	3.68234	1.69046	1.39591	5.45725	4.7384	1.05904	0.364307	1.96667	2.31962
AC027601.1	ENSG00000260005	18.6338	15.2289	29.95	36.9246	20.6424	23.1594	20.2705	16.5118	21.976	17.9544	18.9593	22.9732	12.2368	11.3955	19.716	17.1459	18.5612	18.7448	29.481	28.5037	22.1484	25.86	16.2533	18.4999	18.4241	20.2962	19.0378	14.7416	12.2217	16.9642	15.1978	12.4981
AC027612.6	ENSG00000143429	1.77788	1.02676	3.01586	4.40076	4.64608	3.39496	1.18726	1.00231	2.6238	2.90107	1.44416	0.520385	4.52762	3.92498	5.73411	5.32751	2.01067	1.59287	3.60203	2.73187	3.01602	2.79514	1.2977	1.35568	2.69534	2.05158	1.46127	0.69481	5.68831	4.2218	4.75617	4.21938
AC034102.1	ENSG00000255990	13.3749	10.5287	35.1111	24.5485	20.0694	9.88598	19.3062	18.147	33.4105	48.3913	39.5673	33.6777	7.28973	7.50769	21.877	30.6167	9.58031	8.84191	28.4817	30.5467	14.8009	9.75118	15.1126	16.3099	37.7348	29.5983	31.2404	35.8416	11.2656	10.6601	15.4787	17.785
AC034193.5	ENSG00000180385	26.7096	23.5605	4.82853	3.50927	3.7345	5.45326	12.843	13.6636	9.1133	10.4931	6.53849	8.42464	9.2794	8.56097	7.86205	6.93056	25.1999	27.6217	3.63672	3.02697	4.29459	7.49713	16.3402	16.1849	9.15539	9.98202	6.06337	6.82236	10.1418	6.27025	5.79113	5.07578
AC034220.3	ENSG00000233006	5.60645	5.14718	0.989323	1.05369	0.974473	0.647339	0.831173	0.929791	0.593352	0.766968	0.427108	0.568209	2.81912	2.06687	3.12166	3.18936	6.77451	7.24405	0.48328	0.381729	0.669313	0.695901	0.759077	1.3082	2.72852	1.66319	0.161598	0.285243	1.56738	1.79239	2.0959	1.54533
AC040977.1	ENSG00000269871	17.644	19.6386	28.8839	34.2047	27.697	28.2088	14.7743	13.6561	10.7676	14.3005	21.8541	18.6945	17.1303	11.1392	16.987	13.1627	14.7583	17.5504	33.2194	36.1022	23.4424	27.4006	13.7903	14.6964	11.1758	11.6374	21.4163	24.1996	19.3114	15.6938	14.9607	13.4027
AC046143.7	ENSG00000233058	4.89363	6.40215	2.09542	2.66407	0.629403	0.911815	8.32185	5.57193	5.97091	6.63995	1.70309	3.81742	0.484238	0.428255	7.27424	6.65464	8.32528	4.32981	1.97969	2.74901	0.513277	0.613658	5.60414	2.72929	7.63711	8.79426	1.67532	1.50878	0.296531	0.438209	5.37672	7.66772
AC051649.16	ENSG00000229671	5.64408	5.20794	1.90254	1.55718	4.46118	4.91171	1.38018	1.7976	2.55142	2.66573	0.320331	0.852313	1.75731	1.3228	2.81732	2.26164	5.85569	6.88371	0.950403	0.833875	5.59472	4.05632	1.21085	1.88962	2.69221	2.21704	0.052983	0.562979	1.44029	1.04088	3.58214	4.40727
AC055876.1	ENSG00000256951	0	7.56923	0	0	0	0	0	0	0	0	0	0	0	0	0	0	0	0	0	0	0	6.94152	0	0	0	0	0	0	0	0	0	0
AC058791.2	ENSG00000231721	3.60594	4.30378	15.942	22.9684	2.95621	3.40042	3.68047	3.78115	10.5617	7.00706	13.4005	13.495	4.68617	5.0845	3.65208	5.02083	2.40149	4.49941	31.1732	32.1968	4.10622	3.4609	3.048	5.71732	7.45053	10.6746	16.2658	13.6522	6.18479	8.95155	5.79464	4.40727
AC068491.1	ENSG00000172965	17.8029	19.3327	41.7956	43.8696	10.8074	12.9329	9.97776	12.4183	17.0316	11.4497	26.5491	28.946	14.6947	13.3871	10.9187	11.5751	14.2603	14.2047	53.4117	61.9787	10.5258	11.7946	11.2613	25.3021	15.9573	14.6538	31.0305	26.4051	16.7536	15.443	11.6574	12.7398
AC068533.7	ENSG00000249319	5.28087	3.13127	2.09739	1.62682	4.20158	4.79795	0.376942	0.451878	4.75394	0	1.40732	0.571997	2.66057	3.06351	0	2.48599	3.32853	3.01383	3.63767	2.34967	2.68136	5.00528	0.516907	2.81457	3.69709	3.47911	0.169546	0.868395	1.23611	2.36644	1.90451	0.886557
AC068580.6	ENSG00000235027	2.43636	2.25677	11.7472	11.5257	6.32521	8.54302	3.00327	2.68648	4.25256	3.24648	6.17705	5.86818	3.37678	3.26524	3.44269	2.33084	2.94956	1.88283	16.6092	14.7086	5.59677	4.63277	2.52483	3.26517	4.8873	3.82193	6.60751	6.04827	4.64071	6.03397	2.66694	3.3254
AC068831.15	ENSG00000259661	9.52543	11.3891	24.5645	26.1779	5.0621	3.41889	10.8034	5.94694	23.066	30.8154	33.3048	49.3021	5.94246	3.76914	9.14306	18.6038	7.96012	15.8933	16.5451	23.8734	2.36569	6.05583	6.3724	15.4881	27.9639	21.9499	18.5944	25.4354	7.00279	6.79485	13.616	11.4775
AC069513.3	ENSG00000242086	40.7654	49.0874	56.4583	64.2029	63.5515	57.0363	53.5683	55.6492	91.8231	72.5287	68.0303	69.5535	39.3783	41.1212	69.5126	70.5264	50.257	55.5877	52.2969	53.2082	69.3663	68.9541	58.4151	59.0299	88.3051	88.303	52.7854	53.2292	29.1041	26.316	57.7519	44.8475
AC073150.4	ENSG00000233830	21.9419	23.4039	12.0602	15.1375	22.5811	26.417	12.8406	13.3685	11.8653	12.2574	9.73059	7.25887	29.3624	28.6005	15.0507	15.9766	24.0024	24.2591	13.3997	13.1831	23.2982	26.9146	14.8638	14.8553	9.46468	7.81671	10.5378	13.2694	18.9217	21.4431	16.429	12.9736
AC073346.2	ENSG00000214194	21.2698	23.6166	34.049	36.2044	62.52	63.3002	24.4751	25.3523	25.3362	30.5797	45.9675	40.7216	14.2147	12.4425	32.0339	32.7033	27.7652	27.1503	36.4955	35.2081	56.6658	68.1016	24.3422	20.8828	27.8612	30.9564	63.9505	63.1005	13.7252	9.57607	39.3684	42.0314
AC074117.10	ENSG00000234072	12.8533	13.7898	9.35199	8.19378	9.12984	8.44101	24.6411	22.5102	20.8474	19.1959	10.7103	13.7426	12.0833	12.4508	17.2082	17.3178	13.8319	16.7305	7.5633	8.92154	10.1788	7.14136	19.0775	19.5678	24.4146	24.7894	8.08679	11.2671	11.5842	4.77398	16.2956	13.2107
AC074182.1	ENSG00000177855	8.3015	9.87664	3.77753	4.2113	8.61277	9.03084	5.46397	7.64412	4.52313	5.52682	7.16154	4.73839	8.54172	9.69651	6.3494	6.97715	11.3462	12.4464	4.42603	3.99982	12.6338	10.3622	5.93024	5.09956	4.71638	4.97808	6.65784	6.95232	5.97553	4.53771	10.05	9.87646
AC074286.1	ENSG00000213963	9.77001	11.2831	2.11576	3.08235	3.97207	4.10947	5.86851	4.0012	7.15524	7.39968	7.27045	10.9641	11.0785	11.6336	7.63354	8.61729	10.0478	13.7274	3.33449	4.06329	4.01691	2.78919	5.88347	5.51043	9.05647	8.77619	6.28219	6.60374	10.2418	7.6161	6.09421	4.70836
AC074289.1	ENSG00000225889	2.14266	2.31464	4.85477	7.65612	4.03119	2.35091	3.25108	2.85136	2.96676	3.84626	1.60166	1.27847	1.48395	1.24012	3.19991	5.74456	1.1185	1.61517	2.56609	0.833875	2.97701	4.68896	3.29852	6.88017	3.13048	1.72436	1.58949	1.92351	1.39793	3.38285	3.05536	2.13405
AC078899.1	ENSG00000213985	13.4418	13.4654	15.6947	19.9829	27.6432	28.647	8.80277	9.86198	7.49938	6.72563	11.8074	11.1696	8.57374	9.34224	9.92217	8.9398	14.7172	14.3181	20.3334	18.3596	28.0614	27.043	8.90475	8.29448	6.2597	7.1672	16.8502	16.1702	8.97176	7.99238	11.3642	9.94373
AC079031.1	ENSG00000269676	0.73164	0.506327	2.29617	2.94134	8.22309	5.49944	1.50286	0.867805	1.0087	0.8378	2.82959	2.36754	0.468617	0.702735	0.104345	0.361862	0.69084	0.846043	2.37601	1.38979	6.00534	6.77294	0.375781	1.35665	0.876533	0.410563	1.48352	1.73585	0.381254	0.468395	0.035119	0.0927846
AC079325.6	ENSG00000231027	0	0	9.18469	9.86212	18.0597	23.2152	0	0	0	0	0.320331	0.284104	0	0	0	0.180931	0	0.0384565	6.70034	3.98407	16.5275	10.4571	0	0.145356	0.125219	0.0410563	0.264915	0.797553	0	0	0.035119	0.0463923
AC079776.7	ENSG00000225449	0	0	2.38605	1.12549	0	0	0.0963057	0.0694244	0.062302	0.0415092	0	0	8.14613	7.7706	0.0413902	0.0977027	0	0	2.57607	3.41333	0	0	0	0.0581422	0.504007	0.132201	0	0	6.22715	8.83393	0.252155	0.345623
AC079922.3	ENSG00000237753	1.67232	1.30198	5.2484	7.18032	7.47114	7.17866	1.62554	1.17774	1.24604	0.952046	5.1253	7.86022	2.30403	2.35623	1.42605	1.22128	1.25009	1.65363	2.94625	2.31632	7.13455	6.28916	0.626301	0.581422	1.62785	1.06746	2.54318	4.0816	3.68546	1.56132	1.475	0.742277
AC083843.1	ENSG00000259820	5.80086	4.84628	3.21464	3.46039	8.49238	6.88479	4.60059	5.88868	7.77292	4.95064	4.91175	5.49269	8.78657	6.77933	6.2607	5.20176	5.62541	5.0378	3.51649	3.75244	10.6762	6.25195	6.34652	4.31222	8.45229	8.90922	3.07301	2.90872	7.83689	8.43111	6.56726	7.2372
AC083873.4	ENSG00000237821	6.68301	7.23325	3.96188	2.40281	5.08521	4.98476	5.15573	5.46469	5.45469	5.50168	3.30849	2.76007	6.98318	7.75324	4.73553	5.20086	6.88636	6.05382	2.63262	2.1653	4.28432	4.78274	4.63755	4.83743	4.54545	5.74788	3.8312	5.09871	5.6989	8.37438	6.92723	5.33233
AC083884.8	ENSG00000232729	5.26519	4.30921	2.51661	2.19173	2.53374	2.99908	6.10652	6.1298	5.32831	3.62272	2.11632	3.06407	6.67936	6.34859	4.71605	4.64992	4.28584	4.23175	2.18355	2.1097	2.7255	2.69206	6.39245	5.79969	5.18031	4.9674	2.86267	2.70793	4.03833	4.51741	5.16952	5.716
AC083899.3	ENSG00000204745	8.34174	7.98297	1.87827	2.59746	8.2591	6.54139	9.8606	10.4254	5.75552	10.5087	5.62502	6.10209	7.89151	12.5777	5.41064	5.58488	7.44101	6.91255	1.71358	2.93709	7.09092	10.0318	9.90933	8.19757	6.1182	6.79071	5.80164	7.86153	6.50547	5.06491	5.98464	4.77099
AC084018.1	ENSG00000212694	51.89	53.3524	60.4733	56.4987	38.3329	29.2742	137.094	121.592	131.804	115.464	74.8657	93.298	99.0423	89.5185	113.234	110.649	57.8207	61.7338	64.4226	69.6142	36.5515	36.2486	112.849	145.267	141.733	128.358	72.4818	63.7606	79.4644	121.735	79.8719	78.5668
AC090186.1	ENSG00000232941	3.61639	1.90415	3.24613	4.47516	0.585329	0.489492	5.35662	3.22513	3.74049	6.71268	6.06601	9.58095	3.40216	1.73782	4.10076	3.59374	2.14391	2.34277	3.43808	7.03513	1.20107	0.919185	4.46553	3.5239	8.7453	2.74749	2.47113	6.26314	5.37018	4.31756	2.24727	1.51656
AC090587.2	ENSG00000250404	2.8743	2.78155	1.50891	1.58443	2.68746	2.13597	5.10389	4.44688	4.67206	5.82576	2.69238	3.29656	4.19686	3.70507	4.25763	4.29711	2.25181	2.72503	1.94833	1.46391	3.3363	1.96713	5.42001	6.1437	4.0859	5.65961	3.39091	2.93547	3.99343	2.95037	3.23341	2.78354
AC090602.1	ENSG00000241061	14.8058	17.2506	3.99337	3.12863	5.45447	5.42891	7.80996	7.65342	8.07849	10.7337	3.53379	3.15119	10.3885	9.30545	7.69475	8.40922	13.6418	13.3359	2.76044	2.38859	5.73433	6.38331	10.4776	8.27364	4.71951	9.56776	2.80863	2.91248	8.67565	10.7627	9.9861	8.02866
AC090945.1	ENSG00000224728	1.15286	1.9179	0.394942	0.564909	0.433219	0.659513	1.53322	1.4201	1.60799	0.799718	0.694051	0.682798	5.35005	4.91915	1.2511	0.853994	0.458586	0.888729	0.332641	0.370148	0.243293	0.298084	1.45177	1.74475	1.62785	2.21704	0.308361	0.422234	5.25241	0.93679	1.11889	0.632327
AC091171.1	ENSG00000256586	5.8087	5.19564	4.19413	4.01795	4.68209	3.79	15.4819	6.25005	7.60441	10.1816	4.91121	14.8667	7.95595	9.75272	7.51771	6.44928	5.0076	7.80667	2.14696	6.17021	4.72625	4.12368	7.99452	10.626	7.89506	6.09316	8.68285	7.7433	10.4921	5.23353	3.28925	1.31337
AC091729.9	ENSG00000229043	5.45019	5.54826	3.08803	3.81768	3.40555	3.79545	5.79736	4.90496	6.06288	5.86003	7.19464	10.0194	3.99418	2.81053	6.74695	7.63302	4.01082	4.85628	2.94625	3.47077	3.33168	3.30944	4.3006	5.22747	6.48635	5.04992	5.56321	5.27605	4.88217	3.93816	5.12141	4.76588
AC091814.2	ENSG00000225231	15.887	16.311	4.85477	5.01757	0	0.0839609	0	0	0	0.0761636	4.6448	7.71817	0	0	13.2518	32.2057	15.3301	16.6901	3.80161	3.01122	0	0.111642	0	0	0	0	5.08637	3.51862	0	0.0520439	9.72797	11.3197
AC091814.3	ENSG00000231560	2.71752	1.19349	2.23057	2.42228	6.07366	5.54142	0.398718	0.371916	0.415347	0.761636	0.640662	0.426157	0.312411	0.248024	1.39127	1.40221	1.38168	0.658759	1.37808	1.29714	6.56995	6.36359	0.208767	0.145356	0.751314	0.451619	0.476847	0.750638	0.296531	0.0520439	1.08869	2.59797
AC092171.1	ENSG00000234432	24.3532	27.7395	3.87069	3.97945	0.806238	0.377824	30.7626	32.1088	26.5229	32.5219	17.2979	23.6754	6.40444	7.81276	22.8516	22.8878	18.1263	19.5743	1.75824	2.17734	0.461949	0.520996	33.4445	26.3094	20.4658	26.7687	6.35796	7.17798	8.30287	5.56869	19.2101	21.2013
AC092171.4	ENSG00000230733	7.26414	8.2459	3.47706	3.15761	12.2011	11.5026	10.9494	11.3434	8.60361	7.42596	5.65919	6.6291	3.70989	3.51368	8.27804	5.29223	10.9876	10.0756	4.22929	4.49366	13.0886	8.522	11.0647	9.39966	8.07663	6.65112	7.57657	7.41255	3.72782	4.57986	8.18274	4.54645
AC092295.7	ENSG00000233527	2.70184	3.46436	3.51774	4.34928	3.94089	3.37397	4.93061	2.72739	4.89516	3.86873	3.52364	4.4164	5.9819	4.51528	5.04856	4.82407	2.86567	3.79335	4.38088	4.17262	4.46192	2.67047	3.31814	3.99195	3.54119	4.01531	3.07725	4.7933	5.03086	4.60172	4.0271	3.00947
AC092299.7	ENSG00000267029	9.05404	6.04917	13.9194	20.8839	22.6687	22.0049	5.02599	4.33097	6.0872	6.29531	16.6439	16.0732	23.0388	23.6251	5.39638	10.5189	7.22717	9.62796	13.5261	8.60049	22.3024	27.1294	4.18119	5.02397	4.67693	3.5953	13.4858	12.8054	25.1352	29.8113	4.57706	5.71043
AC092811.1	ENSG00000203691	3.08334	3.50813	2.09936	3.33063	1.82747	1.55328	5.52071	6.38456	5.2215	2.77997	3.2567	2.27284	2.14783	1.81884	5.18247	2.7592	4.5727	4.07639	3.84913	3.01122	2.36107	1.52577	6.47178	3.87615	4.6331	5.17309	2.43722	2.67415	2.41461	0.832702	4.53036	4.08252
AC093106.7	ENSG00000213261	6.82097	9.12257	1.77658	1.98021	1.87262	2.62252	4.44846	4.80826	4.64773	7.55467	2.43452	1.0706	5.66129	4.77777	4.19745	4.49794	6.47811	9.36261	1.56151	1.21329	1.38123	2.70434	4.86385	4.80594	6.13448	4.50305	1.80884	3.15174	5.48244	5.28245	6.10896	4.35021
AC093323.3	ENSG00000170846	29.0686	31.4946	18.6909	16.9075	16.6085	17.4521	37.9696	38.0402	32.314	35.4031	12.4929	14.0111	33.7592	30.7939	24.3009	26.3178	29.288	30.0222	19.7945	22.6267	17.7753	19.2348	41.725	35.3713	28.0102	28.5165	13.2971	13.5908	34.6764	41.5622	26.1535	23.9774
AC093415.2	ENSG00000235257	1.67075	2.8933	1.0031	1.12982	0.376244	0.503765	0.44319	0.371916	0.660995	0.630254	0.494912	0.790284	6.34469	6.59951	0.761371	1.11499	2.25378	3.59914	1.44319	1.60058	0.564605	0.430194	0.375781	0.765055	1.07313	0.451619	1.21861	0.950027	5.24648	9.16597	0.829512	0.835062
AC093616.4	ENSG00000234231	3.77578	4.87557	3.53808	4.40335	2.97771	2.84082	2.65331	0.419646	6.19935	2.39725	3.37202	4.4486	3.00852	1.41663	3.26635	5.71244	2.36136	4.82629	3.42525	4.81748	3.20542	4.03139	1.10312	2.12704	2.79927	0.521825	2.22952	4.40203	1.44326	0.433005	4.01727	2.87679
AC093627.10	ENSG00000240859	13.1695	14.9728	6.82292	7.95891	15.5873	19.8987	3.22041	1.54965	4.92483	7.19746	11.3718	13.6844	5.35005	4.00972	6.2607	7.82526	18.0934	16.4978	11.0247	8.66304	17.3488	12.0945	2.00416	4.26376	6.26095	6.44584	10.0138	11.9164	7.24383	2.18584	6.56726	7.28359
AC093627.6	ENSG00000244758	0.279068	0.852077	3.02701	5.88354	10.4171	8.70171	0	0	0	0	0	0	4.44562	4.11844	0	0.137055	0.704328	1.35751	4.14946	1.35273	9.45405	10.6826	0.438828	0.089636	0	0.123579	0	0	5.45067	4.74692	0	0.162373
AC093642.3	ENSG00000237940	20.4859	18.1616	3.95729	2.63855	3.86994	2.98061	5.19284	5.54093	10.443	7.50288	13.9937	12.3126	17.7309	15.7768	4.73031	6.38776	12.1496	14.9973	2.26481	2.40897	3.49028	4.46568	5.58535	5.04239	6.51139	5.82835	11.0888	11.1113	13.5438	14.8195	5.15091	4.99367
AC093673.5	ENSG00000232533	1.14972	1.84448	11.7433	11.5923	20.2635	21.7879	2.17761	1.17774	1.66139	1.10437	10.5175	13.0215	4.1785	4.0924	1.84343	2.80443	1.25009	0.576847	10.2643	6.80998	20.1205	20.4305	2.08767	1.06594	1.50263	1.35486	6.14603	7.45947	7.41328	3.53898	1.36964	2.13405
AC093726.6	ENSG00000214106	11.2892	9.22275	10.7212	11.0356	8.22094	8.797	10.1026	8.65139	7.03241	7.60189	8.53469	8.0591	16.1661	16.6114	11.72	10.1516	10.4021	10.4498	10.3066	11.5746	9.23231	5.61112	10.5569	9.17775	9.16791	9.15514	9.14116	7.73908	10.5146	7.88048	10.3464	11.3782
AC093818.1	ENSG00000225205	2.61195	3.06039	2.22991	2.31371	2.87021	2.39289	4.73585	3.15695	1.37539	1.48367	7.18076	5.20811	1.72881	2.11771	1.80726	1.46871	1.77349	3.30918	2.26766	1.91884	2.16141	2.33815	2.94612	3.88681	1.1301	1.4653	5.30413	6.75434	3.11612	4.13645	1.23373	1.96796
AC093838.4	ENSG00000152117	40.7147	36.4556	42.8466	41.5831	35.7814	30.0689	52.7749	45.0025	42.8389	47.1506	47.8708	53.7791	37.81	33.921	42.1077	45.78	35.0545	34.6489	39.8399	43.3976	30.0981	44.8056	50.1241	44.6353	34.8729	35.4891	40.3058	40.6522	36.0688	59.3082	32.3215	31.8961
AC096559.1	ENSG00000224184	0.10452	0.0361662	2.6242	1.90322	0.806238	0.461785	0.0306706	0	0.11867	0.0380818	2.66943	0.804963	3.28032	2.89362	0.939105	0.588025	0.197383	0.0384565	1.37808	3.56713	0.461949	0.148856	0.12526	0.145356	1.00175	0.205281	6.94077	4.0816	10.2939	2.65424	0.7375	1.57734
AC096579.7	ENSG00000231486	0	0	1.51875	0.472776	0.429994	0.208223	1.72491	0.502087	0.1964	0.377772	5.92613	2.84578	0	0	1.39022	1.6225	0	0	0.392992	0.15334	0.085204	0.30776	0.552398	0.481127	0.103306	0.205281	7.79857	4.03468	0	0.104088	0.580869	0.61377
AC096591.1	ENSG00000236330	7.61376	7.38732	1.10807	1.35647	1.84521	2.0201	4.53189	5.11199	5.20904	5.41524	1.69669	1.96932	8.23165	6.02037	5.88193	5.99288	5.48988	5.65272	1.26879	1.16465	2.20812	2.85245	5.37867	4.86602	3.4886	5.42518	2.41814	1.16396	5.43372	7.25075	6.19184	5.86445
AC096677.1	ENSG00000269690	0.7839	1.39095	0	0.17302	0.325183	0.230053	0.111334	0	0.237341	0.401002	0.451133	0.592831	5.37113	5.77028	0.0657374	0.513844	1.40043	3.05537	0.335492	0.432689	0.153983	0.707066	0.191648	0.225786	0.375657	0.180648	0.857795	1.1724	5.03468	3.95065	0.297458	0.390623
AC096772.6	ENSG00000244567	1.98588	2.92947	3.87069	4.97432	3.6012	3.48438	3.43511	3.22327	2.72942	3.23696	4.85836	6.48705	2.30403	2.72827	2.78253	3.25676	1.57906	1.92282	4.70449	3.89142	3.3363	3.64697	3.048	2.18033	3.2557	2.915	3.17898	4.92606	3.05003	3.4349	2.80952	3.06189
AC098614.2	ENSG00000213846	3.84634	5.88569	11.6304	9.29462	8.40691	11.8175	9.61002	7.54804	5.84512	6.24199	7.32277	5.86439	15.7401	13.6504	7.06625	6.26292	3.67461	3.15266	8.17014	12.692	10.1619	10.7321	8.05799	5.6117	4.13223	5.80618	12.3117	11.7245	17.0696	16.7883	9.70901	11.7943
AC103801.2	ENSG00000229387	4.38409	9.8242	4.72749	2.94955	0.802476	1.03272	7.57349	11.8288	4.58602	4.84858	1.48207	2.93385	2.53912	2.96513	8.83211	7.7841	5.57771	4.14522	5.81456	4.3431	0.669313	0.695157	8.39536	7.83709	4.87853	7.74486	3.19964	2.96315	2.23669	1.2527	6.2389	4.70511
AC103965.1	ENSG00000225151	3.15232	2.06328	3.67913	3.78524	4.40152	4.4726	46.9637	45.3849	38.0054	25.8743	2.7036	1.80312	71.2857	61.5154	18.8607	8.93527	4.78094	5.57657	6.1876	6.35552	4.09133	3.77312	42.4954	47.0119	34.9098	36.9897	3.52496	3.23056	53.1041	36.4843	17.5528	18.016
AC104135.3	ENSG00000204792	9.1455	10.7775	0.065605	0.129765	0.0537492	0.125941	4.3859	3.03732	13.1131	11.4626	4.27108	3.97746	10.3877	11.2024	5.84332	6.06118	11.6785	10.614	0.0475201	0.0463264	0.102655	0.111642	4.17534	3.14937	14.9637	12.9327	4.07969	3.00255	8.72649	11.3456	5.65416	5.38151
AC104534.3	ENSG00000268083	22.222	22.2115	27.3527	25.2656	27.0015	27.3742	22.6119	28.4721	25.8079	26.4493	20.5525	22.1057	27.6656	19.8762	28.5617	21.0165	16.1137	12.7491	17.4394	24.4103	22.0406	25.2203	20.5001	18.2911	16.9972	16.8848	21.0464	16.9963	18.3659	17.7745	11.2869	23.2096
AC104698.1	ENSG00000256261	0	0	2.41361	1.53642	2.57512	0	0.0395651	0.120873	0.41772	1.42997	6.30679	5.34448	0	0	0	0	0	0.13652	7.51626	9.95554	0.838181	2.35899	0	0	1.42562	0	3.9626	0.558756	0	0.657314	0	0
AC104809.3	ENSG00000226321	0.31356	0.7396	6.54934	8.4957	0	0	0.0613412	0	0.21242	0	0.185792	0.236754	12.4008	12.0077	3.56304	3.58379	0.497734	0.491858	4.14328	5.05745	0	0	0	0	0.432006	0.231147	0.211932	0.140745	10.4659	10.9797	2.1247	2.55714
AC104809.4	ENSG00000233392	0.10452	0.180831	50.0677	59.328	0	0	0.0613412	0	2.517	0.875882	0.37372	0.568209	109.108	87.7063	25.8275	25.4927	0.197383	0.076913	32.2857	40.5277	0	0	0	0	4.95241	2.02695	0.105966	0.140745	94.8226	96.2604	14.4515	21.4741
AC106782.18	ENSG00000261359	1.04886	1.32766	1.57649	0.830927	2.93094	3.87102	2.13958	1.96062	5.05536	5.0645	2.31279	1.74724	0.849759	1.35049	1.06675	0.688442	1.2468	0.478783	0	0	0.836642	4.10768	0	1.92305	3.32331	4.49484	0	0	1.98125	0.599025	0	3.11571
AC106875.1	ENSG00000228496	0.2613	0.180831	0	0.0432549	0.161248	0.335844	0.184024	0.185958	0.296676	0.647391	0	0	25.1101	24.5131	0.173908	0.135698	0.526354	0.538391	0	0	0.256639	0.297712	0.334027	0.484519	0.187829	0.0410563	0.052983	0	24.5274	23.4718	0.105357	0.0927846
AC108463.3	ENSG00000233488	1.13195	2.09149	6.47127	6.90089	1.07498	1.1956	1.86355	2.25877	2.70569	1.35343	8.7696	9.59137	2.38292	2.20783	2.55715	2.57465	1.41787	1.34751	7.41362	10.1344	1.43718	1.67463	1.3979	4.93434	3.08602	1.51908	9.19414	9.9103	2.10368	2.09425	2.08783	1.71744
AC108488.3	ENSG00000234171	8.64642	9.41552	2.95222	3.3302	6.84442	7.28823	6.49235	7.52511	5.06782	6.55997	3.94595	3.23926	7.61737	8.27409	6.25688	5.26599	8.99342	9.65642	3.53977	3.46197	8.59328	6.96981	7.27553	7.90105	5.50776	7.04156	3.16573	3.89722	7.14513	3.6056	5.8993	6.15441
AC108488.4	ENSG00000242282	8.46612	8.49834	0.459235	0.804109	0.916424	1.39207	5.87986	5.24712	6.64555	7.42596	1.28132	1.18708	7.53693	6.56479	1.63474	1.22128	7.30317	7.589	0.665282	0.685167	1.10868	0.930349	5.24715	4.7977	5.31117	4.46733	1.16563	0.656809	8.0326	7.2341	1.0318	1.8093
AC108676.1	ENSG00000244675	5.5636	5.16092	3.16675	2.27997	0.187047	0.146092	5.27657	4.59379	4.9717	6.73629	3.7041	2.44377	0.543596	0.13476	4.90352	4.35817	4.76943	5.18316	2.96668	3.11638	0.179134	0.0807543	4.1862	3.14695	6.13699	6.1449	4.07545	3.51111	0.127085	0.108772	5.2517	5.71321
AC110781.3	ENSG00000176349	0.36582	0.650992	0.590445	0.346039	0.483743	0.377824	0.245365	0.0619861	8.2476	4.76023	0.640662	0.899664	0.117154	0.413374	1.80865	1.17605	2.17121	1.15369	0.617762	0.50959	0.821243	0.148856	0.208767	0.484519	11.3949	8.21126	0.688779	0.985213	0.465977	0.104088	2.10714	1.15981
AC112229.7	ENSG00000175772	6.5163	4.06545	0.546489	0	0.268746	0.167922	1.56113	0.66759	5.18649	5.15399	1.544	1.10611	4.16523	3.77865	4.08998	4.75893	3.66968	4.00601	0	0	0.205311	0.18607	1.72525	0.578031	5.14588	3.48691	0.571687	0.629598	3.01445	1.76949	4.09031	2.66246
AC113189.5	ENSG00000233223	2.53043	2.43869	2.91417	4.7096	6.02367	5.86803	3.29617	3.98756	3.53519	3.518	1.9364	2.20039	4.45186	3.46159	4.20963	3.1396	2.14457	2.61273	4.24735	2.98944	6.99083	5.76035	3.6647	2.88676	3.50175	4.35279	1.99534	2.0849	4.1078	3.44114	3.1133	2.66106
AC114546.1	ENSG00000212768	3.52285	2.36274	1.85465	2.22979	2.31874	1.18973	6.13412	7.02426	7.69103	12.6352	1.51036	2.65496	4.02581	0.868085	3.80894	3.8294	2.91962	6.22649	1.94167	6.82944	0.489666	1.50493	7.40664	2.88192	9.5035	7.89225	0.667586	3.56929	6.49234	1.56756	3.3205	1.70028
AC114730.2	ENSG00000235151	0.62712	0.795657	4.19872	3.67667	2.41871	2.77071	0.245365	0.0619861	1.36471	1.02821	6.29985	6.67645	0.468617	0.330699	3.33904	2.89489	0.427663	0.192282	2.99377	2.13101	2.20709	2.27005	0.25052	0.290711	0.313048	0.205281	7.52359	6.75575	0.508339	0.0520439	3.19583	2.69075
AC114772.1	ENSG00000188971	10.7509	11.1562	38.0804	38.804	24.881	23.9881	38.1055	49.3998	68.7031	76.6123	30.0417	33.6157	28.5669	39.1961	54.2799	64.059	17.6204	13.6867	40.5608	38.5417	25.1993	25.953	55.0502	56.0259	72.0717	59.4097	30.6231	30.6692	38.5601	47.1908	38.3085	43.497
AC115618.1	ENSG00000204620	2.6339	3.42784	5.48064	4.78789	3.84199	3.6078	3.20078	2.65796	4.90524	3.92319	3.47559	3.08822	3.13856	3.023	3.56443	4.10125	2.76566	2.76733	3.92801	3.18031	2.8841	4.43107	3.18578	3.43088	3.3446	2.54179	3.17156	2.59674	3.04792	5.53747	3.29381	4.2449
AC116366.6	ENSG00000234290	7.35559	7.54645	14.2054	11.2761	4.77508	3.53517	6.94137	5.64011	5.37162	5.71227	7.92286	10.9844	16.0146	13.4313	4.80161	7.13456	5.11682	5.7504	11.5003	12.6874	4.44139	5.76519	6.86593	7.80124	7.1907	3.5448	9.33348	6.63236	15.2447	22.1863	5.82274	5.95213
AC119673.1	ENSG00000268313	19.7679	10.3551	1.85728	0	3.72697	2.72579	14.022	16.8776	12.1056	24.5883	5.76863	9.80729	10.367	7.76357	11.1493	16.2761	15.3926	18.8637	0	0	1.16001	8.95926	19.1055	3.29085	11.4826	11.651	9.87974	10.2542	12.0235	7.18049	7.67632	14.7838
AC120045.3	ENSG00000235153	15.0467	12.4242	6.68777	5.76978	7.07178	5.77147	8.66107	8.32287	11.1248	6.02112	2.48897	4.37758	10.3467	12.2115	7.0099	7.93427	23.8893	25.1825	4.63179	5.08154	10.4016	6.1991	8.96195	13.4328	10.7926	11.5762	1.38074	2.23596	11.3271	6.9796	8.8212	6.80436
AC123768.3	ENSG00000234038	9.32161	11.0676	3.52561	3.64423	3.44855	3.66321	5.7581	5.42316	6.84788	5.22216	1.87234	2.07302	5.65426	9.61507	4.46145	4.50744	13.1664	13.7605	1.86421	2.67859	3.9199	3.00056	7.17365	5.93245	7.89256	7.79207	1.29437	1.52849	7.27645	4.59495	5.93196	4.71671
AC123768.4	ENSG00000262728	9.21291	9.84554	11.3588	9.58313	8.58321	7.04894	14.6283	13.1677	14.3799	20.672	10.0942	13.039	9.60197	8.56593	11.2171	11.851	9.01744	12.4626	8.01665	10.316	8.15187	9.52715	13.4074	10.6773	14.4196	15.8986	6.82898	5.94036	8.49392	8.7569	12.8701	14.4526
AC125232.1	ENSG00000231259	25.8844	25.1258	21.6608	22.9121	17.2782	16.5487	28.3777	27.0017	29.3039	31.8181	17.1815	23.2648	28.522	30.471	29.281	26.273	24.5571	24.6448	20.4327	16.1308	18.9774	19.7766	24.9923	27.5541	31.0299	37.9081	17.584	14.0337	28.739	57.7239	26.4906	25.4058
AC127496.1	ENSG00000175911	1.25424	1.22965	2.6898	1.98973	3.54745	4.0721	6.2568	3.90512	3.85679	2.01834	1.76182	2.27284	4.1004	4.4231	4.10424	5.33746	1.77645	1.11524	2.51857	1.38979	2.87435	2.49334	2.79748	4.45757	3.69396	4.35197	1.69546	2.205	3.68546	3.4349	3.93333	2.92272
AC129492.6	ENSG00000214999	0	0.141772	8.60212	6.73479	0	0	0.952629	0.727096	1.46261	0.386911	1.04855	0.627397	6.04321	4.40243	0.414598	0.614713	0	0.076913	21.1721	22.1964	0.0513277	0	0.849682	1.76026	1.11946	0.417132	3.07937	1.63639	4.4844	2.49342	0.579464	0.810474
AC130352.1	ENSG00000205873	2.60673	2.3584	2.61829	2.84401	2.63909	2.53394	5.30908	5.10889	3.24504	4.91789	2.77941	2.01809	6.23612	5.35567	5.57446	4.3627	2.11891	2.95	3.94797	4.31345	2.71524	3.56696	5.97157	6.31279	4.33383	3.91718	2.37735	2.76423	4.36875	3.85489	3.83043	4.94542
AC131097.3	ENSG00000233806	8.51838	9.7949	2.73441	1.60043	1.12873	1.00753	1.61603	1.71143	3.85679	2.55072	4.63893	5.49127	7.1839	8.28153	1.94777	2.74924	6.33862	9.38415	1.44176	1.38979	1.8478	2.00955	2.01377	1.98314	2.6296	2.46502	4.59416	4.18293	6.06957	6.93485	2.04849	3.0322
AC132872.1	ENSG00000184551	8.84709	8.52004	19.2925	24.6315	9.08093	9.49598	11.438	9.2508	9.40523	6.89395	13.5073	15.8483	9.0201	7.97687	13.5283	8.62588	7.78807	6.96754	19.0437	19.7665	10.767	11.6305	9.88929	11.111	8.85862	8.48757	12.6115	13.5368	8.17621	17.1948	7.53233	6.7422
AC135048.1	ENSG00000268863	0.363207	0.333453	3.49609	3.89943	2.68639	2.77659	1.12408	0.735774	1.12915	0.447842	1.37849	0.815853	1.3543	2.0801	0.435119	0.457303	0.470429	0.197282	5.66868	7.43307	2.90361	2.18855	1.03298	1.3082	1.03243	0.640478	2.83618	2.15902	1.89865	2.77602	0.350137	0.476449
AC135178.1	ENSG00000198150	3.50142	4.41228	2.16496	2.13809	3.3862	2.56081	20.3736	11.0806	5.86054	6.14488	7.4744	9.78977	6.42435	7.62385	5.90732	6.78491	3.51999	5.46082	2.51857	3.10387	3.18232	1.45953	12.1502	9.0605	9.42524	8.1895	5.56321	6.99032	6.7948	8.32702	4.00357	3.57221
AC137932.1	ENSG00000268218	5.87246	5.60324	5.9261	8.96761	4.9288	4.47596	8.47337	6.0331	8.02331	6.41907	8.36492	8.79777	9.70506	9.00906	6.0141	8.26266	6.13203	6.57952	7.82704	7.33764	5.23183	4.80023	7.78367	8.02944	8.5293	7.95014	5.90601	4.18059	9.88084	11.4517	5.87893	5.96095
AC138035.2	ENSG00000238035	24.9714	35.8274	54.5158	62.7953	76.6716	74.4754	49.4333	42.8795	55.5218	26.9379	72.2235	96.739	69.74	59.3348	45.8151	60.008	33.1557	29.9207	45.2225	38.9258	87.0579	93.918	49.1438	47.8569	43.4372	47.5194	57.2868	43.3803	69.3709	104.401	34.3268	39.6599
AC138123.2	ENSG00000256393	5.02793	3.83507	1.35343	1.20076	1.38243	0.979404	2.9226	3.42783	4.59967	5.39353	1.44042	1.33387	4.40149	4.80009	3.45034	5.23207	4.24801	4.02293	1.2455	0.826463	1.05324	0.733487	3.1791	4.07432	0.604808	3.85601	2.46424	0.388925	3.83542	5.89813	4.05309	5.1862
AC138649.1	ENSG00000230856	5.40212	0.371789	0.422496	0.315761	5.01319	7.53255	0	0	1.25731	0.573131	0	0	1.9514	1.06609	2.1822	2.78317	5.67673	4.06331	0	0.182526	6.23683	0.0215841	0	0	1.39619	1.01984	0	0	0.628222	0.97218	2.1686	2.17116
AC138783.12	ENSG00000189011	2.56074	2.90379	0.652113	1.30414	4.36121	3.86388	2.2227	3.35716	4.945	6.20391	2.74631	2.98878	4.95172	4.73561	3.28096	2.36115	4.37269	3.09805	1.09772	1.03262	1.67739	3.84048	3.27514	3.97741	3.30954	6.84326	3.78987	3.51721	5.22064	5.39643	4.16125	3.21731
AC139149.1	ENSG00000266077	8.05274	8.28605	7.72892	7.89143	9.74688	10.0434	4.39479	3.74086	6.11212	6.94689	5.58711	4.42635	14.2971	11.8361	6.30731	8.95744	7.73313	8.0251	4.54388	8.6899	11.0575	8.66453	3.92357	5.28658	2.22139	5.64565	11.4157	1.64765	9.29371	11.407	8.46509	7.91824
AC139426.2	ENSG00000233812	12.2989	13.566	5.34024	5.16421	2.8127	3.44282	9.9066	8.0898	12.8223	8.53718	3.97371	2.65543	9.26183	9.31455	4.14354	7.2499	15.4094	17.7207	3.28792	3.38136	3.12278	3.30758	9.36111	7.68689	14.5354	11.9806	2.47537	1.45014	9.0514	5.63167	7.0354	6.43647
AC140481.3	ENSG00000257010	5.20823	4.38299	12.049	15.8088	22.2608	26.5199	2.89653	4.0762	2.78698	1.50918	6.58387	4.70193	4.28785	5.24736	3.68825	3.14955	5.2744	5.44774	12.5676	13.9354	20.8755	22.625	3.31898	3.83593	3.13987	2.14889	6.56989	8.24248	6.00603	5.58171	4.10647	4.50377
AC141586.5	ENSG00000215154	16.8272	16.6538	11.5871	13.8723	9.02395	12.3712	15.227	17.3753	16.4501	11.5384	13.5415	12.975	14.1491	15.5127	13.6403	12.4399	14.6583	15.2038	12.9545	11.1776	12.6112	13.3952	13.6346	13.1668	13.3258	17.2194	11.8279	12.6257	14.81	14.8851	12.5695	10.0978
AC141846.4	ENSG00000259778	3.05146	1.37974	6.50801	4.55691	6.29027	4.36219	4.53281	0.929791	9.55357	8.47625	14.4811	15.3213	2.08339	3.9936	1.57005	3.33682	0.600044	1.40405	3.75504	3.03345	5.35297	9.25512	1.08768	1.87799	6.38429	4.59461	3.49847	7.79116	0.798516	9.205	0.298161	2.3173
AC144521.1	ENSG00000228956	26.0777	21.6274	7.08534	5.36361	6.93365	6.96876	20.8867	17.0462	18.6906	17.4034	26.4807	32.9088	6.63874	7.1927	8.76498	11.0368	21.5805	27.6502	3.32641	2.87224	6.21373	5.99145	16.4091	12.5006	18.8455	18.1058	23.0476	19.6573	9.06538	10.7731	13.4506	11.1805
AC144530.1	ENSG00000234742	7.00127	6.39311	1.95109	1.12549	2.32089	2.02724	4.5828	3.94045	5.24998	6.19896	2.07788	2.77712	7.96415	6.43044	4.74909	6.50627	4.93753	6.1638	1.50829	1.32401	2.18297	1.92322	5.35988	4.87813	6.41184	5.84559	1.93388	2.18858	4.62207	6.95983	6.27331	6.37059
AC144831.1	ENSG00000261888	0.10452	0.180831	16.0076	21.1517	4.24619	2.89665	0.766765	0.30993	1.60205	1.40903	20.9283	20.1714	0.195257	0.124012	1.49561	1.49268	0.23028	0	15.7292	15.7973	1.95045	4.31682	0.584548	1.06594	2.19133	0.862182	28.2929	21.2055	0.0847232	0.572483	1.36964	2.50519
AC145212.1	ENSG00000215750	4.52676	4.34284	8.00053	7.60854	8.11291	11.7848	10.3654	11.4377	29.0292	24.6755	6.88926	6.52304	0	0	4.03641	3.09437	3.76475	3.07883	7.52861	8.47773	8.6441	5.84148	10.5599	11.5243	29.4008	32.7646	9.56661	6.70039	0	0	2.33261	3.59216
AC147651.4	ENSG00000237181	2.92656	3.90595	2.29617	2.89808	9.45986	9.15174	3.1284	3.59519	4.98416	5.0268	6.08629	5.68209	0.859132	0.78541	4.59118	3.21152	4.53981	2.92269	2.13841	1.62142	8.46907	9.26628	3.21501	2.27724	4.19484	4.68042	3.60284	3.51862	1.1014	2.34197	3.23095	2.92272
AC159540.1	ENSG00000230606	40.1623	44.636	20.4576	16.9369	29.3954	30.176	71.6953	45.7023	69.0514	52.1298	40.8145	52.4196	61.4951	58.0286	62.1945	43.9848	41.806	42.5529	17.4803	24.9083	36.0562	28.3604	47.2728	46.3239	68.3721	75.1334	26.4009	31.0755	49.1123	49.9267	40.0483	37.1867
AC159540.2	ENSG00000241481	3.52703	3.24773	0.807597	1.74058	1.73341	1.83958	4.03533	2.5997	5.28558	3.16955	3.72866	2.63507	4.86542	2.85186	5.39464	3.64711	2.86271	2.86116	2.01866	2.05411	3.47232	1.10228	2.90896	4.15959	4.11658	4.75144	1.57836	1.64531	4.23277	4.17808	2.97528	2.06214
AC174470.1	ENSG00000215621	2.87012	0	5.2274	2.5555	2.99544	3.51754	7.23857	5.59548	9.30555	9.23218	11.0039	9.46447	3.45137	2.96761	7.48884	9.35458	0	2.26239	0	4.06607	3.11508	4.88247	9.57907	0	9.25744	7.66234	7.69366	0	2.56076	2.75572	3.80409	4.58356
ACAA1	ENSG00000060971	63.2727	66.9401	152.645	192.804	131.433	148.972	103.155	96.2885	97.3982	107.135	102.172	111.655	82.6871	74.7442	92.2755	64.643	65.767	67.0331	179.842	165.643	137.948	120.938	96.6161	95.7535	100.856	105.572	92.4018	95.7674	81.4169	70.6053	90.7283	82.3598
ACAA2	ENSG00000167315	52.502	66.6515	60.8001	53.3999	72.6136	52.6242	52.6645	65.5695	42.8068	51.8469	21.609	17.9336	52.3949	50.6532	64.7781	66.0511	54.0559	55.5008	48.078	43.5181	47.9596	50.7357	54.3245	50.4108	37.6646	42.6735	21.483	20.1912	46.5067	43.9844	63.1131	62.8523
ACACA	ENSG00000132142	113.3	83.3994	28.0789	28.0725	52.6742	71.4927	74.1922	82.1315	78.5005	74.0311	35.3966	39.1117	69.5506	75.5647	79.0935	70.6083	103.165	105.025	22.2869	22.9316	66.3667	51.3058	71.0618	67.0574	72.5644	74.9277	35.2337	38.1418	52.2742	34.453	87.4464	79.5628
ACACB	ENSG00000076555	5.85312	6.14826	39.5598	39.0159	18.5972	21.3261	16.7155	21.0133	15.9018	19.6121	3.68381	3.97746	20.9316	21.3714	26.295	26.235	12.3364	12.0369	46.3321	41.1378	17.7081	16.3369	22.004	29.2165	20.6611	15.2319	3.86776	6.09894	19.9523	27.5312	15.944	14.9383
ACAD10	ENSG00000111271	52.8312	47.4863	43.2337	46.4991	50.5243	48.6104	64.4389	50.1467	59.8099	59.0649	42.9778	54.1683	38.1911	39.3118	52.3454	54.2793	48.3588	46.5708	39.5824	40.2099	53.4301	44.0613	51.7734	58.1422	61.3573	60.0243	32.2666	34.102	34.6518	35.4939	46.0762	42.8201
ACAD11	ENSG00000240303	41.6408	37.9832	58.252	55.1033	27.1804	21.8151	65.5854	52.4737	45.8934	42.7347	145.296	171.557	39.0167	37.9758	51.8136	68.6805	30.6075	34.4132	42.1133	54.6461	25.4585	30.0559	56.0965	54.4681	46.2453	50.6126	80.1458	101.735	34.0443	66.6927	39.2002	31.5259
ACAD8	ENSG00000151498	49.9606	48.7883	52.1559	53.4631	30.637	31.6113	51.9253	44.258	53.8764	45.2793	49.0107	48.1557	29.0152	33.9793	57.1811	50.1631	45.9244	44.7249	56.0738	60.8729	30.232	26.1614	45.7617	45.0118	54.032	53.8248	48.1615	44.7568	31.7288	32.6836	46.1113	35.6757
ACAD9	ENSG00000177646	71.9422	60.2627	38.1394	38.8533	58.9672	59.4981	44.4181	53.1264	47.0178	44.2789	33.6033	34.3837	47.9048	45.4128	46.573	44.3869	73.7251	72.5897	36.9008	35.6403	58.8862	58.1874	51.2949	45.7536	41.3223	40.282	32.5522	26.6922	40.931	20.6703	45.4451	46.3413
ACADL	ENSG00000115361	0.05226	0.0723325	0	0	0	0.0419805	0.0306706	0.0619861	0	0.0380818	0.320331	0	7.02926	13.228	0.0347817	0.135698	0.0657943	0	0	0.0463264	0	0	0	0	0.0626095	0.0821126	0.052983	0.328404	13.5133	9.73221	0.035119	0
ACADM	ENSG00000117054	68.5672	64.3777	37.6572	34.4742	82.505	94.0782	65.6676	69.1144	45.0355	52.3625	45.1667	42.0475	71.6203	68.5787	62.7114	54.234	63.7218	70.7242	34.7372	31.9189	85.4606	84.2524	68.4756	63.4235	48.8354	51.2383	45.0885	48.6977	71.3369	47.0477	75.2633	72.6504
ACADS	ENSG00000122971	44.9436	46.2566	43.1681	45.5898	48.858	41.8125	22.3589	22.377	25.9295	31.5317	20.9283	23.486	36.6302	35.7155	30.5651	27.8634	42.9966	41.7637	37.6849	40.8599	43.8852	56.2303	20.2086	25.8733	29.9274	28.3699	23.2066	18.203	39.015	48.2447	28.9381	29.6911
ACADSB	ENSG00000196177	18.082	17.2151	24.7331	20.4596	9.72861	11.7545	17.0529	15.9304	21.8947	19.0028	21.9427	24.7171	22.4936	19.6766	19.0256	20.219	18.883	16.0364	18.3428	22.0514	11.4461	11.9829	16.6596	17.6365	25.0438	19.4196	19.8686	18.4845	19.4863	29.1966	18.1214	20.7838
ACADVL	ENSG00000072778	540.438	558.569	843.675	771.805	1126.41	800.425	391.764	364.236	448.026	410.021	450.868	459.334	198	202.12	427.2	439.767	539.583	482.6	588.795	544.105	869.779	689.311	361.57	394.648	455.09	426.152	405.13	401.02	210.109	224.17	314.648	338.702
ACAP1	ENSG00000072818	225.397	222.03	357.994	324.974	254.503	278.919	238.893	186.764	163.587	172.891	307.838	367.963	306.554	323.093	169.213	170.708	200.771	205.934	344.677	404.244	264.748	234.671	197.953	200.881	154.395	151.99	330.296	286.134	309.367	382.676	161.126	158.662
ACAP2	ENSG00000114331	123.595	112.983	119.598	120.984	131.417	123.59	63.7948	62.9778	91.6136	120.757	135.82	124.154	64.6692	57.3349	88.0672	97.6574	121.127	147.673	124.503	116.974	122.468	129.505	64.342	54.1207	99.9874	104.652	138.233	151.254	67.2702	82.4375	108.026	112.548
ACAP3	ENSG00000131584	185.951	154.31	253.143	300.027	195.507	190.496	267.334	196.901	191.702	168.512	238.824	292.608	126.019	118.555	171.574	153.455	120.545	138.686	196.877	179.55	201.66	200.1	219.65	189.576	190.459	209.811	199.443	202.74	133.606	64.3481	117.949	100.254
ACAT1	ENSG00000075239	52.1743	38.993	25.5735	25.0818	76.8823	81.0235	13.7364	16.5261	20.0375	18.7968	18.6326	19.0293	31.0002	28.5732	18.6673	16.3652	50.5083	36.1941	15.5229	15.605	83.4065	85.1534	14.3999	16.3244	19.2136	20.249	17.0833	19.7981	31.5488	12.9537	17.6586	19.6898
ACAT2	ENSG00000120437	38.1597	34.444	23.606	23.0194	47.1644	76.1878	31.2405	36.966	27.6698	31.3672	38.9982	29.5308	22.6791	18.6225	21.8213	25.1883	34.0499	33.6302	14.8263	14.7531	50.8432	55.3111	39.5922	31.8808	22.9026	22.7772	38.073	37.8678	16.8311	13.9223	24.7368	25.4884
ACBD3	ENSG00000182827	31.8263	36.5662	35.9482	37.4168	41.5073	41.4943	36.3615	36.9381	38.0398	39.8012	37.6234	31.4726	39.677	39.0721	43.8896	36.487	39.6286	37.8673	45.636	42.6133	42.0831	41.1572	36.7459	37.0768	35.777	35.2464	37.1994	42.2839	42.1248	40.9856	46.6272	43.0228
ACBD4	ENSG00000181513	17.5071	16.9981	27.0292	22.4061	18.0597	16.8761	16.1327	11.0955	15.6052	17.6319	24.5053	24.4803	19.0571	17.403	17.043	18.3193	15.4946	13.6905	31.3158	31.4093	13.7045	13.8064	13.9039	17.4911	19.2211	17.3668	24.1602	22.5942	19.8252	13.8957	14.9256	14.2424
ACBD5	ENSG00000107897	25.3461	22.6762	31.9496	29.6296	34.937	34.0042	22.5429	19.8355	22.0727	21.8209	30.1111	28.0316	23.509	22.4462	21.9125	26.5064	24.0149	22.574	35.9252	33.9109	29.1541	32.3389	20.9602	22.7239	23.0403	21.3493	26.8624	29.228	25.544	39.8136	28.025	25.7477
ACBD6	ENSG00000135847	43.7939	50.4519	22.6993	21.0652	28.8633	27.7491	27.8796	31.055	24.1494	30.3131	21.302	23.1072	48.8143	41.6681	33.6339	34.1055	43.0953	41.533	15.1114	16.5385	27.2519	40.526	33.2775	32.4628	21.6629	25.537	18.9679	20.7364	42.1498	51.2112	31.2559	32.9385
ACCS	ENSG00000110455	62.921	54.2855	136.262	138.546	53.803	43.3658	65.2364	48.6591	69.3629	68.2807	129.841	168.19	165.227	159.19	124.171	134.794	44.8122	38.7641	110.389	114.287	50.7631	56.7141	48.2252	65.8945	81.3298	66.347	91.8195	94.2051	147.418	188.243	92.1524	87.264
ACD	ENSG00000102977	41.9125	42.3868	25.3891	22.4926	35.2364	33.1226	27.4195	26.9019	26.4635	27.7997	18.419	18.1827	22.2203	22.1982	24.5906	24.9232	47.8982	45.1479	28.6071	27.3789	39.2144	32.5064	27.4737	28.0536	20.3475	23.4431	25.2199	23.0352	21.6044	16.4459	23.3893	24.9591
ACE	ENSG00000159640	0.05226	0.253164	4.0019	4.84455	21.9834	26.7415	0.766765	0.30993	1.0087	0.571227	3.14992	0.284104	92.1606	84.2861	1.49561	1.22128	0.263177	0.0384565	1.4256	0.880201	25.2532	18.9419	0.793315	3.19782	0.751314	0.574788	0.423864	1.31362	90.187	88.1103	0.913095	1.02063
ACER3	ENSG00000078124	19.9492	19.3432	84.1056	83.0836	65.3005	65.8652	28.5497	22.129	30.0735	29.7785	48.2013	47.1069	24.1295	23.2279	27.6114	27.7629	23.88	24.5322	64.3394	79.8301	62.822	68.5381	24.9268	22.424	38.3734	25.3728	42.7043	52.638	26.723	27.9684	34.1599	46.5278
ACIN1	ENSG00000100813	359.236	371.433	326.494	334.274	288.082	278.452	454.232	438.908	483.551	448.476	357.199	381.689	290.309	293.816	454.705	408.736	374.795	370.815	378.117	351.245	292.432	246.984	427.889	419.475	515.709	511.421	370.063	350.091	266.042	306.427	387.134	353.236
ACLY	ENSG00000131473	209.354	199.276	215.315	206.11	252.245	289.539	202.549	238.832	177.116	177.004	186.262	162.697	155.542	152.783	207.508	191.561	215.838	193.628	228.619	222.645	261.207	254.135	230.98	209.457	163.536	169.604	248.384	233.636	141.191	103.047	225.113	223.472
ACN9	ENSG00000196636	13.1173	10.7052	6.16687	4.62828	10.2661	10.4951	10.0293	13.513	8.72228	10.244	5.39224	4.87713	27.9608	25.3811	9.21715	8.86561	10.1652	9.11419	5.6549	5.65182	9.03368	13.0621	10.8141	7.55849	8.01402	9.73034	4.29162	5.86436	21.2655	10.3567	11.8	11.8764
ACO1	ENSG00000122729	15.4167	16.6003	10.628	9.29981	15.641	20.1506	27.8796	28.0177	26.7602	22.3159	7.79473	5.63474	36.0054	36.1702	35.0947	28.2705	25.4295	11.7677	12.7829	12.0912	16.3735	13.9552	28.9769	30.1855	26.1708	23.2379	6.62287	8.72617	27.7892	14.208	37.8934	34.6087
ACO2	ENSG00000100412	112.27	102.063	102.556	109.043	278.191	310.595	68.6414	83.7066	57.4258	55.3569	53.845	47.7281	71.4731	75.4601	78.3836	63.5171	112.137	97.4114	100.79	98.0637	285.266	268.481	77.405	74.3925	56.9196	54.7662	61.1169	58.6141	60.7025	43.1871	73.2422	75.8732
ACOT11	ENSG00000162390	40.2846	32.8093	25.5308	26.7463	9.05835	12.6281	9.13984	6.95298	12.6259	13.6462	36.5957	39.4048	41.7358	49.1708	12.1785	15.8694	37.4916	40.8631	35.3022	38.7645	12.8288	9.94246	10.5219	15.1524	10.0883	8.79385	26.7379	28.5458	49.9714	47.4364	11.8973	14.7996
ACOT13	ENSG00000112304	19.3937	19.8831	15.4762	15.529	21.1605	23.6606	26.6485	26.411	23.7359	23.8956	22.8519	22.0905	26.1547	22.7017	25.6049	22.179	24.0169	23.3162	16.5285	16.9351	25.6792	19.8343	24.6178	22.4119	22.803	25.1794	25.6756	26.9423	20.9893	14.9153	27.8058	25.9765
ACOT2	ENSG00000119673	29.4104	34.8404	22.5609	21.2468	42.7021	43.0249	26.462	26.328	19.8898	27.0251	16.6748	19.2836	57.1783	52.1595	32.3289	25.9545	43.5157	25.9835	17.0697	21.6525	42.3305	61.8999	27.0245	26.7769	18.0441	18.3398	20.2384	18.2945	55.4297	60.9913	33.9152	34.1503
ACOT4	ENSG00000177465	4.33758	4.44845	9.57832	11.0733	4.13869	4.82775	3.83382	3.53321	3.73812	4.41749	6.24646	3.74071	5.85772	5.53921	7.30415	7.10154	5.49382	1.46135	13.4938	16.3995	4.00356	5.99145	2.56199	2.66485	4.25745	5.09098	10.7026	9.80521	5.67645	3.64307	8.04226	9.60321
ACOT7	ENSG00000097021	38.872	35.1583	32.315	35.5019	33.8781	42.8285	28.6546	35.8069	19.9289	23.5163	12.3151	9.36645	45.329	48.5437	31.0614	25.907	46.079	35.315	32.0081	33.2003	38.1031	43.5724	29.2533	25.4324	20.8296	21.9097	16.199	18.9743	41.9617	21.3734	29.6935	37.6014
ACOT8	ENSG00000101473	26.9358	26.2039	36.6482	41.8163	39.8088	46.0924	21.9543	21.0356	19.3439	23.1998	18.0886	21.5342	11.6436	11.5658	21.8429	21.5208	29.7903	26.3385	38.9052	32.7129	46.1416	35.0757	22.7627	24.2318	22.9401	24.5853	22.1861	20.8832	11.3461	10.7616	24.1493	24.1709
ACOT9	ENSG00000123130	20.9557	23.1826	61.0782	78.8537	53.1042	55.6237	37.6328	32.6047	31.2697	31.5698	55.8444	55.5424	24.2509	21.8675	36.6947	37.5884	22.8961	22.7278	57.8795	61.1508	52.4056	55.9326	29.5197	32.5112	28.6752	32.5987	53.3539	57.3769	25.2899	19.7767	35.4	34.7478
ACOX1	ENSG00000161533	35.3194	36.0404	119.118	113.624	46.4603	48.1554	50.7522	47.3958	48.5523	44.5835	53.0965	51.8012	40.0184	40.9608	57.2799	47.858	39.9592	52.9438	127.969	145.544	47.221	43.4581	49.4857	47.7333	57.5857	45.513	67.4786	69.7282	41.713	48.5059	52.6821	51.9376
ACOX2	ENSG00000168306	0.10452	0	0.328025	0.778589	7.84738	10.747	0.0613412	0	1.89873	3.19887	0.0533885	0.189403	29.9134	26.2906	0.765197	0.407094	0.361869	0.0384565	0.332641	0.0463264	10.0089	7.36837	0	0	2.25394	2.09387	0.052983	0	24.9933	26.1781	2.24762	3.0155
ACOX3	ENSG00000087008	18.7091	18.5171	11.8745	12.1114	26.1759	30.5198	15.7954	16.1784	15.7832	18.6982	8.75572	9.7069	14.2928	14.0547	15.93	15.9219	15.2314	13.729	10.7871	9.35793	26.947	31.5202	16.0751	14.6809	12.8976	15.2319	9.32501	7.13106	13.8099	12.5946	16.1196	14.8455
ACP1	ENSG00000143727	86.9256	96.2926	53.0574	51.1291	67.079	69.4227	65.4535	77.229	66.7035	79.2064	59.5816	61.698	86.0334	79.0895	64.328	70.8322	93.7559	104.181	48.0001	51.5979	64.6149	95.9946	74.4037	60.7049	56.1889	62.0866	62.1077	59.9633	74.4158	110.148	71.6116	66.8787
ACP2	ENSG00000134575	16.5664	16.2748	30.1127	38.2672	41.9523	38.0519	25.8115	24.7944	27.2058	27.4189	17.4047	16.9696	24.7282	23.9153	31.8068	28.4966	22.8964	26.3346	35.1891	36.9921	34.8515	36.3361	25.4879	28.1874	26.847	29.3823	14.9942	17.3749	23.5293	15.9103	26.1999	29.3199
ACP5	ENSG00000102575	8.15256	18.047	308.278	339.681	9.72861	11.1248	1.90158	1.17774	51.5623	34.0071	10.4108	7.05526	0.195257	0.0826747	21.2864	16.0124	10.4942	12.6137	345.756	412.935	6.6726	6.81016	2.17118	5.08745	61.9164	36.3348	16.1598	12.8078	0.0847232	0.208176	51.4143	100.207
ACP6	ENSG00000162836	23.0467	26.6545	5.70763	5.06083	1.28998	1.97308	7.23826	7.5623	13.9438	15.5755	1.33471	2.08343	8.08365	8.55683	10.678	13.5246	24.2123	25.2274	5.60738	6.76365	2.30975	1.19085	6.51353	7.99456	11.0193	12.7685	0.741762	1.40745	6.90494	14.4682	11.4488	10.2527
ACPL2	ENSG00000155893	7.89126	8.96923	2.49299	3.20086	2.25747	1.30139	8.25039	9.11195	5.39951	6.66432	1.8686	0.947015	9.25519	9.34224	3.2347	4.74944	7.56634	7.19136	3.13633	1.7604	1.8478	1.56299	8.22542	4.79674	4.19484	5.41943	1.00668	1.8766	8.21815	4.73599	3.72262	3.38664
ACPP	ENSG00000014257	3.55368	1.84448	9.38151	12.7169	57.6729	64.7339	0.766765	0.929791	1.89873	3.08463	11.1048	10.4645	0.0390514	0.206687	2.19125	2.44257	1.80934	2.42276	6.27266	2.96489	51.841	54.444	0.960328	0.823682	1.18958	1.76542	3.49688	6.00511	0	0.104088	2.52857	3.94335
ACRBP	ENSG00000111644	15.8348	13.1645	8.46304	7.61287	33.1633	26.4477	12.9737	8.36812	8.06959	7.50212	8.11506	4.92448	4.25661	5.24985	16.1039	15.6053	15.8564	13.9597	12.8304	11.5353	27.1524	25.6776	7.76613	9.59347	8.13924	8.37548	8.21236	10.1805	3.98199	3.07059	9.62262	9.32486
ACRC	ENSG00000147174	1.14972	1.55515	2.55859	3.24412	3.4937	3.48438	6.53284	3.71916	3.97546	3.38928	4.05753	3.40925	4.0223	3.88571	7.30415	2.39733	2.20411	2.07665	5.36978	5.46651	3.74692	2.00955	5.5532	3.34318	4.32006	7.8007	6.78182	5.39521	5.80354	1.50927	4.2494	2.64436
ACSBG1	ENSG00000103740	1.6164	1.41699	1.97602	1.47586	3.09757	2.98733	1.67891	1.88624	2.36332	1.92846	7.87107	5.72707	2.43603	2.02429	1.34536	1.50127	1.96264	1.01217	1.43891	1.88826	2.61155	3.12225	1.66805	1.6619	4.43964	2.40877	5.54414	6.16837	3.02885	1.65239	1.40617	1.61445
ACSF2	ENSG00000167107	28.952	30.235	23.2078	19.7242	46.1706	41.6866	15.8144	15.1246	16.9699	20.4499	17.9263	18.07	38.6316	37.6282	15.5297	15.8251	24.1225	23.7476	20.4641	19.8277	39.6563	39.0747	16.2421	14.6179	16.1533	18.3932	23.9483	22.0031	40.3159	53.88	20.007	20.7272
ACSF3	ENSG00000176715	85.6635	83.4326	52.0628	64.7872	66.4931	68.2594	73.4466	66.5792	78.1018	63.2048	60.564	71.2387	66.3687	72.7343	64.8104	59.0762	71.4704	69.6051	44.6347	39.963	68.6975	64.3035	66.4309	68.8312	68.9512	64.8242	46.1673	48.396	71.5716	61.9213	55.5566	55.3122
ACSL1	ENSG00000151726	81.4733	64.7737	107.92	154.247	93.5236	87.0255	30.6399	24.8564	41.7127	45.5839	117.668	111.464	24.3681	16.7003	45.2857	49.5751	68.7879	68.1833	93.8047	65.9688	75.6057	90.095	25.4696	19.4292	43.7014	33.7072	112.43	124.371	20.2065	54.9583	44.5661	43.0985
ACSL3	ENSG00000123983	30.5721	28.8245	37.1324	42.0438	44.5043	59.8641	43.0888	46.4276	33.6431	30.5797	34.6492	27.4161	38.9733	36.2942	39.2685	33.3189	39.345	35.4569	38.3487	34.9764	46.2976	48.6015	44.1333	39.1007	38.317	35.5547	29.3526	29.0872	30.0344	31.4865	48.1833	42.4026
ACSL4	ENSG00000068366	61.0397	61.2117	467.685	383.455	88.7937	97.3947	73.1494	71.5319	100.277	56.3611	269.751	163.261	40.4573	44.1896	189.56	124.933	72.0941	38.3796	686.69	889.845	87.4624	96.347	87.8074	89.3453	163.89	87.6962	518.847	460.729	43.0394	35.9623	249.345	401.292
ACSL5	ENSG00000197142	93.6786	83.433	77.8055	71.4109	59.7304	59.0665	45.2358	48.7303	45.5701	42.0054	39.3789	36.4265	102.346	106.179	53.0055	52.1741	85.4852	87.1182	94.0276	104.652	58.5654	51.1156	43.548	41.0363	43.0891	46.4618	53.5674	53.5618	96.0189	78.6716	60.7162	59.8155
ACSM1	ENSG00000166743	0.41808	1.30198	2.6242	3.84969	0.0537492	0	9.50789	10.3517	18.6906	16.8702	2.3491	1.98873	0.27336	0.330699	6.85199	11.4439	1.87514	0.846043	5.17969	4.63264	0.0513277	0.0744279	11.6492	16.7159	21.4125	15.5603	3.02003	4.03468	0.127085	0.260219	4.425	4.63923
ACSM3	ENSG00000005187	12.868	24.6288	22.2794	19.3912	1.51089	2.00834	80.0073	110.277	225.42	193.489	41.8577	55.4463	5.00874	3.52442	111.523	164.142	45.7297	27.5341	25.2375	24.345	2.74193	2.53353	102.925	147.578	191.461	178.3	37.6264	39.7407	4.34079	5.87367	99.1628	97.5454
ACSS1	ENSG00000154930	172.144	170.849	82.6623	70.8516	47.5681	53.3991	117.683	114.86	114.636	108.457	44.8998	63.0712	140.468	144.846	81.9456	77.3932	165.341	149.634	70.4885	69.0263	56.3065	35.9487	105.511	102.863	102.617	120.213	38.8895	35.5615	129.372	172.63	94.2244	89.0269
ACSS2	ENSG00000131069	42.1216	40.1445	84.3024	91.5707	79.9788	106.337	26.9901	16.8602	30.4983	28.8279	54.5631	55.1163	25.3053	24.5131	34.9208	35.1911	39.8713	39.0333	79.7388	81.6271	82.6376	72.6417	17.7034	26.8908	31.5552	30.669	52.4532	50.6212	18.7662	23.6279	27.2875	26.9539
ACTA2	ENSG00000107796	17.9001	16.269	15.1547	19.96	34.4903	30.0706	12.6044	14.6318	2.01265	5.15171	4.92883	3.66684	6.34625	4.87698	13.3047	11.6049	33.8824	25.4424	17.4755	14.4446	33.3841	13.0301	16.4458	12.1236	4.37077	6.86133	8.35913	9.81741	16.2961	7.07068	11.0959	12.0008
ACTB	ENSG00000075624	2381.14	2338.86	6824.43	7883.01	11441.7	11987.9	2215.65	2336.11	1498.47	1487.64	4569.19	3613.32	3196.53	3161.66	2281.24	2013.05	2449.62	2311.52	7000.67	7414.78	10814.3	11626.2	2403.98	1939.41	1757.38	1395.74	5276.05	5340.5	3560.94	3455.37	2348.9	2754.18
ACTBP11	ENSG00000188460	0.0543504	0.144665	0.170573	0.450716	0.149423	0.358933	0.475701	0.141948	0.0593352	0.366728	9.49141	0.857522	0.299915	0.124012	0.311644	0.121676	0.222056	0	3.25893	1.31891	0.312072	0.529927	0.197494	0.0537816	1.07375	0.558776	1.92858	9.24646	0.498596	0.10617	0.247238	0.347015
ACTBP2	ENSG00000213763	14.742	16.8896	45.4255	54.7677	81.5623	83.9613	12.7025	11.4922	7.67027	8.88868	40.7226	22.0806	20.6973	21.2838	14.0935	12.7823	19.2586	18.2807	56.3917	50.7904	72.7852	76.484	15.002	11.4661	9.64437	8.39026	33.3856	45.3883	21.321	20.5724	13.1156	13.6036
ACTBP9	ENSG00000266920	0	0.0361662	0.161388	0.152257	0.108036	0.374885	0.0993727	0.0619861	0.234968	0.114245	7.22507	1.26853	0.0495953	0.0413374	0.0918236	0.0859422	0.0930989	0.0384565	1.4717	1.20866	0.0533808	0.254171	0.111899	0.0484519	0.548459	0.314081	1.02522	6.12099	0.131745	0.0895155	0.238458	0.132218
ACTG1	ENSG00000184009	2642.04	3109.82	3154.17	3403.33	4866.77	5338.68	2173.4	2270.61	2178.59	2508.28	2725.61	2531.47	5080.04	4885.82	2649.35	2824.05	2782.4	2834.97	2991.78	3344.74	4853.89	5028.05	2345.35	2402.31	2085.6	2158.28	3078.62	2833.64	4040.65	5500.87	2724.74	2506.65
ACTL6A	ENSG00000136518	87.2125	80.263	40.8765	33.5771	51.7449	54.4293	72.678	85.2903	58.8487	68.6341	48.5734	43.7691	56.2634	52.9056	64.4508	61.5703	89.6694	94.1049	32.241	35.6917	53.1514	63.4361	73.215	57.9882	58.3433	59.3477	46.6192	52.3209	49.7524	25.9538	71.7387	78.0156
ACTN1	ENSG00000072110	277.264	285.989	178.744	235.415	197.543	210.623	159.316	197.727	181.874	203.541	106.313	104.446	289.652	296.561	214.712	202.126	312.854	251.19	162.277	104.707	223.618	215.737	189.965	162.976	184.63	201.584	102.024	122.512	293.885	256.655	237.988	209.191
ACTN4	ENSG00000130402	415.054	389.724	706.588	720.571	854.354	858.125	456.931	492.993	461.197	381.682	495.95	441.974	532.808	567.135	537.231	486.524	399.03	379.066	811.365	824.855	734.295	843.255	461.519	492.787	387.83	369.512	610.196	581.14	557.192	585.268	472.676	471.898
ACTN4P1	ENSG00000213493	3.58504	3.29366	7.28674	7.79757	7.20454	7.49393	3.91664	4.38675	3.76838	2.90983	4.33355	3.5461	5.16963	4.56488	5.31777	3.19207	3.74139	2.98691	7.83892	7.77033	4.98341	8.12604	4.19622	3.97838	2.80616	2.40467	4.64237	4.89932	4.84955	5.26996	3.26467	3.14169
ACTR10	ENSG00000131966	33.969	31.0668	30.8343	33.263	42.1931	41.5606	35.4552	28.5756	26.0482	30.732	37.4254	36.4127	30.5382	28.8535	33.4948	34.6483	37.2067	35.8799	32.5038	36.4589	37.6745	39.3724	29.3526	28.4412	27.6734	30.3406	40.9029	43.537	27.7468	23.0034	36.1375	36.7427
ACTR1A	ENSG00000138107	76.1428	76.7809	136.786	150.008	182.21	181.062	91.6744	96.7602	85.7394	78.639	106.349	92.5707	76.0331	74.9446	103.789	89.9227	94.4148	90.6992	152.112	151.997	161.99	155.132	91.5652	81.8837	83.9594	84.0024	121.864	113.909	72.7772	62.869	94.3037	102.991
ACTR1B	ENSG00000115073	105.931	93.6706	90.2068	93.6902	88.4174	97.7305	73.18	68.6186	72.033	69.0854	66.8424	75.6665	86.7723	84.4109	77.3197	79.2477	85.6642	100.025	87.5711	87.5106	83.3049	79.6007	65.01	69.1893	60.7312	65.8543	58.4402	55.3596	79.5127	65.4192	72.2047	74.97
ACTR2	ENSG00000138071	606.057	580.743	907.434	932.192	1204.3	1243.79	419.419	473.044	388.264	440.23	680.991	574.734	437.477	425.219	464.528	467.259	650.889	614.843	874.41	852.815	1165.31	1358.65	472.051	416.429	385.481	362.497	798.721	879.541	447.114	381.074	546.885	563.504
ACTR3	ENSG00000115091	186.255	186.943	465.926	476.813	517.229	575.394	194.237	196.133	164.537	178.87	357.383	272.267	294.018	276.588	217.003	217.013	205.805	186.783	596.805	696.75	505.778	513.218	206.178	185.232	202.792	179.827	532.373	549.985	293.396	193.291	251.628	289.998
ACTR3B	ENSG00000133627	16.7739	13.9989	7.7427	8.16956	5.19164	4.89828	10.3737	13.5402	13.2318	12.4032	2.92569	4.74028	7.33503	7.01826	15.2556	14.6871	14.9886	13.1913	6.9541	7.79071	5.27136	5.64871	9.54984	9.50868	13.6213	11.4945	3.29289	4.32368	7.14174	7.25804	16.6127	13.702
ACTR5	ENSG00000101442	19.5452	22.7486	19.9439	21.2814	18.006	18.1356	22.8803	21.0753	24.5055	23.8392	17.2979	20.1714	10.1143	9.17689	19.4082	18.6359	22.2056	19.2667	20.4337	23.1632	17.9647	18.4209	21.67	19.9622	18.7829	23.1557	16.2128	14.2152	9.78553	8.5352	19.2452	16.8404
ACTR6	ENSG00000075089	18.2387	16.9316	13.6458	15.442	12.2011	12.1324	21.3559	19.0297	19.818	22.8491	15.0022	14.2052	17.0264	16.4109	20.261	19.5405	18.0276	18.0745	14.161	17.0944	10.6762	12.4667	19.8746	15.5046	21.2872	27.4404	15.6178	15.2004	15.2925	8.87296	21.0363	22.2683
ACTR8	ENSG00000113812	31.5128	32.6581	37.9853	39.2322	28.5946	30.058	39.1664	43.9481	41.772	40.2525	35.9305	34.2819	29.3276	28.7708	46.0509	39.3072	35.1013	38.9949	40.107	43.2225	28.6922	33.3065	40.9601	41.0387	38.8861	39.4962	54.3606	47.2433	27.8739	27.9476	46.4274	41.9851
ACVR1	ENSG00000115170	7.73448	8.71606	27.8165	25.9097	15.426	12.2163	19.8439	14.5047	12.0451	9.33005	34.4356	26.1376	25.7739	28.8948	20.6951	23.0687	9.67176	4.69169	37.9211	38.2656	10.7275	11.6852	14.2379	17.152	14.4628	13.4254	33.0614	32.0898	23.2989	21.39	18.297	22.9642
ACVR1B	ENSG00000135503	0.62712	3.83362	73.6744	87.4615	32.4645	31.4014	34.167	32.8526	36.6098	36.0254	33.9551	26.7058	20.8535	20.6273	34.2947	36.729	4.07925	0.884499	120.178	119.337	32.4391	33.9391	32.4841	32.3659	36.3761	25.5781	45.5654	48.3223	21.3079	27.5833	28.0601	31.4076
ACVR2A	ENSG00000121989	0.7839	0.831824	1.96815	2.81157	2.63371	2.93863	1.10414	0.619861	2.31407	2.20875	2.98976	2.9831	21.6735	22.1957	1.73908	1.80931	0.559252	0.961412	2.32849	2.40897	1.74514	2.56776	1.37786	1.50201	2.56699	1.68331	1.00191	1.31362	25.8783	50.3197	1.75595	1.15981
ACVR2B	ENSG00000114739	4.28532	5.4611	0.984074	0.605569	1.71997	1.80516	8.09704	8.05819	3.79746	3.38928	1.28132	0.947015	3.74894	2.7696	5.8781	5.60886	5.7241	7.26827	0.522721	0.231632	1.28319	1.89791	6.01249	6.15339	3.56874	3.32556	0.158949	0.797553	2.41461	4.63191	4.03869	3.80417
ACVRL1	ENSG00000139567	0	0.180831	12.0057	26.6883	56.9204	59.9456	0.122682	0.123972	0.296676	1.10437	8.32861	5.77679	0.859132	0.454711	4.31293	6.37781	0.0657943	0.0384565	13.4007	6.30039	53.9967	42.4984	0.292274	0.629874	0.500876	0.533732	3.65583	4.55075	0.635424	0.780658	1.40476	2.27322
ACY1	ENSG00000243989	27.3268	24.3041	7.60624	7.19027	26.1759	29.2528	28.9687	37.6962	28.3332	35.4614	4.95125	5.38993	24.8988	21.6484	23.6529	18.1564	30.7026	23.6803	6.4309	8.12704	27.7955	23.4593	33.6783	33.4347	32.1869	31.2278	5.00742	4.96407	27.2737	14.7503	27.1115	26.3193
ACY3	ENSG00000132744	3.03108	2.53164	15.0235	7.52636	9.56736	7.64044	0.0613412	0.0619861	0.652688	0.456982	0.587274	1.13642	7.14641	5.66322	0.0347817	0.0904654	1.51327	1.57672	1.37808	0.833875	8.1611	9.56399	0.417534	0.0484519	0.313048	0.533732	0.741762	0.516064	9.23483	6.29731	0.105357	0.463923
ACYP1	ENSG00000119640	14.4833	13.9276	12.6618	11.8086	9.76516	8.47753	16.0745	16.921	11.7347	8.66133	15.1623	15.4837	13.8433	13.6219	13.8713	10.6297	13.5086	18.7806	14.745	15.2919	11.132	8.77245	15.0312	15.2623	12.5845	15.3846	15.0122	17.7807	14.2992	5.25643	9.65914	11.1249
ACYP2	ENSG00000170634	8.6229	7.73958	4.98598	4.45526	2.20372	2.51883	6.13412	4.83491	4.45014	6.09309	4.21769	4.64037	7.30262	7.02735	5.11291	3.93525	6.08597	5.30699	3.56401	4.40101	2.72037	2.53055	5.13567	3.87615	3.44352	5.46049	4.02671	3.61245	6.31188	7.39023	6.04047	6.17018
AD000090.2	ENSG00000236144	32.558	44.0505	24.5363	27.2705	18.7585	15.9354	58.0236	49.6508	74.8342	66.0822	36.3501	43.7137	42.8504	43.6523	54.0333	60.7005	34.6344	33.5148	16.077	18.5403	18.0453	19.3513	51.4636	60.0377	76.1845	61.4543	22.1548	22.8213	38.1797	57.331	48.1759	41.4724
AD000092.3	ENSG00000240616	4.80165	5.77864	1.43544	0.773831	1.62753	1.39417	3.78843	4.05823	3.8562	4.92969	2.86002	2.18476	4.20662	3.33717	4.72474	3.77965	5.18854	6.18419	1.52587	1.21514	1.82419	1.67054	4.25008	4.55835	3.39218	5.22482	1.20271	1.93665	3.80068	3.63058	4.49559	4.25742
AD000671.6	ENSG00000267120	0.874832	0.418082	10.918	13.2641	12.8283	14.6298	2.14387	2.5092	4.66375	3.48906	9.96177	7.41039	1.94828	2.63608	4.92404	1.94094	1.48827	1.31829	11.8734	12.5341	15.4219	14.1778	2.62587	5.16206	3.26008	2.73887	8.79041	7.17235	1.92957	4.23741	3.91191	2.61189
ADA	ENSG00000196839	46.9295	41.9528	13.9083	12.1979	31.5508	30.9396	176.571	143.188	80.9333	81.0381	22.2096	37.5018	100.44	99.0443	42.8858	35.5529	43.9177	43.8404	5.36978	3.56713	34.2356	30.1433	180.625	106.303	59.7921	77.8838	17.2195	13.1362	99.8463	81.865	54.3292	55.2069
ADAL	ENSG00000168803	8.57064	10.8499	5.05158	3.37388	10.8036	11.2088	10.3053	10.4137	11.6297	11.1199	5.49902	5.49269	6.71685	6.15927	9.77365	11.3082	9.70466	9.26801	5.17969	4.95692	12.524	11.9085	11.9415	10.8532	13.7115	12.399	5.98708	5.53596	6.3966	6.97388	10.3601	8.95372
ADAM10	ENSG00000137845	143.819	133.996	201.932	225.099	147.649	152.305	90.1102	88.5161	87.5788	81.3809	360.319	288.84	151.441	154.354	90.2932	105.935	129.977	128.598	208.233	201.844	139.303	135.719	90.6049	82.6104	98.2156	87.6141	438.328	402.014	176.902	168.206	110.52	126.094
ADAM11	ENSG00000073670	1.98588	1.77215	3.67388	4.45526	6.07366	4.49191	3.37377	2.41746	4.2128	4.30325	5.97952	10.1331	16.0111	15.6669	2.15646	4.38757	1.38168	1.42289	2.66113	2.03836	5.23543	9.15464	1.96241	3.9246	1.9409	2.66866	4.45057	4.83223	20.2912	23.8881	1.68571	1.71652
ADAM12	ENSG00000148848	0	0.216997	2.09936	1.21114	0.268746	0.0419805	1.0428	1.42568	1.36471	1.06629	0.213554	0.236754	0.351463	0.0826747	9.53018	1.99024	0.197383	0.0384565	2.70865	4.81794	0	0	1.12734	2.6164	2.19133	1.56014	0.211932	0.18766	0.127085	0.260219	5.02202	18.6033
ADAM15	ENSG00000143537	126.521	121.055	119.795	165.58	251.601	253.31	63.8562	71.9038	70.9525	75.9732	81.0972	84.8999	94.8169	83.0054	88.5194	101.864	136.241	124.565	81.5707	71.8986	249.992	255.103	63.1729	64.0049	60.7312	72.218	84.9317	88.2	100.228	51.3673	83.6325	80.7695
ADAM17	ENSG00000151694	33.7683	35.8368	63.0838	79.0224	67.925	68.9835	57.7107	46.3203	43.6375	42.0915	106.133	112.238	41.1989	44.3376	50.5771	55.3223	34.3528	39.1702	66.9055	63.4977	58.6132	68.0171	42.2248	37.9717	40.0338	42.7146	78.6352	93.6928	43.0381	48.6386	49.068	44.7704
ADAM19	ENSG00000135074	0	0.361662	222.073	202.995	0.214997	0.167922	5.98077	4.15307	7.2389	5.59803	63.7459	49.1501	0.82008	0.826747	12.4866	24.878	1.1514	0.076913	293.294	292.829	0.153983	0.0744279	6.34652	12.7913	8.76533	7.88281	151.849	118.882	0.635424	0.416351	12.2565	13.3146
ADAM1A	ENSG00000229186	9.82488	8.5714	8.00381	7.82914	4.35369	5.54142	19.4452	14.9386	19.1653	17.8604	10.0904	10.9854	9.84096	8.47416	13.6692	14.2483	8.25718	9.84486	6.08258	7.08794	5.49206	5.47045	16.4508	15.9407	16.7167	16.3404	7.4706	7.97553	8.55704	8.69133	10.4655	10.763
ADAM22	ENSG00000008277	17.4026	11.754	1.83694	1.90322	0.429994	0.167922	8.28106	7.43833	6.58621	5.55995	0.800828	0.852313	22.7279	23.893	12.3475	8.82038	7.73083	11.3831	2.04337	1.94571	0.205311	0.409354	6.55528	5.86268	7.82619	7.26696	0.794745	1.12596	14.996	9.31585	18.7184	15.6806
ADAM23	ENSG00000114948	0	0	4.98598	3.63341	21.9834	16.0785	0	0	0.415347	0	0.0533885	0	0	0	0.347817	0.271396	0	0	7.17554	11.5353	19.2992	18.3465	0	0	1.06436	0.451619	0	0.281489	0.0423616	0	0.877976	1.67012
ADAM28	ENSG00000042980	22.106	18.6618	70.6565	67.9102	28.9171	32.241	39.5651	26.0961	31.507	28.1805	134.432	183.484	206.855	208.671	18.156	18.3645	10.4284	5.69156	59.9704	78.8012	33.0037	35.651	30.0624	29.1196	29.4265	26.0707	97.0648	98.4275	170.463	290.041	24.4077	29.8303
ADAM32	ENSG00000197140	0.2613	0.180831	0.26242	0.302785	0.322495	0.377824	0.0920118	0.0619861	0.178006	0.190409	0	0	12.0278	11.1198	4.73031	4.88513	0	0	0.14256	0.185306	0.410622	0.520996	0.0835068	0.0484519	0.563486	0.0821126	0.105966	0.0469149	11.4376	16.1336	3.47678	4.12892
ADAM8	ENSG00000151651	10.661	9.51172	841.056	1071.32	328.73	413.717	27.1435	15.1246	85.0867	85.3794	63.1586	66.1016	72.0109	73.3325	44.7988	65.4517	4.86878	5.30699	1189.14	1162.12	315.563	289.285	19.0813	29.6525	83.2707	61.1328	55.5792	56.8609	86.926	124.697	36.278	28.2993
ADAM9	ENSG00000168615	1.88136	1.48282	25.5859	37.7616	63.5853	61.9212	1.80957	1.42568	2.78876	3.84626	13.7742	13.6844	11.6764	11.5745	3.89555	5.247	1.84224	1.99974	16.632	9.72854	57.5897	73.572	1.8789	3.00402	2.06611	2.01176	5.82813	8.53851	11.5647	22.2227	4.21428	5.93822
ADAMDEC1	ENSG00000134028	0.2613	0.108499	1.04968	1.55718	1.02123	1.34337	0	0	0.237341	0.114245	9.07605	8.71254	0	0	0	0.135698	0	0	1.28304	0.277958	1.59116	1.22806	0	0	0.125219	0	5.72216	5.91128	0	0	0.105357	0
ADAMTS1	ENSG00000154734	0.05226	0.0361662	7.47897	6.79102	0	0.0419805	9.75325	11.5294	28.5996	30.9986	0	0	6.40444	6.24194	16.7648	17.4146	0	0.922955	5.55986	5.42019	0	0	15.0312	15.8438	29.7395	33.543	0	0	4.70214	2.70628	15.628	14.7992
ADAMTS10	ENSG00000142303	24.9803	18.5171	7.61018	7.13706	7.84738	5.7933	6.04211	5.7647	6.40821	13.976	17.3513	24.0068	59.6706	57.2531	12.1388	14.6102	22.0411	36.7259	2.94625	4.63264	4.97879	8.14986	9.72854	38.5192	8.3903	5.00887	13.6166	14.9189	76.505	122.772	7.62083	7.97948
ADAMTS13	ENSG00000160323	1.09746	0.940322	3.87069	3.59016	3.43995	2.18298	10.5995	8.98798	5.75552	6.39775	6.46001	7.81287	9.52855	9.63161	7.16503	4.79467	1.08561	1.23061	2.70865	2.40897	3.02833	2.30727	10.8559	10.4656	5.00876	5.91211	5.03338	4.92606	7.92162	7.44227	4.38988	3.85056
ADAMTS14	ENSG00000138316	69.349	82.2626	121.304	95.9827	4.29994	4.57587	138.202	143.808	163.053	118.587	155.948	220.844	4.18007	5.49787	136.935	190.837	86.8814	118.446	89.4804	100.945	5.08144	5.20996	158.412	274.916	92.349	134.222	204.249	119.821	2.7535	3.69512	134.33	117.744
ADAMTS3	ENSG00000156140	0	0	0	0.0432549	0	0	5.09132	2.85136	1.24604	1.56135	0	0.142052	6.63874	5.82857	8.13891	8.82038	0.0328971	0	0	0.0463264	0	0	6.30476	8.47908	1.00175	0.862182	0	0.0469149	3.05003	5.51665	9.20119	12.1548
ADAMTS7	ENSG00000136378	0.90044	2.63218	75.4306	69.3428	8.63481	5.07334	71.6637	84.8564	38.4742	45.889	8.40122	3.03092	33.6842	35.298	55.7293	40.514	6.04946	5.36545	103.154	127.298	8.25606	8.61652	74.344	48.2435	40.5534	42.8636	12.1151	7.69592	41.9126	33.3024	74.9876	79.6681
ADAMTS8	ENSG00000134917	0.05226	0	0	0.129765	0.483743	0.125941	0	0.123972	0.0593352	0.380818	9.28961	16.4307	0.117154	0.206687	0.139127	0.180931	0	0.0384565	0.190081	0.231632	0.153983	0.55821	0.167014	0.484519	0.500876	0.164225	2.54318	3.61245	0.0423616	0.156132	0.280952	0.0463923
ADAMTSL2	ENSG00000197859	4.52519	7.90088	0.681636	1.19859	2.51278	2.58642	1.46483	0.644035	6.38685	8.21844	0.924689	0.573891	1.28479	2.26033	2.32376	2.15986	4.47631	7.83089	1.97494	1.20356	4.17756	5.4779	0.506051	0.755365	4.66191	6.8174	1.19265	1.70629	2.49425	3.40055	2.13805	1.76755
ADAMTSL4	ENSG00000143382	131.855	87.429	495.749	783.048	184.864	171.585	19.6157	15.7035	36.9611	34.7371	147.368	129.133	87.7974	100.232	43.4441	78.0975	67.2661	62.2476	510.111	373.436	159.807	136.553	23.361	37.2852	42.2151	33.2749	98.4922	130.657	59.89	26.8494	24.84	30.0516
ADAP1	ENSG00000105963	13.0561	12.405	114.938	196.703	186.75	221.531	14.2312	10.9715	10.3837	11.1199	89.1567	105.592	8.2008	6.15927	7.23459	10.5845	6.41494	2.78386	95.8956	77.7357	187.724	191.764	12.192	15.8438	7.57575	7.55436	71.2621	76.4244	4.91394	3.38285	5.79464	8.92264
ADAP2	ENSG00000184060	0.47034	0.433995	16.0115	25.581	68.8243	66.7451	0.613412	0.474813	0.771358	0.769253	3.94061	2.9509	0.429566	0.248024	0.649722	0.848566	0.197383	0.307652	12.2673	6.62467	57.5933	60.4117	0.791227	0.823682	0.813924	1.04529	3.31621	4.02999	0.25417	0.416351	0.403167	0.649492
ADAR	ENSG00000160710	307.184	301.048	397.697	391.197	388.446	398.059	275.851	280.425	296.854	292.05	288.779	263.886	400.277	419.988	308.618	273.839	310.411	314.805	498.344	481.67	419.655	399.864	271.856	270.943	288.379	247.857	366.483	323.244	413.746	479.949	379.848	393.036
ADARB1	ENSG00000197381	38.3066	39.9637	135.081	112.074	33.217	29.1764	65.175	63.5977	85.9174	87.8928	64.6535	64.5864	39.9106	45.8845	79.5457	76.8956	40.7596	26.7007	171.595	197.536	31.4639	42.7216	72.7065	83.1919	96.1056	83.139	74.865	74.8762	36.8969	39.8136	69.5006	70.4699
ADAT1	ENSG00000065457	25.8164	26.5099	22.0433	21.3679	26.9821	30.9816	37.1728	38.2454	20.3377	19.6883	20.2876	20.644	19.018	19.8419	22.2603	21.2594	25.923	25.4966	20.6713	22.3293	26.3137	29.1013	33.1522	29.6041	21.2872	23.0326	24.955	25.4279	19.4863	19.1001	21.2821	20.5982
ADAT2	ENSG00000189007	28.5862	24.0867	11.2841	8.82401	18.0597	16.3304	29.4744	30.1872	41.95	33.8547	14.4683	17.3304	40.3792	35.3434	30.5383	32.8842	21.4818	19.1129	7.22306	7.92181	21.301	22.8122	30.0624	36.4358	36.564	32.0239	7.20569	6.99032	42.9123	62.921	26.3393	22.0827
ADAT3	ENSG00000213638	8.04804	10.1345	7.74139	9.68997	12.3623	15.8602	7.87652	7.1284	7.53558	8.53033	4.27429	5.91884	8.38239	6.9331	7.8704	4.98465	10.0461	10.394	9.78915	7.3659	14.0125	14.3251	9.31101	7.8492	5.57225	6.63675	3.85292	5.41023	8.62567	8.58724	5.75952	4.26809
ADC	ENSG00000142920	0	0.0361662	13.9739	10.7705	0.752489	1.04951	6.10345	6.88045	9.31563	11.2722	3.14992	1.89403	1.52301	1.19878	2.8521	3.21152	0.131589	0.115369	23.4749	31.4093	0.769916	0.781493	8.30893	9.30276	7.63836	6.11739	5.6162	5.30138	1.31321	3.12263	3.75774	4.26809
ADCK1	ENSG00000063761	7.99578	8.53523	12.9898	12.3709	12.8998	12.3423	17.9423	15.4345	23.7934	21.1354	8.75572	8.75989	6.9121	6.24194	21.5646	19.8119	11.843	8.26814	10.2643	10.5161	13.4992	12.9132	14.7807	21.125	26.2334	25.2086	6.72884	6.47426	4.44797	3.59103	18.9292	16.0517
ADCK2	ENSG00000133597	19.2505	15.7547	22.4303	19.3181	41.3041	41.119	17.7896	17.4336	9.95586	9.03796	9.03121	9.43132	16.1552	17.2695	14.0421	13.8797	17.7368	17.2562	23.1523	21.6085	36.457	38.1726	16.6275	13.3466	12.5845	11.8254	13.2457	12.5816	14.1488	13.2545	14.8554	16.0856
ADCK3	ENSG00000163050	189.547	186.943	88.3699	87.6345	53.1042	49.7888	120.75	152.238	135.996	155.602	54.2428	69.5109	94.5826	90.9422	116.866	135.11	164.683	178.515	87.1994	74.6781	53.4835	61.738	125.594	142.981	123.332	130.559	40.585	41.6135	90.6538	125.374	124.673	115.749
ADCK4	ENSG00000123815	33.0283	31.9348	39.9534	41.4382	30.637	31.275	45.4845	36.7577	38.6272	41.2807	32.9941	36.3654	29.4448	30.383	37.8077	35.2363	31.4497	30.2652	40.7723	40.026	28.433	25.6412	33.2357	39.246	32.557	36.3759	30.4652	28.5712	28.0857	28.2598	36.5589	34.3303
ADCK5	ENSG00000173137	16.2006	16.1663	22.9617	25.5637	26.8746	30.6038	23.1563	19.2157	18.7499	18.8505	19.2199	21.9707	11.364	10.8717	22.2951	17.0075	17.7645	16.5363	21.0039	25.7111	32.3878	24.6357	18.1627	22.7239	18.4072	27.0972	22.2529	21.3463	15.0384	4.94417	17.3137	15.9126
ADCY1	ENSG00000164742	2.29944	5.28027	3.08343	2.76832	5.32117	5.83528	9.20118	11.3434	3.91613	3.54161	1.28132	1.75198	1.17154	0.909422	8.20848	6.69444	12.1062	6.99908	5.22721	6.30039	6.62127	5.13553	9.93731	7.02552	4.6331	2.34021	1.74844	1.73585	4.10187	1.87358	8.60416	5.79904
ADCY10P1	ENSG00000161912	3.55838	2.72621	5.52394	4.85537	3.06747	2.14058	13.3248	7.52821	12.1952	11.3297	3.87921	6.42644	8.12699	9.56505	8.19213	7.45571	2.38274	2.99191	7.29862	10.1052	2.78299	1.78627	7.57824	5.10392	22.3673	21.6317	2.31801	4.12523	5.63875	4.09273	4.28382	4.07557
ADCY2	ENSG00000078295	0	0.0361662	1.24649	1.38416	0	0	39.0437	21.0753	16.0205	6.47391	1.06777	2.55694	0.156206	0.0826747	7.47806	7.4634	0.0328971	0.076913	0.902883	0.231632	0	0	13.3193	24.7105	12.021	19.5017	0.052983	0.703723	0	0.0520439	3.89821	3.98974
ADCY3	ENSG00000138031	117.148	86.7107	41.2583	36.691	79.7305	80.1743	12.0477	14.6783	17.6576	26.3618	27.1641	25.8687	57.4939	55.8699	25.544	29.4646	91.7936	102.826	23.0031	23.6658	82.1372	99.6129	14.7227	17.3274	14.9912	12.3436	22.1421	18.0674	62.5931	71.1851	24.9595	26.0637
ADCY4	ENSG00000129467	3.55368	2.73417	32.3938	38.1037	19.3949	12.5345	3.58846	1.50936	4.19204	5.55995	53.6325	60.6724	21.1905	21.9096	4.21102	6.60488	3.44334	4.52133	31.8518	29.7179	16.2185	25.4704	2.50228	4.65768	4.64187	3.04391	47.0007	40.7775	23.5412	69.6586	3.33842	3.31983
ADCY6	ENSG00000174233	65.6908	75.5874	22.9329	16.8694	25.4771	21.3681	102.532	62.7299	49.3076	43.4308	36.144	42.1422	118.56	126.41	93.7714	80.8761	42.207	68.8756	13.9305	13.6686	15.7063	20.0955	65.4276	90.3143	52.4067	57.0937	26.4915	38.1681	126.534	137.396	65.8545	51.8225
ADCY7	ENSG00000121281	132.72	111.305	737.913	799.289	455.829	425.466	113.673	66.6846	73.2767	45.7035	827.108	815.428	377.902	405.133	90.6216	102.313	110.513	90.7688	853.216	796.141	451.33	378.325	85.8989	98.7653	113.7	75.0144	772.786	731.498	431.21	359.185	75.3279	101.746
ADCY9	ENSG00000162104	38.8814	20.5786	24.4707	33.263	73.7977	76.9922	25.0579	25.8482	20.0553	13.9379	7.10068	6.77116	0.234309	0.496048	15.1648	14.4745	29.6732	22.497	25.3282	20.9395	77.6588	65.9059	32.4841	26.8908	16.2159	16.5046	11.3913	12.9954	1.86391	1.14497	16.6113	15.959
ADCYAP1	ENSG00000141433	0.05226	1.19349	18.2625	9.12722	0	0	2.50027	2.15959	8.88605	5.10296	4.26468	3.31455	2.34309	2.93495	38.0637	34.3004	0.361869	0.65376	8.78505	4.77162	0	0	72.658	29.6148	5.69747	2.66866	32.8076	6.57325	4.06671	35.509	71.4132	64.361
ADD1	ENSG00000087274	222.614	206.494	333.702	324.111	284.197	294.955	242.898	204.643	210.447	173.831	328.056	310.513	302.582	325.626	239.385	244.141	216.867	200.269	338.058	343.803	266.306	289.167	195.435	203.882	219.943	201.332	378.063	373.763	330.756	382.771	213.654	225.078
ADD2	ENSG00000075340	0	0.28933	0.196815	0.346039	29.9921	32.9547	20.8867	14.7527	31.8037	6.47391	0.106777	0.236754	31.6317	36.608	6.60852	2.30687	0.263177	0	0.237601	0.138979	25.9718	35.9948	19.1231	44.7211	68.8705	35.5958	0	0.0938298	26.3065	18.2154	2.42321	1.94848
ADD3	ENSG00000148700	51.6329	49.5116	312.411	306.894	56.8667	39.2937	49.9011	35.58	52.8084	63.3682	239.768	242.862	106.415	111.942	73.6328	108.287	28.8837	22.8816	399.217	452.748	35.2621	48.7875	48.3922	48.7426	74.881	52.3468	170.817	210.882	131.279	161.076	59.3161	72.9287
ADH5	ENSG00000197894	77.385	80.4627	63.1638	63.4606	56.8543	63.422	83.7267	84.4362	73.1277	88.5399	75.1337	69.4408	84.5956	77.0462	85.3984	80.0723	84.5207	79.443	65.1781	65.3072	59.5822	67.7272	71.7733	68.3801	75.4151	75.8646	75.0705	77.6188	78.8243	66.2493	97.7598	90.6608
ADHFE1	ENSG00000147576	17.1475	14.9851	31.1938	34.3254	3.58507	3.94616	10.3568	5.37605	12.4901	13.7852	9.26505	11.8661	15.9529	16.8925	10.5538	10.8581	8.95427	10.5755	26.1365	29.2686	4.58818	2.98977	4.92607	9.01205	13.9619	10.5531	4.45057	5.20755	14.053	24.0026	6.88333	10.3919
ADI1	ENSG00000182551	100.662	78.4666	54.5755	62.3797	64.0615	69.5469	52.2038	57.1214	61.9976	72.7439	45.6573	53.6422	109.159	105.131	71.2517	62.7663	93.4865	88.0884	44.9488	38.9225	68.2386	76.3471	57.2673	49.0081	58.9581	63.836	38.7973	42.9187	110.575	98.4993	83.2304	100.415
ADIPOR1	ENSG00000159346	47.7134	45.895	82.3998	90.9651	62.8328	66.8329	38.4303	44.444	38.5086	40.976	63.2649	52.1805	41.5117	44.603	43.6858	40.7094	46.5824	50.378	84.6334	86.9546	66.5207	64.4174	42.2962	41.3779	38.6301	34.4462	63.3677	70.2302	42.7005	61.4118	47.2	46.4387
ADIPOR2	ENSG00000006831	103.579	96.8163	83.7775	87.9373	89.6537	92.0212	76.1244	78.7223	89.7149	101.831	115.479	112.269	68.8477	73.3738	83.3717	99.3763	104.547	109.101	83.873	89.0857	87.1031	81.4242	77.9954	93.2699	92.9751	90.0364	106.867	118.226	74.6835	57.8207	80.1768	88.8877
ADK	ENSG00000156110	46.6703	40.6317	15.286	17.3452	26.5645	30.8137	22.8156	25.7862	17.2143	22.5513	11.1934	13.19	28.4294	28.4062	23.9103	24.4166	32.354	32.8034	7.88834	7.75133	28.1461	36.9624	28.6662	20.8125	15.7131	19.0378	8.26535	10.1336	26.9149	23.4062	31.1776	32.2891
ADM	ENSG00000148926	0.15678	0.108499	2.29617	4.93106	1.02123	1.5113	1.87091	0.433902	0	0.304655	0.213554	0.142052	0.27336	0.206687	0.243472	0.135698	0.23028	0.115369	3.94417	5.60549	0.66726	1.6002	2.79748	8.72134	0.187829	0.164225	0.158949	0.422234	0.127085	0.364307	0.105357	0.417531
ADM2	ENSG00000128165	0.15678	0.361662	0.328025	0.302785	3.2787	2.72873	3.80315	1.23972	0.771358	0.228491	2.66943	1.51522	3.43653	3.22431	0.695634	1.13082	0.394766	0.0384565	0.380161	0.555917	1.53983	2.23284	2.08767	1.74427	1.18958	0.944295	3.44389	3.04947	5.16811	7.80658	0.280952	0.417531
ADM5	ENSG00000224420	4.26337	4.813	1.64996	1.46634	2.29294	2.57928	5.5661	6.1329	6.56307	6.05311	4.21769	4.90601	6.39819	4.82283	4.03711	1.37779	5.57475	3.51454	1.60095	1.78449	3.46821	2.13831	6.78743	7.29298	3.92812	5.55286	4.92265	4.45457	6.90706	6.90206	2.84148	1.25259
ADNP	ENSG00000101126	164.776	170.668	99.0635	90.8786	107.445	109.021	176.632	187.384	160.502	158.192	92.7359	91.6237	102.315	103.509	165.352	144.021	186.724	189.282	97.1312	90.1512	108.66	118.75	164.801	163.089	145.191	152.278	91.3427	90.7803	89.4253	85.1958	170.468	158.198
ADNP2	ENSG00000101544	30.154	29.5117	21.8465	23.9632	18.436	21.578	26.4994	30.2492	19.64	24.7151	28.7764	28.3631	34.7948	32.8219	23.5124	21.4855	36.0224	32.7265	22.2394	23.2095	22.9948	26.2731	29.1021	22.5786	16.6541	19.1733	22.5708	23.176	32.2372	53.9695	27.5333	27.1395
ADO	ENSG00000181915	51.7897	61.5813	39.3459	42.2484	50.363	52.4336	47.13	52.9361	49.0702	56.5515	39.1872	39.4432	37.5581	35.6865	53.4514	46.4088	58.3457	59.3157	45.2867	45.4416	50.953	53.1416	48.8515	39.779	43.8893	51.9773	38.7306	43.1049	37.1088	33.152	56.8928	46.0036
ADORA2A	ENSG00000128271	2.4442	1.29547	11.8732	16.7782	22.8585	24.1598	3.29954	1.2422	1.46795	0.954711	16.9562	14.2213	20.5043	23.0373	2.88618	3.58605	1.71032	1.36713	12.4037	17.4836	18.0751	14.9649	2.02671	1.58825	1.9866	1.63486	11.4491	13.3008	13.2482	17.7558	2.23708	3.28365
ADORA2B	ENSG00000170425	0.62712	1.84448	12.3337	16.9559	27.8958	31.6113	4.81528	5.3308	6.94222	4.72215	12.2794	8.80724	2.77265	2.56292	2.36515	1.31175	1.25009	0.384565	15.7292	14.9634	27.9736	23.7425	4.59287	4.65138	6.38617	5.5426	12.398	13.3238	3.3042	1.35314	1.72083	3.29385
ADORA3	ENSG00000121933	0.15678	0.433995	10.7592	8.86726	0.859987	1.30139	1.22682	1.30171	3.08543	1.78985	23.2774	20.0767	1.09344	0.206687	2.67819	2.30687	0.296074	0.307652	15.8242	18.2989	0.821243	1.04199	1.04384	2.08343	5.2592	1.68331	27.1803	29.3218	1.18612	4.37169	3.30119	5.28872
ADPGK	ENSG00000159322	145.604	135.374	233.041	267.666	206.881	217.26	225.402	211.85	229.416	233.781	273.914	281.605	100.537	93.5039	189.973	181.318	135.161	131.35	230.571	229.76	218.438	228.117	209.398	207.765	214.92	212.036	244.551	231.427	105.96	95.3069	176.821	171.845
ADPRH	ENSG00000144843	9.72036	14.5027	73.5432	79.6756	51.3305	49.9148	17.2369	16.4883	19.284	14.2807	37.4788	28.3631	11.9888	10.9957	23.7211	19.3596	12.5667	12.1907	108.631	116.048	43.0639	36.693	15.741	16.7643	25.4195	18.3932	54.3606	48.5569	14.4029	6.45344	22.7571	26.722
ADPRHL2	ENSG00000116863	26.4436	28.0288	28.2757	30.4515	50.3093	47.6898	24.0151	23.6787	21.42	22.9633	23.5443	21.4025	23.1185	21.0407	25.5993	21.2594	28.4889	24.8429	29.7951	28.3981	49.7365	52.4345	23.2566	23.9352	21.162	20.3229	25.5908	27.3045	25.417	18.6317	25.8476	24.5879
ADPRM	ENSG00000170222	15.0509	15.3345	8.92227	8.00216	7.47114	5.75132	12.7896	12.7691	15.0118	15.1946	13.4005	20.8343	11.2078	13.2693	9.80843	10.494	11.4153	14.2674	7.88834	8.33875	6.62127	7.59165	11.6492	12.549	10.8314	14.2876	10.5436	9.24224	13.3863	21.4941	12.1512	12.3404
ADRA1D	ENSG00000171873	0	0	1.04968	2.11949	0.322495	0.335844	0.0613412	0.0619861	0	0	6.67357	8.94929	0.195257	0.206687	0.0695634	0.316629	0	0	0	0.0463264	0.359294	0.409354	0.0835068	0.0484519	0.0626095	0.0410563	3.17898	2.11117	0.381254	0.520439	0.035119	0
ADRA2A	ENSG00000150594	3.86724	4.88244	0.328025	0.432549	0.107498	0.0419805	0.122682	0.0619861	14.1218	5.71227	0	0.426157	42.3708	65.1063	1.3217	0.49756	4.04635	8.19123	0.237601	0.972854	0	0.037214	0.626301	1.55046	5	6.44584	0.423864	0.516064	39.6314	15.7693	1.12381	0.788669
ADRA2C	ENSG00000184160	0.10452	0.0361662	0.196815	0.17302	4.62243	5.54142	0.214694	0.247944	0.296676	0.609309	0.160166	0.0947015	1.17154	1.44681	0.173908	0.0452327	0.0328971	0.076913	0	0.370611	5.44074	7.70329	0.12526	0.242259	0.125219	0.205281	0.211932	0.0938298	5.33756	26.074	0.105357	0.0927846
ADRB1	ENSG00000043591	4.65114	15.6238	6.29808	6.27197	7.30989	6.71687	7.08491	1.23972	2.43275	2.39915	18.6326	13.3529	0.195257	0.0826747	0.695634	0.271396	6.74392	6.15304	9.36147	6.71733	5.64605	6.32638	4.21709	0.387615	3.06787	4.14669	20.3985	20.7833	2.37225	1.92562	2.07202	1.8093
ADRB2	ENSG00000169252	29.8405	15.8046	26.6356	24.5255	15.426	11.9644	25.1192	21.6331	61.8273	62.6446	25.1994	26.7058	0.351463	0.289362	28.4862	28.6775	8.58616	6.26841	47.7102	53.646	11.8054	10.9409	25.5531	8.33372	77.3854	66.3059	16.4777	18.1092	0.423616	0.104088	32.7661	51.0779
ADRBK1	ENSG00000173020	642.85	625.392	1460.76	1692.87	1190.87	1166.1	421.445	367.949	487.795	577.054	709.797	837.445	582.921	589.099	494.665	639.772	599.816	599.46	1460.52	1366.58	1109.78	1376.69	408.808	451.326	439.782	420.991	819.011	713.21	624.112	950.113	452.298	457.707
ADRBK2	ENSG00000100077	13.0127	11.7179	24.3394	31.7059	24.2409	20.2766	2.607	2.91334	4.50948	3.96051	18.9529	19.6506	4.1785	3.92705	2.15646	2.53303	12.0404	13.9597	27.901	21.4491	18.4266	20.6165	3.54904	2.7133	3.56874	2.75077	20.1335	17.8746	2.92295	4.52782	3.09048	4.08252
ADRM1	ENSG00000130706	81.6447	90.9773	100.031	106.53	141.149	148.749	60.395	67.2251	60.4739	60.6697	58.1054	57.1893	91.1882	82.1795	74.3493	64.932	119.984	122.089	106.913	102.956	139.618	160.581	67.3215	61.4772	56.1539	55.6896	71.4629	71.5424	93.4416	98.6367	73.6889	70.5098
ADSL	ENSG00000239900	86.1245	89.2583	42.0475	42.3851	73.9589	81.2322	72.6586	73.3915	64.9721	72.622	37.9027	30.2571	86.0284	75.5213	71.9981	64.6353	93.624	79.9468	37.6835	37.2001	81.8677	80.4194	71.106	65.7007	63.3608	66.2238	38.0948	36.5936	63.5424	50.3202	84.8476	81.8361
ADSS	ENSG00000035687	49.7358	44.304	42.9529	49.2821	54.09	59.2357	48.2786	46.112	43.0448	45.7724	61.4694	60.1672	53.8582	52.615	42.322	41.2825	49.2418	45.4071	41.4071	42.9946	54.5757	56.7889	43.5939	36.6974	43.2669	39.6624	57.2783	63.8737	54.7761	33.8113	49.9435	52.479
ADSSL1	ENSG00000185100	0.05226	0.506327	1.77133	1.68694	3.54745	3.40042	2.91371	3.22327	4.50948	5.36954	3.14992	1.42052	4.64712	4.21641	3.06079	1.94501	0.328971	0.65376	1.47312	1.94571	3.49028	5.20996	4.55112	7.60694	3.44352	4.80359	1.16563	1.68894	3.21948	4.89212	3.54702	3.89695
AE000661.37	ENSG00000251002	41.2431	48.4537	36.0624	27.2381	0	0.0839609	89.191	88.893	113.159	122.065	63.9872	56.0666	134.146	128.116	120.478	110.158	40.9023	34.254	45.3979	61.6757	0.0513277	0.148856	91.4888	82.1632	88.9994	97.6856	69.1115	60.0131	87.4191	179.454	108.491	109.135
AE000661.50	ENSG00000259042	4.43217	3.48028	1.99308	1.14453	0	0.0419805	4.23162	3.2803	4.7842	4.10636	3.45104	2.36185	7.10853	7.09804	6.63043	3.84342	2.81797	2.3047	2.88732	4.44131	0	0	3.21543	2.73172	3.80791	4.87174	4.63919	3.8808	4.4073	3.99905	6.06927	6.08111
AEBP1	ENSG00000106624	7.99578	16.2748	62.5871	35.2095	1.66623	0.88159	132.405	175.421	240.901	205.908	19.647	19.0823	56.8589	55.6401	191.787	189.073	7.07289	13.652	51.987	68.5167	0.975226	1.48856	143.548	126.169	204.295	225.071	16.4777	12.5732	77.2252	67.2927	190.275	148.502
AEBP2	ENSG00000139154	36.582	39.7105	19.6159	22.0168	23.3272	22.4176	33.1856	37.3156	29.0149	32.1411	27.5485	26.7058	35.1853	36.0048	27.6167	31.3915	41.6478	40.3793	21.7167	17.8357	23.4054	23.4076	34.9058	34.8853	25.5447	30.8333	28.6108	28.102	36.7275	31.7468	32.8012	29.8767
AEN	ENSG00000181026	38.5679	58.8786	35.8203	35.2095	77.1301	72.7941	50.3918	72.4617	36.4318	37.1679	32.1933	26.1376	44.7139	44.6444	38.9555	34.4673	74.841	67.7988	42.3875	43.5005	77.8641	72.7161	77.6613	71.515	36.1257	41.7542	49.2212	41.0036	71.6758	51.5755	44.7768	34.9334
AES	ENSG00000104964	221.128	237.46	373.709	425.966	366.062	357.452	323.957	302.908	216.912	226.928	315.39	329.719	326.873	381.996	296.521	275.11	191.989	197.196	352.747	342.533	326.348	355.53	319.247	311.903	229.076	216.694	363.115	361.078	419.785	476.752	244.323	276.812
AF001548.5	ENSG00000263335	1.45021	0.926217	1.61979	2.77653	3.95379	3.82484	2.38096	1.84409	1.10304	0.895684	6.79209	7.33652	1.23363	1.3261	2.51402	1.93279	1.23266	1.74823	2.82222	2.29408	3.05502	2.78361	2.0622	2.11396	0.547207	0.726696	4.65668	5.34126	1.93889	1.72577	1.90415	2.29596
AF011889.4	ENSG00000241769	3.81812	2.53128	6.13341	6.44325	3.2787	2.72663	7.68329	4.31609	5.76027	4.08161	7.97251	6.9331	2.51179	3.79022	6.65339	5.70566	2.38471	2.25663	5.77037	5.01807	2.76964	2.7717	4.71939	6.22316	2.66341	4.0695	4.0479	2.75203	2.96701	2.91498	4.24519	2.43513
AF011889.5	ENSG00000241489	4.9255	4.06581	20.1119	18.5252	4.69016	6.81972	10.8356	8.40965	5.83859	5.37525	12.1726	13.6095	5.4219	3.24498	8.79768	8.4929	3.21306	3.49569	23.9872	17.3187	4.04976	3.31688	6.25675	12.2627	5.99924	3.87038	12.628	10.4634	3.28853	7.24711	5.98639	4.82758
AF064858.8	ENSG00000235888	15.8348	11.8264	5.44521	6.1422	1.82747	1.84714	2.97505	2.2315	3.44144	5.21721	8.96927	9.5175	2.30403	2.23222	1.56518	3.93525	2.36859	5.96075	2.32849	2.36265	2.20709	3.42369	1.50312	4.06996	4.06962	2.13493	3.60284	4.03468	3.26184	3.4349	1.12381	1.85569
AF131215.2	ENSG00000255310	0.05226	0	0	0	0.0537492	0	3.92584	2.47944	0.296676	0.0761636	0	0	6.17013	6.32462	0.0347817	0	0	0.0384565	0	0	0	0	2.4217	0.969037	0.438267	0.656901	0	0	8.5994	9.21177	0.035119	0
AF238380.3	ENSG00000242013	5.01696	5.6781	2.6898	3.71992	1.88122	2.18298	4.81528	4.58697	3.50078	4.49366	4.69819	5.30328	6.32633	6.03525	4.86944	5.06606	5.09906	5.61465	2.80369	3.01122	1.43718	1.56299	4.09183	4.45757	4.32006	5.13204	4.76847	5.11372	5.25284	5.98505	4.46012	3.98974
AFAP1L1	ENSG00000157510	0.20904	0.614826	0	0.129765	1.23623	0.671687	1.44152	1.05376	0.415347	0.875882	0.0533885	0.0947015	150.309	148.856	0.799979	0.633258	0.723737	0.922955	0	0.0926528	0.256639	0.818707	1.00208	0.581422	0.438267	0.246338	0	0.0938298	123.526	167.321	0.807738	1.43816
AFAP1L2	ENSG00000169129	0.83616	2.09764	5.51082	3.9362	0.0537492	0.0839609	3.28175	2.97533	1.0087	1.33286	8.382	4.02481	11.6764	8.68085	1.35649	0.99512	5.39513	9.76795	7.27058	8.84834	0.359294	0.0744279	1.8789	1.84117	2.37916	1.84753	15.524	11.4942	12.0307	12.2303	2.56369	3.34025
AFF1	ENSG00000172493	56.075	115.479	209.477	202.26	106.423	107.932	283.642	239.7	231.704	181.955	296.84	283.773	258.481	231.159	255.063	245.207	75.499	24.4583	199.252	205.874	111.33	115.549	259.748	268.278	222.765	180.442	322.878	311.562	204.649	238.049	167.483	179.306
AFF2	ENSG00000155966	0	2.42314	6.82292	4.15247	3.92369	3.73626	4.81528	6.88045	22.7254	32.2553	4.59141	4.26157	15.0348	15.4188	39.7902	76.6242	3.38841	0.576847	13.4007	9.49691	4.05489	3.05155	9.89556	7.26778	25.916	20.1176	10.4906	7.41255	19.6134	14.4682	32.9768	33.0777
AFF3	ENSG00000144218	0	0.614826	11.4126	7.4831	61.1037	67.387	15.2881	10.4651	1.1867	0.761636	2.88298	3.69336	57.7594	47.2432	3.30426	3.98048	0.526354	1.11524	3.32641	1.11183	61.7457	67.003	12.2751	1.01749	0.688705	0.78007	4.12102	2.90872	44.3949	55.1878	2.52857	1.11342
AFF4	ENSG00000072364	80.1146	78.1191	87.189	98.1022	49.288	49.453	92.9319	89.4459	91.6136	84.1227	101.331	98.5842	89.5449	91.1902	99.6426	100.326	84.5457	81.9123	96.4659	94.2279	49.9932	56.9746	90.2709	88.8607	91.0342	89.9954	99.1312	113.206	92.1365	125.27	99.9488	101.553
AFG3L1P	ENSG00000223959	47.9747	39.7467	50.9751	55.0203	41.4406	39.0838	57.5994	54.7337	42.2467	38.7292	55.791	59.5672	31.7488	31.7884	46.3988	46.3635	45.727	45.4171	45.2867	51.7466	43.4746	43.5031	52.7345	46.0777	40.3831	47.7074	47.7907	49.073	30.5872	27.3751	34.3815	36.8819
AFG3L2	ENSG00000141385	115.252	97.8163	49.312	52.6975	101.028	109.323	58.4296	67.6627	55.838	67.6493	43.6275	42.082	49.5219	50.9611	57.3122	60.1211	92.0554	86.7747	35.1991	42.5035	102.602	143.592	62.3988	54.2845	55.2385	55.1846	42.7917	40.4303	44.4869	46.2368	61.13	63.8827
AFMID	ENSG00000183077	41.3377	34.1048	12.3337	16.0043	11.9339	13.0979	37.9346	39.795	41.416	41.433	9.34299	11.4115	30.8116	28.6468	39.7207	33.3817	31.7129	36.9182	11.1672	10.1918	14.1151	11.9457	37.077	39.9243	36.3761	35.9653	6.99376	7.50638	28.001	18.944	35.7512	38.4592
AFTPH	ENSG00000119844	64.8024	64.7376	84.696	87.4182	77.0226	74.6832	51.772	44.382	52.9864	49.354	84.1403	78.4128	41.1993	45.2231	53.842	53.1032	70.0709	66.8374	91.3812	84.6383	69.0871	69.9277	40.5843	45.6901	57.0373	57.2735	92.8262	101.336	41.3026	41.7392	63.3899	59.2894
AGA	ENSG00000038002	17.089	17.7215	34.5082	35.2528	28.1108	25.86	21.5614	17.79	11.5704	16.7941	25.6265	26.9426	15.4253	13.3106	17.53	17.5051	12.3693	11.8061	34.0719	37.9413	24.0214	27.7616	17.2859	13.9057	12.021	11.2905	27.1273	28.9934	13.5133	17.5908	17.4893	20.7374
AGAP1	ENSG00000157985	0	0	0.26242	0.0865099	0.376244	1.04951	1.16579	1.05376	1.1867	1.98025	0.960994	0.142052	11.9888	17.3204	1.809	1.40221	0	0	0.855838	0.231632	0.410622	0.111642	1.1691	0.77523	1.44002	1.27275	0.052983	0.516064	8.21815	22.1186	1.36964	1.29898
AGAP10	ENSG00000204172	21.2233	24.2072	51.6304	44.6949	26.8741	26.0241	76.4379	55.555	143.385	109.351	30.7449	37.6893	48.0352	47.1382	131.138	119.991	20.1261	20.3319	41.0412	49.8704	29.5021	21.2964	66.972	79.324	178.755	135.726	21.7665	25.335	45.4032	68.3118	91.9813	85.4918
AGAP2	ENSG00000135439	91.3803	89.9328	99.9721	101.944	67.3026	71.5057	46.0755	37.6863	47.464	42.7647	68.0747	73.1313	125.066	124.234	39.9555	31.301	85.2076	92.9166	138.684	145.582	68.235	62.0085	38.6536	42.7854	36.3311	42.8915	83.3306	72.5093	123.542	89.7554	48.3997	46.9105
AGAP3	ENSG00000133612	61.6668	64.8099	48.4821	51.3869	40.3657	42.7361	21.132	19.9595	59.0979	52.5529	43.1379	42.0948	47.838	48.5714	60.7984	62.195	52.5038	45.8017	55.4085	58.047	48.1967	49.0108	22.004	28.1021	48.5224	49.8423	56.6388	51.1842	49.5207	58.9137	53.5214	49.779
AGAP4	ENSG00000188234	8.89099	7.16851	13.3926	9.34609	7.0175	8.11482	9.95813	10.8507	5.06248	1.74681	20.3624	26.2195	20.5098	14.0688	12.9767	13.3731	8.54076	11.3247	10.6203	10.5337	7.08887	9.63433	11.7085	7.69222	5.57475	2.93265	22.4176	18.5328	18.4281	19.6689	11.0411	8.38727
AGAP5	ENSG00000172650	14.5879	18.6596	18.6935	15.997	23.2643	21.7849	21.2351	18.0677	23.9964	19.4888	26.0499	30.3504	16.5438	14.0683	21.4631	20.1815	16.593	18.5145	18.1874	18.1507	22.2675	18.6941	21.2537	18.9893	24.2574	21.4297	22.9093	23.3251	14.6859	11.5298	14.1628	12.9773
AGAP6	ENSG00000204149	51.1646	50.3058	58.231	55.5735	50.3334	50.3295	63.002	53.5826	45.3357	41.633	59.0568	79.5857	35.0721	33.4973	43.7185	41.3635	46.9472	48.0848	49.7004	58.9249	52.073	55.2977	56.0393	57.3549	43.8599	42.0852	52.9316	51.1494	36.3945	35.3742	35.5348	29.9467
AGAP7	ENSG00000204169	16.9359	17.9334	24.9338	26.5183	11.1659	9.27474	80.2039	116.295	7.29171	10.9268	9.2154	11.34	0	0	19.4524	22.055	15.5146	9.80525	47.6546	38.6862	8.86275	9.94581	153.507	86.6038	9.44653	5.19116	12.4918	14.9405	0.232989	0.289364	14.108	12.2072
AGAP8	ENSG00000174194	14.2936	15.3345	18.8306	21.5362	8.57515	6.19967	35.3617	34.8039	37.9799	32.3985	12.9948	16.1641	11.0559	12.8493	13.5012	13.4174	13.5517	13.6186	17.0607	19.8939	8.0025	5.18019	32.0407	29.6545	32.0473	36.2777	10.3312	9.38814	10.7281	10.0273	8.87528	11.0298
AGAP9	ENSG00000198035	9.49669	1.70415	8.40268	12.5751	5.52542	3.33619	0	7.00938	24.7731	14.2487	6.59455	1.75624	5.31881	2.82252	8.74933	6.51125	3.03279	4.03408	5.43108	3.35774	1.50749	7.53174	2.16825	2.85139	20.0876	9.96436	11.3097	6.20074	3.74561	1.44005	7.52741	6.57147
AGBL5	ENSG00000084693	53.0867	60.0403	20.4832	16.3668	20.5462	21.1871	42.945	51.0046	42.5481	35.7002	21.9966	25.71	32.0046	33.0839	46.3984	41.6725	60.1732	57.074	19.1212	18.4541	21.2481	24.1444	44.1237	52.6623	37.9395	36.038	22.1766	21.4734	30.38	33.638	41.6442	42.1827
AGER	ENSG00000204305	14.7133	14.9696	21.2521	21.0197	17.6459	14.851	19.6865	17.472	18.1174	16.2499	21.0404	29.8821	20.7668	17.7742	20.8297	16.5981	16.8141	17.1797	27.2832	24.9829	15.7001	15.3727	18.9606	20.7355	17.9201	18.8383	21.0576	18.2208	21.0664	16.4781	15.4408	11.6078
AGFG1	ENSG00000173744	29.2656	36.0939	39.363	47.5272	64.1766	60.6215	44.411	39.2992	30.9137	33.7024	44.7396	44.8885	38.5047	40.0146	36.3816	37.1813	35.6605	36.9567	44.3363	38.4046	52.7136	62.1101	34.6136	33.7705	30.4908	28.9447	55.4732	52.0286	36.1344	48.9212	43.5476	40.0366
AGFG2	ENSG00000106351	18.8659	18.3725	22.1089	17.475	9.62111	10.0333	12.3296	10.7236	13.2911	12.9097	19.647	21.0711	7.10736	8.43282	12.904	10.9011	18.4224	22.497	20.8138	22.6999	11.3948	11.313	10.8559	18.4117	16.4663	10.962	22.8887	21.9562	9.02302	11.866	12.678	13.361
AGGF1	ENSG00000164252	62.1371	61.5188	43.6929	42.087	54.4479	54.4067	50.2691	51.3245	43.7301	46.7264	49.3844	44.1309	51.1183	51.7957	46.1549	44.2376	59.6948	63.2994	44.3838	46.1411	50.2498	61.8124	44.5926	45.1087	38.9431	39.6193	53.8307	53.1077	49.3513	43.4046	52.3976	48.9903
AGGF1P1	ENSG00000214273	2.81002	3.35225	1.09954	1.26391	0.283258	0.511742	0	0	2.34612	1.25937	6.62285	7.27923	13.8707	13.3313	3.74286	3.33727	3.32689	3.85795	1.15902	1.70898	1.00346	0.515786	0	0.0969037	1.9603	2.04748	5.60083	6.82706	13.0592	8.93906	4.82184	2.76684
AGGF1P2	ENSG00000233435	0.90044	1.27594	0.47498	0.336523	0.469231	0.327867	0.122682	0.123972	0.373812	0.909013	4.10718	3.37469	6.03149	6.32668	1.82082	1.58903	1.207	2.29085	0.741789	0.653665	0.279736	0.154066	0	0	0.982343	0.703294	2.50557	3.25965	6.02424	3.23036	1.66113	0.99094
AGK	ENSG00000006530	34.7926	28.5988	53.9922	49.1813	36.4011	35.4554	46.5432	43.3295	46.2121	40.4368	36.2295	31.2974	22.9505	21.0527	41.354	44.8383	32.2379	34.8916	43.6254	52.7315	34.1263	38.3617	46.2001	44.6436	42.8412	44.7682	38.9075	38.7733	19.8926	19.0444	41.1412	44.2866
AGL	ENSG00000162688	40.0312	42.8932	35.1643	32.1384	33.5395	32.5349	36.2833	37.8115	41.95	44.2892	39.0804	40.3902	53.6567	48.8194	42.7119	49.756	43.9835	37.9181	38.919	42.574	28.8975	32.1157	32.9434	31.8813	51.3398	43.3554	35.7635	37.9072	42.6158	36.1705	43.3369	40.4541
AGMAT	ENSG00000116771	10.243	10.1963	1.70573	0.907056	5.58992	5.74964	4.68309	5.14484	2.1954	3.06673	2.24232	1.94138	5.11574	4.62978	6.15358	5.20176	11.7745	7.07599	0.760322	0.602243	6.9277	5.50767	6.00873	5.47506	3.28137	3.61295	1.74844	1.67252	3.81	1.64979	6.49456	7.1871
AGPAT1	ENSG00000204310	53.2127	58.4627	41.5273	39.9009	56.0131	59.6156	49.2806	53.9186	46.7022	43.1437	37.4398	31.5427	54.3744	60.5774	57.5463	46.9764	57.9006	59.8279	56.3384	52.5026	57.4896	35.6927	47.7129	59.7378	58.2563	56.4898	53.08	51.3667	48.2105	34.9313	49.7612	50.5746
AGPAT2	ENSG00000169692	86.6993	82.5675	93.3559	118.648	133.406	158.143	54.1029	61.8001	53.6984	56.1707	70.1525	68.99	64.1615	59.6833	51.1986	47.042	86.6511	95.8862	93.2345	98.9995	142.434	173.268	63.6322	56.5918	43.5762	47.1737	88.3227	77.6442	56.002	79.419	56.1905	60.4492
AGPAT3	ENSG00000160216	92.0298	72.6594	157.452	202.476	215.803	233.936	75.7257	78.5363	72.2703	74.1072	110.461	101.662	65.8017	72.299	93.5975	87.6158	115.37	71.6444	137.096	109.423	220.247	224.841	75.4902	74.7128	73.441	75.5025	142.577	132.099	66.0841	60.527	87.0952	88.5629
AGPAT4	ENSG00000026652	35.9026	43.6888	50.647	66.4828	43.5369	34.298	53.8882	43.7622	48.2989	53.9239	27.4417	29.4522	40.7306	59.0298	33.46	43.8305	58.1293	81.8738	44.1937	38.9605	31.3612	40.7493	37.9538	82.3197	35.2492	49.3497	17.0605	12.4794	53.6298	45.8507	27.147	23.7529
AGPAT5	ENSG00000155189	85.3406	92.1154	32.4745	25.2609	20.6934	25.2303	76.1244	83.9291	73.0417	77.725	49.8115	41.574	64.4349	70.0668	71.685	67.3515	97.5729	105.948	33.9294	37.5244	30.9506	27.3523	80.7928	78.3467	69.2461	73.4497	51.4465	55.5003	62.7799	49.7019	81.4762	84.9443
AGPAT6	ENSG00000158669	69.6756	63.2815	112.266	121.75	103.273	98.377	78.0282	86.2759	74.8835	64.7239	81.5398	80.6805	81.5374	77.7122	86.2607	71.0045	74.5035	80.6421	131.601	140.941	98.6975	98.2966	76.4513	79.4601	75.3412	73.0453	94.7156	95.1101	68.6063	58.7268	74.6283	72.4681
AGPAT9	ENSG00000138678	6.32346	9.22239	122.484	104.763	63.1553	67.2527	0.950789	0.30993	7.95092	1.56135	116.921	96.7849	33.5452	28.1507	5.49551	5.74456	19.9028	2.6535	184.806	235.014	59.1295	59.2074	0.668054	0.872134	17.5933	7.84175	115.397	113.722	23.3412	4.73599	4.28452	7.60834
AGPS	ENSG00000018510	78.6513	83.8695	69.4757	66.5261	71.8627	73.7177	60.1144	62.048	61.6493	65.1961	79.6557	66.8592	107.977	138.397	64.3113	74.0912	90.8948	93.0262	88.6726	97.4244	66.572	69.8134	61.628	52.9094	60.7938	61.3381	86.4682	89.4198	125.136	283.691	81.2303	84.1093
AGRN	ENSG00000188157	15.3644	24.9185	60.619	43.6875	63.3176	84.0449	81.0011	76.3668	138.014	122.642	48.5174	57.2944	59.1629	60.4766	89.3194	102.407	34.3755	19.2652	53.9829	59.0661	76.6323	99.0264	102.087	101.119	197.595	172.272	45.4965	34.6701	60.6194	50.951	49.272	42.9593
AGTPBP1	ENSG00000135049	16.3574	11.5732	78.0043	96.8478	39.0757	39.6295	15.642	11.0955	13.4098	11.3484	49.598	40.911	30.6944	30.1763	12.0692	17.3241	8.45457	9.15264	95.8956	105.439	32.9011	43.764	12.1085	9.98109	17.2802	10.3462	60.7185	57.9868	28.001	26.2822	14.1179	16.5621
AGTRAP	ENSG00000177674	14.0057	10.5244	60.619	77.6859	105.832	105.375	9.81459	8.36812	18.9279	28.1055	11.1582	9.23339	41.9803	44.1896	21.0777	26.2802	11.4811	2.76887	93.282	102.011	105.17	89.909	10.6054	16.6674	31.0856	22.0883	15.1531	19.4697	36.0074	31.1743	23.1083	33.588
AGXT	ENSG00000172482	26.5481	25.6057	0.459235	0.0865099	0	0	0.0306706	0.0619861	0.652688	0.190409	0.0533885	0	0.0390514	0	0.139127	0.0452327	7.20513	8.80653	0.0950403	0.185306	0	0	0	0	0.375657	0.32845	0	0	0.0423616	0.0520439	0.245833	0.0927846
AGXT2L2	ENSG00000175309	108.475	81.2724	220.393	272.219	144.661	135.115	105.628	79.8913	97.1288	92.3225	155.18	160.189	135.501	141.981	93.5885	101.978	74.1133	83.7671	190.187	191.778	126.323	110.863	83.7243	90.3845	111.394	108.879	121.484	129.719	108.946	86.2674	71.5024	70.7645
AHCTF1	ENSG00000153207	83.0066	85.5567	63.7096	73.2336	49.0413	47.9706	65.2689	78.5791	63.4697	51.7837	66.2247	65.3871	61.5751	69.7833	61.1479	60.1469	99.7813	92.4528	67.0172	66.3144	50.6969	59.0147	74.1628	61.5092	62.1932	62.261	70.7795	75.8651	74.7801	95.5526	69.4475	62.3902
AHCY	ENSG00000101444	219.237	234.149	53.6872	50.684	149.505	167.8	136.42	167.408	120.317	142.319	34.1724	34.7356	61.813	62.9622	133.212	124.572	233.311	224.613	35.919	27.636	160.947	173.418	160.642	140.03	106.618	130.12	35.595	32.5815	46.3402	42.9929	188.115	193.352
AHCYL1	ENSG00000168710	102.534	113.562	86.5329	81.8383	100.887	98.6541	101.857	107.422	130.36	112.798	94.0706	84.9472	102.588	95.7373	140.483	124.48	130.931	124.983	86.1516	85.1016	95.0589	96.0121	111.774	100.344	117.268	115.902	115.132	109.922	89.8066	92.6381	140.687	131.754
AHCYL2	ENSG00000158467	20.4337	17.0343	24.2082	22.7088	23.9184	24.1388	26.7754	22.377	23.0814	24.4104	34.1153	32.9088	14.6833	15.7495	28.4862	28.3157	13.6194	16.344	21.2415	22.3293	23.97	24.0402	20.1669	20.3498	25.0438	26.6455	30.8361	36.359	12.4967	13.4273	25.4262	24.2632
AHDC1	ENSG00000126705	68.1993	81.0482	39.2318	30.4082	38.4307	33.8362	99.4034	82.3175	68.2949	53.7335	117.562	141.105	122.231	120.044	60.1723	48.1728	50.2997	51.9162	26.041	23.1382	34.7489	36.5441	78.9557	75.7303	48.8342	61.5434	102.363	93.3137	111.03	250.175	53.5917	42.217
AHI1	ENSG00000135541	30.466	30.3789	29.5222	25.6502	12.6311	12.3834	28.919	26.8964	30.2586	33.7774	29.5773	27.274	27.9999	25.2158	39.1249	50.6141	29.5745	30.3391	45.9995	69.3506	11.9594	15.3322	26.1272	22.7196	30.7413	28.3699	45.4594	43.537	26.0494	50.4826	34.9073	40.2221
AHNAK	ENSG00000124942	434.071	346.219	5110.83	5946.91	4088.81	4406.94	1085.06	393.302	660.639	410.408	6242.35	5369.42	277.929	271.545	1159.52	1358.88	181.132	185.629	6601.16	5363.25	3827.46	3398.16	306.637	400.019	987.92	687.652	6664.68	7179.29	153.857	118.192	765.49	1090.22
AHNAK2	ENSG00000185567	0.7839	0.86799	2.23057	1.98973	18.4897	23.2572	0.858777	0.557874	2.25474	1.21862	2.40248	3.21985	7.22452	4.58845	0.799979	0.361862	0.526354	1.53826	0.807842	0.648569	18.4266	21.2492	1.1691	0.581422	2.50438	1.39591	5.56321	3.56553	3.26184	7.07797	0.7375	1.02063
AHR	ENSG00000106546	53.2927	70.0938	409.403	437.191	290.568	289.648	66.9288	44.4855	101.782	43.4811	389.419	300.94	25.0078	25.6564	172.351	172.144	59.0076	56.2714	359.543	417.85	278.548	269.584	52.5066	63.2195	118.896	80.9708	459.834	412.502	35.3368	50.2234	164.216	245.322
AHRR	ENSG00000063438	0.47034	0.216997	2.55859	14.4039	2.68746	25.3982	0.674753	0.257862	0.712023	0.600931	9.60994	16.2887	0.663874	0.496048	1.1478	0.407094	0.0657943	0.153826	2.28097	1.52877	28.0249	20.3933	0.501041	0.450602	0.653643	0.451619	3.81478	2.95564	0.593062	0.156132	0.386309	0.510316
AHSA1	ENSG00000100591	86.9606	98.4083	64.2929	67.0884	93.4699	110.702	83.5467	85.8507	60.7593	68.5092	61.3434	50.3741	69.2772	72.8364	89.4585	77.6194	123.922	115.831	85.2511	73.3347	137.764	78.6331	83.3815	58.1422	62.4217	74.0245	88.4816	84.4468	55.409	30.1854	99.3869	86.1505
AHSA2	ENSG00000173209	170.002	182.205	259.533	229.394	165.386	139.207	342.686	304.391	271.103	225.481	280.877	367.016	207.519	190.193	251.18	312.768	173.006	186.36	230.092	252.757	163.376	162.402	388.794	663.726	268.655	232.379	320.971	269.714	195.541	252.569	189.95	173.956
AIDA	ENSG00000186063	48.3353	48.3257	42.5547	43.3713	34.3226	33.1948	43.2676	44.3293	40.7141	36.1846	49.0016	43.4202	46.1674	46.4624	50.9291	47.6047	51.4205	51.3067	45.0163	45.9099	32.7065	32.1231	42.1584	39.575	42.3948	38.4607	61.2515	62.8866	46.6757	48.8843	51.7335	52.414
AIF1	ENSG00000204472	155.369	112.007	108.773	133.225	173.126	177.619	60.2064	69.4864	56.2498	83.2088	85.3149	92.1919	127.854	106.981	53.9464	57.7622	134.415	167.863	78.8834	43.1299	169.945	178.664	87.7657	75.3911	37.1274	50.8277	79.2626	77.9256	126.238	129.902	82.7405	94.5012
AIF1L	ENSG00000126878	28.1159	61.0859	1.70573	0.994863	0.161248	0.209902	11.6242	14.9386	21.8354	31.3794	0.320331	0.804963	90.2869	98.755	19.4777	24.109	22.5674	17.8053	0.570242	0.648569	0.513277	0.18607	13.8204	7.36468	15.9654	16.9152	0.105966	0.18766	76.5898	32.8397	33.6089	24.2632
AIFM1	ENSG00000156709	46.0933	50.4519	26.7012	26.7315	70.4652	73.6337	39.7798	49.7748	33.8804	32.8646	26.5341	25.0012	37.5675	36.7489	36.3469	32.9747	55.3001	45.494	23.4274	21.5418	75.3491	76.2514	42.839	37.8894	33.6839	32.2292	26.3855	30.0725	33.0844	28.468	39.7547	36.3252
AIFM2	ENSG00000042286	8.72742	12.9475	21.4528	27.5101	8.00863	8.94184	3.37377	1.54965	2.78876	3.16079	22.7435	18.6562	3.43653	2.68693	6.43461	6.64921	11.7443	6.72988	25.2332	26.9156	8.00712	9.11742	2.92274	2.18033	6.82444	4.18774	29.5645	27.6329	3.6431	3.59103	6.95357	6.81967
AIFM3	ENSG00000183773	8.41386	5.8488	31.3329	39.2539	23.196	20.8676	4.27241	2.16207	8.69202	9.46295	37.8044	40.5152	1.69171	2.77332	9.40531	7.51587	7.16138	7.49901	43.0946	42.699	22.577	13.1522	2.06554	6.08507	11.5333	11.6013	58.4349	45.9531	2.24516	2.08176	9.89022	8.25412
AIG1	ENSG00000146416	23.7783	25.461	11.0216	9.90538	0.0537492	0.125941	10.9494	11.2815	31.3883	36.7109	5.01852	6.01354	20.3067	17.5684	47.9987	64.0495	32.0747	13.3829	12.5453	12.4618	0.0513277	0.037214	15.8245	19.4292	25.983	26.8919	3.60284	3.98777	15.2514	15.3009	59.5619	45.5573
AIM1	ENSG00000112297	0.88842	0.506327	111.856	159.913	228.058	229.423	9.93727	2.29348	4.62815	1.48519	21.2486	27.4634	9.76286	9.17689	1.11301	1.62838	0.92112	0.999868	113.05	106.087	196.174	198.127	6.7223	1.84117	5.57225	3.5719	15.524	24.9587	4.87158	3.17468	0.842857	0.695885
AIM2	ENSG00000163568	0.05226	0.0723325	9.90635	11.0733	5.58992	5.66736	0.122682	0.247944	0.890029	0.228491	2.45587	1.79933	0.429566	1.15745	0.0347817	0.271396	0.0986914	0	20.2436	20.8006	4.15754	3.49811	0.334027	1.25975	0.751314	0.246338	6.04006	4.41	1.1014	0.728614	0.105357	0.185569
AIMP1	ENSG00000164022	45.5085	45.487	34.8986	35.142	50.0996	50.2439	42.1439	40.3597	35.5697	43.4639	48.9039	48.2684	41.0645	37.3107	34.1118	44.1105	44.7187	44.6376	32.7499	35.7779	45.4861	62.9247	38.4749	32.9114	39.0026	37.1293	39.618	43.3433	40.1575	49.3277	39.1043	36.6495
AIMP2	ENSG00000106305	29.0351	30.4726	13.3217	15.519	46.9618	53.9361	22.7082	27.8912	22.5664	25.1462	12.045	11.3912	16.1298	14.3267	24.438	24.3515	36.2527	29.2888	12.8485	11.7502	51.07	51.7215	27.8403	20.4375	20.4226	20.6747	13.5742	12.2382	16.2741	10.8595	29.0466	31.7375
AIP	ENSG00000110711	58.1654	56.0938	85.2208	88.6726	73.0452	77.7478	49.4717	52.3162	42.484	48.7067	64.3866	60.3722	41.5117	42.8668	54.3638	48.3538	49.4444	41.6484	96.7985	95.9883	71.9614	68.4737	52.5258	48.2096	36.6892	47.2968	81.117	73.2342	40.7942	32.4233	57.4547	67.5008
AJ006998.2	ENSG00000229425	0.10452	0.0723325	0.13121	0.0432549	0.0537492	0	0.5214	0.0619861	0.0593352	0	0.213554	0.520858	17.2998	21.7848	0.20869	0.0452327	0	0.076913	0	0	0	0	0.0835068	0.0484519	0	0	0.158949	0.750638	20.7572	12.6467	0.210714	0.231962
AJUBA	ENSG00000129474	3.50142	5.09944	0.39363	0.475804	0.268746	0.125941	4.66193	7.06641	5.69618	7.50212	3.2567	2.46224	6.28728	8.5155	10.9214	7.14677	7.13868	5.57619	0.570242	0.370611	0.359294	0.260498	6.096	4.02151	6.26095	8.74499	4.39759	4.31617	8.0487	8.43111	10.3952	7.2372
AK1	ENSG00000106992	5.05302	5.4036	6.9843	7.3542	17.2094	15.2742	12.8853	6.80173	6.55595	5.22521	7.23895	10.6392	14.854	15.9219	12.7517	9.99869	11.2258	9.32339	10.2777	14.0837	12.9531	12.0123	9.47343	15.164	12.1738	7.0896	3.38455	3.93991	17.9901	18.5193	10.5304	13.3165
AK2	ENSG00000004455	257.067	212.086	201.353	195.078	389.624	410.444	277.824	317.656	429.339	522.929	128.526	129.177	174.03	170.479	245.021	284.275	231.154	214.604	157.747	149.385	391.49	430.985	325.704	343.231	383.605	348.977	148.938	143.792	152.397	107.224	368.373	426.814
AK3	ENSG00000147853	59.9945	62.3506	39.1006	34.9067	22.4672	24.4746	84.9882	86.0366	95.4704	113.865	58.4071	62.4556	95.9103	97.1015	90.2237	103.176	64.0507	62.7225	34.6408	38.034	22.4302	27.0918	85.1769	81.7868	82.7072	95.8664	60.2946	58.3152	94.6782	100.549	95.0672	90.9289
AK4	ENSG00000162433	0.767177	4.46653	1.76018	1.54161	1.0293	1.44749	18.2665	21.829	3.60046	3.61511	19.6182	13.6957	23.5023	20.7253	6.09653	5.31213	9.62538	10.1575	2.34987	1.22255	1.76003	1.55145	17.1064	29.92	2.46494	3.19911	28.1636	31.8974	19.9959	14.9189	7.09475	8.83635
AKAP1	ENSG00000121057	86.6471	89.5838	30.1783	29.3701	51.6492	54.2807	47.11	55.4155	55.5971	52.4768	23.6511	24.6697	52.368	57.955	56.7637	52.8771	91.3554	113.945	23.6622	22.6073	58.103	54.8534	54.0707	45.4963	51.5902	53.209	22.7297	21.9562	49.5207	27.271	54.6101	50.5676
AKAP10	ENSG00000108599	32.5057	33.4176	47.0388	47.0181	61.6503	59.3604	49.441	39.795	43.1961	43.4514	58.4071	57.2944	32.9594	31.6231	39.1294	42.6997	35.6934	34.4955	52.4147	46.3727	58.0516	56.0815	43.1313	40.8934	43.6388	43.068	48.2675	47.4779	35.8803	40.2299	36.5238	38.5056
AKAP11	ENSG00000023516	75.777	74.828	76.8234	69.8567	57.8341	59.9481	88.4847	75.0031	64.7941	57.9986	95.5121	82.5797	83.7263	86.6018	68.4156	69.4322	68.9853	76.1438	88.3399	84.5457	61.3366	54.965	79.2897	59.0628	74.0051	72.0538	99.1842	109.64	80.6141	71.144	82.7756	75.8051
AKAP12	ENSG00000131016	0.31356	0.759491	415.935	357.632	0.644991	0.419805	2.94438	1.98355	24.9801	9.17772	114.091	63.8761	4.06135	7.11003	58.155	30.6678	2.17121	0.346108	886.155	1080.19	1.02655	1.07921	6.68054	10.7563	83.7089	35.5137	316.679	245.318	6.77785	3.74716	64.4434	137.228
AKAP13	ENSG00000170776	124.415	105.258	414.219	478.706	226.354	233.859	135.217	108.527	115.927	88.1899	331.97	270.824	156.333	165.674	124.267	105.973	84.5292	98.5563	580.607	519.374	211.473	173.707	109.791	117.801	111.977	100.714	516.183	473.768	156.515	184.271	137.03	151.258
AKAP17A	ENSG00000197976	134.674	140.036	277.681	293.139	219.242	199.491	267.264	230.464	261.668	267.601	285.735	364.222	157.768	153.692	253.906	246.202	128.2	113.87	250.195	262.207	202.385	202.925	241.084	251.756	211.096	226.466	293.261	262.723	166.735	290.717	193.541	171.976
AKAP2	ENSG00000241978	38.6201	55.262	156.993	118.951	68.7452	77.1181	45.9752	58.5148	48.9516	34.1975	115.052	82.1062	24.6415	25.1745	73.8067	62.7378	119.581	69.1063	226.196	290.466	70.6269	76.2205	63.5487	43.4129	79.201	48.4464	284.466	254.56	26.6454	22.2748	81.722	137.275
AKAP7	ENSG00000118507	10.3475	9.25856	5.97005	6.22871	9.78236	8.01827	0	0.0619861	4.2128	2.05642	3.21132	3.40925	16.6301	13.6	4.90422	4.16141	5.757	9.97561	4.89457	4.77162	8.10978	10.5688	0.292274	0.0969037	5.38442	2.50443	3.126	2.67415	15.8856	23.0034	7.76131	8.4434
AKAP8	ENSG00000105127	82.3497	79.5932	88.2164	98.8734	85.4838	88.9385	75.2853	73.5917	81.796	82.9673	75.5982	84.0949	67.6914	63.142	78.6953	76.2126	85.0862	84.7862	79.7882	89.2673	85.5386	105.289	76.2818	79.6578	81.862	74.2216	77.8267	71.2806	68.0437	66.8686	66.8315	62.5317
AKAP8L	ENSG00000011243	132.379	140.685	137.456	138.2	83.7278	76.7386	138.727	120.399	123.188	126.456	115.498	151.001	124.701	122.559	145.771	123.271	122.55	112.243	110.904	125.156	80.9777	83.5539	115.854	131.534	111.909	128.816	110.186	94.6503	117.778	156.366	106.24	99.2425
AKAP9	ENSG00000127914	170.034	145.027	171.623	167.656	83.365	89.1245	251.438	209.451	202.986	202.443	280.717	305.223	247.039	259.061	199.021	209.654	133.99	145.712	157.767	173.261	89.8748	91.5836	211.314	188.284	208.615	193.047	351.224	297.44	191.771	273.647	180.512	186.544
AKD1	ENSG00000155085	8.93646	9.12727	9.57832	6.70451	3.6915	3.61032	17.4516	13.8849	13.0087	13.187	12.266	15.6257	11.735	11.4504	9.66931	10.7654	8.32298	10.9216	9.21891	10.3308	4.35926	4.36371	12.6692	11.0955	13.8993	13.8544	12.398	13.8802	11.6071	15.5809	9.06071	11.8764
AKIP1	ENSG00000166452	22.2628	20.7956	15.4828	13.3658	18.1135	18.9752	14.5072	14.6207	14.5965	16.9845	16.8708	18.6088	15.8549	14.0088	24.1037	16.6909	21.416	22.5355	16.7271	18.7159	18.016	16.8207	14.6137	12.7428	14.4628	13.0559	22.1469	17.2178	14.996	11.5017	20.9633	22.7322
AKIRIN1	ENSG00000174574	65.7953	80.3252	73.5432	79.8919	100.135	108.603	75.511	80.148	71.143	71.3273	64.2798	59.6619	57.5228	59.7738	86.989	66.9897	86.1247	85.0657	76.4124	69.6749	106.092	107.288	79.0496	72.9685	66.4287	76.3647	80.5871	79.4738	62.6952	64.2221	93.5571	75.6195
AKIRIN2	ENSG00000135334	36.086	45.2801	53.5874	74.6303	51.438	53.8513	46.558	41.6404	38.4344	42.4727	49.4378	49.4342	29.2433	33.1848	44.7125	37.4911	45.431	46.132	58.5771	50.3049	47.9914	51.6902	40.6678	40.4457	37.2965	38.2234	51.2123	54.7028	32.449	35.8494	42.6559	40.5172
AKIRIN2-AS1	ENSG00000224345	2.53409	2.8933	2.43919	3.05553	0.967486	0.975206	3.40444	2.67966	2.68492	2.84471	4.75158	6.86586	1.21684	2.03463	1.82534	3.21831	2.2699	2.51544	2.34369	1.53433	0.975226	1.48856	1.41962	2.87029	2.95955	1.9707	2.88333	3.75319	1.44029	1.57016	2.2262	2.34931
AKNA	ENSG00000106948	110.321	82.676	369.946	395.047	322.549	336.431	92.4105	76.3048	100.692	85.2652	172.285	180.501	192.797	198.089	79.824	73.7746	70.6631	57.6074	421.83	331.603	310.407	311.258	89.5047	96.3708	82.2677	78.2533	198.527	178.699	200.921	222.123	83.7238	88.5165
AKR1A1	ENSG00000117448	98.8236	103.906	81.547	96.3287	165.763	187.863	98.3299	97.9999	83.9	102.554	59.3147	61.8874	166.047	144.019	91.3019	77.8003	123.353	117.715	85.8689	91.541	159.578	133.449	94.0704	79.7033	80.2654	95.9075	63.4206	63.0067	140.047	94.0953	104.549	121.409
AKR1B1	ENSG00000085662	50.7622	54.5608	31.6898	30.5397	64.5017	69.2682	55.3709	62.5675	34.0578	44.1604	12.4176	12.1781	33.79	29.3954	52.1944	41.8945	56.288	60.8335	30.603	27.9978	63.8373	69.985	56.3061	46.4818	30.7413	36.4547	16.225	11.7756	31.8068	20.8696	56.6755	60.3188
AKR1C1	ENSG00000187134	0.660566	1.43652	0.550426	0.909219	7.28678	7.34952	2.40212	0.994256	17.9845	19.7043	1.03681	0.786969	27.5898	68.2864	9.96982	10.6727	5.30532	1.26137	1.13763	1.16465	6.70699	6.40527	0.607512	2.80876	25.3268	17.4871	0.43658	0.561571	47.9838	51.792	7.3606	6.95514
AKR1C2	ENSG00000151632	0	0	0.714438	0.643633	7.67539	9.50941	0.358233	0.17914	6.31327	7.59732	0.0202876	0.127373	5.6484	9.71552	2.14673	1.96265	0.31022	0.282655	0.318385	0.173724	7.69813	7.51387	0.266804	0.555743	10.8202	6.85845	0	0.146844	9.27761	4.9067	1.22952	1.36811
AKR1C3	ENSG00000196139	2.68407	8.25603	13.102	13.7983	2.88203	2.07425	45.4229	41.4104	31.1795	34.6194	15.7074	16.1305	46.6208	57.0059	45.5508	31.467	15.4715	3.91372	18.6431	18.8599	2.89232	3.1617	37.0378	24.35	39.9236	41.3022	21.8126	20.6365	63.2471	71.8898	45.1771	54.3528
AKR7A2	ENSG00000053371	48.5511	43.8302	29.4822	30.1703	115.394	136.298	35.8754	38.9179	26.0636	33.3814	21.1515	21.5365	44.7455	42.3129	36.8192	25.5366	50.7573	52.4408	19.4215	12.5484	122.273	105.629	39.0603	30.8929	21.7649	25.0127	20.5484	20.2452	38.2906	22.2394	37.7473	45.2501
AKT1	ENSG00000142208	315.372	345.568	401.109	426.166	385.274	396.463	334.186	345.882	302.754	300.151	275.296	285.47	323.628	318.422	326.924	307.399	366.737	324.727	340.953	349.929	393.94	441.171	343.726	345.171	289.431	280.691	338.779	311.241	320.477	417.496	283.901	292.854
AKT1S1	ENSG00000204673	49.0852	42.9807	36.5721	46.9727	69.9922	74.1992	40.08	38.2739	45.7148	45.7359	27.1038	27.354	39.5208	40.8215	44.8976	37.7101	47.3123	42.4144	35.5356	27.3432	69.3324	64.0769	37.2298	37.1035	42.1437	50.2118	24.6588	23.1858	39.4458	45.3526	42.0094	32.8495
AKT2	ENSG00000105221	176.9	172.332	163.291	169.603	167.754	163.766	183.656	169.966	170.114	150.689	144.226	150.577	192.836	197.675	176.343	159.672	181	174.785	164.9	153.391	166.918	162.29	172.191	171.713	156.663	157.615	139.61	139.769	182.578	187.098	161.196	152.77
AKT3	ENSG00000117020	0.15678	0.253164	20.5344	32.7872	24.7784	19.8148	0.245365	0.185958	0.949364	1.02821	0.640662	0.189403	40.7697	42.2881	0.173908	0.135698	0.263177	0.192282	11.88	4.2157	21.8143	19.9095	0.626301	0.436067	1.9409	0.903238	0.423864	0.703723	40.1308	53.0848	0.245833	0.463923
AKTIP	ENSG00000166971	5.70157	6.78949	6.53294	5.65645	2.70574	3.34458	7.23274	6.09881	5.02866	6.96326	10.422	10.5654	4.79669	3.17926	7.10833	7.0364	5.72509	5.99921	8.08793	7.49005	2.59821	3.58036	6.74443	5.10925	7.25081	6.11	10.1404	10.7266	3.46094	3.11326	7.05682	7.22096
AL034548.1	ENSG00000247315	15.551	3.01807	3.47509	3.44439	4.53858	5.23244	12.1873	16.1424	21.4716	18.2145	11.4107	3.82878	15.2515	13.8877	2.75436	6.33846	6.00176	22.3936	4.38231	8.08164	2.87435	1.54475	9.69096	11.2631	25.5391	18.3078	4.82357	12.3902	4.95504	0	11.3909	19.7344
AL049757.3	ENSG00000234009	43.5744	46.7485	11.7138	8.4598	14.3811	15.3065	23.7427	32.9165	30.9985	37.5986	10.4647	13.1929	41.999	38.2437	29.826	31.1445	38.3443	38.233	7.20453	7.86622	14.7521	15.8751	33.0866	33.0335	25.6104	26.8988	9.53482	9.75548	28.5352	43.5873	34.0788	32.4421
AL049840.1	ENSG00000224997	4.25762	3.57214	2.90368	1.77735	3.1153	2.20901	4.01509	4.33592	3.92087	2.84167	3.09333	3.17818	5.18837	3.944	4.81692	3.90765	6.00274	5.4289	2.88875	2.13657	3.00421	3.30944	4.46344	3.90328	3.33897	3.72996	2.48331	2.20782	5.47608	5.48855	3.18284	3.48963
AL132709.5	ENSG00000225746	0	0.0368896	0	0	0	0	0	0.190297	1.19027	2.43724	0.056058	0.0473507	5.98854	6.36595	0	0	0.0332261	0.038841	0.0484705	0	0	0.0375861	0.209602	0.823682	1.71425	1.24318	0	0.0469149	6.37711	4.80677	0.105357	0
AL133458.1	ENSG00000197146	2.14266	1.41048	25.8484	26.8613	19.1885	14.3153	14.1085	9.04996	10.977	7.21155	23.4376	23.8648	9.25519	7.02735	6.85199	8.36805	0.69084	0.807586	27.3716	21.4954	12.8833	18.1976	11.3569	9.39966	12.2089	10.0588	29.2996	22.8945	7.15911	12.5426	5.12738	4.77841
AL136419.6	ENSG00000260669	7.99526	6.38009	9.73446	11.3051	8.90678	6.71142	10.6185	8.96256	8.44697	9.75961	15.2029	17.2324	8.24532	7.44569	9.2961	8.22014	6.62943	7.61592	10.5903	12.8116	6.63873	8.27006	7.94066	10.5422	8.56498	10.6689	12.8256	12.265	8.05209	7.97833	8.32356	5.32491
AL137059.1	ENSG00000203602	4.49436	2.8933	3.28025	1.90581	2.04247	2.0604	4.26321	3.65718	3.97546	4.22708	1.70843	2.9831	2.49929	1.90152	3.26948	3.61862	2.99759	2.53813	2.51857	3.06125	1.64249	1.97234	4.93024	2.90711	4.50789	5.09098	2.11932	1.73585	3.68546	3.27876	3.97056	3.57453
AL139385.1	ENSG00000255831	0	0	5.85721	8.89538	4.77508	6.32561	5.06157	5.11757	6.22664	5.32917	2.36511	1.64686	7.36393	5.22008	4.49449	7.85466	0.0328971	0.0519162	4.02876	5.55268	4.47372	5.85711	2.70186	4.6601	4.48848	4.84998	1.06443	1.42011	5.06348	6.07456	3.76652	5.2029
AL161915.1	ENSG00000212670	3.50142	4.44845	2.16496	2.33577	2.57996	2.98061	3.92584	3.40923	3.38211	3.50353	3.52364	4.64037	3.39748	3.92705	5.94767	5.20176	4.04635	5.49928	3.94417	2.91856	3.43896	1.82348	3.21501	3.29473	4.94615	4.68042	3.81478	3.04947	3.21948	1.87358	4.84643	3.47942
AL162151.3	ENSG00000234648	21.0859	28.0133	3.40555	3.61525	3.36793	9.15552	13.2497	16.0631	8.67303	8.88754	1.04908	2.28183	35.4618	14.7686	32.5125	10.3755	16.9496	23.7838	4.75486	3.60975	4.59075	11.0723	12.4826	23.7855	6.4613	13.0165	2.87221	2.43254	21.543	22.4746	22.3515	9.31047
AL162407.1	ENSG00000234631	3.31799	3.30813	4.74455	1.68781	3.85274	1.46512	7.71151	5.48267	7.03004	9.58101	13.5489	14.5021	7.13431	7.15219	3.78946	6.82245	2.39491	4.21675	2.35035	4.85362	2.06902	2.10296	9.05172	7.04539	10.1114	8.01583	9.1136	7.57488	6.81556	6.35352	4.03693	3.36205
AL355312.1	ENSG00000268592	6.79484	4.07557	0.660642	1.6385	1.42973	1.86099	0.458525	0.200835	0.708463	0.66072	0.920418	1.09901	0.208144	0	0.684851	0.86485	8.39667	12.3761	0.543155	0.226536	1.93351	1.5455	0.296449	1.85377	0.400075	0.374023	0.656459	0.417073	0.11946	0.191521	0.871654	1.03733
AL356356.1	ENSG00000225996	9.03941	0.671969	34.4137	42.3777	4.56223	3.13216	1.14984	1.35687	3.65861	6.56493	7.39752	6.55476	4.84238	5.28167	5.87602	8.14099	4.14471	3.27418	24.8834	18.21	0	0.00893135	1.98454	3.92412	5.26233	2.43176	0	0.25334	4.44288	3.94545	5.74547	4.54413
AL356585.2	ENSG00000215608	3.68381	3.4376	3.32289	2.4439	6.60202	5.31682	2.66405	2.89537	3.5524	3.47078	3.1291	3.6943	4.22537	3.74392	3.97868	3.50327	4.27762	4.4348	2.89635	3.23127	5.26776	5.4485	3.15238	2.89258	3.20248	5.03309	5.01855	3.81184	4.10187	5.57702	4.78883	4.36784
AL357673.1	ENSG00000248835	16.8277	17.3598	7.08534	5.70965	8.38488	9.40362	11.3481	11.5294	14.0625	13.8473	10.037	12.69	8.86468	10.169	10.4693	11.3082	18.554	20.6896	6.27266	7.27324	9.75226	8.522	11.1899	12.5006	16.028	13.5486	10.4376	10.2274	8.21815	6.29731	10.3952	10.2991
AL358933.1	ENSG00000269293	3.94929	3.24447	2.84726	3.81422	5.79631	4.88149	3.95252	3.63796	5.69737	4.27164	2.55304	4.71803	7.42368	7.69206	3.31991	4.43733	2.97522	4.02216	3.91708	2.90837	3.72947	4.89103	4.43505	4.23663	5.85336	4.99901	3.0656	2.16841	6.74693	5.73211	3.31278	3.3936
AL441883.1	ENSG00000268059	4.46718	6.72728	3.6378	3.3821	5.11155	6.52082	3.45228	3.44085	1.84533	4.05381	2.65661	2.68431	3.64506	4.29743	2.74671	3.74075	4.5806	6.37378	3.79638	3.72557	5.1107	7.52169	4.48056	3.09414	3.85111	2.12507	2.90135	5.02552	4.1921	3.62746	3.99409	2.43049
AL589743.1	ENSG00000225210	0.942248	0.805422	0.403471	0.0432549	0	0.0419805	42.6395	40.5277	267.297	187.87	18.0758	15.6717	0.0390514	0.0136413	137.887	153.821	39.7404	42.2556	1.62994	1.70713	0	0.111642	45.6239	26.1073	338.457	254.153	13.9245	4.77734	0.43463	0.950842	154.586	124.273
AL590762.11	ENSG00000213018	4.20693	3.95297	3.52233	2.7017	2.97932	3.14979	5.36889	3.31749	3.874	4.05724	4.00841	4.17681	4.37415	4.19616	4.80544	5.41029	4.02694	3.36071	2.83125	3.86084	2.93389	2.90381	4.51438	3.98371	3.68645	4.67836	3.97637	3.51299	3.83584	3.80285	4.117	2.59426
AL590822.2	ENSG00000269554	4.7034	5.42494	7.74139	8.78075	6.7724	7.47252	9.23185	9.91777	9.55297	8.60649	5.87274	6.58175	5.4672	6.44863	6.6433	7.96096	5.39513	4.49941	5.8925	6.30039	6.51862	8.001	9.01957	10.9501	8.95316	8.08809	3.92074	4.7384	6.05771	13.8437	5.1625	5.56708
AL591379.1	ENSG00000236774	5.48782	8.95114	1.15793	1.08613	0.284871	0.162884	1.19554	1.28807	1.99782	1.55336	6.1242	4.34348	4.90408	5.57476	1.37144	3.78598	8.67827	6.90755	0.617762	1.28417	0.446038	0.018607	1.58663	1.03687	2.25394	1.51087	3.68974	3.76398	4.86819	6.735	0.70519	0.784494
AL591479.1	ENSG00000269337	3.79251	6.02674	3.88775	5.17329	2.80463	2.29003	5.02139	3.92992	4.96873	6.54817	8.11506	11.9797	24.0569	23.0332	6.43461	5.58081	4.64146	4.55786	4.79953	5.51886	1.77645	2.39063	2.96449	3.44008	7.55384	6.28572	4.76847	6.21294	22.3246	19.3385	5.28963	5.38151
AL591845.1	ENSG00000116883	8.02243	18.362	4.86723	3.13728	5.91295	5.15814	9.26743	9.38097	14.7353	17.053	1.40732	0.55211	15.9838	12.6104	12.3284	13.3106	8.82927	10.2083	3.75029	3.51803	5.03576	5.74956	11.4576	14.9019	14.8729	14.6472	1.46816	1.01102	17.597	33.5626	11.6708	10.4735
AL592183.1	ENSG00000220023	32.315	30.4032	16.7129	16.3041	15.1304	12.8448	8.48134	7.20588	30.2384	26.5221	19.0085	22.752	38.0818	34.5109	6.61026	6.87764	25.0535	25.3836	16.1193	17.402	12.6348	13.2225	6.62292	9.64241	32.433	25.2628	15.3635	14.1195	33.8067	52.6611	7.06244	6.82292
AL592188.10	ENSG00000266658	14.9913	0	20.5016	21.2165	30.7983	39.3882	0.132497	12.3972	13.1428	14.0712	4.191	3.19617	22.2593	15.9347	19.9647	12.2128	37.0998	0.00846043	32.0286	15.2182	19.0939	41.779	9.39368	10.4656	7.32531	9.66835	13.3782	3.68282	70.3376	36.8195	0	6.35575
AL592188.8	ENSG00000265830	14.9913	20.4336	20.5016	21.2165	30.7983	13.1294	34.9547	12.3972	13.1428	14.0712	4.191	3.19617	22.2593	15.9347	19.9647	12.2128	0.0411214	28.7954	32.0286	15.2182	57.2817	20.8893	9.39368	10.4656	7.32531	9.66835	13.3782	3.68282	0.0673549	36.8195	35.5053	6.35575
AL592284.1	ENSG00000231360	6.40551	7.24265	5.30416	5.36275	4.33434	3.23082	7.6425	4.27332	6.13704	5.42933	9.59926	14.9363	7.41079	6.79917	7.68084	7.46385	4.3115	3.19496	6.31923	7.2195	4.64824	3.10104	5.45884	4.59178	6.77936	6.44132	8.56947	7.55846	7.43827	10.4816	6.10509	7.06369
AL645728.2	ENSG00000215791	8.31979	0	0	8.33609	2.39883	7.8663	1.95862	4.6911	1.0894	4.12236	0	3.19712	3.16824	7.73298	3.80025	2.33627	2.1597	5.65541	0	3.87659	5.8452	9.38202	4.83129	3.65472	6.55835	0	0	0	0	0	2.20618	0
ALAD	ENSG00000148218	73.4775	68.6797	87.6482	89.6242	125.719	121.827	45.6992	39.0512	54.4104	44.9366	36.3042	37.9753	73.1433	73.3325	52.2421	51.8819	66.1562	70.7984	86.5817	76.483	108.455	115.884	40.6678	48.8879	67.3678	52.2647	39.4193	40.2999	68.0751	56.8319	47.1649	45.9284
ALAS1	ENSG00000023330	39.7176	55.5875	500.435	336.48	62.8866	70.821	42.0494	49.4029	86.0361	77.4965	260.536	274.918	39.1295	41.7921	101.11	213.996	65.7943	48.6474	322.472	355.555	69.4977	74.8373	60.8347	100.635	90.3455	66.4701	168.645	166.782	41.3449	52.8245	111.714	169.803
ALAS2	ENSG00000158578	0	0.253164	0.13121	0.17302	0.268746	0.167922	31.9281	27.1499	44.6201	9.55854	0.37372	0.236754	0.117154	0.165349	26.4689	8.32282	0.46056	0.0384565	0	0	0.359294	0.18607	16.4508	89.8782	105.121	68.3587	0.370881	0.0469149	1.1014	0.67657	9.76309	6.30936
ALCAM	ENSG00000170017	47.8179	69.1036	49.7286	56.4477	72.4539	84.2128	9.81398	9.42188	17.8006	24.0296	39.4541	45.3147	26.7502	25.1745	32.2078	34.9197	50.8261	52.57	49.0883	56.0549	69.857	92.7744	11.0647	8.38217	17.9689	24.0179	41.9625	51.5126	18.512	10.8251	37.3667	37.5314
ALDH16A1	ENSG00000161618	118.676	118.941	123.621	133.81	186.034	197.87	84.2678	88.3338	64.9223	74.5722	69.9662	79.1913	100.517	97.6649	86.0454	83.671	124.501	115.614	115.159	113.823	179.991	195.467	85.1277	73.1657	58.4159	66.1942	59.5227	56.0924	102.206	89.375	76.7825	72.9227
ALDH18A1	ENSG00000059573	125.006	129.584	40.9375	34.4742	24.0796	26.2798	110.23	145.357	105.498	106.172	43.9388	36.2233	117.818	119.672	110.258	109.418	143.563	144.596	41.39	49.106	27.1524	19.2024	121.335	99.2779	90.3455	102.969	54.0427	53.999	94.2122	50.3785	134.611	118.95
ALDH1A1	ENSG00000165092	62.2417	57.866	64.2273	56.5775	0.161248	0.0839609	2.33097	1.73561	20.2333	12.7574	44.9531	13.4003	197.522	170.393	78.1892	44.1471	194.916	119.6	40.107	60.6412	0.153983	0.148856	6.01249	17.0066	35.0613	13.7128	51.8704	35.4677	166.65	135.262	66.3399	136.347
ALDH1B1	ENSG00000137124	40.7105	41.3018	11.7433	12.5439	29.8308	39.3777	33.4003	42.5224	32.1004	28.3329	10.037	5.39798	48.7362	48.6541	34.1904	30.9392	41.0556	33.4956	9.97923	13.5736	39.0091	34.5346	36.743	33.771	27.2351	35.2674	13.6166	12.1979	49.8172	15.8213	44.1446	42.217
ALDH1L2	ENSG00000136010	1.93362	2.24231	0.459235	0.389294	8.07152	7.01074	0.276035	0.371916	0.296676	0.114245	0	0	0.429566	1.28146	0.382598	0.542793	1.34878	0.538391	0.190081	0.0926528	6.87791	9.22907	0.334027	0.387615	0.500876	0.32845	0.052983	0.234574	0.720147	2.91446	0.491667	0.324746
ALDH2	ENSG00000111275	3.5704	6.83289	21.956	19.5512	38.2157	36.685	75.1736	42.7704	38.3899	51.5186	7.15406	4.40409	140.072	124.632	26.2918	37.9837	12.5667	6.65297	14.956	8.70936	32.3688	67.6546	78.4279	47.9189	31.9309	30.0943	3.135	6.26642	80.8259	96.7496	28.5518	32.5298
ALDH3A2	ENSG00000072210	2.03814	13.3815	60.1597	63.6713	106.003	107.092	10.6734	9.04996	12.2231	16.3752	54.0826	65.6755	16.9874	15.7495	29.0775	38.2669	21.0542	13.1906	62.1563	63.8841	101.046	99.0506	12.0667	16.1345	18.6576	11.0441	46.5721	50.9496	11.8612	12.6987	30.4131	34.6087
ALDH3B1	ENSG00000006534	72.7459	86.9798	148.464	193.695	215.481	202.556	17.881	16.7362	38.9833	54.2285	87.8759	103.225	34.2091	29.8042	33.9817	44.4185	50.5619	38.9564	146.545	124.062	184.831	260.349	17.7869	32.6566	37.1901	31.1207	60.7715	73.7028	43.8866	61.4638	22.4762	27.4179
ALDH4A1	ENSG00000159423	22.3673	19.2404	24.6675	21.8675	41.9781	51.1204	23.0315	27.36	23.7934	23.0045	6.94051	5.54004	8.94278	8.4539	22.8863	18.2672	38.6097	23.3677	27.3241	30.6204	53.9618	44.6024	34.3551	30.594	27.2677	25.0218	11.3913	8.72617	10.8022	7.13001	23.9863	27.7134
ALDH5A1	ENSG00000112294	103.789	96.864	10.4968	6.01244	7.95488	7.38856	42.5708	43.2043	40.2886	41.6234	12.8666	19.1297	68.948	67.2927	51.8953	41.9692	105.655	94.0303	8.07842	8.19977	7.80181	7.81493	43.4235	45.7386	43.878	41.8499	14.9942	12.5263	58.3103	59.2899	62.2987	60.6872
ALDH6A1	ENSG00000119711	34.4963	35.3619	10.3616	10.6572	8.61224	10.4212	25.4449	23.4847	24.35	24.7589	10.1182	13.1214	22.4436	24.3799	29.7171	22.8176	34.2479	27.5325	11.4215	9.10962	9.40939	5.78603	24.9664	22.456	28.93	28.4541	11.7357	10.416	20.7152	9.69838	27.336	27.03
ALDH7A1	ENSG00000164904	0.15678	1.32911	0	0	0.429994	0.498308	16.6483	17.8036	8.07968	12.2772	0.266943	0.473507	18.6994	18.601	14.8344	14.431	1.63466	0.115369	0	0	0.256639	0.37214	17.9702	8.57598	10.1703	12.415	0	0.18766	10.1714	4.60692	20.1611	19.0046
ALDH9A1	ENSG00000143149	67.3945	60.9369	38.9005	43.4176	76.9646	80.1839	42.2534	45.6862	33.0385	41.2948	35.9438	33.4964	37.6827	37.9473	36.2689	35.9044	68.2014	69.6508	36.6594	33.5584	71.2085	81.2735	46.1563	39.0837	32.2871	33.2441	42.5575	36.8174	38.3779	36.6202	40.5555	42.8623
ALDOA	ENSG00000149925	922.255	791.437	862.269	1058.48	1667.92	1749.69	535.561	649.149	458.523	543.081	743.85	580.996	572.281	564.523	583.288	573.304	848.891	740.759	749.926	621.34	1661.99	1783.58	646.276	730.767	391.132	427.458	803.421	746.455	496.625	462.621	613.128	647.215
ALDOAP2	ENSG00000214297	2.43323	3.03182	2.31061	3.04861	5.57111	6.15224	1.55193	1.57011	1.32496	1.57887	2.81464	1.55879	2.24351	1.71261	1.8963	1.46825	2.57486	2.06088	2.55563	2.12453	5.54134	5.56386	2.1407	3.13387	0.949786	1.41562	2.60888	2.26036	1.844	1.71433	1.95543	1.89188
ALDOC	ENSG00000109107	10.1384	4.62928	12.5962	11.203	11.5561	14.945	4.50858	4.95888	7.89159	11.8434	4.6448	1.65728	12.7308	10.7485	9.4954	6.37781	5.36224	4.49941	12.1652	12.4201	11.908	11.4251	4.80164	7.55849	7.8888	6.2188	1.60327	2.85993	6.3966	5.04826	9.93869	11.3197
ALG1	ENSG00000033011	29.2578	29.8223	25.1503	25.4105	36.1738	38.6841	24.0068	27.2193	23.6243	22.8647	19.5359	16.854	24.5278	22.9513	22.9987	20.6813	29.49	29.2838	23.992	24.648	37.5513	39.2529	25.7552	23.8819	21.1144	21.424	24.1746	22.9329	21.1122	15.4352	25.055	23.6489
ALG10	ENSG00000139133	11.4355	13.5681	9.42546	7.21925	7.91242	6.59555	15.2313	12.8578	12.9701	10.7516	11.1005	10.6411	9.60548	9.12481	12.5694	11.6225	13.0319	13.5909	8.12357	7.91116	6.99032	8.09218	13.1628	15.5928	13.4867	14.2777	11.4761	11.7766	9.26151	8.1407	13.9788	11.2617
ALG10B	ENSG00000175548	9.88655	12.2184	6.88196	6.00551	4.90623	3.52174	12.0962	12.8249	8.86528	11.1328	10.9105	10.9982	10.467	11.2545	10.63	14.2053	9.58557	9.60912	5.46719	4.96804	4.55841	5.67699	11.2212	8.11569	12.6215	13.3531	7.45895	9.96989	10.5213	13.3971	15.3807	11.053
ALG11	ENSG00000253710	15.377	17.8423	13.5455	14.8105	9.13952	10.7428	15.5981	16.2744	16.9212	15.3127	15.3989	13.4348	9.27472	11.3967	14.8577	12.1893	15.2587	13.9401	15.531	15.5759	10.8199	12.3602	15.3561	14.4377	19.0834	16.9521	14.0495	15.9717	10.4692	9.59689	15.3565	14.1789
ALG12	ENSG00000182858	36.12	36.389	35.7468	34.424	28.8929	32.8707	27.4352	26.574	25.1243	25.5719	29.3947	24.9396	26.8201	27.4232	25.9972	22.0935	35.0822	37.4316	38.554	39.8407	35.0861	30.1523	27.7969	25.617	23.8054	25.0965	30.6772	26.3732	22.3936	22.1577	24.3024	22.9048
ALG13	ENSG00000101901	26.7049	24.6292	41.3967	44.6823	31.3358	29.0085	59.3783	44.0101	46.9935	45.622	72.555	88.1671	59.6315	55.8054	61.8766	58.4859	22.7319	23.5354	36.2579	40.026	30.3347	25.4171	42.0457	44.0912	54.2825	47.0095	56.215	53.7645	54.3076	50.8469	50.5363	49.9645
ALG1L13P	ENSG00000253981	1.13404	1.47884	2.84332	3.37518	3.90166	3.66279	1.49581	2.10815	1.38014	1.2826	0.941774	0.656281	0.74432	0.853617	1.32692	1.38005	0.937898	1.15331	7.04676	6.95174	3.90501	4.08386	1.18872	2.21619	1.57964	1.32612	0.96588	0.907803	0.356261	0.4507	1.75841	1.91508
ALG2	ENSG00000119523	23.6215	28.065	27.1605	26.645	31.2283	33.2065	33.1856	36.8197	33.0497	30.732	27.9222	27.9843	25.6568	25.7532	33.1469	26.1897	33.3577	30.7652	30.2703	29.8805	33.1064	28.9525	36.3672	31.3968	30.4282	34.98	27.5512	29.6033	26.6878	21.7023	34.9083	25.0982
ALG3	ENSG00000214160	52.6258	50.3434	31.228	35.3825	47.2993	53.1053	37.0808	41.5307	35.4231	38.1199	21.4622	24.1489	37.177	36.8316	37.8077	35.2363	55.9909	54.8785	32.9315	34.1426	56.6145	53.4021	37.9538	37.6956	36.1257	36.458	25.2199	26.7884	31.517	21.1819	39.4738	34.0984
ALG5	ENSG00000120697	22.1582	21.9167	14.8923	15.8746	19.1347	19.8568	19.7825	20.8273	16.3765	19.1171	15.5895	13.8264	16.675	13.4346	15.5822	17.098	21.3831	22.497	12.5928	14.8708	20.4284	25.2683	18.8308	17.8787	14.0245	17.6542	13.4577	13.23	12.9203	17.2786	16.3655	19.2528
ALG6	ENSG00000088035	17.3503	14.2857	18.1726	16.9992	15.0498	15.5328	17.7276	17.2321	17.3259	19.536	18.7394	16.194	21.1268	18.8498	17.6691	16.7361	16.5473	17.4977	22.6196	23.3948	14.0638	16.7463	15.24	12.5975	18.9707	19.5017	20.9283	21.1117	16.9446	11.866	19.0696	20.459
ALG8	ENSG00000159063	40.0834	35.1174	17.2541	16.4801	31.5508	36.1032	33.0016	43.2043	28.2436	27.6855	23.0105	18.5615	22.9232	21.4128	30.2948	32.2962	35.8335	41.0331	14.8263	16.8628	35.6728	32.4878	35.6992	31.1061	28.2369	28.2878	26.2796	24.9118	18.3849	9.47199	37.6476	37.0211
ALG9	ENSG00000086848	32.767	30.3619	15.6796	14.9372	16.2839	15.3296	29.8732	30.6447	29.6676	27.914	20.608	22.2075	26.323	24.5168	26.4762	30.8939	30.2789	33.0726	12.878	14.3677	14.033	17.028	29.8111	29.0711	25.6073	26.0038	21.723	23.9266	20.9554	26.507	29.4849	28.0674
ALKBH1	ENSG00000100601	10.243	9.94572	9.51272	10.3379	13.3836	13.8116	9.20118	8.92599	9.67165	10.1678	10.4108	9.4228	9.99717	8.63951	8.3476	7.78003	11.1521	10.8832	12.4954	11.5353	12.216	12.8016	10.2713	8.91514	8.5775	10.182	7.25867	8.53851	10.3786	8.58724	11.4839	9.83517
ALKBH2	ENSG00000189046	11.1836	14.6835	5.90445	5.92593	10.1586	12.5102	24.5058	24.1746	23.8528	28.1044	7.84812	9.99101	26.4769	22.9422	20.3821	24.6971	13.4878	11.46	5.98754	6.48569	12.8833	12.7272	25.5113	22.9177	19.722	20.8155	7.7885	5.91128	21.8162	25.8658	22.7571	19.0209
ALKBH3	ENSG00000166199	13.0127	16.0578	12.7274	12.7169	13.5986	14.3153	12.2069	14.6287	12.7571	16.7941	13.7742	12.9268	17.8465	14.8401	14.2605	15.3791	14.9024	13.652	13.8759	14.6391	15.501	18.0116	13.1106	15.2139	13.148	8.62182	13.4577	10.6966	15.1231	17.5388	13.872	15.1239
ALKBH4	ENSG00000160993	14.4656	14.9066	11.4533	10.2756	13.7619	15.0244	12.5286	12.5528	14.5187	16.0709	7.94635	7.83418	4.40656	5.52391	13.2292	11.0273	16.2894	14.4646	12.733	13.247	11.9845	15.1472	13.6738	10.8469	12.5495	11.979	8.81001	8.65861	5.69001	4.2983	13.6434	11.754
ALKBH5	ENSG00000091542	68.1277	73.1368	67.1034	69.8546	107.122	115.45	65.9617	72.3904	59.6533	63.8518	49.858	45.4094	59.2801	59.31	83.1908	67.8753	78.2353	68.2453	78.8174	67.5972	103.108	104.89	74.0133	71.452	60.9435	65.1588	58.4323	61.4975	61.329	43.0923	80.3411	70.6857
ALKBH6	ENSG00000239382	21.4815	22.9562	32.2671	33.6601	22.45	23.9746	20.5223	14.8134	22.0181	21.0292	32.0294	35.9776	16.4	15.2535	20.6422	20.2489	18.7955	16.7582	28.8547	34.206	18.6268	24.4496	16.3895	22.2191	24.1341	22.1778	31.7898	26.1171	15.5552	18.8477	18.1214	20.9693
ALKBH7	ENSG00000125652	31.356	37.1431	23.9458	22.7521	45.9018	50.6284	30.1492	32.1088	30.5577	44.4415	10.4108	14.2052	32.608	30.9203	33.3209	30.3059	28.2915	27.381	16.8221	15.0561	44.2958	52.3973	34.3631	38.6161	24.5448	33.6251	10.9675	8.72617	26.3489	42.676	37.5774	37.3458
ALKBH8	ENSG00000137760	19.3885	20.1084	13.3834	14.8364	15.3185	15.3648	11.5321	11.6534	11.4232	13.4048	10.4642	11.0801	16.0892	14.4681	11.7214	11.851	18.554	16.2286	14.1135	16.8628	12.0107	19.3141	10.7306	9.59347	11.5202	11.5368	12.9279	14.2152	12.2425	15.6652	12.9238	15.8198
ALMS1	ENSG00000116127	50.8965	53.3004	29.9683	28.6715	21.1213	23.5091	48.6341	51.0616	45.6834	30.272	40.1482	36.3943	38.0701	40.4081	42.9509	36.985	51.8347	54.9109	32.8692	30.8501	18.324	21.4725	44.6644	39.2407	36.6172	39.5885	47.3	43.6778	36.2179	25.3948	44.8052	44.4875
ALOX12	ENSG00000108839	2.19126	2.76455	4.80294	7.41563	6.24673	5.55779	3.95068	2.60155	3.31328	4.2922	7.01098	7.98712	6.68365	7.02115	4.00268	4.62007	2.58769	2.81771	5.73235	5.6041	5.90012	6.21138	4.01292	4.21677	4.09404	3.79319	6.46869	6.12896	8.44055	5.98609	2.79056	2.23147
ALOX12B	ENSG00000179477	0.15678	0.183725	37.715	35.5685	0.0537492	0.0839609	0.366207	0.202694	0.554785	0.298561	2.9022	1.26663	1.61087	1.55015	0.281036	0.606571	0.0328971	0.076913	79.0954	96.3065	0	0.037214	0.27766	0.516981	1.44753	0.978782	4.12632	5.82308	0.895524	0.681254	0.0877976	0.163765
ALOX12P2	ENSG00000262943	4.23306	7.84807	7.61018	6.35847	2.68746	4.15606	1.80957	0.371916	1.0087	0.647391	0.37372	0.520858	6.52159	6.40729	9.80843	10.9463	11.8759	16.8439	10.5495	11.4426	3.74692	3.27483	0.584548	3.77925	1.37741	0.451619	0.317898	0.18766	7.41328	6.19322	7.79643	6.21657
ALOX5	ENSG00000012779	14.6851	39.602	599.88	653.842	79.3876	68.8479	16.9915	12.9551	113.212	72.5078	425.181	386.488	110.398	107.684	106.432	171.161	28.3573	17.4977	768.543	852.776	56.9738	82.6522	15.1147	37.744	110.005	69.7957	439.6	405.392	71.1251	64.7426	118.14	151.471
ALOX5AP	ENSG00000132965	2.71752	5.85893	278.887	223.715	64.8215	70.2753	10.612	5.14484	57.3772	48.2116	207.575	162.65	4.56902	3.59635	55.1637	54.6411	6.77681	0.423021	442.935	610.165	71.4482	71.823	24.4257	38.8584	80.0776	45.244	312.812	249.963	3.93963	3.64307	60.0887	78.0319
ALPK1	ENSG00000073331	44.3562	42.3279	43.9553	52.1222	32.8918	27.0354	32.57	30.1872	33.9819	41.9738	51.4356	63.6062	50.1791	45.1111	33.869	32.2735	37.8222	40.8639	52.6946	62.3715	28.1681	33.7553	30.875	32.8504	36.9396	37.6815	52.3011	42.959	51.1241	71.6431	31.1941	32.1684
ALPK3	ENSG00000136383	1.93362	2.71247	1.11528	1.51392	4.24619	1.55328	1.65621	1.61164	4.0348	2.62765	1.12116	1.23112	54.3987	47.3313	3.06079	4.02571	3.19102	5.42236	1.23552	1.29714	3.02833	6.43802	1.41962	1.25975	2.31655	1.06746	0.900711	1.12596	57.9083	61.724	4.77619	3.0155
ALS2	ENSG00000003393	51.7374	54.2855	93.6183	82.7034	16.071	16.8342	50.6678	46.3656	55.2411	47.7927	154.72	134.097	186.822	179.9	66.1895	59.3906	76.4201	92.4109	171.88	191.004	14.9877	15.2949	40.5008	48.4034	60.7945	59.8601	214.952	230.024	150.85	149.158	65.0053	78.3102
ALS2CL	ENSG00000178038	42.1738	37.7576	25.914	26.2125	36.9257	24.1807	3.98718	2.60341	7.53558	13.024	1.28132	2.17813	70.3316	77.8796	11.8953	17.8217	36.7461	27.1887	9.21891	9.63589	27.8196	33.3065	1.67014	2.81021	9.39143	10.4283	0.264915	2.76798	89.8913	35.9623	11.4488	10.1135
ALS2CR8	ENSG00000138380	22.8899	20.8318	20.3375	17.9075	11.8786	9.48758	35.2098	26.53	37.7372	31.5317	35.1297	42.8524	28.5075	28.8535	26.7123	31.301	18.5211	18.4976	14.161	14.8708	10.4811	11.2014	30.1877	28.3443	40.8164	36.499	20.1865	20.5018	33.7198	37.5236	25.3911	26.6292
ALYREF	ENSG00000183684	149.202	143.399	58.3228	62.7197	127.546	137.066	92.8089	120.935	74.9404	90.7871	42.1769	47.3507	86.9285	70.6869	94.0497	77.0313	179.092	167.708	51.1792	52.1172	138.174	169.248	124.008	101.797	67.18	75.7899	52.5061	50.2459	77.0129	58.4453	100.511	110.785
AMACR	ENSG00000242110	9.80032	12.0481	12.2714	9.23103	8.26609	9.77599	11.826	7.79413	17.3858	18.0397	12.0311	9.99337	12.7226	10.4377	11.1409	9.41338	12.9736	12.3049	9.39521	17.743	9.03214	7.35199	11.1448	11.7375	16.5652	14.3791	8.89267	11.6893	8.25797	6.95202	12.9073	13.2998
AMBRA1	ENSG00000110497	55.5524	50.5242	58.782	53.9389	39.0219	44.3733	41.712	38.3074	37.4405	37.1298	49.598	39.5379	37.997	38.7331	44.764	38.2216	48.7207	45.1975	76.65	79.6351	40.9082	38.7025	40.2085	38.7615	39.8197	40.0299	60.0827	53.1546	34.1011	36.1705	45.725	47.2274
AMD1	ENSG00000123505	122.506	129.92	68.4798	77.0323	118.419	124.471	166.297	183.239	145.619	135.357	115.679	118.177	168.461	174.17	147.441	142.185	149.326	142.177	69.875	74.2047	123.956	136.767	170.66	147.265	138.035	135.91	149.386	141.09	177.715	141.855	166.936	150.477
AMDHD2	ENSG00000162066	27.7161	28.9695	42.7921	53.5738	30.1092	31.8447	18.8762	19.5175	21.2901	22.9386	15.4357	19.6269	20.5395	25.8011	19.3981	16.0612	25.6641	22.8147	47.3034	31.2087	31.8576	41.6938	21.1598	25.2895	20.8195	15.9212	15.1998	20.4605	29.1655	24.6704	17.4601	20.9489
AMFR	ENSG00000159461	65.0595	70.0782	77.8501	82.6048	58.5087	57.923	61.0986	68.0043	53.2688	51.2852	72.8545	65.8033	80.6377	79.2999	72.7201	66.7866	69.4952	72.8812	82.3871	94.0648	53.0641	67.9453	66.1178	60.3158	49.7739	48.2764	82.7589	74.9508	79.3331	87.085	81.9921	76.0797
AMH	ENSG00000104899	1.09746	1.66365	0.78726	0.778589	1.66623	2.01758	2.30029	1.98355	2.61075	2.01834	2.02876	2.27284	10.4267	11.1198	5.53029	2.35527	3.16438	3.34571	1.23552	1.57602	2.56639	1.8607	3.048	1.69582	3.06787	3.16133	4.50355	3.42479	12.5814	7.70249	4.46609	2.55158
AMHR2	ENSG00000135409	0.10452	0.831824	2.6242	1.68694	0.107498	0	0.981459	0.619861	3.73812	1.94217	0.640662	0.331455	11.9888	14.4681	6.95634	2.3521	4.04635	1.96128	5.70242	8.6635	0	0.0744279	1.04384	2.7133	5.07137	3.36662	1.16563	1.12596	9.31955	9.00359	4.81131	7.05163
AMICA1	ENSG00000160593	19.9633	9.22239	562.431	747.315	98.4148	112.55	2.33097	0.743833	7.17956	1.59944	859.555	814.385	55.7264	46.0498	2.92166	6.06118	0.855326	0.576847	307.408	128	120.363	182.051	9.2275	2.5195	9.70448	2.09387	546.096	583.199	6.05771	8.84746	0.807738	1.76291
AMIGO1	ENSG00000181754	4.65114	3.1103	1.64012	0.994863	2.31122	2.35091	4.41657	4.8969	1.66139	1.56135	0.960994	0.568209	3.24127	3.30699	5.04334	5.1113	4.47401	5.38391	2.89873	2.6406	2.30975	2.30727	4.00833	5.42661	3.3183	2.79183	1.00668	0.750638	2.58406	3.07059	5.12738	4.12892
AMIGO2	ENSG00000139211	0	0	4.12262	4.19573	0.322495	0.209902	2.91371	1.65937	1.83939	0.4189	0.37372	0.0947015	2.03067	1.86018	6.4927	7.41817	0	0	18.1375	22.6328	0.205311	0.446568	1.71189	2.08343	3.88179	2.13493	1.58949	1.8766	1.58729	1.56132	1.73031	2.04126
AMIGO3	ENSG00000176020	6.42589	5.06653	29.3254	9.98367	18.8348	6.25803	11.4604	10.8271	5.17819	12.7997	2.46762	17.7561	11.5596	13.3094	6.89234	3.92484	7.80748	4.14676	9.24742	8.60791	4.5964	11.2885	11.911	5.35781	29.449	24.1514	24.9767	12.416	16.0385	6.39879	7.97378	7.26411
AMMECR1	ENSG00000101935	13.065	7.23325	11.5465	8.95377	18.651	17.8837	11.2868	14.0708	8.84095	7.27363	7.36762	7.52877	9.88001	10.5824	8.1737	8.27759	9.277	7.11445	12.2602	10.794	16.4249	21.398	10.1043	7.60694	11.708	8.08809	11.2854	9.99287	12.1578	11.3976	11.2732	9.37125
AMMECR1L	ENSG00000144233	34.7696	35.1384	34.3022	36.2515	31.1627	29.6432	50.362	49.3936	44.27	43.8032	40.177	40.6634	31.6543	35.4092	49.5041	43.1181	36.1349	35.8022	40.7385	38.7993	31.0897	26.3255	46.8465	49.4592	43.1223	40.2684	42.7128	42.5579	36.6767	30.7189	45.1188	41.2683
AMN	ENSG00000166126	83.9139	87.0612	6.37943	3.89121	2.29993	1.50416	32.0762	33.8462	56.1484	44.0831	6.95492	9.723	63.7483	56.559	26.6379	21.6461	69.6097	53.4303	4.57476	6.25082	1.73334	1.64225	34.6587	28.402	42.9683	64.7864	7.42345	4.52541	48.0008	36.3563	36.3837	27.7398
AMN1	ENSG00000151743	6.23932	4.72548	4.28072	4.42671	3.42544	3.61494	8.56108	8.33836	4.13211	5.49825	9.55548	8.30627	4.17147	3.53682	5.10039	4.98781	4.4602	7.72552	4.48257	6.14844	3.55598	4.08163	7.58701	7.29104	4.33821	4.35238	9.19149	8.41747	2.45951	4.20723	5.04696	7.96139
AMOT	ENSG00000126016	1.0452	5.49727	1.24649	0.908354	0	0	7.97436	7.74826	3.79746	3.61777	1.54827	1.65728	29.4448	30.2589	7.61719	6.46828	4.50691	5.9223	1.85329	1.62142	0	0	4.96865	2.32569	3.88179	4.18774	1.27159	1.17287	25.544	14.7805	9.09583	7.09803
AMOTL1	ENSG00000166025	2.97882	26.9438	1.96815	1.16788	14.8348	14.0215	77.5659	91.2435	51.147	44.4796	0	0.142052	74.7448	77.6729	76.9023	52.3465	52.767	61.6073	1.85329	1.94571	16.3735	14.7795	78.6217	68.9955	35.6874	45.0798	0.105966	2.43957	68.1598	57.4044	63.9869	63.6039
AMOTL2	ENSG00000114019	3.55368	4.59311	0	0	0	0.0419805	0.306706	0.30993	0.237341	0.354923	0.266943	0.236754	6.834	6.32462	0.303644	0.542793	11.0205	10.4602	0	0.0463264	0.0513277	0.111642	0.12526	0	0.187829	0.205281	0	0.18766	3.05808	1.76949	1.01845	0.510316
AMPD2	ENSG00000116337	177.857	166.289	175.323	232.671	118.995	125.135	152.121	123.591	160.911	138.995	113.44	154.367	165.083	149.902	112.636	96.6465	153.851	166.942	114.11	84.6152	109.434	120.178	132.575	140.033	127.628	145.288	70.2735	80.5585	149.551	178.528	107.406	90.7995
AMPD3	ENSG00000133805	32.2444	39.8552	69.7381	68.3428	55.4154	54.0708	52.0787	47.9772	87.3415	87.3978	85.1547	90.1558	82.5938	71.3483	79.0922	68.3919	50.3655	37.6104	97.8354	96.8222	47.7861	53.2904	49.8536	71.0789	90.7212	80.8809	97.6477	90.6396	78.6655	66.9368	73.469	78.1247
AMT	ENSG00000145020	16.5664	13.8878	21.9121	21.2814	13.0611	10.0753	44.1963	33.2245	31.4477	34.883	43.565	55.4951	26.7112	25.0918	37.3903	39.0358	14.3761	14.6904	25.3282	27.7958	10.1629	13.6575	30.1877	38.5677	37.0022	35.3905	37.1941	30.0725	22.1551	28.3639	28.3411	32.4746
AMY2B	ENSG00000240038	9.90536	9.70557	24.14	26.1281	20.9681	18.6784	26.7126	17.7032	28.8891	36.2497	71.9352	98.0577	49.1931	45.2814	21.276	26.3707	4.58027	6.9164	26.9358	26.0396	18.827	20.5864	21.1402	24.2099	35.4282	31.5357	40.8313	39.8852	49.189	74.7048	14.055	11.9154
AMZ2	ENSG00000196704	20.3459	19.0611	23.2596	23.205	47.6825	50.8421	33.6282	26.5083	26.1965	28.553	27.8576	30.1795	25.0585	24.3411	28.313	25.6727	21.4233	20.4519	30.3259	38.0724	43.7168	48.5575	29.7931	28.2615	30.8784	28.0172	32.007	27.9439	29.6578	35.4299	33.3297	39.2846
AMZ2P1	ENSG00000214174	8.24663	6.77683	9.21487	9.66272	6.81379	6.41461	19.1053	17.9555	12.3583	13.1455	15.3775	16.8346	8.37146	8.25176	14.8761	16.1553	8.29469	9.85178	8.40299	9.61087	4.99727	7.7085	17.6796	20.2563	14.032	11.527	15.8244	13.595	11.2983	10.5051	14.6095	13.7335
ANAPC1	ENSG00000153107	138.451	139.02	40.0643	31.3382	69.8041	82.4387	85.3609	97.9175	74.8395	72.5188	46.5714	48.0577	88.3004	85.1289	72.1445	72.1177	148.086	137.178	35.4272	35.9372	78.1131	82.1833	86.3586	77.7691	68.0371	70.5573	45.142	50.2707	76.3534	60.4948	85.3533	86.961
ANAPC10	ENSG00000164162	5.83901	7.30377	3.86348	4.88045	5.82856	6.02168	6.23503	5.62461	5.76917	7.04247	6.16744	5.49458	6.34352	4.58307	5.69411	5.97253	6.1919	5.92691	4.86274	4.28334	5.35194	7.37879	6.87386	5.05111	4.41272	6.24056	5.02968	3.30328	5.83489	6.00742	6.23293	7.51834
ANAPC11	ENSG00000141552	43.3742	42.3507	45.6611	49.9594	72.3464	78.3355	44.1344	50.2707	32.6344	41.85	30.0577	30.2098	39.9887	36.0462	41.425	36.5028	45.2336	52.1854	42.6731	43.8711	77.7101	83.2849	48.935	43.1706	27.726	34.8104	37.7239	36.2183	41.6414	34.0887	45.0577	50.846
ANAPC13	ENSG00000129055	37.3288	38.3471	25.3963	26.5737	40.8628	41.4435	37.8052	39.2111	37.7331	46.0185	21.0362	22.4997	32.0589	31.9265	40.2114	38.0796	40.8036	43.9131	21.6445	20.1714	39.2693	46.398	37.3129	32.58	34.4941	38.333	20.1145	25.152	30.6037	30.7735	46.3424	37.6348
ANAPC15	ENSG00000110200	30.3145	29.729	22.9893	23.8252	33.9932	33.128	23.7397	32.5303	19.866	27.6044	18.797	15.8	34.7152	28.3248	27.1555	26.4797	34.4703	35.5761	17.5169	16.0136	31.9135	42.8552	26.5247	23.8713	17.0486	17.8307	15.6941	16.043	27.807	35.5111	28.1988	33.9675
ANAPC16	ENSG00000166295	54.7512	51.1242	64.6931	61.6426	50.5957	50.254	59.9396	55.4366	51.4597	60.2991	89.7013	89.5421	66.4737	68.5229	53.8883	52.3026	52.2538	52.4946	73.7679	80.2999	50.0014	52.3426	57.0493	54.4652	50.0012	58.1115	96.8852	92.3107	67.7209	60.5858	57.899	58.773
ANAPC2	ENSG00000176248	72.2756	82.5675	105.624	113.372	93.4699	94.54	81.3998	78.5983	81.1706	81.1154	85.7954	103.319	67.8323	62.4194	77.5284	80.5142	82.7692	79.7972	100.553	97.8877	97.2147	99.0636	80.5423	77.3776	77.5644	70.8221	75.7127	68.1673	61.4243	92.0656	59.878	56.2275
ANAPC4	ENSG00000053900	46.4591	39.6382	59.9629	60.9029	40.5269	39.4616	53.9189	46.4276	53.9951	51.2201	59.1545	67.3328	47.6428	42.8668	70.6068	71.6486	38.8186	44.2634	57.2142	63.8841	42.14	43.7636	45.3859	43.7036	52.4668	55.9187	52.7181	60.0042	41.8956	36.9512	60.8964	59.5677
ANAPC5	ENSG00000089053	275.097	261.024	201.452	208.517	206.53	207.951	269.958	268.178	257.643	292.546	182.766	191.425	221.035	208.514	265.999	284.645	242.912	272.539	180.837	188.768	211.169	253.925	261.453	236.523	262.346	272.712	160.025	164.915	197.359	229.365	244.391	240.289
ANAPC7	ENSG00000196510	92.0748	97.0073	56.1624	53.457	83.6268	82.7607	94.3722	96.7689	93.2542	93.0956	81.4213	85.5249	63.3828	56.5553	85.9045	83.9289	95.0593	97.7798	59.8868	64.5887	86.5739	81.5987	97.5652	80.5328	90.5008	86.5237	70.0271	74.2555	60.2018	41.6887	83.2563	87.5395
ANGEL1	ENSG00000013523	46.5637	48.6074	32.4745	32.5277	29.1321	29.7222	52.5081	56.1594	58.5046	51.7913	21.6224	25.2853	72.6357	66.7185	63.9635	55.1839	57.3068	60.7997	31.3158	36.4589	31.5665	27.2406	53.0373	66.3306	58.1016	55.3849	18.0142	20.2203	59.9417	37.5236	57.4547	43.1449
ANGEL2	ENSG00000174606	49.2812	43.6168	45.5298	50.6948	31.5508	30.5618	56.1579	45.1878	50.2231	56.9323	72.2881	82.1535	51.0402	49.3155	49.5639	52.5152	45.2994	47.4168	44.9065	51.3296	30.9506	38.6363	48.1417	44.3335	54.9712	45.4493	63.8975	66.9476	54.2652	75.3595	50.3256	48.3872
ANGPT1	ENSG00000154188	5.7486	27.4863	34.705	29.8026	0	0	20.58	25.7242	6.17087	0.647391	147.673	136.465	141.483	139.224	56.3463	31.6629	16.6131	4.96089	14.5412	21.5881	0.0513277	0.111642	26.2629	47.1437	2.06611	1.06746	233.761	240.627	164.914	97.5302	26.1286	26.0261
ANGPT2	ENSG00000091879	0.942248	7.59491	2.49299	2.37902	0.32357	0.293863	16.0177	11.2337	35.0078	39.7281	0.427108	0.852313	115.313	111.248	25.095	10.3841	20.9476	36.7259	2.70865	3.70611	0.975226	0.520996	18.655	37.5502	33.7822	29.7371	0.690898	0.752984	86.46	81.5413	48.394	64.4853
ANGPTL6	ENSG00000130812	6.31876	11.0311	7.63379	7.41865	3.07069	3.46843	0.938214	1.01099	5.93352	8.43627	20.2791	22.019	8.3367	8.31873	8.85229	8.81857	9.89283	4.93358	7.42122	9.76838	3.64889	3.28264	1.02672	1.84214	5.67994	7.80973	19.7054	8.81156	10.4807	13.0203	11.5865	9.49372
ANK1	ENSG00000029534	0.10452	19.7471	21.3216	16.3629	1.88122	0.755648	65.1358	53.3743	93.6215	32.6178	1.7362	2.60429	0.859132	1.28146	131.851	108.618	34.0851	16.4986	22.3943	25.7074	0.943403	1.45135	44.9914	132.474	133.103	79.3359	3.23196	2.63615	2.46544	1.76949	48.5535	32.1503
ANK3	ENSG00000151150	0.88842	0.552259	2.98568	4.07764	1.28998	1.14942	21.5783	11.23	24.9819	18.2397	2.47082	4.88376	6.95233	5.48299	14.5753	18.4292	0.855326	0.269195	1.80481	1.15816	0.769916	0.855921	16.597	11.4443	35.0163	24.2413	1.43054	1.84329	2.58321	2.02867	13.425	15.045
ANKAR	ENSG00000151687	5.64408	6.11209	4.26432	5.06083	2.25747	1.84714	6.56351	4.95888	8.84095	5.0268	2.18893	3.50395	8.35701	8.72218	7.47806	6.69444	4.6056	6.11458	5.32226	5.9761	1.79647	2.64219	5.38619	7.41314	7.82619	7.34908	1.96037	3.19021	7.75217	8.58724	5.05714	4.96398
ANKDD1A	ENSG00000166839	7.51865	8.10124	14.891	19.5473	13.017	12.8603	14.4765	10.9095	12.9357	11.8042	30.0577	35.3885	17.0655	16.3072	10.8867	13.435	7.73478	7.98087	10.8355	10.9766	14.885	14.5242	12.4843	13.3243	12.021	9.52506	23.4715	22.6566	22.4694	30.1235	10.3622	10.0142
ANKFY1	ENSG00000185722	104.732	106.407	100.874	102.317	145.607	146.824	82.3414	82.8537	91.6825	78.65	84.1644	92.7449	79.9773	86.9445	87.1368	83.9026	105.271	105.019	111.513	101.459	154.09	142.72	80.202	72.8706	81.1808	77.8555	83.1833	87.8683	85.9495	84.8612	86.4136	80.1098
ANKH	ENSG00000154122	7.10736	6.69075	15.6796	18.4266	54.3942	61.4594	8.89447	6.13662	8.60361	8.87306	13.5607	9.84895	58.1085	61.51	10.6432	9.31794	6.8755	7.22982	20.8138	20.4763	49.3773	48.4526	7.93315	7.41314	10.3932	8.53971	13.5636	16.1856	61.4243	61.0995	8.14762	7.93309
ANKHD1	ENSG00000131503	180.113	181.404	168.405	217.569	120.436	166.789	199.991	185.2	158.589	138.213	189.025	169.411	178.232	179.093	145.926	159.292	196.098	212.321	199.887	206.616	175.027	174.486	208.186	178.312	181.543	182.824	176.119	186.503	152.968	190.716	192.337	186.457
ANKHD1-EIF4EBP3	ENSG00000254996	34.2444	32.6086	48.4932	12.0975	56.7361	28.7533	11.8444	39.3531	58.3817	37.9013	10.7936	32.0503	9.55432	10.8213	53.3474	41.7525	15.4666	14.7604	30.2223	14.9101	19.9295	6.92515	12.9786	27.3172	10.7482	10.7288	12.2836	10.8505	15.9813	17.8693	11.4046	10.8113
ANKIB1	ENSG00000001629	39.5608	40.904	57.3387	56.7072	34.1307	32.6188	62.5374	54.9816	53.4017	46.079	68.9246	69.6529	65.9969	69.5708	50.8508	61.0189	38.8186	39.8794	58.7824	63.8841	34.6462	30.6643	49.2273	50.293	52.9677	52.9216	86.7348	82.8517	51.7235	53.0327	52.819	51.5419
ANKLE1	ENSG00000160117	39.7829	52.3174	26.5142	24.3491	8.1989	8.68827	27.6799	34.1977	22.8245	18.4579	6.14182	6.65183	11.4081	11.7683	23.5347	20.7451	60.9008	36.7329	34.9805	27.7662	12.4295	7.15104	35.3238	29.8856	20.6367	28.5456	11.2472	8.4536	12.7894	5.78728	32.7341	21.2454
ANKLE2	ENSG00000176915	166.187	168.354	162.963	175.213	157.378	150.416	153.414	147.639	136.066	141.235	162.25	193.807	168.624	172.538	124.901	141.97	173.368	188.434	141.889	145.789	158.551	197.197	138.599	127.172	121.525	123.447	126.735	129.344	176.25	298.566	123.849	107.491
ANKMY1	ENSG00000144504	47.1145	45.5579	51.5845	51.4889	31.3175	26.2873	40.4156	33.3801	42.3832	35.2185	44.4006	54.8473	27.6109	25.5853	35.4825	44.9224	44.9447	41.2273	51.2048	53.5644	28.706	30.5746	33.1251	37.9509	40.1095	42.1784	44.0289	41.1233	31.4912	28.3046	33.5994	36.2176
ANKMY2	ENSG00000106524	26.6526	31.0306	31.4248	31.9654	19.4035	18.8492	26.4687	24.6704	33.2277	37.1679	47.9429	49.1501	12.8089	11.9052	33.5295	35.2815	30.8246	26.035	32.979	34.5132	20.7877	25.5288	24.217	28.199	32.6196	30.7101	53.7777	49.5421	13.5557	23.2116	37.6476	35.8149
ANKRA2	ENSG00000164331	17.2981	14.6112	23.0273	22.1898	12.3623	10.5791	21.8681	18.4718	23.3188	23.1537	22.53	26.8479	22.9622	19.1805	18.1213	20.428	16.6789	17.69	21.9068	24.0434	10.1629	11.5735	18.121	21.2704	21.8507	25.0854	19.8686	21.487	22.3669	27.9996	18.5077	18.4641
ANKRD10	ENSG00000088448	76.979	85.28	105.952	116.442	76.3239	76.2092	180.065	160.482	162.579	189.038	136.568	156.021	158.432	150.509	132.796	130.27	71.8474	88.2961	91.8089	99.6949	75.657	77.0701	170.73	160.957	159.153	167.304	124.51	115.364	145.258	169.247	122.601	112.733
ANKRD10-IT1	ENSG00000229152	5.01696	5.5696	4.06751	4.97432	3.1712	2.60279	10.7961	9.42188	9.90899	10.244	7.52778	8.19168	6.52159	6.44863	7.86066	8.63945	5.36224	8.07586	3.23137	3.52081	3.28497	3.05155	10.3548	9.44812	12.2089	9.97668	4.60952	7.69404	5.08339	6.29731	7.55059	5.93822
ANKRD11	ENSG00000167522	294.829	303.7	323.34	357.237	284.914	277.121	362.234	315.189	280.7	286.071	292.885	336.861	409.713	374.67	305.041	302.037	309.951	304.528	315.846	310.409	276.539	304.046	337.902	329.039	277.654	280.821	294.177	290.963	429.117	443.234	236.568	230.791
ANKRD12	ENSG00000101745	128.316	110.026	235.959	266.896	72.2115	72.8298	121.334	93.7595	148.781	147.171	254.506	303.802	106.521	95.9572	120.589	124.611	115.55	127.749	231.422	283.636	69.452	84.1494	98.4274	96.6615	164.413	145.032	224.763	238.629	105.672	135.847	93.5961	106.367
ANKRD13A	ENSG00000076513	107.817	99.744	123.232	133.218	129.912	124.925	81.1277	80.0909	69.0971	66.4951	117.935	114.119	86.4521	89.7513	85.3723	76.1782	87.6867	97.4753	132.114	115.212	120.886	149.885	80.972	95.1042	63.0071	63.613	127.318	132.956	84.5457	112.241	75.7876	75.0099
ANKRD13B	ENSG00000198720	31.6696	30.0903	3.60827	2.16275	4.56868	7.76638	45.9139	48.5971	38.6272	30.0466	4.80497	3.4566	18.9009	20.7927	26.9906	22.9782	28.8508	33.611	2.61361	3.89142	7.18588	4.46568	45.8035	38.4223	33.2457	40.3994	5.45725	5.86436	17.0717	7.80658	31.3262	23.3353
ANKRD13C	ENSG00000118454	21.4789	23.5804	25.1267	25.2609	22.8434	22.0817	20.3346	20.3314	22.7254	20.945	30.7518	32.53	23.3528	25.5052	20.6951	21.6212	22.5674	26.4196	26.0886	23.4412	21.2497	23.482	18.7473	22.1425	20.7864	20.446	28.5578	32.0429	25.0781	30.4977	19.9476	20.5518
ANKRD13D	ENSG00000172932	154.846	120.325	463.761	547.905	343.775	317.218	113.297	93.9709	116.712	123.007	192.572	222.075	120.317	122.566	111.893	150.489	131.621	144.404	440.894	383.119	335.529	333.14	102.797	106.761	117.012	114.506	200.329	176.635	137.802	126.675	99.0006	93.2022
ANKRD16	ENSG00000134461	17.4763	22.2357	5.83556	4.3415	8.22363	11.3939	16.5315	17.666	17.422	18.5839	7.73119	10.1804	8.51517	7.72099	15.9648	15.5601	24.7387	24.6175	3.50128	2.6406	10.1629	11.4009	14.726	14.1964	20.035	21.4811	6.58949	4.5864	8.61296	6.86979	15.8036	13.361
ANKRD17	ENSG00000132466	160.02	149.801	107.855	105.845	116.098	113.767	142.833	147.899	145.253	119.729	126.744	127.61	135.548	142.035	146.361	130.496	151.59	156.902	133.864	124.062	112.562	103.045	136.534	139.687	145.943	142.671	135.478	145.389	124.84	88.8389	152.241	139.084
ANKRD18A	ENSG00000180071	0.71962	0.409764	4.31681	2.15453	1.7318	2.26569	0.634268	0.378115	9.08185	20.7904	0.213554	0.250959	31.7094	26.6733	20.9368	33.982	0.249031	0.384949	3.00422	0.821367	2.60385	2.31173	2.65343	1.70696	13.2507	11.646	0.661228	0.243957	27.2288	33.6802	15.5205	5.81667
ANKRD18B	ENSG00000230453	10.452	11.2387	2.15578	3.38254	33.6271	28.592	5.38668	5.08658	8.89139	10.6983	8.64734	9.3281	19.689	15.9302	11.3402	13.1926	13.878	14.6115	3.0104	4.16382	32.4602	44.2716	13.6116	10.5955	7.17818	13.044	8.37025	6.61406	24.1169	21.1074	14.4712	12.6776
ANKRD18EP	ENSG00000217165	5.53956	5.4611	2.42738	2.24926	2.74121	2.51883	7.26893	6.38456	6.11153	5.25529	5.1253	8.75989	2.18688	2.35623	4.31293	7.28247	4.6385	5.84538	1.28304	1.71408	2.10444	4.91224	5.30268	4.55448	5.07137	3.65401	3.23196	5.01989	2.7535	4.21555	4.14405	5.4279
ANKRD20A11P	ENSG00000215559	0	0.144665	0	0	0	0.0839609	9.27602	7.35341	3.23318	4.11588	0	0.0492448	8.94161	7.44279	0.20556	0.0452327	0.0736896	0.076913	0	0.0467897	0	0	8.6726	5.70569	4.99874	4.27026	0.052983	0	10.8365	12.8741	0.189643	0.340984
ANKRD20A5P	ENSG00000186481	2.62188	4.0593	0.984074	0.735334	0.107498	0	0.499011	0.253523	1.63706	1.6478	2.61444	3.55936	20.0619	16.9553	3.59503	2.98355	8.46016	0.216125	1.4256	1.62142	0	0.037214	0.422962	0.271815	1.59654	1.8344	2.14369	1.49893	17.8732	24.4455	3.69523	3.80603
ANKRD22	ENSG00000152766	0.67938	0.759491	2.6898	2.85483	5.15992	7.13668	0.214694	0	0.356011	0.456982	0.320331	0.189403	0.27336	0.124012	0.765197	0.452327	0.822429	0.230739	2.42353	1.80673	6.108	4.31682	0.459287	0.0969037	0.626095	0.862182	0.582813	0.891383	0.0847232	0.260219	0.667262	0.881454
ANKRD23	ENSG00000163126	8.71174	6.65604	9.67148	8.38583	4.32574	4.75009	15.013	15.3614	7.63111	6.6845	8.19354	9.01842	4.82012	6.49493	6.52504	8.34363	7.26402	6.48492	8.16491	7.00594	5.73587	5.38821	15.6642	11.0514	9.79839	9.30705	7.12356	5.71423	6.19792	5.84297	6.60519	5.02475
ANKRD26	ENSG00000107890	16.7232	18.1193	8.06941	6.66126	13.4911	12.972	31.5294	25.2283	19.2246	24.4104	15.803	22.7757	13.2775	12.0705	23.4776	26.3254	15.3301	13.0752	6.55778	6.16141	12.524	11.7968	26.0541	19.4292	19.6594	24.5517	12.1331	12.9016	10.7598	8.8995	22.0196	22.825
ANKRD27	ENSG00000105186	79.176	115.84	62.7183	55.035	49.2509	54.5905	129.951	138.167	126.859	111.504	71.8754	63.592	79.743	79.1214	113.11	79.112	119.022	120.83	71.8504	80.3856	51.2456	43.2557	132.233	139.057	130.039	128.014	97.0648	87.4963	78.9196	54.9063	127.552	116.166
ANKRD28	ENSG00000206560	66.9973	81.7357	159.682	208.835	94.3299	93.3645	255.885	169.098	113.686	116.835	239.928	227.142	123.988	121.656	213.768	263.481	50.5629	41.7253	155.42	180.071	82.5349	103.045	142.588	134.551	119.96	120.582	189.785	196.855	119.46	147.961	155.893	176.198
ANKRD32	ENSG00000133302	26.1823	25.244	8.51684	7.30965	11.9861	11.9136	17.6623	18.0379	14.4054	13.3286	12.8132	12.0271	14.9567	12.8448	14.3648	13.198	29.7038	32.4957	9.30682	10.3308	11.5487	12.019	16.4091	13.3645	12.8256	17.5684	12.8749	14.2621	14.6147	10.6654	18.1565	16.0026
ANKRD33B	ENSG00000164236	12.0198	18.9511	2.6242	2.16275	2.25747	2.77071	4.66193	4.27704	2.0174	2.05642	2.98976	4.07216	4.52997	4.96048	2.0869	2.71396	14.1458	15.7672	4.18177	5.42019	1.8478	2.1212	4.42586	3.00402	1.44002	2.29915	2.70213	3.04947	7.41328	5.30848	2.59881	1.85569
ANKRD35	ENSG00000198483	1.5678	2.74863	6.6261	5.06083	0.429994	1.09149	1.96292	2.54143	3.2041	2.39915	0.533885	0.710261	10.8563	9.75562	3.82598	3.25676	4.77009	2.96115	4.89457	7.3659	0.410622	0.37214	2.29644	2.13188	2.75482	2.70972	0.847728	1.21979	6.56605	8.01476	5.30297	5.47429
ANKRD36	ENSG00000135976	68.5191	69.1412	45.2438	42.7298	32.4629	28.7755	92.7868	75.0006	99.1801	67.9026	70.2679	89.9011	72.4697	68.3918	54.3551	50.4716	57.2019	66.7266	46.9019	59.7851	34.3085	35.2975	81.0839	81.7058	86.1175	86.6801	42.3551	51.3333	62.1966	59.8036	50.4071	50.3027
ANKRD36B	ENSG00000196912	46.3452	39.7431	26.0576	24.8391	14.0022	18.0369	48.3516	46.3265	26.7738	43.5249	48.6829	71.1142	47.9895	38.1817	42.515	45.026	34.6187	37.8708	13.6074	26.0391	18.3117	23.143	33.9576	28.7121	38.6864	33.6152	39.2625	34.7569	45.0871	52.0564	26.7073	29.2689
ANKRD36BP1	ENSG00000214262	3.24012	3.79746	6.49489	8.04542	6.12741	6.46499	9.17051	9.11195	7.06089	5.71227	11.4251	9.84895	4.0223	3.88571	7.44328	8.50375	3.65158	4.07639	6.6053	6.80998	6.72393	7.44279	6.8058	6.541	8.89055	5.99422	8.58324	11.8695	4.36324	6.50548	7.51547	7.74752
ANKRD36BP2	ENSG00000230006	0.263913	4.66508	0.133178	0.0878075	0.0537492	0.126361	0.278796	0.250424	0.183346	0.536573	0.108379	0.238648	19.2555	32.1167	0.314774	0.273206	4.88227	0.471092	0.144936	0.378023	0.154496	0.149228	0.253443	0.491302	0.823315	0.334609	0.107026	0.141683	15.95	12.0357	0.461464	0.281137
ANKRD36C	ENSG00000174501	59.1588	52.1644	30.5155	25.5576	16.0452	16.788	52.5743	42.0656	54.8946	41.6581	56.429	72.9429	60.2677	62.8708	42.2893	45.6724	46.4985	54.7178	29.491	36.331	23.447	21.1971	48.8795	43.362	54.3751	53.4077	46.7591	50.6184	59.7684	50.9718	41.6533	39.4219
ANKRD37	ENSG00000186352	8.17817	3.915	7.75385	11.7316	1.89197	2.03983	3.90007	3.41171	2.55498	2.85956	9.68682	6.23562	4.57409	5.31392	6.30348	4.83221	2.87587	0.605305	6.85288	7.65683	3.96353	2.62731	3.26553	5.20422	3.09917	2.41288	11.2218	10.782	4.60089	4.17704	5.04485	6.97277
ANKRD39	ENSG00000213337	15.6634	15.5858	18.288	15.1042	16.1049	16.1914	29.7812	30.9949	20.3217	15.8782	18.6331	18.6254	15.2281	14.1055	19.4739	19.2203	14.4649	12.5995	14.2731	18.411	14.6156	20.41	32.9276	25.0743	19.3188	21.2606	16.874	13.5795	17.8266	14.972	16.8663	16.0573
ANKRD40	ENSG00000154945	53.5142	56.4193	47.9743	45.3403	69.659	75.103	48.7049	45.5108	41.6533	37.9162	49.8115	49.187	50.7669	50.1836	50.4289	48.2181	62.2085	62.9148	45.4768	53.2786	65.2888	75.2846	44.4674	43.3644	42.289	36.8275	50.5458	55.2188	45.5713	37.9384	52.2571	51.0316
ANKRD42	ENSG00000137494	8.20795	8.60576	12.2826	11.1749	12.2451	11.2722	12.3642	11.8802	12.5221	10.233	12.7668	14.4638	6.86993	7.24851	10.4536	11.0422	8.25422	7.34596	11.5108	9.68222	14.1187	10.721	9.2655	9.19762	14.1216	16.6976	12.052	14.6933	7.22011	5.03837	12.089	8.11634
ANKRD44	ENSG00000065413	21.5834	16.6365	91.3221	93.5604	35.3132	34.8018	12.2682	10.7236	16.0205	12.9478	69.8856	64.9652	28.7028	28.3574	13.1475	14.0674	14.1129	14.6904	116.139	108.404	34.9028	29.7031	12.86	10.1749	18.7202	15.3551	81.5408	84.6345	33.042	28.6241	15.7684	18.6961
ANKRD46	ENSG00000186106	16.2529	15.7251	8.15798	6.98524	6.80304	8.05983	16.6173	17.9611	18.391	18.2157	11.8378	10.8892	15.4038	13.9307	12.2285	13.0917	17.625	15.9683	10.5404	9.16846	11.2983	8.86139	18.3185	15.8912	15.9266	15.4782	10.4488	11.8324	15.1701	9.88834	17.7636	14.3807
ANKRD49	ENSG00000168876	32.3573	30.2744	34.1434	40.2591	18.0038	15.6587	36.1882	29.4552	40.4073	35.2638	59.5827	65.9667	22.025	22.409	30.1856	30.4416	30.3295	34.9435	41.1757	49.5692	17.3688	20.6623	29.4804	29.168	36.9146	44.505	53.098	57.1667	25.3932	35.3961	32.4377	30.3299
ANKRD5	ENSG00000132623	1.77684	3.94212	2.75541	2.69738	4.62243	4.67452	2.8217	2.16951	1.31131	0.495064	0.106777	0.236754	9.21067	14.1374	2.8521	2.3521	1.71065	0.115369	3.08881	2.40897	4.20887	2.82826	1.62838	0.678326	2.0035	1.35486	0.264915	0.0469149	21.9162	6.50548	2.95	2.04126
ANKRD50	ENSG00000151458	44.0552	49.5116	20.4687	26.0395	9.72861	11.1668	76.6458	68.2466	75.8304	74.2596	11.2116	13.3529	37.6456	37.4103	83.8586	87.2087	49.5431	50.1472	15.0164	14.5002	7.69916	12.69	67.4735	63.4235	72.0636	79.9366	4.39759	11.7287	36.7275	40.282	86.6035	77.104
ANKRD52	ENSG00000139645	93.3363	97.5035	102.016	90.5326	87.88	80.4345	110.322	114.116	108.584	89.5304	98.1281	94.4647	76.5799	86.9738	124.101	114.574	129.005	115.314	106.35	92.0969	87.3084	79.1169	112.15	114.007	125.865	99.5615	105.86	112.69	86.5871	83.8427	100.195	93.4341
ANKRD54	ENSG00000100124	25.2938	26.4014	19.3535	15.9611	27.6808	28.7986	23.3379	24.7324	21.6574	23.6107	15.0022	15.7204	20.3849	20.2966	22.6429	22.0283	28.785	30.4575	18.5329	17.8357	29.3594	25.1566	25.6278	24.129	18.4072	18.6396	17.3254	15.998	22.7482	23.2636	23.9161	20.5982
ANKRD6	ENSG00000135299	1.09851	2.42133	7.74663	10.4158	5.70817	4.22113	2.13069	1.43498	2.68195	4.74043	12.2399	11.073	10.1163	10.0181	13.7694	12.2689	6.64884	11.2797	10.3884	9.75541	3.15665	6.48826	1.70145	3.77198	3.72151	2.70684	8.97903	11.1174	11.5499	16.0149	14.3834	17.218
ANKRD63	ENSG00000230778	5.80086	9.18623	0.721655	0.475804	0.214997	0.167922	2.51499	2.60341	2.25474	1.63752	0.427108	1.46787	3.51463	3.38966	1.53039	1.40221	6.38205	5.38391	0.665282	0.463264	0.307966	0.223284	2.08767	2.18033	3.00526	2.46338	0.476847	0.750638	2.32989	1.04088	2.14226	2.13405
ANKRD65	ENSG00000235098	0.10452	0.0361662	0.196815	0.129765	0.214997	0.377824	0.0920118	0.123972	0.11867	0.114245	0.0533885	0.142052	3.75636	4.03287	0.104345	0.316629	0.427663	0	0.190081	0.0463264	1.07788	0.818707	0.0835068	0.145356	0.876533	0.205281	0	0.0469149	6.65035	13.1125	0.0702381	0
ANKRD9	ENSG00000156381	37.4704	38.1879	42.4464	42.8224	34.937	37.9923	14.8752	16.7982	22.6945	21.7447	3.63042	4.59302	11.364	11.4918	30.683	20.988	43.0295	43.1082	36.9227	34.3279	41.6268	42.3506	16.1168	26.6485	24.9812	27.4256	6.25199	4.36309	13.7252	7.65045	25.1803	24.2168
ANKS1A	ENSG00000064999	54.0368	48.8606	37.3948	41.3085	66.1653	63.8523	90.3556	78.4743	57.7925	66.6813	41.6964	47.0666	29.7962	27.7787	54.2246	53.4198	62.8007	50.4164	39.4417	36.1809	63.595	57.6817	96.3251	60.371	65.5522	58.7105	37.7239	41.6135	26.6878	30.1334	61.4583	62.7688
ANKS3	ENSG00000168096	24.2486	28.5352	26.6356	23.2106	21.8808	20.0452	37.5715	36.0759	47.4089	46.079	23.7579	30.7306	24.0526	20.7294	34.886	32.3233	30.5286	30.2268	27.5142	32.233	21.4037	21.3526	34.9058	33.1895	38.8805	43.9614	23.4185	19.9773	21.7124	14.8845	29.0786	24.2168
ANKS6	ENSG00000165138	9.61584	4.77394	2.95222	3.15761	14.6198	14.8191	25.4873	28.2656	12.3417	14.0141	3.41687	5.49269	41.4726	36.5009	15.3735	14.9268	2.40149	1.11524	2.94625	2.13101	16.1169	18.3093	25.1773	24.3228	13.0228	12.8506	5.88111	3.89394	40.8789	32.8917	13.7315	11.0414
ANKZF1	ENSG00000163516	89.8349	77.9382	107.461	110.906	67.1328	58.2269	106.458	94.4048	124.248	108.952	129.147	158.862	73.9634	70.9349	96.7279	101.367	71.4197	75.8362	106.873	112.48	63.6977	55.8582	91.9827	117.302	115.452	116.682	118.311	111.048	70.7862	144.057	85.0232	75.8051
ANLN	ENSG00000011426	54.3979	61.1199	20.6	12.7602	49.7718	53.0633	46.2206	78.1024	24.1494	31.2271	24.6655	25.3326	12.145	12.4012	37.3903	45.5494	79.6068	103.831	13.6858	14.1295	54.356	66.3153	54.735	29.7979	19.1585	23.8126	28.5578	28.7588	22.0704	9.62812	47.3053	46.4851
ANO10	ENSG00000160746	20.2769	16.4195	17.4509	21.3247	22.4672	24.2227	15.3813	12.7691	13.3504	13.976	14.3081	12.69	26.2914	27.7787	18.2604	19.4501	19.9011	16.1517	17.725	17.743	21.1983	20.2444	13.1523	11.6769	17.2176	14.4108	13.1928	14.356	24.1037	17.747	20.7202	19.0167
ANO5	ENSG00000171714	0	0	1.3777	1.12463	0.376244	0.0419805	12.9737	9.41568	17.2666	14.2045	0	0	6.36187	5.74589	26.3603	18.4943	0	0	1.37808	2.59428	0.153983	0	8.64295	10.7563	19.6594	19.8712	0	0.18766	3.47365	1.76949	26.6553	25.4184
ANO6	ENSG00000177119	91.8208	78.9509	99.5883	104.158	93.6311	87.1094	56.3726	60.9323	45.1541	44.0988	128.399	112.695	41.8241	47.414	60.1375	63.4163	78.3939	79.3742	101.17	97.5634	83.9208	97.8728	51.9412	54.1207	46.5189	45.1209	172.566	167.111	36.3039	38.1482	71.678	75.8051
ANO7	ENSG00000146205	27.541	44.9546	6.42929	3.37388	0	0.251883	0.858777	0.929791	12.3417	14.7377	3.09654	3.93011	4.76428	4.91915	5.21725	5.29223	64.2481	53.8006	4.98961	5.32754	0.205311	0.223284	1.2526	1.64736	6.69922	7.55436	2.54318	2.95564	6.18479	5.77687	9.79821	5.38151
ANO8	ENSG00000074855	20.3814	19.8914	103.262	107.578	105.187	106.336	64.6138	42.1889	32.7531	29.2468	57.713	72.7781	38.6063	37.2036	50.7465	36.1862	23.6202	23.9584	88.6393	100.652	96.3934	98.2449	49.9713	42.2985	34.6231	35.5958	63.9044	60.3326	35.7955	24.2524	35.997	29.2736
ANO9	ENSG00000185101	46.0933	44.9185	47.6948	35.8583	10.5348	8.27015	10.0293	4.09108	7.65425	12.9478	63.5857	53.0802	5.81866	5.12583	9.66931	10.9463	45.7599	80.7586	41.0099	53.368	10.6762	16.9324	5.59496	7.7523	6.69922	10.7978	61.7782	38.7048	6.26952	12.1783	6.49702	5.70626
ANP32A	ENSG00000140350	269.397	253.962	161.439	160.157	219.29	228.93	261.488	291.686	245.475	273.789	268.172	274.805	239.392	217.96	239.84	223.398	270.287	259.062	139.184	123.998	229.219	221.069	268.648	238.087	247.177	239.127	260.968	262.511	192.028	157.179	236.069	277.408
ANP32AP1	ENSG00000259516	3.55891	5.34103	2.37687	2.92403	4.72294	5.05025	5.05482	4.85413	3.57792	4.53098	3.80927	4.03807	5.64137	4.31975	5.32647	3.46256	5.19281	5.50966	3.26939	3.00056	5.03422	4.30491	4.91521	4.36648	4.86852	3.67495	3.84021	3.76633	4.52507	2.33573	5.1769	3.5852
ANP32B	ENSG00000136938	322.725	340.566	115.2	99.2143	214.338	205.388	199.682	267.47	176.208	194.948	109.961	118.434	442.15	403.761	182.547	188.071	332.616	308.816	87.6723	85.8081	194.736	241.95	229.5	202.818	142.443	148.174	111.401	124.739	324.276	387.003	204.789	229.544
ANP32BP1	ENSG00000259790	9.28294	10.0282	2.3644	2.91062	5.9796	6.10984	5.71945	7.06641	5.00018	5.62926	3.48947	2.59482	14.0878	11.1421	5.23882	5.46954	10.6958	10.1787	2.94862	2.81433	5.64707	8.23955	7.03336	5.23183	3.87553	4.22018	3.88895	4.88478	10.4625	9.30909	6.31159	5.85054
ANP32E	ENSG00000143401	167.598	147.739	96.3081	102.104	108.627	102.936	117.499	167.176	89.5962	117.711	77.9473	70.2211	99.5421	92.5544	101.389	114.032	167.677	158.21	106.493	104.234	98.6005	127.383	138.162	100.925	85.149	85.4381	74.4941	87.637	86.5024	54.1777	118.386	126.373
ANPEP	ENSG00000166825	0.47034	3.22965	27.2261	45.4609	129.482	157.93	36.6514	30.6211	40.882	43.4133	49.0107	44.2729	13.7852	18.3538	84.2065	107.88	3.55289	10.614	29.1774	32.1968	130.116	95.9376	24.551	41.0872	27.423	22.2115	28.4519	37.2973	29.4413	19.9848	73.8905	68.2431
ANTXR2	ENSG00000163297	46.2501	40.7594	190.32	194.907	177.265	186.099	130.963	120.005	60.878	55.9422	209.657	184.242	77.2437	76.5981	115.927	109.418	37.3054	27.804	232.801	246.781	160.194	159.797	95.9911	90.9926	66.1783	65.9364	238	232.088	72.3536	60.8393	95.9452	122.244
ANXA1	ENSG00000135046	217.088	187.703	1042.99	1267.37	445.58	466.781	291.984	176.66	316.494	391.557	864.467	763.815	161.907	168.326	415.572	581.467	184.29	69.9908	1341.26	1376.22	391.883	443.405	163.214	198.459	288.567	299.793	877.822	874.4	174.53	131.619	328.784	375.407
ANXA11	ENSG00000122359	216.353	204.231	411.798	422.687	227.627	216.409	125.882	113.372	128.461	132.334	259.095	226.052	186.275	187.465	143.718	145.785	188.073	197.418	465.982	467.85	214.806	241.63	113.778	127.525	127.785	105.72	322.613	295.095	161.398	182.57	151.925	185.059
ANXA2	ENSG00000182718	55.3486	65.7155	440.051	655.257	1284.65	1378.93	144.331	55.3957	50.3685	45.9884	525.283	412.583	87.3284	71.9208	129.216	147.519	48.5526	15.416	447.439	448.942	1139.64	1108.6	24.7059	20.6555	75.9604	63.8725	477.673	540.467	99.8467	46.7276	51.186	74.7431
ANXA2P1	ENSG00000213406	0.447346	0.496562	3.6496	6.07472	11.1884	12.9233	1.69823	0.510765	0.482396	0.330931	7.65325	3.62754	0.715422	0.550614	1.23684	1.7107	0.442467	0.211895	5.50141	4.89253	12.5737	11.2974	0.127765	0.197684	0.829576	0.555492	4.37904	6.33163	1.30092	0.316427	0.518006	0.848979
ANXA2P2	ENSG00000231991	13.9712	14.541	101.017	152.38	297.557	320.828	34.2216	12.0922	11.2138	10.6126	126.44	93.3312	20.3239	15.9074	30.3435	35.3652	11.9963	3.79258	105.641	101.617	263.427	257.502	6.18911	3.46964	14.3069	13.3737	106.907	118.813	23.9462	9.47563	13.5117	15.8935
ANXA2R	ENSG00000177721	48.3144	48.3232	14.7014	13.451	26.0931	24.8692	24.5742	21.2649	28.4251	33.8403	55.8417	85.2588	8.74049	7.25967	29.5248	45.211	37.6903	49.8246	20.5909	22.8361	22.1192	25.2839	19.3732	16.0177	30.8408	30.768	45.6539	43.0191	6.33348	9.29191	27.2288	31.2758
ANXA3	ENSG00000138772	12.856	37.9022	4.92037	3.67667	0.107498	0.251883	0.766765	0.805819	8.60361	21.0212	8.91589	7.43407	5.77961	6.24194	15.7213	36.2766	51.3853	62.338	4.79953	3.47448	0.307966	0.446568	0.542794	2.18033	11.5828	11.6189	2.75512	5.44213	7.62509	2.49811	13.7667	12.4795
ANXA4	ENSG00000196975	43.219	48.8244	90.1412	100.049	102.07	100.039	45.2391	39.4231	45.9848	51.0677	73.6762	69.8423	71.9718	68.3307	64.2985	71.7391	65.5969	63.9147	117.517	140.601	86.3845	74.6884	45.7617	68.5594	55.2842	42.3701	76.6664	91.3902	65.4487	31.9029	66.5759	70.7771
ANXA5	ENSG00000164111	49.5947	46.7991	166.44	247.202	437.519	461.281	1.50286	0.991777	7.06089	14.3568	1.01438	0.236754	71.1908	66.8425	16.1735	18.5454	53.2934	60.6459	145.507	108.589	389.423	409.317	2.67222	1.25975	11.4575	6.48689	0.158949	1.21979	63.1611	37.8359	12.9589	22.5003
ANXA6	ENSG00000197043	84.7134	69.6562	309.721	317.664	196.83	243.151	52.9988	26.716	40.8227	37.5868	198.499	170.699	200.685	184.447	63.6853	52.5152	42.0837	18.4591	403.731	448.023	215.833	208.175	25.8871	13.4696	52.905	40.5636	213.892	234.387	164.151	128.34	60.1238	67.0833
ANXA7	ENSG00000138279	103.572	97.8163	109.86	124.461	100.185	99.7002	66.5389	64.4928	88.5056	99.8924	105.181	90.5929	82.2427	71.3619	82.1095	86.7509	99.8373	97.143	102.138	105.419	90.367	106.022	60.8856	68.5701	78.4065	78.2122	102.058	100.423	75.066	70.4351	96.9124	112.3
ANXA8	ENSG00000165390	0	0.00253164	5.23462	5.32122	0	0	0.816145	0.334105	1.0888	0.210212	10.0461	4.11289	0	0	1.14675	0.949887	0	0	7.47397	13.7126	0	0	0.18789	0.112893	1.80816	1.47803	22.5999	23.1244	0	0.0171745	0.669369	1.10043
ANXA8L2	ENSG00000186807	0	0.00253164	2.11314	0	4.71219	5.2442	0.625374	0	1.04727	0.210212	13.6151	9.19267	0	0	0	0.316629	0	0	0.604456	0	5.40635	6.80085	0.18789	0.112893	2.95016	0	22.4335	19.6161	0	0.0171745	0	0
ANXA9	ENSG00000143412	2.613	2.74863	10.956	9.90538	2.90246	3.23249	7.57564	5.26881	5.93352	5.10296	10.1972	9.4228	7.06831	6.98601	6.95634	6.60398	2.53308	1.65363	13.6383	15.8436	2.92568	3.34926	4.71813	6.4441	6.44878	4.43408	9.6429	11.0719	7.96398	9.31585	4.2494	4.8248
AOAH	ENSG00000136250	3.24012	3.1103	37.4604	56.8802	105.08	119.224	40.5772	53.246	24.5648	40.8237	7.36762	8.14433	0.624823	0.289362	52.5551	54.415	11.7114	13.3829	34.6897	12.3228	121.287	108.665	49.6448	40.4079	38.8805	39.2498	6.78182	7.60021	0.974317	1.61336	61.8095	60.2172
AP000295.7	ENSG00000223799	11.1408	10.4126	24.7114	30.3053	38.9177	38.3668	18.345	16.4871	21.8846	14.6379	15.3369	9.54354	13.1084	10.8163	14.5854	10.3524	12.9157	17.1362	31.0449	26.0021	36.1275	26.3453	18.2166	20.4738	22.8832	23.9153	12.4499	18.3827	11.8329	4.70373	15.9426	16.4665
AP000344.4	ENSG00000227755	0.563363	1.58227	0	0.0484455	0	0	1.60315	1.74119	0.919103	1.05639	0.114251	0.292154	4.02347	3.58064	0.343643	0.230687	0.970466	1.06871	0	0.098212	0.0523543	0	1.25218	1.75347	0.26609	0.751741	0	0.047384	5.60317	5.78832	0.20053	0.57944
AP000347.4	ENSG00000234353	4.09457	5.51318	2.55991	2.79081	2.67564	3.53601	7.96638	6.41804	5.17878	4.99405	5.83697	7.0671	2.96049	2.55506	3.66425	4.60424	5.08689	5.8673	2.95718	2.6142	3.05297	1.36017	6.53775	5.18774	4.53105	5.74665	3.48204	3.02742	3.19406	1.82206	3.42727	2.19528
AP000350.4	ENSG00000218537	12.9244	14.1229	7.75975	7.62498	8.3752	8.2097	9.94924	12.1022	9.21892	11.8732	5.49421	6.36441	11.542	9.77463	10.5368	7.01152	13.9418	11.8154	6.09398	6.04513	8.20063	8.95517	13.3022	10.7864	6.92336	8.25601	7.00965	6.07689	11.9964	8.32858	11.8063	13.162
AP000356.1	ENSG00000240906	2.94119	1.65931	0.561578	0.602974	0.217147	0.568835	3.54828	3.59209	4.81506	3.31578	2.15369	2.06591	2.85739	2.99407	3.95224	2.11553	1.14548	1.87783	1.26689	0.914483	0.128319	0.162625	3.7411	4.73617	2.14062	2.43751	1.41465	1.2728	3.79306	3.93608	2.8759	2.32936
AP000357.4	ENSG00000224334	2.76142	2.93236	4.26301	5.05737	5.68398	6.87892	1.87244	2.07281	1.84236	2.02976	2.53382	1.76666	1.71319	1.58942	2.12829	1.77493	3.22524	3.52531	3.90996	4.25508	6.36566	7.89643	2.13109	1.26556	1.32231	1.36102	3.22719	3.69502	2.09732	1.88711	3.12875	1.95544
AP000476.1	ENSG00000237484	3.71046	3.47196	1.57452	0.865099	2.41871	2.01506	0.0306706	0	0.11867	0.342736	1.28132	1.08907	8.43511	8.97021	0.939105	1.17605	2.2699	2.03819	0.950403	1.7604	1.89913	2.64219	0.167014	0.0969037	0.250438	0	1.74579	1.50128	8.55704	11.1374	1.82619	2.55158
AP000525.1	ENSG00000206252	0.0167232	0.0520794	0	0	0	0	0.354245	0.40105	7.85717	8.59811	0.0966333	0	0	0	4.88126	4.38215	0.737225	1.17062	0.0247105	0.0143612	0	0	0.924003	1.34842	12.0573	6.67493	0.220939	0	0	0.0796271	4.20059	2.44024
AP000525.8	ENSG00000206195	0.060099	0.154068	0	0	0	0	6.21632	4.25162	17.7626	13.9124	1.19911	1.02372	0.0390514	0.0136413	14.2713	14.0687	3.94634	7.18828	0.0380161	0.181599	0	0.037214	6.88305	3.10334	23.6896	22.8852	1.11052	0.262723	0.0631188	0.135314	20.918	15.9729
AP000867.1	ENSG00000187811	1.98797	1.2311	5.69582	7.07607	5.25936	4.672	0.891901	0.434522	1.12915	1.1832	2.17558	2.5934	0.807193	0.704802	0.599636	0.815094	0.922765	1.38713	3.30312	2.8815	6.44676	6.2259	0.335697	0.824651	0.813924	1.0687	1.58154	1.36335	1.06158	0.782219	0.562607	0.882382
AP001007.1	ENSG00000203306	1.15338	1.549	46.1419	78.0527	103.812	113.06	1.87305	1.17712	0.996239	0.891876	2.01595	1.81259	0.469789	0.480754	0.495639	0.401667	1.60604	1.14869	46.1017	20.1367	98.2032	68.1429	2.03047	1.08387	2.20198	1.54372	1.78182	2.29461	0.423616	0.387727	0.82319	0.583151
AP001053.11	ENSG00000215458	2.03814	1.08535	50.3846	85.6015	93.0399	80.1827	8.80246	5.3308	6.11153	11.1961	1.33471	1.70463	1.4449	2.14954	10.3649	5.02083	1.87514	0.423021	55.0758	15.8436	87.6164	40.4516	5.38619	4.89364	9.2036	10.0588	1.8544	2.48649	2.96531	0.988834	7.62083	9.0465
AP001055.6	ENSG00000225331	2.24718	1.98914	5.97005	10.4244	3.0637	3.31646	1.50286	0.681847	2.07673	1.14245	6.62018	9.13869	2.8117	2.4389	1.59996	1.76408	1.28299	1.57672	6.3677	4.16938	3.3363	3.38647	1.50312	1.4051	1.12697	1.02641	4.55654	4.03468	3.8549	3.38285	0.913095	1.02063
AP001062.7	ENSG00000184441	10.9803	12.2846	11.6016	10.2082	10.2596	7.86756	17.3731	15.1134	18.4823	20.4827	14.1752	19.41	7.0523	6.07949	14.6125	13.9525	12.0134	10.8624	9.0982	8.55741	10.7388	11.7663	13.1799	15.7619	15.6048	16.0144	15.3969	12.2439	4.51956	14.2543	8.95325	9.31047
AP001065.2	ENSG00000230061	0.05226	0	0.13121	0.0865099	0.376244	0.461785	0.214694	0.185958	0.0593352	0.0761636	0.106777	0.0473507	12.4574	12.6492	3.58251	3.48292	0.0986914	0.346108	0.237601	0.0463264	0.923899	0.334926	0.334027	0.0484519	0.0626095	0.0821126	0	0.0938298	12.2001	12.0742	2.52857	3.34025
AP001258.4	ENSG00000245571	2.76978	1.88498	3.80509	3.67667	4.35369	3.99444	3.01492	1.67424	2.49208	1.48519	5.97952	4.40362	6.21582	5.38171	3.13035	2.31501	2.17088	1.57672	6.33158	7.18059	2.61771	2.97712	2.25468	1.99912	2.32219	1.27808	6.07079	6.23968	4.79618	3.12263	2.60021	3.39221
AP001266.1	ENSG00000175827	5.9383	9.39961	30.5109	40.9836	17.225	25.1765	7.2585	12.5013	15.2901	19.3433	9.32431	3.32213	2.29349	1.90689	19.9776	20.3303	10.6564	6.13842	23.061	19.3774	27.8145	23.0254	10.3223	11.7612	11.9497	13.7777	4.06062	7.51905	3.65538	0.946678	10.1754	6.78673
AP001469.9	ENSG00000239415	3.63207	3.9819	0.710502	0.933874	0.793876	1.60365	4.68861	4.36754	6.63487	4.40911	1.98819	2.06923	6.59188	4.7662	3.18252	3.23685	2.82027	3.5503	0.685716	0.844993	1.95148	1.37171	3.5599	4.24341	5.08702	6.58132	1.59479	1.96292	4.67841	2.23372	3.01953	2.96493
AP001816.1	ENSG00000254531	1.62006	2.71247	4.0019	2.81157	4.51493	4.0721	3.31242	2.91334	2.55142	2.81805	2.66943	2.69899	6.36538	4.71246	3.16513	3.07583	2.20411	2.07665	2.56609	2.6406	3.54161	2.75383	2.79748	3.77925	2.44177	1.88859	2.91406	2.15809	6.48132	6.97388	3.02024	3.24746
AP003068.18	ENSG00000255200	0.685129	0.570342	2.67537	2.1515	2.01828	2.57886	3.69918	2.47076	4.06565	2.01529	5.99073	4.47038	3.02571	2.20452	3.36826	2.42221	1.01389	0.561849	3.79306	2.74901	2.17219	1.72896	1.82337	3.46818	3.79163	3.68111	4.58091	5.74614	4.36155	0.837906	1.45252	0.889341
AP003068.23	ENSG00000254614	1.59759	1.26329	6.43978	7.82871	11.4771	8.98004	3.3158	1.9352	4.0164	3.25828	7.96717	8.69454	4.51825	4.25237	5.14178	3.91806	0.553988	0.869886	7.07147	7.95841	8.19395	8.94624	1.69936	3.24676	4.73328	5.57503	4.85165	6.01543	6.15048	3.50828	2.75368	4.00273
AP003068.6	ENSG00000187066	6.93438	6.08533	13.556	13.3433	7.15241	7.73658	9.99616	6.28291	10.5682	10.0517	13.8922	12.144	5.29616	3.83197	8.89368	7.54029	7.95881	7.92357	14.7826	14.8129	9.18253	6.96236	6.86718	6.99112	9.717	9.48441	9.68105	13.0536	3.82822	6.31032	7.20853	6.80065
AP003419.11	ENSG00000256514	0	0	3.07294	0	0	0	0	0	0	0	0	6.0822	0	0	0	0	0	0	0	11.9907	0	0	0	0	1.15452	0.0960717	0	0	0	0	0	0
AP003774.4	ENSG00000181908	2.97882	1.01265	5.70763	5.70965	13.4911	10.4951	1.47219	1.54965	0.593352	0.799718	0.854217	0.61556	0.27336	0.248024	0.521725	0.633258	0.69084	0.730673	3.61153	0.787549	10.4195	13.4715	1.21085	1.01749	0.250438	0.32845	0.794745	0.797553	0.381254	0.468395	0.456547	0.324746
AP006222.2	ENSG00000228463	6.88473	6.18768	1.44921	1.41833	5.05619	4.79207	3.15079	1.49758	1.07753	1.27574	8.25761	8.51272	0.880219	0.810212	1.79056	4.01938	4.97207	6.14496	1.33437	1.4074	6.04743	4.96732	2.54612	2.69828	1.06311	1.03133	5.11339	4.29834	1.37845	0.892032	2.13594	2.89627
AP006621.5	ENSG00000255284	1.8291	1.88064	2.88662	2.89808	4.19244	4.86973	6.4715	4.33902	4.27214	4.26516	8.11506	8.66519	4.1004	3.22431	3.47817	3.34722	2.00673	2.3843	2.75617	2.22367	5.54339	3.94468	4.3006	5.71732	5.13398	4.02352	6.04006	5.62979	3.3042	2.18584	2.28274	1.76291
AP1AR	ENSG00000138660	25.4506	24.6292	54.1241	41.4815	11.2873	13.8955	19.0771	20.1455	23.9121	26.086	16.764	16.6675	22.8841	20.7514	23.5124	22.7521	23.7846	25.8428	53.5552	79.4498	14.7311	18.8303	19.4571	19.1385	27.736	22.7452	22.4118	24.9118	22.4093	21.1819	30.2024	27.9282
AP1B1	ENSG00000100280	141.102	160.831	195.7	229.727	312.934	328.161	153.844	189.949	153.214	123.611	105.083	96.3588	191.92	195.36	146.953	119.279	211.271	217.933	171.215	139.581	313.096	320.718	162.455	195.358	116.986	123.744	115.397	99.5558	173.015	206.016	144.158	130.884
AP1G1	ENSG00000166747	94.9041	89.186	121.435	126.607	108.52	110.535	86.1537	84.0531	86.8075	77.9154	141.8	146.172	88.1391	83.5841	89.1802	90.7368	103.659	92.1033	137.808	154.313	104.606	114.359	78.7052	71.9995	95.73	76.0773	131.398	147.172	84.5961	112.779	87.4113	92.7846
AP1G2	ENSG00000213983	238.482	214.172	368.716	392.812	187.58	175.711	220.948	144.84	216.269	208.889	389.004	431.723	192.717	184.544	217.984	214.477	228.129	213.902	362.008	409.971	165.493	155.673	138.551	142.386	229.888	235.389	335.691	329.077	190.089	216.79	166.858	163.521
AP1M1	ENSG00000072958	84.818	86.2927	122.55	138.303	157.593	162.674	66.4325	71.8418	57.2585	56.7419	84.3539	78.1761	56.3512	54.8927	74.1545	70.3821	91.4541	85.6041	126.974	114.889	149.056	141.525	63.5904	58.5299	55.2842	56.7398	98.9192	102.93	51.0034	48.2447	66.5506	67.408
AP1S1	ENSG00000106367	14.8941	15.1175	26.8324	25.1311	46.7618	47.4379	26.2234	27.7698	21.6574	26.2384	28.2959	21.4972	12.3012	10.9544	31.86	27.1451	14.1129	8.84499	20.7188	22.6999	46.5029	40.0795	27.8913	25.0012	19.6594	21.2672	35.9225	31.2922	11.1835	8.17089	34.0655	38.6912
AP1S2	ENSG00000182287	12.6992	15.4792	79.8412	111.165	254.825	303.351	48.3062	44.382	45.8068	54.6855	72.5016	65.8649	34.2872	31.3337	56.3811	54.7768	21.3174	19.459	89.8606	80.8859	283.483	260.572	40.459	43.2675	44.9536	44.9977	74.4411	87.8716	35.3296	29.0405	54.4696	61.7018
AP1S3	ENSG00000152056	4.38984	4.33995	14.8267	10.3812	32.4645	35.4315	5.67406	3.78115	3.08543	4.49366	3.84397	2.93575	2.42119	3.05896	4.83465	4.7042	4.50691	2.84578	10.6445	13.6663	32.0798	44.7684	4.75989	2.76176	3.06787	4.35197	5.40427	5.95819	2.24516	2.91446	4.70595	4.54645
AP2A1	ENSG00000196961	123.202	116.968	217.799	279.047	357.131	352.314	96.4906	95.5732	91.8237	88.546	99.1692	106.019	112.014	118.545	101.174	92.1897	128.799	112.924	200.532	162.654	326.839	336.146	97.3806	104.986	91.7724	88.3511	122.202	112.576	121.004	134.499	85.2048	91.6211
AP2A2	ENSG00000183020	50.0128	44.3112	92.175	114.501	150.122	143.98	58.0294	50.0227	37.0845	30.138	82.1052	86.8048	367.613	346.303	55.2785	57.6265	42.0426	37.2259	96.7268	92.6597	143.358	121.615	50.2181	58.2532	47.741	39.1246	72.4278	83.9308	288.576	339.429	41.8268	39.9438
AP2B1	ENSG00000006125	173.728	186.058	145.129	140.86	139.037	146.197	149.413	156.701	140.171	132.951	158.108	141.784	202.649	219.954	174.307	179.5	186.885	171.056	165.877	163.148	138.507	113.573	133.438	129.954	146.888	130.547	209.147	215.991	187.275	151.245	179.946	182.496
AP2M1	ENSG00000161203	264.906	285.207	262.813	281.849	331.633	347.76	215.553	217.137	221.852	223.236	166.732	147.687	320.417	315.363	254.741	221.957	267.881	300.345	281.604	278.202	338.416	339.764	210.228	228.935	231.533	214.521	223.376	224.863	277.045	247.885	268.45	268.304
AP2S1	ENSG00000042753	71.2304	66.7629	62.5871	69.1646	141.757	153.438	39.2277	42.3365	36.7279	46.3075	27.9756	27.0846	58.4991	50.7209	49.9792	45.4137	81.2231	72.5289	51.7019	51.7929	149.056	139.997	43.9246	37.0657	34.9361	39.1677	34.4919	34.9985	45.1151	44.2373	52.4327	55.9955
AP3B1	ENSG00000132842	77.3552	78.0106	55.7642	60.4704	69.0409	67.8404	50.5589	55.8494	43.9081	46.2694	53.4419	43.1839	59.3683	55.7538	44.0336	45.1992	68.7879	70.0012	60.4931	61.9736	63.5437	70.3374	52.4991	36.5148	42.8875	42.0416	56.3268	59.2535	51.8836	45.7986	47.5533	57.449
AP3D1	ENSG00000065000	163.312	179.855	191.304	205.634	250.686	276.028	159.088	176.288	169.461	157.925	166.946	168.853	168.976	165.97	174.534	161.617	199.258	179.219	200.012	200.344	257.511	232.773	158.955	159.261	170.803	162.32	197.15	179.215	166.989	169.871	152.522	143.538
AP3M1	ENSG00000185009	62.3462	68.4989	63.8336	60.0378	71.5939	74.2214	60.5438	63.3497	64.7348	57.9986	73.5694	63.9709	68.3791	72.9604	65.3548	64.728	68.13	67.8372	59.4002	59.1588	76.3756	75.6188	59.9996	55.2351	61.0443	61.3792	73.1165	81.9134	67.8633	65.5232	72.1345	72.2328
AP3M2	ENSG00000070718	13.3263	13.5623	10.956	9.38632	15.211	16.8761	23.8004	23.9266	16.9699	17.3272	10.8913	11.1748	16.9093	17.7751	14.3996	13.1175	15.7906	21.7279	11.4524	12.1375	19.8638	15.1089	22.5468	20.4951	18.9081	17.2436	10.5966	12.2448	15.2925	18.5797	16.4006	16.4229
AP3S1	ENSG00000177879	39.9423	41.1622	49.8283	50.6394	42.9107	40.6127	26.227	24.2775	26.4801	36.8948	50.1244	43.9117	54.6029	53.4976	38.0745	47.593	38.1709	37.4232	47.6603	52.9172	37.1433	49.1117	27.8253	22.4948	30.7457	25.544	56.9949	63.0569	48.3269	44.8587	39.0573	46.9073
AP3S2	ENSG00000157823	25.4757	26.9359	26.0242	26.9262	25.9926	20.8357	27.1484	26.8307	27.08	27.3473	63.9039	57.7248	26.5097	24.3663	25.3593	33.5238	25.6828	30.031	30.7417	31.3208	21.5889	25.0219	23.7685	27.5216	27.8362	27.8411	61.4788	63.9952	23.334	25.0919	27.0975	25.4072
AP4B1	ENSG00000134262	52.398	47.4346	48.0123	53.0998	42.578	47.4308	58.6038	46.2627	54.1321	57.3059	66.9418	70.4295	56.935	52.7969	41.2069	43.7722	46.6603	48.1448	49.4884	56.2944	44.6546	47.1683	46.8444	49.4035	53.2851	50.1925	62.4929	63.2464	53.4726	52.9786	42.5976	39.4288
AP4B1-AS1	ENSG00000226167	6.86487	5.54899	6.04615	6.07299	4.77508	4.70895	7.30727	5.74363	5.67779	6.48115	8.22931	7.32042	5.70346	5.77814	5.43533	4.98872	4.39605	6.04036	7.77334	7.497	5.59523	3.88923	6.34944	6.02547	7.44615	7.69682	9.29905	9.3309	6.04542	4.58194	5.33985	3.66963
AP4E1	ENSG00000081014	25.7642	23.6527	24.2738	22.6656	38.4307	35.9772	25.3643	25.2903	20.352	20.1453	47.3556	44.1782	17.8075	17.7337	23.7559	21.0784	24.4755	24.8813	23.1423	23.3022	33.7223	39.5212	23.3819	20.6889	19.4077	22.1293	44.6117	47.6655	19.7829	18.8919	23.7405	22.3147
AP4M1	ENSG00000221838	33.9758	28.9742	30.8842	30.4177	25.1143	24.1996	33.1994	30.5343	28.8179	33.0642	26.895	22.7445	9.5555	8.74368	28.3627	25.575	31.7546	35.2796	30.6462	29.7684	21.7804	20.5935	29.6933	31.2442	27.2176	30.5754	27.1861	22.0941	9.45002	8.56018	24.322	23.9769
AP4S1	ENSG00000100478	6.48024	9.03939	7.60821	7.39443	2.47246	2.26694	9.19045	5.78764	9.49364	8.98503	9.01999	8.61783	6.98865	7.73009	12.4466	9.31794	8.38811	9.65142	10.597	11.6256	2.15576	2.34448	5.84548	8.67289	10.263	9.15227	9.79973	9.65884	6.05644	5.25643	12.4318	10.8094
AP5B1	ENSG00000254470	18.9897	39.4248	114.279	138.992	101.184	102.486	55.5549	58.9686	110.619	133.782	54.6885	60.1743	15.0453	16.5296	86.2457	133.054	42.26	26.4727	120.782	66.2338	102.25	115.038	65.7942	66.4401	114.895	105.327	55.9161	49.3418	15.2379	13.2093	57.0073	39.5592
AP5M1	ENSG00000053770	40.7105	45.087	35.5448	37.8913	43.3756	48.9014	39.0676	36.8042	32.0838	35.835	35.1297	36.318	33.1062	36.479	35.8947	34.3316	45.4968	41.11	42.2929	38.0706	43.6799	47.2617	37.5781	32.4143	35.6248	36.2839	40.0551	43.6815	31.8441	27.7212	40.5186	38.0756
AP5S1	ENSG00000125843	16.3574	13.7432	15.4828	15.1825	22.3059	23.2572	15.3966	13.0171	13.5284	12.4908	14.2014	12.8321	12.1059	11.9052	15.3387	14.7006	11.4811	10.9601	12.9255	12.8787	21.1983	21.1003	12.2337	11.1924	10.6436	10.3462	12.6629	12.9485	10.9293	7.96271	14.6446	15.6342
AP5Z1	ENSG00000242802	89.5736	89.9816	151.613	170.511	121.151	120.736	84.8962	75.8709	83.7826	97.4133	100.37	106.066	35.1072	35.4675	78.2588	73.0508	96.9505	89.1037	151.399	151.024	120.312	131.216	75.4484	79.6549	78.4497	84.7402	106.019	88.9506	43.8019	87.798	68.5524	68.2431
APAF1	ENSG00000120868	60.0891	59.556	114.055	109.089	95.4865	88.7232	57.9171	52.9981	67.3034	80.62	117.426	114.228	42.8328	43.4456	62.246	64.2716	60.6818	48.4432	113.575	83.0424	97.6607	77.5744	57.0949	49.0241	70.9366	66.4886	111.847	120.864	42.7755	38.0155	69.8089	64.9377
APBA2	ENSG00000034053	0	7.63108	4.92037	4.06596	2.25747	3.35844	69.7756	105.19	110.66	103.126	1.12116	2.60429	184.284	207.39	32.2771	22.6616	74.4133	98.1025	5.70242	6.02243	3.59294	4.65175	92.609	165.996	77.3847	77.6374	3.92074	3.00255	197.659	309.817	76.4541	61.841
APBA3	ENSG00000011132	27.3727	27.8672	32.1077	30.7067	31.1036	34.856	31.1165	27.5602	23.2885	19.9229	28.2628	33.352	20.536	22.1804	33.2534	24.3673	32.177	28.2021	42.4564	37.6671	32.5341	23.437	30.1731	28.6351	25.3506	26.7728	36.323	33.8313	22.802	19.7163	27.8234	21.2477
APBB1	ENSG00000166313	0.15678	0.144665	3.01783	2.94134	21.0697	21.536	4.87663	4.15307	1.30538	1.06629	0.160166	0.189403	17.7684	15.7495	3.33904	3.21152	0.0328971	0.692217	4.46689	5.74447	22.5842	31.297	4.71813	7.94611	1.00175	0.944295	0.158949	0.0938298	14.3182	36.4828	5.86488	5.33512
APBB1IP	ENSG00000077420	140.109	125.967	155.749	153.512	202.581	208.223	95.3242	97.3181	59.0386	63.9775	109.18	120.602	108.641	106.816	93.5975	89.2442	93.6253	93.257	140.565	127.768	184.062	179.52	93.1151	57.9484	51.0894	62.5287	120.059	111.611	99.2532	98.6231	89.5883	93.063
APBB2	ENSG00000163697	0.83616	1.62748	2.88662	2.07624	9.6711	8.22817	0.245365	0.185958	0.237341	0.990127	0.106777	0.0473507	34.673	34.0545	0.730415	0.723724	4.50691	8.53734	4.18177	3.3355	7.28853	9.63842	0.167014	0.145356	0.250438	0.32845	0	0.140745	25.9202	20.5573	0.386309	0.371139
APBB3	ENSG00000113108	39.5326	47.4364	31.6341	38.1072	47.739	42.8369	62.9419	50.7405	58.1919	55.0336	41.9917	49.2126	52.2047	54.753	48.2078	47.7323	41.2438	43.9738	33.4912	35.0802	45.6534	41.4906	54.1325	60.0643	65.6642	65.8079	30.2019	31.5794	53.9937	51.1904	40.782	34.1967
APC	ENSG00000134982	46.8772	45.6056	43.4305	48.0562	39.1294	38.2862	70.6651	51.2625	49.3669	41.1284	58.8876	63.1659	61.9746	67.5039	54.0417	42.2021	46.056	45.494	55.8362	52.7194	39.3683	35.0556	62.0038	66.0884	54.9086	52.1825	56.162	64.1796	60.1111	61.2556	57.2791	55.0213
APC2	ENSG00000115266	4.96261	4.81083	3.96451	5.26413	3.46682	1.96427	4.29756	2.11063	15.5357	10.741	3.33625	3.37516	2.81405	2.10407	8.7462	7.58417	6.69325	5.2197	4.0701	5.24044	4.67082	2.59828	2.6814	3.46043	34.9724	25.2307	3.8916	3.91223	2.71919	3.10077	3.95756	3.57592
APEH	ENSG00000164062	116.435	116.274	103.197	105.499	177.619	214.142	102.808	110.149	100.692	106.172	74.2635	69.795	79.0011	73.4565	104.38	91.2344	142.83	121.715	99.4596	99.6944	189.913	161.955	105.928	100.635	87.9038	88.1889	98.7603	79.6615	71.5911	47.5681	121.898	124.888
APEX1	ENSG00000100823	403.499	425.785	106.608	91.7437	280.625	313.132	369.029	400.12	331.684	413.492	97.3273	115.773	423.63	400.394	328.165	309.347	373.448	415.676	63.5819	65.8761	331.577	347.876	370.854	318.135	297.145	330.626	90.336	86.8864	324.871	355.252	394.211	395.912
APEX2	ENSG00000169188	38.8292	37.3597	31.2936	33.0468	38.1619	38.2862	26.6528	29.3814	30.083	27.5332	24.452	19.4138	29.8743	27.448	31.5122	26.3707	37.4699	38.1488	38.3012	38.8215	38.8037	35.5021	27.5155	29.6041	28.2995	27.7541	31.6838	30.4478	25.5017	19.6205	30.694	30.1086
APH1A	ENSG00000117362	129.74	132.353	137.135	147.026	236.544	249.212	97.4761	117.522	92.296	103.556	88.8503	82.0977	113.615	114.423	102.055	103.377	136.969	136.497	129.519	119.465	230.685	269.64	99.9075	101.273	81.3698	83.5791	99.0538	99.1298	111.264	150.777	121.834	122.548
APH1B	ENSG00000138613	26.4436	30.3073	48.9413	57.7453	43.0531	39.2517	37.7555	36.4478	34.1178	31.5317	63.9061	69.5582	33.2718	28.3574	43.1988	36.0052	32.2721	33.534	47.0449	53.9702	35.7754	38.777	31.5238	37.6956	33.183	34.0357	59.235	60.9894	34.7789	27.6353	43.0911	43.1913
API5	ENSG00000166181	126.556	128.52	93.2594	93.9467	100.696	108.773	109.072	122.764	96.7823	102.698	107.518	87.8858	93.3829	95.5526	111.734	116.2	141.539	143.648	102.555	111.651	104.854	106.445	106.513	100.404	95.2654	84.9471	116.754	125.889	89.2711	63.4363	132.082	132.878
APIP	ENSG00000149089	21.2531	25.1431	18.5708	16.3443	27.4003	28.7973	19.7623	18.0274	13.8708	17.6037	17.3636	20.4901	31.1326	27.7605	17.6788	18.2975	26.8398	25.8381	13.078	14.0457	25.1121	29.0362	18.3619	14.2371	14.7946	16.5133	16.3373	14.56	29.7493	29.4105	18.794	18.698
APITD1	ENSG00000175279	19.5233	18.788	4.89413	3.7887	8.86808	9.6299	11.999	15.6868	8.19894	11.0586	5.4435	7.3995	10.777	9.95941	11.7016	12.2373	19.5501	18.2472	3.52694	2.97369	8.56813	11.0191	10.9319	9.69958	6.88454	8.99625	5.63527	5.20286	9.05776	6.76987	13.6315	15.7627
APLF	ENSG00000169621	5.43504	5.75043	5.77324	6.09895	3.11745	2.35091	8.28106	8.18216	6.52688	5.67419	11.7455	12.4532	3.67084	3.30699	10.4345	11.3534	5.13196	4.11484	7.27058	8.80201	2.82302	2.49334	6.38827	6.25029	7.8888	8.70393	13.5107	13.0893	3.6431	3.59103	8.63928	8.39701
APLP2	ENSG00000084234	425.605	568.28	574.634	816.004	730.613	619.409	341.701	374.272	361.114	555.004	339.444	361.239	357.282	379.766	410.493	554.18	370.751	269.849	596.615	417.351	602.69	660.399	402.837	292.262	371.963	368.85	221.469	311.984	268.657	293.267	353.859	311.061
APMAP	ENSG00000101474	90.3575	93.3451	86.1393	83.2657	77.1839	81.7779	97.0418	101.781	107.1	132.411	102.88	95.98	103.018	106.196	105.388	116.655	90.3356	78.8358	86.6767	86.6304	79.1986	69.4785	94.1957	95.8378	94.7908	101.163	99.1842	98.0521	101.117	89.0991	107.499	104.197
APOA1BP	ENSG00000163382	45.4139	40.5785	38.9693	35.6832	67.6165	68.0083	37.3261	46.1796	32.6344	40.024	27.068	25.1432	28.5466	25.1331	42.1206	35.5982	54.2474	55.4166	38.6339	38.9142	69.3699	69.2924	44.4256	40.8449	34.6231	37.1141	33.9621	34.2948	27.7468	13.4773	50.4309	52.8872
APOB	ENSG00000084674	0	0	0	0	0	0	0	0	0	0	0	0	1.75731	3.84437	0	0	0	0	0.0475201	0	0	0	0	0	0	0	0	0	14.4877	8.17089	0	0
APOBEC3A	ENSG00000128383	0	0	10.6431	17.2752	1.83554	1.22709	0.332776	0	0.4195	0.508773	1.37369	0.523226	0.0972381	0.250091	0.0866064	0.261897	0	0	13.327	11.747	1.24521	1.71482	0.34196	0.223848	0.929751	0.0500887	2.26873	3.68986	0	0.188399	0.051625	0.0579904
APOBEC3B	ENSG00000179750	21.2249	23.3746	15.1495	14.9044	46.6586	36.9839	25.5961	40.6058	13.2858	14.1756	15.4709	12.2842	6.06235	5.40073	24.8063	22.9438	46.9705	23.0358	9.90462	10.3169	42.8668	63.7211	33.5635	16.7256	10.7551	12.4236	13.1027	17.2783	6.9939	4.42113	29.4828	36.6801
APOBEC3C	ENSG00000244509	46.3457	46.8418	74.1874	73.0429	94.3815	91.2009	45.1784	46.2205	39.8056	36.8982	54.0132	48.2239	19.6437	22.354	49.9155	41.7371	70.3167	47.0607	86.2875	91.3848	90.2228	84.923	48.75	53.4739	46.8858	37.7463	82.0685	70.1214	22.8613	14.2147	47.6843	55.9955
APOBEC3D	ENSG00000243811	6.12017	8.01914	16.1519	11.5928	4.00539	2.62378	18.3938	10.8618	10.8352	9.52236	19.2327	19.7287	23.7316	25.8809	13.3506	12.3847	8.79275	7.05946	26.6759	25.7987	2.27895	2.12455	12.4321	14.0699	12.8807	12.1888	29.7182	24.1063	22.7668	18.9679	13.2978	12.7486
APOBEC3F	ENSG00000128394	5.29132	6.52294	8.38366	7.08689	7.80009	8.58458	12.4765	9.43366	6.71141	7.1411	10.9692	9.98532	14.2225	13.2404	10.9218	9.24466	8.20915	6.06036	8.82877	9.91431	6.81683	6.53738	8.76362	9.01059	6.67104	7.77483	14.7595	11.8272	11.4215	7.50369	8.9111	8.40814
APOBEC3G	ENSG00000239713	16.7582	18.0687	42.9555	43.9557	52.0384	51.9021	37.6515	24.7219	23.1075	19.4773	34.0138	30.33	34.5351	30.3904	27.8379	24.7007	20.5591	18.463	46.4348	46.3357	47.8164	43.8321	26.8788	24.5249	20.38	22.6499	40.9267	34.5247	33.8541	24.4487	32.1388	33.1742
APOBEC3H	ENSG00000100298	1.14972	1.12115	3.80509	2.94134	6.50365	6.54895	3.03608	3.34725	1.36471	1.94217	2.93637	3.88276	3.08506	2.10821	1.80865	1.67361	2.20411	2.3843	5.32226	6.76365	5.64605	4.65175	5.42794	3.9246	2.37916	1.76542	4.92742	3.42479	7.28619	4.99621	2.07202	1.8093
APOBR	ENSG00000184730	45.9632	43.6754	522.149	541.52	427.294	432.683	54.0502	41.3844	77.6698	67.2601	378.517	358.184	119.043	112.655	139.772	115.049	72.0444	42.4386	570.984	606.012	398.334	350.516	48.7517	107.042	94.8284	65.7989	484.386	442.57	132.747	130.005	103.834	121.97
APOC2	ENSG00000234906	0.895214	1.45678	12.5056	8.60946	10.6149	11.2344	2.47726	5.39403	8.07197	11.9063	0	0	0.300306	0.350127	12.1117	11.5149	4.52204	2.89808	9.32012	12.0903	14.8491	8.68165	2.00834	7.82304	9.99874	6.64578	0.122921	0	0.707862	1.11322	11.7459	19.7719
APOC2	ENSG00000224916	7.83221	10.7312	65.6299	47.8382	61.0328	57.9494	8.38013	20.95	31.8607	40.8751	0.533885	0.0473507	1.2227	1.3447	67.0511	51.9014	31.2701	24.0599	49.8287	65.5991	63.0663	57.8942	7.97072	32.3436	35.4558	20.205	0.618841	0.516064	3.61302	6.06884	67.3773	105.07
APOE	ENSG00000130203	0.20904	0.361662	0.918469	0.692079	1.02123	0.96555	1.53353	0.557874	3.61945	1.29478	1.28132	1.32582	1.2887	0.78541	1.35649	0.99512	0.46056	0.423021	0.760322	0.833875	1.07788	1.52577	1.7954	5.47506	4.5705	2.13493	1.05966	0.562979	0.847232	2.08176	0.597024	1.39177
APOL1	ENSG00000100342	11.1314	13.3092	136.13	149.1	31.067	26.4897	13.4951	9.23592	25.9888	20.3738	9.39638	6.82608	46.4712	47.9513	45.3901	45.0518	9.44148	3.73028	134.815	167.885	24.278	21.3236	11.0814	27.9083	25.0438	15.3961	21.0342	15.6696	40.4553	32.7876	52.2571	67.9184
APOL2	ENSG00000128335	12.3062	9.11389	56.2235	48.0826	37.3337	37.7824	19.8132	16.8602	18.5719	19.3456	30.4849	29.517	31.2802	31.5817	19.3063	20.2643	8.68485	6.84525	73.0384	70.5565	33.4143	28.1338	14.5135	23.049	23.3534	19.0912	53.126	39.957	35.1178	33.6724	18.1214	20.1807
APOL3	ENSG00000128284	13.6399	7.73958	23.0929	20.5028	18.1135	17.5478	3.46578	1.98355	2.84809	1.75176	4.37786	2.8884	40.6525	48.2407	3.06079	5.15653	3.75027	0.922955	30.3654	29.4173	17.9647	12.5783	2.58871	2.18033	5.19659	2.95605	6.09304	5.72362	40.8366	29.665	3.75774	6.07739
APOL4	ENSG00000100336	34.1258	41.0118	133.178	125.785	6.7724	4.15606	82.1359	90.7476	82.7727	86.8266	93.3232	83.5741	32.7642	31.5404	185.036	155.42	32.6998	43.9173	131.203	136.292	4.92746	4.46568	78.8722	87.2134	73.1905	83.5906	108.827	117.712	17.5377	11.918	197.088	197.028
APOL6	ENSG00000221963	13.6921	14.7558	41.9865	39.881	43.2144	46.0945	16.5315	11.9633	11.689	10.7772	23.0638	16.8095	24.9929	30.0523	18.3647	15.7862	11.7443	8.96036	61.1109	54.5262	40.2409	37.1395	13.2776	11.4831	9.01577	9.1145	34.174	31.6676	22.0704	26.1781	21.6333	25.0055
APOLD1	ENSG00000178878	20.6887	31.7847	3.97632	1.81454	2.89547	1.64731	12.9292	14.2041	15.1602	16.6692	5.44937	7.93788	6.12444	6.28535	15.138	12.9854	30.674	32.5642	2.13793	1.42222	3.19926	2.03784	13.3949	11.8552	17.1744	23.5458	7.10979	7.0743	6.93078	5.17941	21.3169	17.7734
APOO	ENSG00000184831	5.85103	5.92475	3.73948	5.27407	4.99653	6.92468	6.62209	6.80979	5.57336	6.58473	6.08362	5.53814	5.4508	5.49002	7.22624	6.58769	6.73865	7.91896	4.08293	4.43853	6.31177	6.54296	6.37741	5.79872	5.05384	6.31938	7.19827	5.76959	5.07788	3.27564	7.434	7.83334
APOOL	ENSG00000155008	3.29238	4.26762	3.08343	2.81157	3.1712	3.19051	4.44724	3.71916	3.0261	2.62765	2.7762	2.17813	3.39748	4.58845	3.26948	4.20664	5.19775	3.8841	2.85121	3.01122	3.43896	4.01911	3.42378	3.10092	4.44528	3.36579	1.90739	2.72106	3.00767	2.34197	4.84643	4.54645
APOPT1	ENSG00000256053	11.8024	12.4864	13.9712	16.4386	18.1586	13.6949	6.33532	6.53023	11.6214	13.0571	13.1565	10.6923	7.46195	7.09721	13.7861	8.48656	12.8595	5.64003	15.915	16.4755	17.7096	14.4145	10.7022	14.4445	13.2645	13.9875	21.7246	9.53874	9.02005	18.0759	10.4121	8.58165
APP	ENSG00000142192	0.36582	5.13561	0.590445	0.17302	1.71997	1.42734	45.6379	4.33902	64.1414	46.3456	7.3169	1.46787	297.689	338.553	7.96501	11.6248	0.723737	0.461478	1.33056	1.66775	2.05311	1.93513	79.3732	4.21531	70.1227	87.1625	2.11932	6.23968	218.882	215.721	111.011	45.9284
APPBP2	ENSG00000062725	44.5778	41.6273	36.0171	34.8202	29.0783	27.917	43.5216	45.8697	42.84	47.5642	47.7294	47.5401	48.4238	50.7623	48.7987	43.8757	44.5098	54.9159	40.0595	40.304	27.8196	25.9381	43.5488	42.3469	46.3937	48.118	47.4728	51.6533	46.979	44.6536	51.4845	44.7222
APPL1	ENSG00000157500	116.275	113.708	49.5626	49.9348	65.8503	65.5248	75.6987	76.8906	74.5808	92.8233	68.1062	68.7973	106.75	108.265	74.3031	84.3957	98.5674	102.324	38.5555	41.3171	61.9756	83.8174	64.5057	61.0368	62.6828	70.9416	48.4577	59.596	93.3128	97.88	97.7682	91.2931
APPL2	ENSG00000136044	29.1088	27.2693	19.6815	22.7088	22.3059	20.6124	36.7127	29.2574	29.9643	28.866	36.2508	38.6856	11.2468	11.6158	33.1469	26.054	31.7786	33.8417	15.6816	15.8436	18.632	21.4725	30.0207	39.6821	35.8753	32.2702	26.5975	30.9638	12.2001	25.8138	30.5536	34.4231
APRT	ENSG00000198931	92.6047	84.4858	58.9789	67.9535	112.82	136.73	76.4618	80.8918	87.5195	102.516	39.988	46.4037	100.245	96.9361	81.7022	73.6389	104.843	94.0653	51.8445	52.1635	122.16	120.797	81.8367	75.5849	74.1885	86.9983	45.2475	39.0801	87.9003	88.1623	97.35	104.754
APTX	ENSG00000137074	22.4718	23.7612	18.3038	18.8302	25.9609	29.0925	28.0023	28.1417	25.4548	26.6573	20.2876	17.3777	21.1659	21.7021	24.9037	23.6567	24.2452	22.574	17.4399	19.4571	29.5134	30.0689	23.5072	24.8074	28.9882	29.0268	17.7493	17.8746	18.3426	18.5276	24.3375	22.4539
AQP1	ENSG00000240583	11.5495	21.1573	6.23247	5.62314	29.2396	29.1764	24.1071	14.2568	15.6052	8.378	9.77064	8.38108	1.64016	0.825921	39.6511	120.681	11.0534	5.11471	1.28304	3.70611	21.2497	25.9381	4.55112	7.89766	33.5067	28.9447	2.91406	3.37787	1.86391	1.82154	13.0643	8.11866
AQP10	ENSG00000143595	0	0.397829	7.67578	6.83428	0	0	1.62554	1.42568	3.44144	1.59944	0	0.189403	0.156206	0.289362	1.66952	0.271396	2.03962	0.846043	20.5287	31.4093	0	0.037214	1.08559	1.79272	6.01051	2.95605	1.43054	2.58032	0.211808	0.156132	1.19405	0.556708
AQP3	ENSG00000165272	24.3532	61.8081	124.19	113.717	9.88985	8.89986	60.4824	59.3207	69.8969	50.0014	83.0726	48.4872	4.41281	2.56292	122.918	117.605	63.5244	71.0676	105.403	114.704	6.72393	7.66608	34.3631	102.573	65.6148	80.3882	105.86	103.494	2.45697	1.3011	99.7732	75.0628
AQP9	ENSG00000103569	0	0	13.0042	18.9824	3.75223	3.89789	0.0306706	0	0	0.0380818	6.72696	5.77679	0	0	0	0	0	0	7.69826	2.17132	2.30975	3.94468	0.668054	0	0.0626095	0.0410563	1.21861	4.82614	0	0.312263	0	0
AQR	ENSG00000021776	55.0298	59.602	48.0884	49.3971	63.0478	66.2032	53.7656	58.8248	55.7158	50.4203	27.6553	23.5807	49.322	49.7702	54.8507	57.6717	64.4784	61.0304	54.8382	49.8009	61.6446	61.3658	53.8201	50.2446	54.5955	51.3614	24.7431	26.3193	46.0894	46.267	64.9	63.5431
AR	ENSG00000169083	0.2613	1.01302	1.86712	0.740524	1.30664	1.5113	4.23254	1.61164	0.534017	2.0945	2.29784	2.32019	3.12411	3.55501	5.07813	6.33258	0.756634	2.03819	0.190081	0.694896	1.29602	1.41413	2.00416	0.436067	0.438267	1.51908	0.688779	2.76798	3.21948	1.82154	4.63571	2.50519
ARAF	ENSG00000078061	90.7756	84.846	138.951	145.812	108.466	109.527	74.9896	76.8627	69.0069	71.2911	102.292	108.292	71.1127	72.5884	81.7818	81.057	85.3681	85.1426	173.734	177.015	100.808	110.563	67.223	69.3831	70.9366	63.8425	108.403	100.398	60.5347	82.5416	60.8571	67.9184
ARAP1	ENSG00000186635	274.397	249.218	637.892	786.334	550.715	532.518	171.63	149.844	165.938	157.477	311.503	303.905	177.848	181.942	185.197	175.471	251.484	258.692	745.062	606.669	489.799	453.259	169.051	174.937	188.128	171.398	319.496	334.078	194.073	157.795	157.505	148.461
ARAP1-AS2	ENSG00000245148	2.19962	2.39059	7.95198	10.2056	5.26635	5.20684	1.62585	1.21183	2.0797	1.7689	2.71961	3.3851	1.24184	2.25702	2.51993	1.8179	2.4163	2.54236	8.86583	5.46188	4.99932	4.8821	1.8455	3.00644	2.29714	2.06472	3.11752	3.61385	2.06131	1.04244	2.04042	1.06099
ARAP2	ENSG00000047365	16.9756	15.9833	26.3719	29.4043	28.1968	19.1922	0.766765	0.619861	1.0087	0.533146	26.0365	23.8619	9.0162	8.3733	4.0225	4.38757	6.2067	2.42276	21.98	25.4554	16.3653	28.165	1.41962	0.387615	1.3148	0.78007	29.6005	30.5275	13.0842	31.2336	3.75774	7.079
ARAP3	ENSG00000120318	0.62712	1.59131	49.7942	58.5239	11.8786	10.8729	0.674753	0.743833	0.949364	1.98025	13.7209	9.84895	35.5759	47.0419	1.3217	2.4878	8.25718	5.80693	98.8894	81.6271	9.23899	9.97335	2.12942	5.1359	2.56699	1.51908	19.3388	17.7807	20.2912	18.944	1.79107	4.12892
ARC	ENSG00000198576	10.9746	10.0904	3.9363	6.70451	4.19244	3.6523	0.0920118	0.247944	0.593352	1.02821	0.320331	0.473507	1.4449	1.15745	0.20869	0.904654	7.07289	11.1139	3.32641	3.70611	3.13099	3.34926	0.334027	0.145356	0.313048	0.862182	0.264915	1.21979	1.01668	0.832702	0.316071	0.6031
ARCN1	ENSG00000095139	110.216	113.309	105.23	110.127	85.6225	88.9986	74.1308	84.0531	88.2908	85.7603	107.525	84.6631	124.965	130.378	105.006	111.951	118.035	119.138	124.693	112.712	83.2022	78.0377	79.1227	73.2108	93.163	88.7226	133.252	138.071	109.844	107.783	118.562	111.945
AREG	ENSG00000109321	0.02613	0.0361662	6.0888	7.28543	0.322495	0.335844	0.0153353	0	0.00712023	0.0285614	0.320331	0.223969	0.507669	0.0897021	0.278253	1.35698	0	0.0192282	0.210039	0.416938	0.205311	0.592074	0.0835068	0.0969037	0.0626095	0.000410563	0.211932	0.0469149	1.44029	20.7489	0.00035119	0.000463923
ARF1	ENSG00000143761	292.656	303.001	446.77	484.585	471.964	476.603	252.204	281.727	245.767	269.619	277.941	248.26	322.526	307.302	293.314	288.132	315.977	291.192	473.901	491.06	468.673	463.277	281.835	253.403	219.069	226.959	325.739	305.416	287.678	322.932	301.918	327.391
ARF3	ENSG00000134287	261.875	243.115	231.848	240.881	571.014	617.522	177.665	188.713	175.692	172.739	175.269	166.922	218.745	221.713	183.738	183.782	242.927	222.05	192.324	170.342	561.239	563.168	179.086	170.317	161.288	158.142	185.671	217.451	205.495	209.935	203.803	206.308
ARF4	ENSG00000168374	49.3334	51.6816	78.9884	85.3852	75.7864	76.3205	71.6772	77.4206	78.6192	85.4175	74.477	66.0543	57.679	57.6656	82.7456	79.2477	64.1494	52.3393	91.4763	102.15	77.2995	69.6646	78.6634	59.8865	81.5176	77.309	78.9976	84.5876	55.1124	58.2371	88.0083	88.9341
ARF5	ENSG00000004059	74.1507	79.2287	126.552	134.631	110.831	116.987	90.3863	85.7292	79.0345	82.8131	93.7935	98.2419	44.2957	42.0277	90.0898	80.4351	80.522	84.3604	111.738	114.402	105.935	118.12	83.9106	77.3621	61.9208	68.548	88.3073	82.0837	46.0047	48.2447	92.4916	110.831
ARF6	ENSG00000165527	83.1456	93.5646	161.651	191.36	211.127	216.955	73.6401	73.5774	53.5797	55.6756	126.371	117.382	86.9676	86.8085	75.6154	62.8283	88.2302	72.875	197.066	177.291	192.618	187.968	69.0601	62.5499	54.7207	55.3439	127	147.172	83.7489	74.0064	64.022	63.6039
ARFGAP1	ENSG00000101199	157.619	161.952	181.201	190.192	155.819	151.675	171.97	169.966	209.157	204.537	153.812	174.914	208.3	196.352	156.97	156.37	141.03	129.33	170.588	168.952	146.541	143.311	169.811	171.81	206.978	188.736	137.756	127.468	189.738	225.506	144.55	120.806
ARFGAP2	ENSG00000149182	151.288	138.513	134.684	144.771	163.341	167.237	124.365	123.908	120.505	124.795	117.828	122.211	119.105	113.138	124.274	124.522	143.66	135.597	147.358	151.339	160.038	159.275	126.008	133.674	116.385	112.764	124.773	119.537	105.183	129.484	117.227	117.834
ARFGAP3	ENSG00000242247	48.1315	49.9094	51.5635	53.9389	51.4917	53.9869	46.0366	46.1796	47.4682	48.8971	51.6801	53.1275	63.771	61.0966	40.3468	47.5396	52.5038	48.2629	40.202	41.9254	52.9189	48.1921	43.34	41.8624	39.5066	41.2616	51.446	53.9052	53.3332	59.6423	45.0928	47.3666
ARFGEF1	ENSG00000066777	79.6991	88.714	93.3801	92.0409	61.8589	62.859	87.4422	96.6139	92.064	101.161	99.8344	96.2427	71.905	74.0418	91.5436	102.302	95.1145	87.9242	117.638	113.074	66.6957	61.3647	81.1461	86.7909	91.1995	87.9331	115.27	114.868	66.8229	92.9186	97.4732	92.401
ARFGEF2	ENSG00000124198	83.9295	80.94	77.0858	88.0238	76.6464	81.4421	67.4446	62.42	78.3819	81.0381	83.82	90.3926	30.4992	31.0444	67.5112	82.0522	87.309	80.9893	71.3752	76.9018	81.0464	90.43	61.127	59.402	73.0653	66.9218	73.5934	77.9256	31.4323	52.0959	67.8149	71.5834
ARFIP1	ENSG00000164144	10.1907	15.8408	29.063	29.2403	32.0883	33.4584	23.7084	20.7033	21.8354	21.0592	33.3678	34.9922	27.4141	27.3653	27.6862	23.3853	14.8695	10.4986	36.7806	38.8215	34.0816	29.6968	19.0813	17.0066	20.7238	20.3229	37.5649	42.6926	30.0344	21.7543	31.0803	32.7994
ARFIP2	ENSG00000132254	51.8419	52.7304	35.4923	35.5123	43.6981	46.8502	41.2826	44.8159	49.5449	48.5924	25.8934	31.1094	43.3471	39.5185	44.1727	46.3183	55.3659	53.7622	30.603	31.2703	46.6056	54.5929	47.6824	42.0562	45.0789	45.3261	25.5908	24.3019	40.9213	62.6608	46.5678	48.7583
ARFRP1	ENSG00000101246	39.6653	38.5854	42.5776	49.0675	64.0734	66.6053	40.3932	38.6173	36.6692	39.7574	34.0085	33.477	34.4598	33.938	35.3034	34.6483	41.6932	41.1484	45.8132	46.6044	63.9774	54.223	34.8812	35.9818	37.5031	37.2381	29.9354	31.2453	32.3219	17.9083	34.1006	31.2684
ARG2	ENSG00000081181	2.72066	2.42892	4.74521	5.02017	5.44533	5.14638	4.88031	3.38196	3.77016	2.32832	9.59766	4.15029	6.04321	4.2346	5.49898	2.86866	2.992	1.43635	3.71893	3.14	2.90258	3.69349	5.78619	10.9264	3.97884	4.0112	38.7793	24.5581	2.87466	1.96414	11.5331	13.952
ARGLU1	ENSG00000134884	268.982	266.618	269.833	281.59	154.314	140.135	463.985	381.648	382.416	397.232	373.773	473.981	344.488	319.455	354.738	368.013	239.096	279.886	232.849	270.638	146.746	173.454	408.68	420.805	371.963	376.034	293.42	299.739	316.822	360.3	331.418	324.329
ARHGAP1	ENSG00000175220	104.05	82.2782	145.184	158.962	268.209	263.931	72.2293	71.7179	83.01	87.017	93.1096	84.5211	84.8588	83.8322	95.6844	87.4801	91.2238	83.0275	144.081	136.339	260.539	259.455	76.1582	75.9241	88.2168	72.0538	97.1708	97.02	77.437	95.3964	73.9958	82.9031
ARHGAP10	ENSG00000071205	0.57486	13.0922	14.6299	12.7602	19.4572	21.7039	0.122682	0.123972	0.534017	0.190409	1.17455	0.757612	19.5257	18.5605	0.173908	0.768956	0.756634	1.11524	11.88	15.9826	21.2014	20.5793	0.208767	0.920586	1.06436	0.410563	2.38423	1.50128	17.8766	17.799	0.526786	0.231962
ARHGAP11A	ENSG00000198826	181.999	196.151	54.7611	36.6542	68.04	68.5633	124.145	167.914	100.808	102.909	49.0998	50.6018	44.3078	39.0787	99.5473	113.924	216.171	233.61	34.5994	38.4453	62.0388	91.9319	122.551	99.7697	91.8037	105.206	49.84	49.2241	41.838	24.2108	130.143	128.192
ARHGAP11B	ENSG00000187951	48.8647	51.8523	25.2605	18.2627	20.4037	18.5549	33.7321	41.279	35.4967	24.3126	10.115	14.5476	12.4063	12.5823	26.8876	25.5493	49.1049	52.3481	14.4319	17.7805	20.6938	25.5522	33.6829	35.023	29.6393	31.3637	8.34164	8.60185	15.2574	11.7088	22.7269	27.738
ARHGAP12	ENSG00000165322	16.1483	11.3562	7.15094	8.04542	24.7246	24.2227	19.9666	14.5047	15.9612	19.6121	10.7845	19.5559	27.9999	27.82	17.7734	19.9024	10.0336	6.61451	5.55986	2.73326	22.0196	23.2215	13.3611	9.88418	16.656	16.6689	3.23196	5.81745	29.5684	37.4195	15.1363	16.1445
ARHGAP15	ENSG00000075884	69.14	75.5151	61.9311	60.5569	45.3106	45.2549	57.8141	59.0107	60.5813	72.7363	55.3639	47.9663	65.8798	66.0158	60.3114	59.3001	81.7165	90.0266	75.9372	98.7215	43.0126	45.3638	56.2418	54.7991	49.2737	61.256	84.5609	71.4983	64.4743	65.0548	83.5833	90.6042
ARHGAP17	ENSG00000140750	82.1004	77.6489	84.7616	81.7086	152.54	150.794	59.6543	52.3162	44.9168	50.0776	71.7008	86.7466	77.3218	76.8048	61.5636	66.7635	68.5248	64.4146	78.9309	67.9608	138.174	143.944	50.8974	47.0952	46.0806	45.1209	73.2225	73.328	70.9548	74.5789	57.8411	56.5522
ARHGAP18	ENSG00000146376	32.767	36.0577	43.6273	42.5196	59.9304	69.0159	10.704	12.4592	19.64	15.6897	44.526	40.1534	41.7069	40.676	25.7384	24.1543	28.4889	33.1495	39.8219	49.8935	53.1755	64.3057	11.7745	14.9232	19.9724	16.6278	56.7978	58.8782	36.6004	45.2782	34.6976	44.5366
ARHGAP19	ENSG00000213390	62.5165	54.2504	44.9125	44.9263	83.6338	84.214	35.0111	49.4184	25.0798	23.6488	27.2815	25.64	25.8911	26.6485	29.8639	37.5608	59.505	67.3373	44.4313	38.9749	77.5166	100.2	37.343	29.2402	22.3923	20.4871	34.174	33.562	21.7739	20.6557	34.1606	40.7487
ARHGAP21	ENSG00000107863	60.3039	50.879	32.4561	48.3521	26.9138	29.2776	62.5683	48.2301	35.9346	33.6864	19.1419	14.137	59.7569	65.9575	37.9684	44.808	57.0644	59.6287	37.7343	34.8551	21.4611	31.5988	48.983	43.4536	30.725	33.9958	37.2274	39.5943	60.7609	57.6261	39.6087	43.7814
ARHGAP22	ENSG00000128805	118.003	142.654	36.8044	33.1251	14.6198	16.2464	113.451	117.464	93.8684	97.261	93.6435	129.552	191.938	177.751	75.3719	59.1644	142.935	158.133	20.101	26.3134	13.2425	10.7921	107.348	124.57	83.0828	96.975	58.4932	58.7844	193.042	148.637	72.3803	60.9595
ARHGAP23	ENSG00000225485	84.0764	87.2699	12.7149	10.0269	15.8942	14.1453	48.8895	54.0853	53.3098	46.2839	21.1472	25.354	71.8546	70.7968	46.548	43.067	76.8004	75.6212	4.86844	5.93765	16.5547	17.8128	50.5984	42.9817	46.388	53.67	15.2008	17.2816	68.4898	59.062	39.3281	33.5268
ARHGAP25	ENSG00000163219	111.889	92.7664	204.819	179.984	76.9689	75.6068	83.424	69.2384	85.0274	66.6813	161.554	150.386	148.395	127.691	87.6151	76.0362	63.8863	67.4527	215.213	246.873	66.9313	64.5662	72.7344	67.0574	75.8827	75.0509	221.098	189.677	142.504	245.179	75.9976	120.434
ARHGAP26	ENSG00000145819	16.0438	13.0922	60.4878	96.8478	137.544	150.836	34.1364	23.7407	21.42	18.0127	54.9902	44.3676	15.8939	18.5191	12.4171	10.6749	10.9219	12.4214	60.0179	39.3311	140.843	146.511	27.8495	19.6715	23.416	18.3111	60.4006	72.9996	15.7162	16.0816	17.5595	15.727
ARHGAP27	ENSG00000159314	190.742	170.255	418.979	503.394	323.304	330.01	69.7495	37.2096	47.3276	48.7805	234.7	266.722	137.151	127.602	53.3767	58.7994	138.987	172.53	397.859	370.261	298.432	348.728	55.0719	55.2676	52.5626	41.1183	231.957	245.034	147.041	168.8	44.7873	62.541
ARHGAP30	ENSG00000186517	93.8067	90.4156	518.607	578.751	550.853	541.17	167.461	126.452	124.367	125.327	328.926	297.221	183.464	191.594	142.048	129.139	56.945	41.1869	611.868	554.017	482.224	491.609	126.513	126.459	122.638	114.958	370.086	370.487	199.523	270.733	134.471	154.858
ARHGAP31	ENSG00000031081	0.7839	1.01265	36.1483	45.634	82.3438	83.9189	1.19615	1.11575	2.72942	0.875882	6.72696	3.55131	36.3569	40.0559	1.46083	1.26652	1.1514	2.76887	28.0844	28.4444	70.9349	84.4757	1.92066	0.823682	6.32356	2.83288	8.15938	11.9164	34.8212	31.0702	1.475	3.24746
ARHGAP32	ENSG00000134909	45.623	37.5044	5.70763	6.05569	12.8461	12.5522	27.5115	26.592	18.0379	11.0818	2.56265	1.94138	52.0946	51.7957	14.7127	17.5503	35.0355	35.803	3.13633	1.5751	14.1151	14.0669	25.8871	9.39966	15.5898	14.7803	0.264915	0.797553	53.6298	86.0285	17.5244	16.0054
ARHGAP33	ENSG00000004777	144.499	135.696	135.146	134.09	55.0929	51.51	100.262	87.7723	96.0638	84.3893	65.6145	82.9585	90.2479	102.021	88.3455	74.1364	138.959	159.594	125.586	138.234	57.1211	68.1001	92.609	94.8688	87.0272	84.9865	82.3886	71.4514	81.3766	78.6383	60.2291	67.3153
ARHGAP35	ENSG00000160007	116.278	125.125	70.7878	60.7913	73.0989	75.3129	81.0931	102.091	84.8494	75.8209	68.3373	71.7364	89.1154	93.6705	93.5975	85.4898	123.66	122.868	75.0343	71.9912	72.526	77.8516	87.5151	87.7463	81.3924	76.1184	92.8262	88.0124	87.9003	110.437	86.6738	85.5474
ARHGAP4	ENSG00000089820	511.154	458.422	823.208	933.171	749.498	765.694	469.702	413.349	487.708	548.449	540.346	689.48	576.341	557.573	386.501	424.66	445.741	424.463	741.934	716.427	747.698	811.11	450.47	462.991	406.548	457.344	458.798	413.074	635.314	698.619	378.274	356.258
ARHGAP5	ENSG00000100852	38.3583	36.818	1.77133	0.778589	0.0537492	0.0839609	40.3251	18.4718	23.0114	28.5218	0.37372	0.0947015	66.3726	68.5911	8.3476	5.17236	41.5047	62.536	0.427681	0.324285	0.102655	0.037214	21.6633	6.6224	21.4125	27.1374	0.158949	0.281489	62.3452	86.4829	12.0739	14.0082
ARHGAP6	ENSG00000047648	0	2.09764	47.2356	42.2168	6.12741	3.90418	0.398718	0.247944	1.24604	0.723555	1.06777	1.46787	1.56206	1.77751	6.6433	7.37293	4.53981	2.53813	63.4394	61.7531	3.64427	3.4609	0.876821	0.242259	4.7001	2.13493	1.8544	1.8766	4.49033	5.25643	4.88155	9.88156
ARHGAP9	ENSG00000123329	190.251	179.864	408.252	425.398	302.27	296.669	136.505	99.0345	99.8517	103.157	259.582	309.358	122.901	131.617	91.4734	115.142	168.152	169.187	361.229	398.731	295.425	278.295	95.5681	92.6899	107.969	109.507	279.238	264.112	135.591	157.474	83.8495	97.4522
ARHGDIA	ENSG00000141522	392.473	373.308	586.508	709.827	839.378	836.754	277.201	291.082	247.851	251.987	306.129	289.218	296.713	274.439	307.227	317.624	387.561	346.14	529.875	514.261	760.625	902.71	288.224	254.033	235.891	226.302	388.312	364.81	255.652	233.625	276.492	291.622
ARHGDIB	ENSG00000111348	510.998	437.973	950.288	1005.98	1347.01	1387.33	274.349	269.143	260.126	290.26	503.187	420.759	719.913	719.932	300.862	333.772	426.479	473.427	1029.6	1026.34	1286.12	1291.62	287.472	299.869	244.678	226.836	662.499	611.254	637.838	621.976	313.578	440.866
ARHGEF1	ENSG00000076928	399.841	338.552	816.05	903.974	571.73	529.709	346.279	252.593	294.778	288.051	548.566	654.955	509.934	492.163	287.717	330.063	320.873	287.924	746.813	716.132	521.797	562.712	282.128	295.944	276.487	264.895	451.468	457.789	521.386	784.041	223.146	238.549
ARHGEF10	ENSG00000104728	0.10452	4.66545	0.852864	0.346039	61.9728	65.1537	7.05424	10.2277	2.0174	2.89422	0.320331	0.568209	4.1004	4.50577	0.730415	1.22128	0.361869	0.192282	0.380161	0.648569	70.2163	75.2467	10.3548	8.52753	1.37741	2.2581	0.211932	0.562979	1.90627	2.1338	0.7375	0.463923
ARHGEF10L	ENSG00000074964	0	0	40.6095	89.7107	110.186	109.023	0.306706	0.123972	0	0.0761636	1.60166	0.757612	0.117154	0.330699	0.0695634	0.0452327	0	0	40.3432	10.6087	96.1368	92.3279	0.709808	0.726778	0.500876	0.451619	0.264915	0.844468	0.423616	0.364307	0.0702381	0.0927846
ARHGEF11	ENSG00000132694	0.73164	4.99094	57.1419	99.434	145.929	119.099	28.5237	16.2403	49.5449	55.5995	18.3123	25.38	59.241	58.2857	50.0161	51.2034	5.26354	19.9974	56.739	27.8422	117.746	116.256	29.3944	33.1411	48.4598	54.5228	7.7885	19.3759	53.2062	64.9508	46.3922	48.1552
ARHGEF12	ENSG00000196914	19.0226	16.6365	28.0133	26.9353	19.8872	19.8232	5.58205	5.82669	18.9279	10.3583	6.5134	4.06222	39.3467	46.3148	23.582	19.0882	9.86914	14.2608	39.9545	47.2066	18.1084	21.9674	7.13023	21.8843	22.4768	12.7275	10.4906	7.82587	61.3421	105.592	16.7223	20.774
ARHGEF17	ENSG00000110237	62.967	55.1814	4.13311	4.25196	21.6416	19.5415	68.4037	53.6824	80.6716	75.6739	6.03557	20.5441	150.317	137.114	66.7826	61.7196	43.5923	48.4163	2.80369	1.48244	24.3832	17.1151	52.8018	47.0099	75.055	84.6293	1.74844	4.13836	124.19	186.13	61.4632	51.367
ARHGEF18	ENSG00000104880	124.121	135.442	200.927	239.4	174.881	170.598	103.621	98.6756	97.4261	110.914	122.056	124.388	57.7415	62.1487	91.8532	86.0114	96.3656	108.68	247.376	240.501	155.764	156.636	113.196	73.7331	88.4979	100.64	133.671	122.08	82.428	57.8634	85.2694	76.494
ARHGEF19	ENSG00000142632	18.3433	15.0452	11.6121	11.5923	21.0159	19.395	20.0279	18.0379	17.0886	19.1932	10.0904	8.71254	15.3472	16.1216	13.704	12.8009	13.4549	14.4596	13.2581	14.5928	19.9665	23.0727	17.2024	17.9756	15.2767	20.1586	13.7756	10.3682	11.6494	13.2191	13.9423	13.3146
[truncated: 14,049 more rows]

## Sheet: Fig. 2k
NAME	GS<br> follow link to MSigDB	GS DETAILS	SIZE	ES	NES	NOM p-val	FDR q-val	FWER p-val	RANK AT MAX	LEADING EDGE
[truncated: 50 more rows]

[truncated: 2 more sheets: Fig. 2l, Fig. 2m]
