# Supplementary material for: Imetelstat-mediated alterations in fatty acid metabolism to induce ferroptosis as a therapeutic strategy for acute myeloid leukemia
Source: Nat Cancer. 2023 Oct 30;5(1):47–65. doi: 10.1038/s43018-023-00653-5 (PMC10824665; doi:10.1038/s43018-023-00653-5)
Supplement: Supplementary file 7 — Statistical Source Data. [file 43018_2023_653_MOESM7_ESM.xlsx]

## Sheet: Fig. 3a
Imetelstat Replicate A	STARS score	-logFDR		Imetelstat Replicate B	STARS Score	-logFDR		Imetelstat Replicate C	STARS Score	-logFDR
LAMTOR2	10.4001	1.93203		LAMTOR2	6.4864	1.95925		LAMTOR3	6.24691	1.64745
FADS2	7.59062	1.93203		TIMM17A	5.68192	1.21888		FADS2	5.59113	1.34642
ACSL4	5.98161	1.80709		LAMTOR1	5.39054	1.02139		MYLIP	5.17708	0.869301
GPR153	5.90076	1.93203			4.99655	0.761965			4.9348	0.765213
LAMTOR1	5.33926	1.32997			4.87693	0.733937			4.8944	0.79012
	4.84565	0.884105			4.64382	0.552706			4.81009	0.782151
	4.81124	0.907895			4.38233	0.409892			4.63526	0.679637
	4.79105	0.943024			4.35006	0.444035			4.6326	0.734301
	4.68554	0.873434			4.32057	0.46633			4.60835	0.756597
	4.65565	0.882811			4.3011	0.495353			4.42948	0.628336
	4.40808	0.69012			4.28005	0.526422			4.35118	0.609664
	4.38872	0.705859			4.26968	0.541498			4.28567	0.580506
	4.38148	0.738476			4.19302	0.506163			4.26766	0.591134
	4.30472	0.688991			4.1798	0.521043			4.22055	0.555534
	4.21987	0.647222			3.94007	0.327802			4.16411	0.518192
	4.20046	0.663392			3.72541	0.212028			4.1487	0.533509
	4.17128	0.666933			3.59763	0.141642			4.04637	0.453837
	4.13528	0.658385			3.58726	0.156092			4.00952	0.444843
	4.10983	0.643756			3.58257	0.177302			3.97377	0.444047
	4.06239	0.621336			3.53307	0.159217			3.95157	0.455722
	4.06106	0.639351			3.53193	0.180062			3.93518	0.469985
	4.04026	0.638968			3.53153	0.199578			3.84911	0.440872
	3.99863	0.604448			3.48842	0.18457			3.84708	0.459564
	3.98557	0.615011			3.45939	0.182605			3.83326	0.465966
	3.98185	0.630131			3.43475	0.182545			3.79762	0.458243
	3.95267	0.628501			3.41284	0.18221			3.75052	0.442811
	3.93965	0.635039			3.40746	0.191678			3.72587	0.440827
	3.86751	0.595998			3.37006	0.1729			3.55225	0.323023
	3.86391	0.609097			3.34018	0.161334			3.517	0.307761
	3.76971	0.560961			3.33815	0.173679			3.50469	0.313669
	3.7634	0.569085			3.3351	0.186262			3.49455	0.319599
	3.73251	0.558083			3.3324	0.19699			3.48628	0.327176
	3.72446	0.566881			3.32768	0.207314			3.37808	0.24376
	3.7094	0.561505			3.2761	0.172036			3.37076	0.251561
	3.61722	0.49157			3.25616	0.166454			3.35521	0.250009
	3.60892	0.497993			3.25385	0.177092			3.33124	0.243522
	3.5911	0.494193			3.22991	0.168182			3.32118	0.247171
	3.57244	0.488149			3.22388	0.175042			3.31868	0.256425
	3.56242	0.488866			3.21095	0.174281			3.31764	0.267009
	3.56071	0.499862			3.20729	0.182545			3.25046	0.214283
	3.53708	0.489434			3.20393	0.190554			3.20637	0.181417
	3.51719	0.484871			3.19302	0.19209			3.19361	0.179035
	3.49544	0.472777			3.17623	0.188565			3.19039	0.18645
	3.49378	0.48171			3.17504	0.198207			3.16919	0.177631
	3.46197	0.46139			3.17444	0.207625			3.16083	0.178613
	3.4575	0.465097			3.16821	0.211395			3.15673	0.184241
	3.45192	0.468676			3.16703	0.219051			3.13434	0.175911
	3.43754	0.460065			3.16086	0.221358			3.11633	0.168075
	3.43618	0.467497			3.12833	0.201509			3.10672	0.16724
	3.43475	0.47445			3.12459	0.205357			3.09494	0.164579
	3.39961	0.447589			3.10959	0.198174			3.09466	0.172893
	3.39156	0.449375			3.06217	0.160834			3.09299	0.179475
	3.35933	0.43229			3.05188	0.158996			3.09216	0.187321
	3.35178	0.436022			3.02959	0.14869			3.07425	0.178313
	3.34271	0.434345			3.02871	0.155789			3.07254	0.185191
	3.34222	0.44192			3.01235	0.148486			3.06789	0.18868
	3.32746	0.435536			2.99937	0.144461			3.06401	0.193143
	3.31247	0.428285			2.99472	0.146333			3.05757	0.194583
	3.30507	0.4278			2.98856	0.147694			3.05665	0.200294
	3.30504	0.434869			2.98802	0.154085			3.02654	0.179598
	3.27988	0.418069			2.97461	0.14941			3.02574	0.186161
	3.27019	0.417353			2.96899	0.15241			3.02522	0.193223
	3.25965	0.414561			2.95619	0.148672			3.01813	0.192971
	3.21004	0.371786			2.95495	0.153809			3.00337	0.187518
	3.19755	0.367636			2.94997	0.155999			2.99737	0.18864
	3.18397	0.363116			2.93401	0.147651			2.99369	0.192146
	3.16502	0.353099			2.93322	0.153471			2.98396	0.189097
	3.1619	0.356637			2.92455	0.151771			2.97878	0.191377
	3.12174	0.327146			2.91056	0.144979			2.97531	0.194267
	3.11208	0.32488			2.89604	0.134934			2.97278	0.198415
	3.08365	0.305298			2.89556	0.140909			2.96963	0.201498
	3.08134	0.310218			2.89452	0.146147			2.96773	0.205932
	3.06679	0.30399			2.88044	0.138442			2.96469	0.209311
	3.04463	0.290716			2.87927	0.143184			2.9552	0.20631
	3.02574	0.280492			2.87804	0.147492			2.95445	0.211502
	3.01654	0.276158			2.87508	0.149952			2.94625	0.210307
	3.01202	0.27794			2.87287	0.153066			2.94278	0.211621
	3.00855	0.280055			2.86876	0.154809			2.92848	0.204691
	3.00688	0.284596			2.86527	0.157209			2.92299	0.205132
	2.99241	0.276051			2.86504	0.162498			2.91689	0.203994
	2.98129	0.270205			2.86203	0.164612			2.91255	0.205108
	2.97835	0.272507			2.85753	0.165405			2.9121	0.210244
	2.97544	0.274535			2.8446	0.158579			2.91133	0.213769
	2.97531	0.279621			2.80969	0.130939			2.9039	0.211991
	2.95814	0.268605			2.80832	0.135005			2.90342	0.216941
	2.94278	0.258215			2.7987	0.130167			2.90104	0.219186
	2.94254	0.263129			2.79848	0.135188			2.89907	0.221858
	2.94198	0.267344			2.78624	0.127754			2.89579	0.223555
	2.93688	0.267155			2.76596	0.114706			2.85857	0.192009
	2.92953	0.265719			2.75977	0.112634			2.85075	0.18739
	2.91597	0.254783			2.75256	0.110347			2.83912	0.179089
	2.90558	0.249119			2.75044	0.113138			2.83844	0.183268
	2.90518	0.253618			2.75002	0.117228			2.8312	0.181686
	2.89675	0.250114			2.74965	0.121402			2.82086	0.177787
	2.89176	0.249741			2.74918	0.125797			2.81586	0.178173
	2.87804	0.23999			2.74475	0.126205			2.81311	0.179475
	2.87656	0.243389			2.7347	0.120527			2.81128	0.182208
	2.86772	0.239398			2.73326	0.12362			2.80553	0.179588
	2.86553	0.241654			2.72971	0.1241			2.80354	0.182791
	2.8568	0.23883			2.72391	0.123429			2.79881	0.182591
	2.85464	0.240344			2.72267	0.126421			2.79431	0.183057
	2.84503	0.23545			2.72019	0.128117			2.78125	0.175686
	2.84207	0.237211			2.71854	0.130849			2.77224	0.171598
	2.83662	0.236834			2.71841	0.134607			2.77154	0.175231
	2.83368	0.237215			2.70805	0.128382			2.77028	0.178051
	2.82064	0.225988			2.70666	0.131462			2.76702	0.179231
	2.81885	0.228938			2.67985	0.107988			2.7599	0.177355
	2.81724	0.230973			2.67888	0.110943			2.75807	0.180091
	2.81655	0.234416			2.6748	0.111029			2.75616	0.182111
	2.80884	0.230696			2.67305	0.113359			2.75604	0.185531
	2.80575	0.231731			2.66037	0.105953			2.74876	0.183237
	2.8022	0.231511			2.65751	0.107496			2.73825	0.175991
	2.79519	0.228395			2.65694	0.110921			2.73783	0.179524
	2.79453	0.231386			2.65244	0.110949			2.73764	0.183154
	2.79387	0.234042			2.65089	0.113393			2.73326	0.181165
	2.79234	0.236366			2.64855	0.114523			2.72148	0.174028
	2.78428	0.231873			2.64731	0.116221			2.71875	0.175622
	2.78343	0.234534			2.64544	0.118481			2.71474	0.175329
	2.7806	0.235181			2.6445	0.121138			2.71048	0.17461
	2.77995	0.237863			2.63291	0.112548			2.70684	0.17494
	2.77111	0.232485			2.6328	0.115946			2.69841	0.170391
	2.75999	0.226838			2.63003	0.117005			2.69652	0.171996
	2.75284	0.221354			2.62278	0.114249			2.69304	0.172159
	2.74749	0.218389			2.61798	0.11235			2.69127	0.174555
	2.73867	0.213959			2.61293	0.109311			2.67686	0.164636
	2.73554	0.213844			2.61179	0.112036			2.67655	0.167697
	2.72766	0.209563			2.60503	0.108807			2.67527	0.169477
	2.7258	0.211224			2.60465	0.112117			2.65866	0.155927
	2.72184	0.21011			2.6029	0.11434			2.65225	0.153978
	2.71964	0.211679			2.60221	0.116973			2.64394	0.148718
	2.7178	0.213229			2.60183	0.119869			2.64282	0.151041
	2.71719	0.215709			2.59757	0.119492			2.64119	0.152971
	2.71505	0.216528			2.59643	0.121961			2.63947	0.154199
	2.70341	0.209285			2.59085	0.119834			2.63926	0.157242
	2.70158	0.21086			2.5886	0.12091			2.63733	0.158902
	2.69841	0.211262			2.58641	0.121788			2.63003	0.156039
	2.69126	0.208651			2.5842	0.122469			2.62893	0.158398
	2.68745	0.207931			2.58401	0.125489			2.62488	0.157769
	2.68665	0.210711			2.58309	0.127841			2.62453	0.160548
	2.68645	0.213587			2.58052	0.128291			2.62183	0.161478
	2.67369	0.205203			2.58015	0.131062			2.61803	0.161238
	2.66656	0.201167			2.57666	0.131076			2.61557	0.161102
	2.66538	0.203193			2.56282	0.121014			2.61444	0.162755
	2.65615	0.196408			2.55812	0.119698			2.60772	0.158677
	2.6503	0.193303			2.55567	0.12018			2.60446	0.158659
	2.64282	0.187682			2.55506	0.122688			2.60371	0.161158
	2.63868	0.186699			2.55215	0.122586			2.5981	0.158815
	2.63668	0.187947			2.54627	0.120227			2.59598	0.159607
	2.6339	0.188445			2.54315	0.12027			2.5865	0.153606
	2.62736	0.185395			2.54216	0.122247			2.58337	0.15418
	2.6264	0.187244			2.54128	0.124417			2.58181	0.155535
	2.61822	0.182567			2.53377	0.119239			2.58077	0.156921
	2.61463	0.181112			2.52941	0.117731			2.57082	0.148557
	2.61349	0.182835			2.52818	0.119132			2.55466	0.135613
	2.61142	0.183741			2.52692	0.1206			2.55254	0.136346
	2.60972	0.184786			2.51749	0.114904			2.54985	0.136512
	2.60825	0.186119			2.51261	0.112925			2.54877	0.137959
	2.60611	0.186401			2.51244	0.115603			2.5379	0.129439
	2.60446	0.186925			2.49999	0.10603			2.53721	0.131221
	2.60184	0.187394			2.4996	0.1086			2.53259	0.129515
	2.6013	0.18927			2.49913	0.110999			2.53082	0.130248
	2.60076	0.19113			2.49255	0.105766			2.52501	0.127074
	2.59545	0.188384			2.49162	0.107763			2.52448	0.129019
	2.58623	0.183604			2.48801	0.107242			2.52308	0.130828
	2.58598	0.185867			2.47801	0.099762			2.52291	0.133106
	2.5761	0.177119			2.47379	0.0987637			2.51964	0.132361
	2.57403	0.177433			2.46775	0.0949268			2.51888	0.133972
	2.57352	0.179477			2.46691	0.096632			2.51731	0.135251
	2.57249	0.181096			2.46588	0.0981466			2.51675	0.137273
	2.54914	0.161827			2.46424	0.0995074			2.51482	0.137697
	2.54814	0.163248			2.46324	0.101103			2.51434	0.139494
	2.54663	0.164614			2.46107	0.101178			2.51174	0.139471
	2.54537	0.165754			2.45344	0.0960951			2.51088	0.140854
	2.54395	0.166712			2.4533	0.0983575			2.5048	0.136877
	2.54067	0.165744			2.44444	0.0924019			2.50085	0.135188
	2.53377	0.161093			2.44355	0.094169			2.4963	0.132844
	2.53012	0.160387			2.44311	0.0964949			2.49536	0.134212
	2.52838	0.160929			2.42785	0.0922621			2.48989	0.131237
	2.528	0.163197			2.41201	0.0874318			2.48699	0.131039
	2.52501	0.162775			2.39647	0.082419			2.47582	0.122336
	2.52497	0.164853			2.39564	0.0843447			2.47329	0.122694
	2.51958	0.161987			2.39481	0.0862897			2.47042	0.122087
	2.51261	0.158171			2.39398	0.0884137			2.46905	0.122904
	2.51192	0.159899			2.38984	0.0887403			2.46227	0.118724
	2.50741	0.157729			2.38902	0.0904269			2.45957	0.118709
	2.50385	0.155867			2.38368	0.0902668			2.45741	0.119248
	2.50309	0.157375			2.38204	0.0918384			2.45688	0.120851
	2.49982	0.156039			2.36145	0.0831695			2.45553	0.122029
	2.49948	0.157918			2.35352	0.0813447			2.44974	0.118244
	2.49604	0.157281			2.35116	0.08236			2.44898	0.119992
	2.4945	0.15799			2.34137	0.080081			2.44618	0.11859
	2.49399	0.159646			2.33711	0.0799231			2.44135	0.117306
	2.48733	0.156058			2.31912	0.0719378			2.43916	0.118662
	2.4858	0.156873			2.31761	0.0735701			2.43435	0.118814
	2.48095	0.154472			2.3071	0.0707353			2.42526	0.116892
	2.47407	0.149907			2.30301	0.0708888			2.41159	0.112533
	2.47329	0.151204			2.30263	0.0729271			2.4082	0.113388
	2.4727	0.153001			2.30189	0.0747825			2.40736	0.115297
	2.46993	0.152498			2.30004	0.0758557			2.40357	0.115813
	2.46474	0.149485			2.29856	0.0772625			2.40315	0.117637
	2.46457	0.151507			2.29709	0.0785461			2.38778	0.112492
	2.46424	0.153376			2.29598	0.0802183			2.38573	0.113923
	2.46174	0.153094			2.29525	0.0820222			2.37756	0.111311
	2.45957	0.153239			2.28684	0.0794982			2.37634	0.112885
	2.45758	0.153348			2.28538	0.0808643			2.36746	0.110371
	2.45658	0.154651			2.2843	0.0823055			2.35986	0.108992
	2.45327	0.153004			2.27707	0.0805633			2.35668	0.109421
	2.44532	0.146699			2.27564	0.0821295			2.35392	0.109573
	2.44092	0.146052			2.27492	0.0836863			2.34801	0.10807
	2.43523	0.145413			2.27027	0.0831382			2.34566	0.108975
	2.42268	0.141334			2.2692	0.0846515			2.34488	0.110589
	2.42225	0.14322			2.26636	0.0849228			2.34449	0.112493
	2.41201	0.140131			2.26247	0.0850011			2.34371	0.114148
	2.40483	0.13846			2.25334	0.0817293			2.34137	0.11499
	2.39939	0.138044			2.24362	0.078273			2.33904	0.115499
	2.39689	0.138762			2.2419	0.0793063			2.33827	0.11695
	2.37878	0.131103			2.24087	0.0805707			2.33788	0.118749
	2.37837	0.132878			2.23198	0.0772283			2.33595	0.120006
	2.37756	0.134297			2.2313	0.0788501			2.3344	0.121107
	2.3735	0.133975			2.23028	0.0804893			2.33056	0.120937
	2.36505	0.130914			2.2296	0.0821719			2.31497	0.115194
	2.34958	0.123654			2.22892	0.0837937			2.31309	0.11606
	2.34488	0.12321			2.22218	0.0819832			2.31271	0.117868
	2.34449	0.125002			2.21715	0.0807345			2.30449	0.114977
	2.34137	0.125547			2.21682	0.0824126			2.30263	0.115974
	2.3406	0.126991			2.21482	0.0829566			2.29525	0.114
	2.33248	0.124446			2.21382	0.0842102			2.29268	0.114149
	2.33056	0.125135			2.20852	0.083094			2.28647	0.112403
	2.32596	0.125138			2.20819	0.0847667			2.28538	0.11372
	2.3252	0.126676			2.2072	0.0861783			2.27743	0.111361
	2.32253	0.126849			2.20522	0.0866988			2.27671	0.112915
	2.32215	0.128489			2.2039	0.0878945			2.27277	0.111946
	2.31346	0.125034			2.19443	0.0838866			2.26	0.106377
	2.31196	0.126284			2.18604	0.0803169			2.2593	0.107728
	2.30822	0.126224			2.18347	0.0805531			2.25649	0.107603
	2.30412	0.125418			2.18187	0.0815429			2.24293	0.102072
	2.30301	0.126737			2.17836	0.0812141			2.23164	0.097534
	2.30041	0.127305			2.16762	0.0758948			2.23028	0.0984853
	2.28866	0.122427			2.16105	0.0737476			2.22926	0.0995852
	2.28757	0.123537			2.15949	0.0744506			2.22791	0.100653
	2.28647	0.124528			2.14379	0.0663435			2.22655	0.101663
	2.27959	0.12233			2.14196	0.0672434			2.22622	0.103231
	2.27134	0.119803			2.14014	0.0679771			2.22184	0.10211
	2.26106	0.115217			2.13409	0.0658527			2.21515	0.100142
	2.25509	0.113426			2.12899	0.0642973			2.21116	0.0996276
	2.24916	0.111336			2.12869	0.0658406			2.20951	0.100093
	2.24673	0.11174			2.12273	0.063649			2.20852	0.101255
	2.23744	0.107866			2.12095	0.0639081			2.20194	0.0996977
	2.23709	0.10943			2.11829	0.0634553			2.19184	0.0951411
	2.23641	0.110777			2.11123	0.0607183			2.18765	0.0941765
	2.23266	0.110288			2.11035	0.0618161			2.18283	0.0930527
	2.23232	0.111702			2.10627	0.060769			2.179	0.0923005
	2.2296	0.111887			2.10569	0.0618797			2.17392	0.090602
	2.22858	0.112952			2.10134	0.0609701			2.17234	0.0912925
	2.22588	0.113079			2.10047	0.0620287			2.1695	0.0912446
	2.22352	0.113102			2.09357	0.0587935			2.16292	0.0890112
	2.21949	0.112383			2.08729	0.0564518			2.16105	0.0894868
	2.21815	0.113251			2.08587	0.0571672			2.15515	0.0871936
	2.21282	0.111571			2.08502	0.0584046			2.15453	0.0884569
	2.20984	0.111651			2.08276	0.0585218			2.15053	0.087776
	2.20819	0.112258			2.07489	0.0550135			2.1496	0.0888221
	2.2072	0.113315			2.0721	0.0546048			2.14838	0.0897479
	2.20423	0.113362			2.06047	0.0484026			2.14654	0.090348
	2.19704	0.110297			2.05965	0.0495441			2.14532	0.0911043
	2.19639	0.111468			2.05855	0.0504576			2.13923	0.0888345
	2.19573	0.112732			2.05636	0.0504789			2.13651	0.0886177
	2.19379	0.113176			2.05472	0.0509618			2.1347	0.089144
	2.18507	0.109305			2.05336	0.0514618			2.13319	0.0901159
	2.17932	0.107016			2.04983	0.050482			2.1263	0.0873991
	2.17677	0.106699			2.04496	0.0485426			2.12511	0.0882776
	2.17045	0.104307			2.04389	0.0494572			2.12421	0.0891957
	2.17013	0.105668			2.04308	0.0504654			2.11652	0.0859478
	2.16982	0.107095			2.04013	0.0499957			2.11357	0.0859231
	2.15763	0.100757			2.03933	0.0512309			2.11269	0.0867476
	2.15639	0.101662			2.03665	0.0508975			2.11211	0.0879594
	2.15422	0.102003			2.0332	0.0501592			2.11064	0.0886005
	2.1533	0.103109			2.03187	0.0507803			2.10918	0.0892163
	2.15299	0.104511			2.03108	0.0516104			2.10772	0.0898934
	2.14593	0.101355			2.02448	0.0484419			2.10714	0.09115
	2.1444	0.101669			2.02396	0.0495372			2.10394	0.0903322
	2.14288	0.101867			2.0237	0.0509137			2.10307	0.0913003
	2.12749	0.0925553			2.02291	0.0517698			2.09874	0.0899539
	2.12511	0.0926464			2.01977	0.0506663			2.09787	0.0908943
	2.12213	0.0923385			2.01743	0.0503081			2.09586	0.090874
	2.11387	0.0879116			2.01716	0.0516649			2.09071	0.0888071
	2.10511	0.084163			2.01612	0.052508			2.08843	0.0886475
	2.10336	0.0843875			2.01301	0.051771			2.08587	0.0882802
	2.09787	0.0822172			2.0112	0.0518048			2.08389	0.0882277
	2.09672	0.083105			2.00811	0.0513551			2.07994	0.0868716
	2.095	0.0833303			2.00554	0.0509274			2.07629	0.0857139
	2.093	0.0833215			2.00426	0.0514802			2.06709	0.0814547
	2.09128	0.0835445			2.00349	0.0524167			2.06516	0.0815481
	2.089	0.08343			2.0012	0.052411			2.06488	0.0829117
	2.08559	0.0822503			1.99967	0.0527351			2.06405	0.0839069
	2.08219	0.0814761			1.99687	0.0522174			2.06185	0.083489
	2.07881	0.0802749			1.99611	0.0530675			2.05965	0.0834746
	2.07713	0.0804823			1.99561	0.0542228			2.0591	0.0845591
	2.07433	0.0802372			1.99106	0.0520944			2.05527	0.0832871
	2.07126	0.0795448			1.98855	0.0518382			2.055	0.0845035
	2.06792	0.0785741			1.98654	0.0516913			2.05227	0.0838528
	2.06488	0.0774707			1.98554	0.0524207			2.05091	0.08435
	2.06433	0.0785684			1.98479	0.0533072			2.04362	0.0804573
	2.06212	0.0783347			1.9833	0.0534234			2.03879	0.0784574
	2.06102	0.0788232			1.97659	0.0499856			2.03532	0.0774206
	2.05636	0.0771358			1.97561	0.0504622			2.03267	0.076833
	2.05227	0.0754856			1.97191	0.0491171			2.0324	0.0779677
	2.052	0.0766854			1.97142	0.050185			2.03134	0.0785441
	2.04174	0.070933			1.9697	0.0502564			2.02975	0.078927
	2.0404	0.0714874			1.96824	0.0505875			2.02843	0.0793078
	2.03799	0.0707065			1.96604	0.0503115			2.02317	0.0770791
	2.03772	0.071951			1.96458	0.0505025			2.02212	0.0777625
	2.03719	0.0729599			1.95779	0.046588			2.02003	0.0777486
	2.03399	0.0719493			1.95658	0.0470766			2.01561	0.0762238
	2.03028	0.0709475			1.95634	0.0482581			2.01509	0.0773113
	2.03002	0.0721951			1.95418	0.0481138			2.00888	0.074194
	2.0287	0.0727728			1.95322	0.048679			2.00606	0.0731098
	2.02738	0.0732148			1.95178	0.0490224			2.00426	0.0732204
	2.02291	0.0712014			1.94843	0.0479209			2.00247	0.0732938
	2.01379	0.0654175			1.94724	0.0482471			1.99941	0.0725327
	2.0058	0.0612045			1.94629	0.0487884			1.9989	0.0734574
	2.00452	0.0618293			1.94391	0.0482627			1.99713	0.0733491
	2.00145	0.0609965			1.94297	0.0489995			1.99561	0.0735472
	2.0012	0.0620891			1.94273	0.0501307			1.99535	0.0748219
	1.99967	0.0622722			1.94202	0.0509099			1.9951	0.0759486
	1.99789	0.062346			1.93872	0.0495912			1.99131	0.0748669
	1.99763	0.0634998			1.93566	0.0486281			1.99106	0.0760938
	1.99611	0.0638214			1.93425	0.0487162			1.98305	0.0710724
	1.99586	0.0649137			1.93238	0.0486737			1.98106	0.0711322
	1.99409	0.064961			1.92795	0.0463668			1.98081	0.0722612
	1.99384	0.0660819			1.92749	0.0473301			1.98031	0.0732107
	1.99333	0.0670198			1.92401	0.0459925			1.98006	0.0743494
	1.99308	0.0681867			1.92217	0.0459909			1.97561	0.0724456
	1.98205	0.0616883			1.92101	0.0463715			1.97511	0.0734734
	1.98081	0.0620774			1.92009	0.0467662			1.97437	0.0742369
	1.97907	0.062097			1.91986	0.047985			1.9729	0.074373
	1.97118	0.0574159			1.91963	0.0489774			1.96775	0.0716155
	1.9619	0.0511475			1.91872	0.0494266			1.96653	0.0719289
	1.96142	0.0521123			1.91826	0.0503171			1.96433	0.0719504
	1.96093	0.0530227			1.91757	0.0511249			1.95707	0.0678881
	1.96045	0.0538621			1.91459	0.050493			1.9561	0.0681566
	1.95948	0.054563			1.91345	0.0510126			1.95514	0.0686588
	1.95803	0.0546879			1.91208	0.0511374			1.95274	0.06802
	1.95731	0.0551986			1.90845	0.0497461			1.94629	0.0643166
	1.95658	0.0560428			1.908	0.0505896			1.94605	0.0653495
	1.95514	0.056213			1.90777	0.0516789			1.94463	0.0654221
	1.95322	0.0560147			1.90483	0.0503118			1.94439	0.0665308
	1.9525	0.0566007			1.90348	0.0504521			1.94415	0.0675207
	1.95202	0.0574838			1.90303	0.0513006			1.93824	0.064055
	1.95154	0.0582804			1.89698	0.0473333			1.93566	0.0634487
	1.94605	0.0554317			1.89631	0.0479818			1.93285	0.0622981
	1.94273	0.0540738			1.89564	0.0487341			1.93262	0.0632792
	1.94249	0.054998			1.89452	0.0489066			1.93191	0.0639993
	1.94178	0.0557064			1.89341	0.0493507			1.92888	0.0626474
	1.93848	0.0546999			1.89141	0.0491434			1.92517	0.06118
	1.93683	0.0546413			1.89097	0.0500969			1.92448	0.0618965
	1.93191	0.0521312			1.88809	0.0487925			1.92425	0.0629117
	1.92888	0.0509593			1.88743	0.0496061			1.92355	0.0634953
	1.92865	0.0519342			1.88677	0.0503269			1.92332	0.064504
	1.92703	0.0520917			1.88611	0.051015			1.92148	0.0642285
	1.91917	0.0473594			1.88501	0.0513124			1.92078	0.0649473
	1.91803	0.0475897			1.88435	0.0519657			1.91917	0.0648447
	1.91711	0.0480069			1.88369	0.0526312			1.91596	0.0632713
	1.91574	0.0481408			1.88281	0.0531456			1.91528	0.063954
	1.91505	0.0487732			1.87975	0.0516752			1.91414	0.0643067
	1.91436	0.0493251			1.87648	0.0504526			1.91322	0.0645956
	1.91368	0.0499681			1.87626	0.0514794			1.90416	0.0591043
	1.91345	0.0508729			1.87301	0.0501478			1.90303	0.0594634
	1.90936	0.0490777			1.86632	0.0461668			1.90235	0.0600497
	1.90664	0.0483752			1.86396	0.0454034			1.90213	0.0610451
	1.90303	0.0470499			1.86311	0.0459478			1.89519	0.0565685
	1.9028	0.048008			1.86268	0.0466616			1.89363	0.056568
	1.90101	0.0477117			1.86119	0.0467154			1.8923	0.0568222
	1.89989	0.0478123			1.86097	0.0476814			1.89097	0.0568061
	1.89832	0.0478365			1.85672	0.045588			1.88832	0.0557036
	1.8972	0.0480118			1.85545	0.0458136			1.88545	0.0545507
	1.89542	0.0477639			1.85186	0.0437311			1.88216	0.0530541
	1.89408	0.048089			1.8487	0.0422687			1.8815	0.0537083
	1.89341	0.048698			1.84786	0.0427503			1.87757	0.0515686
	1.89319	0.0496651			1.84724	0.0433132			1.87626	0.0515377
	1.89053	0.0488159			1.84703	0.0442908			1.87344	0.050465
	1.89008	0.0496284			1.84619	0.0447238			1.8702	0.0494868
	1.88832	0.0493494			1.84598	0.0456957			1.86955	0.0501221
	1.88501	0.0479008			1.84577	0.0466646			1.86525	0.0476378
	1.88435	0.0486041			1.84368	0.0461638			1.86504	0.0485851
	1.88347	0.0491275			1.8416	0.0454459			1.86183	0.0468049
	1.88128	0.0484851			1.84098	0.0461737			1.85991	0.0462513
	1.88106	0.0494764			1.84077	0.04716			1.85927	0.0467835
	1.87931	0.0492902			1.83869	0.0464982			1.85842	0.0472433
	1.87779	0.049032			1.83807	0.0469461			1.85799	0.0480101
	1.87735	0.0497087			1.83621	0.0465744			1.85757	0.0488163
	1.8767	0.0501497			1.83435	0.0461371			1.85333	0.0461151
	1.87452	0.0495566			1.83353	0.0465008			1.85186	0.0459468
	1.87236	0.0491989			1.83168	0.0460255			1.85059	0.0460699
	1.87192	0.0499553			1.83025	0.0459298			1.84493	0.0426045
	1.87041	0.0499441			1.82779	0.0444946			1.84118	0.0409351
	1.86783	0.0490561			1.82473	0.0430447			1.83952	0.0408242
	1.86654	0.0490616			1.82169	0.0415144			1.83745	0.0402136
	1.86632	0.0499537			1.82027	0.0413791			1.83704	0.040982
	1.86439	0.049443			1.82007	0.0423371			1.82963	0.0364377
	1.86332	0.0497179			1.81986	0.0432134			1.82943	0.0373649
	1.86012	0.0481905			1.81966	0.0442056			1.82087	0.0310124
	1.85693	0.0467043			1.81926	0.0449055			1.81986	0.0312044
	1.85524	0.0463367			1.81885	0.0455636			1.81966	0.0321657
	1.85439	0.0466145			1.81724	0.0451045			1.81946	0.0330722
	1.85312	0.0464304			1.81062	0.0404652			1.81603	0.0316063
	1.85249	0.0470551			1.80902	0.0400906			1.81543	0.0320934
	1.85228	0.0478726			1.80822	0.0405538			1.81523	0.0330321
	1.8508	0.0476167			1.80703	0.040617			1.81503	0.0339553
	1.85059	0.048541			1.80623	0.0411285			1.81342	0.033621
	1.84996	0.0490603			1.80564	0.0417533			1.81302	0.0342813
	1.84891	0.0493424			1.80504	0.0423376			1.81002	0.0326246
	1.84849	0.0501071			1.80405	0.042626			1.80763	0.0316071
	1.84765	0.0505931			1.80366	0.0433724			1.80524	0.0308003
	1.84098	0.0462335			1.80326	0.0439252			1.80485	0.0315202
	1.8389	0.0455925			1.79853	0.0408114			1.80425	0.0320222
	1.83642	0.044536			1.79794	0.0412636			1.80385	0.0326998
	1.8358	0.045038			1.79735	0.0417896			1.80207	0.0322748
	1.83435	0.0447024			1.79441	0.0404684			1.80069	0.0322301
	1.83209	0.0436711			1.79362	0.0407928			1.7999	0.0324245
	1.83148	0.0441438			1.79089	0.0394086			1.79872	0.0323295
	1.83107	0.0448822			1.78817	0.0383819			1.79853	0.0332745
	1.83066	0.0455248			1.7872	0.0387691			1.79578	0.0317418
	1.82963	0.0456982			1.78701	0.0396116			1.79558	0.0326575
	1.82922	0.0463237			1.78585	0.0398472			1.79226	0.0307269
	1.82881	0.0470537			1.78391	0.0388157			1.78953	0.0293059
	1.82697	0.0466252			1.78179	0.0380848			1.78934	0.030142
	1.82616	0.0470201			1.77757	0.0354149			1.78817	0.0301648
	1.82514	0.047215			1.77585	0.0351721			1.78759	0.03069
	1.82392	0.0472507			1.77547	0.0358957			1.78449	0.0291362
	1.82148	0.0461157			1.77375	0.0356044			1.78353	0.0292463
	1.81926	0.0452765			1.77223	0.0351467			1.78237	0.0293073
	1.81825	0.0453946			1.77128	0.0353738			1.78199	0.0299862
	1.81643	0.0448614			1.77033	0.0357316			1.77987	0.0294165
	1.81503	0.0448629			1.76958	0.0360521			1.7793	0.0299352
	1.81462	0.0454863			1.76636	0.0343135			1.77643	0.0285752
	1.81442	0.0462762			1.76599	0.0350142			1.77471	0.0280145
	1.81302	0.0460547			1.76542	0.0355113			1.77318	0.0276598
	1.81142	0.0459118			1.76429	0.0355337			1.77261	0.0281042
	1.81122	0.0466187			1.7641	0.0363941			1.77185	0.0284995
	1.80962	0.0462951			1.76241	0.0359549			1.77033	0.0279442
	1.80902	0.0467934			1.76185	0.0364935			1.76806	0.0268609
	1.80822	0.0471234			1.7611	0.0368306			1.76486	0.0252807
	1.80604	0.0463028			1.7596	0.0362407			1.76354	0.0249508
	1.80544	0.0466448			1.75569	0.0334207			1.76241	0.0249141
	1.80465	0.0469219			1.75439	0.0333432			1.76223	0.0257396
	1.80109	0.04502			1.75346	0.0336241			1.76017	0.0252013
	1.7999	0.0451094			1.75235	0.0334772			1.75792	0.0243305
	1.79951	0.0457019			1.75216	0.0342518			1.75662	0.0242494
	1.79637	0.0439333			1.75198	0.0351395			1.75439	0.023352
	1.7948	0.0434501			1.74976	0.0343123			1.7542	0.0242032
	1.79382	0.0435792			1.74902	0.0346115			1.75365	0.0246161
	1.79362	0.0444539			1.7481	0.0348981			1.75253	0.0247526
	1.79323	0.0450653			1.74645	0.0343394			1.75198	0.025266
	1.79284	0.0456997			1.74516	0.0343295			1.75105	0.0254235
	1.79031	0.04456			1.74498	0.0351258			1.75087	0.0262306
	1.78585	0.0416226			1.74406	0.0353978			1.75068	0.0270014
	1.78565	0.0424391			1.74351	0.0358614			1.74994	0.0272572
	1.78411	0.0421892			1.74241	0.0358707			1.74976	0.0280584
	1.78372	0.0427577			1.7415	0.0359478			1.74921	0.0285162
	1.78257	0.0427394			1.73677	0.0328253			1.74847	0.0288247
	1.78199	0.0431224			1.73351	0.0310368			1.74681	0.0281803
	1.78141	0.0436257			1.73261	0.0311895			1.7426	0.0256493
	1.77853	0.0421889			1.73243	0.0319732			1.74241	0.0264423
	1.77623	0.0414609			1.72973	0.0305655			1.74095	0.0261576
	1.77318	0.0398744			1.72865	0.0304208			1.74041	0.0266562
	1.77242	0.0401016			1.72793	0.0306941			1.74004	0.0272762
	1.77166	0.040316			1.72739	0.0311529			1.73968	0.0278386
	1.7709	0.0405772			1.72686	0.031676			1.7395	0.0286895
	1.76939	0.0399818			1.7265	0.03234			1.73895	0.0292817
	1.76882	0.040527			1.72614	0.0329255			1.7384	0.0297163
	1.76035	0.0345536			1.724	0.0318822			1.73768	0.0301271
	1.75867	0.0339711			1.72008	0.0293727			1.73731	0.0307701
	1.75774	0.0343437			1.71973	0.0299999			1.73713	0.0315114
	1.75755	0.0350982			1.71778	0.0292346			1.73641	0.0317621
	1.75681	0.0353403			1.71725	0.0295905			1.7346	0.0309604
	1.75662	0.0360797			1.7146	0.0281986			1.73441	0.0317522
	1.75476	0.0353594			1.71179	0.026583			1.73369	0.0320782
	1.75365	0.0353574			1.71091	0.026473			1.73153	0.0312803
	1.75327	0.0359539			1.71038	0.0269142			1.73135	0.0319791
	1.75216	0.0356749			1.70933	0.0270048			1.73009	0.0316887
	1.75161	0.0360851			1.70881	0.0274647			1.72847	0.031356
	1.75068	0.0362305			1.70776	0.0273115			1.72739	0.0312865
	1.75013	0.0366384			1.70724	0.0276744			1.72453	0.0295236
	1.74976	0.0372393			1.70706	0.0284253			1.72293	0.0290586
	1.74939	0.0378271			1.70689	0.029227			1.72186	0.0288438
	1.74902	0.0383676			1.70532	0.0287456			1.72133	0.0291246
	1.74865	0.038975			1.7048	0.029198			1.72061	0.0295226
	1.7481	0.0393414			1.70393	0.0291575			1.71955	0.0295331
	1.74792	0.0400254			1.70341	0.0296495			1.71937	0.0301863
	1.747	0.0400479			1.70306	0.0301504			1.71742	0.0291375
	1.74663	0.0405244			1.70115	0.0293902			1.71689	0.0294044
	1.74443	0.0398551			1.70081	0.029879			1.7139	0.0274731
	1.74296	0.0394038			1.70063	0.0306466			1.71354	0.0279951
	1.74241	0.0397991			1.70011	0.03107			1.70846	0.0245068
	1.74223	0.0405647			1.6996	0.0315025			1.70741	0.0244122
	1.74205	0.0412722			1.69891	0.031768			1.70654	0.0245369
	1.74095	0.0412021			1.69804	0.0318054			1.70584	0.0247653
	1.74077	0.0419852			1.69563	0.0304945			1.70427	0.0243174
	1.73895	0.0414992			1.69546	0.0312527			1.7041	0.0250641
	1.7384	0.0419881			1.69409	0.0309116			1.70375	0.0257156
	1.73822	0.0425986			1.69392	0.0316359			1.70358	0.0264899
	1.73731	0.0427272			1.69323	0.0318572			1.70341	0.027221
	1.73568	0.0420982			1.69306	0.0325988			1.70271	0.0275878
	1.73135	0.0390294			1.69067	0.0314114			1.70219	0.0279223
	1.72955	0.0381738			1.69033	0.0320485			1.70202	0.0286487
	1.72847	0.0381006			1.68811	0.0310303			1.70185	0.0293217
	1.72811	0.0387499			1.68709	0.0310684			1.70167	0.0299414
	1.72614	0.0379986			1.68489	0.0299981			1.70115	0.0303427
	1.72507	0.0379589			1.68387	0.0299375			1.69942	0.0298261
	1.72239	0.0365414			1.68353	0.0304788			1.69839	0.0297431
	1.71778	0.03322			1.68117	0.0291776			1.69804	0.0303885
	1.71672	0.0328798			1.68083	0.0297073			1.69649	0.02966
	1.71654	0.0335774			1.68033	0.0300662			1.69323	0.027552
	1.7146	0.0328537			1.68016	0.0307226			1.69272	0.0279917
	1.71372	0.033027			1.67915	0.0307209			1.69152	0.0279236
	1.71337	0.0335822			1.67747	0.0300945			1.68981	0.0271893
	1.71319	0.0342742			1.67697	0.030371			1.68947	0.0276873
	1.71161	0.0336172			1.67496	0.0294623			1.68896	0.0279623
	1.71143	0.0342853			1.67312	0.0286179			1.68862	0.0285785
	1.71021	0.0340953			1.67245	0.0289927			1.68828	0.0291127
	1.70951	0.0342119			1.67145	0.028916			1.68743	0.0292337
	1.70933	0.0348971			1.67112	0.0295042			1.68692	0.0295749
	1.70863	0.0349908			1.66996	0.0292511			1.68675	0.0302857
	1.70828	0.0355574			1.66946	0.0295834			1.68658	0.0309049
	1.70776	0.0359648			1.6683	0.0292824			1.6859	0.031082
	1.70549	0.0347678			1.66681	0.0288277			1.68505	0.0311687
	1.70532	0.0354148			1.66615	0.0290812			1.68489	0.0318039
	1.7048	0.0358201			1.66565	0.0294885			1.68404	0.0317894
	1.70358	0.0353693			1.66532	0.03003			1.6837	0.0322924
	1.70254	0.0352116			1.66516	0.0306859			1.68252	0.0319888
	1.70219	0.0356979			1.66417	0.0307518			1.68134	0.0316272
	1.7015	0.0359235			1.664	0.031405			1.67948	0.0307441
	1.70029	0.0355275			1.66384	0.0320953			1.67764	0.0297482
	1.69856	0.0346696			1.66334	0.0323797			1.67596	0.0290127
	1.69822	0.0350805			1.6617	0.0317701			1.67529	0.0293066
	1.69684	0.0345454			1.66039	0.0313932			1.67345	0.0285852
	1.69615	0.034709			1.66022	0.0320497			1.67262	0.0286742
	1.69581	0.0352507			1.65973	0.0323702			1.67195	0.0288893
	1.69563	0.035873			1.65908	0.0325085			1.67179	0.0295306
	1.69546	0.0365245			1.65859	0.0329703			1.66913	0.0278954
	1.69529	0.0372155			1.65809	0.0332594			1.66813	0.02785
	1.69289	0.0359361			1.65793	0.0339377			1.66582	0.0265562
	1.69272	0.0365229			1.6563	0.0331045			1.6645	0.0260065
	1.69238	0.0369864			1.65516	0.0330322			1.66351	0.0260318
	1.6922	0.0376823			1.65483	0.0335555			1.66301	0.0263239
	1.69152	0.0377879			1.65304	0.0326529			1.66285	0.0268913
	1.69135	0.0384609			1.65256	0.0330334			1.66186	0.0267342
	1.69101	0.0389803			1.65207	0.0334974			1.66154	0.0271854
	1.68998	0.0387797			1.65158	0.0338005			1.66022	0.0270093
	1.68964	0.039206			1.65126	0.034206			1.66006	0.0276764
	1.68811	0.0385219			1.65029	0.0339545			1.65973	0.0281906
	1.68743	0.0386149			1.6498	0.0343396			1.65924	0.0285048
	1.68675	0.0388382			1.64835	0.0335479			1.65565	0.0260302
	1.68286	0.036381			1.64738	0.0336063			1.655	0.0261206
	1.68117	0.0355921			1.64658	0.033553			1.65467	0.0265103
	1.67948	0.0349262			1.64642	0.0340842			1.65191	0.0249198
	1.67713	0.0335243			1.64497	0.0336414			1.65045	0.0243703
	1.67479	0.0322398			1.64433	0.0337269			1.65013	0.0248987
	1.67345	0.0319013			1.64353	0.0338029			1.64997	0.0255371
	1.67112	0.030775			1.64224	0.0335012			1.64916	0.0255162
	1.67012	0.0307134			1.64065	0.0328063			1.64722	0.0246366
	1.6683	0.0298091			1.64049	0.0334698			1.64433	0.0227705
	1.66797	0.0303103			1.63937	0.0333169			1.64369	0.022892
	1.66664	0.0298736			1.63873	0.0334842			1.6424	0.0225198
	1.66483	0.0289773			1.63857	0.0341074			1.64001	0.0210213
	1.66252	0.0275504			1.63809	0.0344555			1.63953	0.0213081
	1.66186	0.0276578			1.63619	0.0336011			1.63809	0.0208153
	1.65957	0.0261191			1.63508	0.0334311			1.63794	0.0214539
	1.65908	0.0263516			1.63349	0.0328276			1.63778	0.0220912
	1.65842	0.0264129			1.63302	0.0331474			1.63762	0.0227092
	1.65646	0.0252939			1.63207	0.0329162			1.6373	0.0231813
	1.6563	0.0258842			1.63128	0.0329467			1.63603	0.0227955
	1.65483	0.0253724			1.62892	0.0315156			1.63539	0.0229508
	1.65467	0.0259511			1.62876	0.0321476			1.63508	0.0234383
	1.65223	0.024683			1.62845	0.0326262			1.63397	0.0232153
	1.65207	0.0253254			1.62594	0.0309551			1.63223	0.0224475
	1.65191	0.0259947			1.62563	0.0314417			1.63128	0.0222542
	1.65158	0.0264478			1.62469	0.031297			1.63097	0.0227298
	1.65126	0.0268064			1.62422	0.0315335			1.63081	0.023329
	1.65077	0.0271269			1.62344	0.031566			1.62782	0.0214132
	1.65029	0.0273534			1.62219	0.0311217			1.62625	0.0208171
	1.64948	0.0272725			1.62188	0.0315512			1.62547	0.0207877
	1.64867	0.0271269			1.6211	0.031645			1.62422	0.0203011
	1.64787	0.0270097			1.62032	0.0316858			1.62406	0.0209487
	1.64771	0.0275584			1.61986	0.0321214			1.62391	0.0215511
	1.64754	0.028106			1.61815	0.0314519			1.62359	0.0220119
	1.64593	0.0273696			1.61784	0.0318949			1.62328	0.0224716
	1.64465	0.0269585			1.61769	0.0324942			1.62235	0.0223957
	1.64369	0.0269526			1.6166	0.0321232			1.62219	0.0229761
	1.64304	0.0271392			1.6163	0.0325984			1.62172	0.0232666
	1.64176	0.0265298			1.61583	0.032907			1.6211	0.0236
	1.63953	0.0252226			1.61537	0.033154			1.62032	0.023601
	1.63825	0.0246665			1.61475	0.033322			1.61955	0.0236108
	1.63714	0.0242304			1.61429	0.0335676			1.61924	0.0241249
	1.63571	0.0237873			1.61413	0.0341767			1.61877	0.0244379
	1.63555	0.0243272			1.61398	0.0347499			1.61862	0.0250542
	1.63492	0.0244519			1.61367	0.0352613			1.61831	0.0255216
	1.63476	0.0249808			1.61352	0.0358668			1.61769	0.0256495
	1.63428	0.0253108			1.61321	0.0362893			1.61691	0.0256211
	1.63381	0.0254604			1.6126	0.0364687			1.61352	0.0232736
	1.63349	0.0259145			1.61183	0.0365093			1.6129	0.0234383
	1.63239	0.0255883			1.61152	0.0368689			1.61244	0.0237826
	1.63207	0.0260765			1.61106	0.0372362			1.61198	0.0241604
	1.6316	0.0264653			1.60983	0.0368282			1.61167	0.0246486
	1.63112	0.0267014			1.60907	0.0368337			1.61121	0.0249131
	1.62955	0.0260016			1.60876	0.0372935			1.61075	0.0252111
	1.62861	0.0259976			1.60815	0.0374524			1.60876	0.0240329
	1.62845	0.0265615			1.608	0.0380132			1.60861	0.0246116
	1.62829	0.0271509			1.60677	0.0376236			1.60815	0.0248744
	1.62814	0.0277125			1.60647	0.038097			1.60662	0.024271
	1.62798	0.0282997			1.60616	0.0385182			1.60616	0.0246519
	1.62766	0.0287349			1.60479	0.0379932			1.60601	0.0251843
	1.62672	0.0285052			1.60449	0.0384301			1.60571	0.0256733
	1.62594	0.0285677			1.60388	0.0385178			1.60525	0.0259921
	1.62578	0.0291508			1.60267	0.0381816			1.60373	0.0252722
	1.62469	0.0289389			1.60115	0.0373569			1.60282	0.0252452
	1.62453	0.02952			1.601	0.0379179			1.60251	0.0256217
	1.62126	0.0272118			1.59964	0.0373155			1.60206	0.0258797
	1.62064	0.0272758			1.59918	0.0375637			1.6016	0.0261537
	1.61691	0.0246869			1.59677	0.0358014			1.59994	0.0254392
	1.61583	0.0242351			1.59632	0.0360671			1.59949	0.0257713
	1.61521	0.0243722			1.59527	0.0357238			1.59934	0.0263614
	1.6146	0.0245951			1.59482	0.0359471			1.59813	0.0259578
	1.61383	0.0244901			1.59362	0.0356882			1.59783	0.0263961
	1.6129	0.0243252			1.59287	0.0357036			1.59768	0.0269916
	1.61275	0.0248477			1.59063	0.0342158			1.59602	0.0260572
	1.61152	0.0242542			1.58854	0.0327214			1.59452	0.0253179
	1.61091	0.0244242			1.58809	0.0329462			1.59362	0.0251923
	1.61029	0.0245338			1.58794	0.0334979			1.59302	0.0252649
	1.60983	0.0246773			1.5872	0.0335411			1.59242	0.0254442
	1.60937	0.0250078			1.5869	0.0338947			1.59152	0.0253436
	1.60891	0.0251843			1.58675	0.0343863			1.59137	0.0259328
	1.60876	0.0257262			1.58586	0.0342893			1.59063	0.0259218
	1.6083	0.0259948			1.58572	0.0348444			1.59018	0.026173
	1.60693	0.0254224			1.58557	0.0353659			1.58779	0.0246187
	1.60647	0.0257074			1.58468	0.0351863			1.58675	0.0243496
	1.60632	0.0262796			1.58438	0.0355352			1.58572	0.0241302
	1.60555	0.026233			1.58364	0.0354613			1.58527	0.0243167
	1.60479	0.0262457			1.58349	0.0360198			1.58512	0.0248348
	1.60267	0.0248107			1.5832	0.0364881			1.58497	0.0253924
	1.60085	0.0239372			1.58276	0.0367043			1.58409	0.0252369
	1.59964	0.0233184			1.58172	0.036346			1.58172	0.023664
	1.59949	0.0238358			1.58099	0.03636			1.58157	0.0242113
	1.59888	0.0239354			1.58069	0.0368171			1.58054	0.0238501
	1.59813	0.0239181			1.58054	0.0373539			1.5804	0.0244037
	1.59662	0.023295			1.57981	0.0372778			1.57922	0.0238512
	1.59647	0.023834			1.5776	0.0357505			1.57893	0.0242192
	1.59512	0.0232296			1.57731	0.0361332			1.57848	0.0244906
	1.59467	0.0234613			1.57716	0.0366349			1.57819	0.024849
	1.59422	0.0237171			1.57672	0.0368959			1.5779	0.0252544
	1.59377	0.0238652			1.57599	0.0369248			1.5776	0.0257068
	1.59332	0.0240952			1.57541	0.0369776			1.57672	0.0255295
	1.59287	0.0242506			1.57424	0.0365134			1.57555	0.0250116
	1.59272	0.0247096			1.57365	0.0367015			1.57526	0.0253827
	1.59257	0.0252334			1.57351	0.0372301			1.57307	0.0239586
	1.59242	0.0257481			1.57234	0.0367832			1.57176	0.0234158
	1.59033	0.0242953			1.57118	0.0362671			1.57118	0.0235584
	1.58943	0.0241718			1.569	0.034896			1.57089	0.0239519
	1.58899	0.024399			1.56755	0.034316			1.5706	0.0243994
	1.58884	0.0249271			1.56741	0.0348492			1.57045	0.0249402
	1.58854	0.0252751			1.56625	0.034318			1.56944	0.0245319
	1.58765	0.0249798			1.56582	0.034553			1.569	0.0248519
	1.58631	0.0243857			1.56351	0.0328896			1.56886	0.0254136
	1.58616	0.0248783			1.56294	0.032978			1.56495	0.0224858
	1.58527	0.0247145			1.56179	0.0325323			1.56279	0.0210967
	1.58497	0.0251085			1.56165	0.0330612			1.56265	0.0216104
	1.58483	0.0255824			1.55921	0.0313618			1.56193	0.0216065
	1.58423	0.0256438			1.55792	0.0308379			1.56093	0.0214335
	1.58409	0.0261645			1.55692	0.0305456			1.56035	0.0215682
	1.58335	0.0260237			1.55664	0.0309878			1.56021	0.0220863
	1.58305	0.0263657			1.55635	0.0313909			1.56007	0.0226035
	1.5829	0.0268918			1.55493	0.0307557			1.55892	0.0221845
	1.58216	0.0268066			1.55308	0.0296677			1.55821	0.022134
	1.58099	0.026177			1.55252	0.0296982			1.55764	0.0222057
	1.58025	0.0260372			1.55195	0.0298649			1.55735	0.0226359
	1.57819	0.0245046			1.54926	0.0279416			1.55678	0.0227296
	1.57804	0.0250036			1.54771	0.0270136			1.55635	0.0229983
	1.57746	0.0251363			1.54603	0.0261202			1.55621	0.0235099
	1.57526	0.023615			1.54532	0.0261331			1.55578	0.0237846
	1.57278	0.0219305			1.54504	0.0264814			1.55465	0.0232842
	1.57205	0.0217995			1.5435	0.0254972			1.55365	0.0229675
	1.57191	0.0222878			1.54322	0.0258374			1.55223	0.0221763
	1.57147	0.0225324			1.54196	0.0251396			1.55195	0.0225788
	1.57132	0.0230347			1.54168	0.0254347			1.55054	0.0218212
	1.56915	0.0216538			1.54099	0.0253673			1.55039	0.0222978
	1.569	0.0221471			1.54057	0.0256244			1.54941	0.0219031
	1.56871	0.0224993			1.54015	0.0258368			1.54785	0.0211286
	1.56857	0.0230221			1.53917	0.025394			1.54715	0.0210957
	1.56842	0.0234894			1.53848	0.0253343			1.54603	0.0207725
	1.56828	0.0239559			1.53695	0.0245646			1.54532	0.0208221
	1.56784	0.0241651			1.53654	0.0247914			1.5442	0.020404
	1.56755	0.0245057			1.53584	0.0247038			1.54392	0.0207355
	1.56524	0.0227863			1.53391	0.0234161			1.54322	0.0206368
	1.56337	0.0218014			1.53377	0.0239261			1.54308	0.0211817
	1.56308	0.0221652			1.53335	0.0241812			1.54294	0.0216813
	1.56279	0.0225589			1.53266	0.0240878			1.5428	0.022143
	1.56265	0.0230211			1.53197	0.024067			1.5421	0.0220426
	1.56208	0.0230832			1.53115	0.0239597			1.54015	0.0207652
	1.56193	0.0235746			1.53018	0.0236724			1.53834	0.0194804
	1.56136	0.0236818			1.53005	0.0240988			1.53806	0.0198672
	1.56064	0.0236051			1.52881	0.0234384			1.53765	0.0200852
	1.56035	0.0239336			1.5273	0.022423			1.53681	0.0200546
	1.56007	0.0242767			1.5258	0.0216482			1.53626	0.0201697
	1.55921	0.0240087			1.52484	0.0213393			1.53612	0.0207069
	1.55892	0.024427			1.52443	0.0215361			1.53515	0.0204573
	1.55792	0.0240226			1.52375	0.0213844			1.53404	0.0200852
	1.55735	0.024113			1.52348	0.0217579			1.53349	0.0202649
	1.55707	0.0244005			1.52294	0.0218117			1.53308	0.020531
	1.55607	0.0239297			1.5213	0.020883			1.53225	0.0203988
	1.5555	0.0240426			1.52103	0.0212057			1.53211	0.0208953
	1.55536	0.0245253			1.52049	0.0212741			1.53115	0.0206114
	1.55493	0.0248033			1.52035	0.0217647			1.53018	0.0203572
	1.55479	0.025292			1.51968	0.0217478			1.53005	0.0208372
	1.55436	0.0255158			1.51927	0.0219698			1.52854	0.0199016
	1.55351	0.0252495			1.51792	0.0212935			1.52785	0.0199005
	1.55323	0.025593			1.51778	0.0217463			1.52594	0.0185644
	1.55294	0.0259284			1.51738	0.0219464			1.5258	0.0190565
	1.55266	0.0262556			1.5167	0.0218804			1.52566	0.0195549
	1.55223	0.0264995			1.51549	0.0213335			1.52185	0.0166754
	1.54955	0.0244459			1.51522	0.0217211			1.52171	0.0171518
	1.54785	0.0233506			1.51468	0.0218158			1.52049	0.0166115
	1.54631	0.0224388			1.51213	0.0200034			1.52035	0.0171078
	1.54575	0.0225365			1.51186	0.0202449			1.51846	0.0160003
	1.5456	0.0230184			1.51119	0.0201406			1.51819	0.016299
	1.54504	0.0230782			1.51079	0.0203951			1.51711	0.0157429
	1.5449	0.023603			1.50985	0.0201533			1.51643	0.0156916
	1.54322	0.022623			1.50972	0.0206272			1.5163	0.0161777
	1.54252	0.0225214			1.50865	0.0202001			1.51576	0.0163002
	1.54168	0.0222147			1.50812	0.0202269			1.51549	0.0165756
	1.5414	0.0225388			1.50758	0.0202125			1.51535	0.0171013
	1.54113	0.0229136			1.50718	0.0203897			1.51508	0.0174381
	1.53876	0.0214759			1.50639	0.0203068			1.51401	0.0168079
	1.53848	0.0217555			1.50519	0.0196927			1.51361	0.0170052
	1.53695	0.0207842			1.50466	0.0197608			1.51293	0.0169734
	1.53681	0.0212376			1.50426	0.0200053			1.50985	0.0148644
	1.53584	0.0208568			1.5036	0.0199167			1.50865	0.014238
	1.53515	0.0208604			1.50347	0.0203639			1.50758	0.0138607
	1.53487	0.0211891			1.5028	0.0202682			1.50745	0.0142989
	1.53473	0.0217049			1.50241	0.0204231			1.50679	0.0141823
	1.53377	0.0212964			1.50161	0.0201452			1.50652	0.0144962
	1.53363	0.0217819			1.50135	0.0204887			1.50572	0.0143045
	1.5317	0.0205124			1.50029	0.0200767			1.50439	0.0135419
	1.53156	0.0209609			1.49963	0.0200225			1.50426	0.0140045
	1.53129	0.0213299			1.49911	0.0200154			1.5028	0.0133397
	1.52963	0.0202673			1.49805	0.0195057			1.50267	0.0137537
	1.52909	0.0203716			1.49779	0.0198338			1.50254	0.0142075
	1.52854	0.0204756			1.49727	0.0198671			1.50241	0.0146809
	1.52813	0.0207075			1.49608	0.0193065			1.4999	0.0128042
	1.52758	0.0207397			1.49491	0.018655			1.4995	0.0129403
	1.5273	0.0210418			1.49412	0.0184706			1.49898	0.0130223
	1.52717	0.0214358			1.49373	0.0186911			1.49871	0.0132719
	1.52676	0.0215734			1.4936	0.0191297			1.49792	0.0131254
	1.52648	0.0218525			1.49294	0.0190643			1.49687	0.0127117
	1.52416	0.0202428			1.49268	0.0193495			1.49635	0.0128002
	1.52334	0.0200357			1.48878	0.0160071			1.49608	0.0131021
	1.52253	0.0197239			1.48606	0.0136745			1.49556	0.0130832
	1.52035	0.018299			1.48502	0.0130716			1.49543	0.013524
	1.51981	0.0184037			1.48399	0.0126913			1.49438	0.0131388
	1.51873	0.0178523			1.4836	0.0128429			1.49347	0.0128213
	1.51805	0.0177554			1.48257	0.0123738			1.49177	0.0119159
	1.51738	0.0176517			1.48167	0.0119837			1.49138	0.0120375
	1.51724	0.018083			1.4809	0.0118457			1.49008	0.0113873
	1.51657	0.0179583			1.48077	0.0123188			1.48969	0.0116277
	1.51643	0.0183745			1.48013	0.0122642			1.48956	0.0120122
	1.51508	0.0176339			1.48001	0.0127167			1.48943	0.0124947
	1.51468	0.0177866			1.47936	0.0125462			1.48735	0.0109096
	1.51401	0.0177664			1.4786	0.0123891			1.4858	0.00996671
	1.51361	0.0179186			1.47757	0.0119387			1.48502	0.0097179
	1.51267	0.01752			1.47744	0.0123506			1.48399	0.00930095
	1.5124	0.0177957			1.47719	0.0126598			1.48386	0.00978089
	1.51132	0.0173915			1.47642	0.0123887			1.48373	0.0102601
	1.51119	0.0178722			1.4763	0.0128434			1.4827	0.00966217
	1.51106	0.0183178			1.47604	0.0131193			1.48193	0.00942848
	1.51092	0.0186943			1.47477	0.012512			1.48103	0.00912453
	1.51079	0.0191249			1.47362	0.0120274			1.48077	0.00939504
	1.51025	0.0191169			1.47349	0.0124356			1.48039	0.00958126
	1.50892	0.0185628			1.47324	0.0127545			1.48026	0.0100311
	1.50852	0.0187873			1.47311	0.0131677			1.48001	0.01039
	1.50785	0.0186844			1.4721	0.0127282			1.47885	0.00986132
	1.50758	0.019017			1.47172	0.0129386			1.4786	0.0101938
	1.50665	0.0186493			1.47108	0.0129032			1.47808	0.0102691
	1.50585	0.0183031			1.46742	0.00998706			1.4777	0.0104468
	1.50559	0.0186211			1.46591	0.00908391			1.47757	0.0108481
	1.50546	0.0190332			1.46579	0.00952002			1.47719	0.0109928
	1.50506	0.0192147			1.46478	0.00906726			1.47681	0.0111371
	1.50479	0.0196256			1.4644	0.00921081			1.47591	0.0107516
	1.50386	0.0193269			1.46428	0.00967002			1.47566	0.0110296
	1.50347	0.0195277			1.46265	0.00842787			1.47528	0.0111798
	1.50307	0.0196809			1.46202	0.00840502			1.47413	0.0107321
	1.5028	0.0199886			1.46127	0.00818529			1.474	0.0111424
	1.50267	0.020363			1.46052	0.00792937			1.47362	0.0112094
	1.50069	0.0189915			1.4594	0.00730657			1.47337	0.0114918
	1.49924	0.0181549			1.45915	0.00765249			1.47286	0.0114822
	1.49858	0.0181083			1.45791	0.00708697			1.47223	0.0114095
	1.49819	0.018255			1.45741	0.00709654			1.47159	0.0113685
	1.4974	0.0179689			1.45716	0.00734982			1.4702	0.010578
	1.49713	0.0182483			1.45629	0.00710953			1.46995	0.0108652
	1.49661	0.0182615			1.45567	0.00707043			1.46982	0.0113091
	1.49648	0.0186594			1.45555	0.00752319			1.46944	0.0114256
	1.49608	0.0187848			1.45506	0.00766566			1.46931	0.0118871
	1.49595	0.0191947			1.45493	0.00806862			1.46881	0.0119713
	1.49451	0.0181358			1.45431	0.00790727			1.4678	0.011335
	1.49412	0.0183602			1.45382	0.00802465			1.46755	0.0115884
	1.49307	0.0180241			1.45357	0.0082506			1.46742	0.01196
	1.49086	0.0165996			1.45345	0.00863324			1.46692	0.012
	1.49073	0.0170208			1.45258	0.00835713			1.46516	0.010732
	1.48995	0.0168128			1.4516	0.0078832			1.46503	0.0111399
	1.48982	0.0172395			1.45086	0.00771133			1.4644	0.0110068
	1.4893	0.0173125			1.45061	0.00800817			1.46403	0.0111407
	1.48917	0.0177053			1.44975	0.00767465			1.4639	0.0115408
	1.48904	0.0181302			1.44926	0.00773122			1.46102	0.00908023
	1.48865	0.0182738			1.44803	0.00695113			1.46052	0.00906779
	1.48813	0.0183714			1.44754	0.00716341			1.46003	0.00910451
	1.48735	0.0180914			1.44681	0.00699992			1.4599	0.0095094
	1.48722	0.0184881			1.44668	0.0074319			1.45978	0.0098523
	1.48696	0.0187281			1.44644	0.0076609			1.45928	0.00997996
	1.48645	0.0187729			1.44632	0.00805597			1.45915	0.0103647
	1.48632	0.0191744			1.44571	0.00798688			1.45903	0.0107795
	1.48554	0.0189788			1.44558	0.00842839			1.4589	0.0112366
	1.48412	0.0181892			1.44546	0.00879803			1.45853	0.0114297
	1.4836	0.0181634			1.44448	0.00847334			1.45841	0.0118427
	1.48348	0.0185115			1.44436	0.00890721			1.45778	0.0117414
	1.48335	0.0188784			1.44388	0.00881963			1.45741	0.0119639
	1.48322	0.0192253			1.44375	0.00925237			1.45679	0.0118809
	1.48309	0.0196039			1.44351	0.00949534			1.45592	0.0114938
	1.48296	0.0200141			1.44254	0.0090592			1.4553	0.0114117
	1.48283	0.0204301			1.44229	0.00931349			1.45456	0.0111478
	1.48257	0.0206204			1.44096	0.00849088			1.45431	0.0113937
	1.48142	0.0200204			1.44059	0.00864512			1.45345	0.0110638
	1.48026	0.0194099			1.44011	0.0087052			1.45308	0.0112124
	1.47949	0.0190955			1.43938	0.00848995			1.45258	0.0113124
	1.47834	0.0184506			1.43877	0.00838636			1.45209	0.0114181
	1.4777	0.0183168			1.43865	0.0087853			1.4516	0.0114333
	1.47744	0.0185708			1.43805	0.0086757			1.45073	0.0111715
	1.47719	0.0187926			1.43756	0.00863049			1.45024	0.011265
	1.47706	0.0191727			1.43732	0.00893473			1.44975	0.0112923
	1.47681	0.0194888			1.436	0.00801761			1.44963	0.0116974
	1.47604	0.0193478			1.43539	0.00789225			1.44914	0.0116582
	1.47579	0.0195997			1.43527	0.00829428			1.44815	0.0111165
	1.4754	0.0197625			1.43407	0.007683			1.44766	0.0111736
	1.47426	0.0191418			1.43275	0.00708556			1.44754	0.0115351
	1.47375	0.0191533			1.43179	0.00667442			1.44681	0.0112637
	1.47248	0.0183219			1.43155	0.00701735			1.44619	0.0111717
	1.47223	0.0186231			1.42975	0.00560424			1.44595	0.0114545
	1.47184	0.0186791			1.42952	0.00588955			1.44485	0.0108222
	1.47007	0.0174207			1.42928	0.00622584			1.44351	0.00994387
	1.46957	0.0174778			1.42916	0.00665882			1.44339	0.0103091
	1.46805	0.0166129			1.42892	0.00685684			1.44278	0.0102071
	1.46793	0.0170438			1.42618	0.00457742			1.44156	0.00962229
	1.46654	0.0160769			1.42416	0.00318497			1.44071	0.00920412
	1.46641	0.0164945			1.42369	0.00326052			1.44047	0.00946803
	1.46629	0.0169054			1.42357	0.00365761			1.43999	0.00939705
	1.46616	0.0173157			1.42321	0.00378328			1.43986	0.00975989
	1.46604	0.0177192			1.42144	0.00256933			1.43974	0.0101573
	1.46579	0.0179859			1.42097	0.00253288			1.4395	0.0103843
	1.46566	0.0183512			1.4205	0.00253016			1.43938	0.0108158
	1.46453	0.017758			1.42026	0.00273464			1.43841	0.010305
	1.4639	0.0176044			1.41979	0.00272049			1.43805	0.0104552
	1.46315	0.0174081			1.41967	0.00308652			1.4366	0.00964954
	1.4629	0.0177103			1.41955	0.00344642			1.43612	0.00967781
	1.46265	0.0179322			1.41896	0.00340913			1.436	0.0100662
	1.46227	0.0181168			1.41838	0.00329944			1.43563	0.0102334
	1.4619	0.0182948			1.41708	0.0026002			1.43503	0.0100985
	1.4614	0.0183561			1.41697	0.00301975			1.43419	0.0097671
	1.46127	0.0187235			1.41533	0.00185743			1.43287	0.00904984
	1.46102	0.0189741			1.41474	0.00183339			1.43239	0.00904974
	1.4604	0.0188692			1.41462	0.00220185			1.43215	0.0093031
	1.4594	0.0183432			1.41404	0.00213327			1.43023	0.00784326
	1.45903	0.0184894			1.41357	0.00207588			1.42904	0.00714037
	1.45853	0.018483			1.41252	0.00153416			1.4288	0.00739966
	1.45841	0.0188905			1.41171	0.00111513			1.42785	0.00691632
	1.45778	0.0188046			1.41136	0.00127316			1.42749	0.00701553
	1.45629	0.0178512			1.41089	0.00132126			1.42713	0.0071544
	1.45617	0.0182575			1.41077	0.00169789			1.42654	0.0069347
	1.45567	0.0182029			1.41066	0.00205755			1.42606	0.00695973
	1.45555	0.0185538			1.41031	0.00221412			1.42392	0.00536536
	1.45543	0.0189282			1.41019	0.00263846			1.42345	0.00538638
	1.45456	0.0186617			1.40996	0.0028872			1.42333	0.00576841
	1.45357	0.0181729			1.40926	0.00276397			1.42309	0.006054
	1.45271	0.017824			1.4088	0.00267923			1.42109	0.00463403
	1.45221	0.0178365			1.40834	0.00266007			1.41873	0.0028977
	1.45184	0.0179809			1.40822	0.00303291			1.41861	0.00327863
	1.45147	0.0181191			1.4081	0.00339434			1.41744	0.00258253
	1.45049	0.0176044			1.40706	0.00292326			1.41708	0.00271214
	1.4495	0.0172168			1.40648	0.00292018			1.41661	0.00266911
	1.44938	0.0175759			1.40556	0.00240248			1.4165	0.00307062
	1.44901	0.017684			1.40544	0.00276788			1.41638	0.0034327
	1.44803	0.0171488			1.40498	0.00282986			1.41615	0.00369984
	1.44742	0.0170905			1.40395	0.0021631			1.41568	0.00371127
	1.4473	0.0174481			1.40383	0.0025489			1.41556	0.00406085
	1.44619	0.016619			1.40372	0.002918			1.41544	0.00440992
	1.44583	0.0167214			1.40337	0.00296341			1.41533	0.0047862
	1.44546	0.0168294			1.40314	0.00324545			1.41486	0.00491821
	1.44436	0.0162173			1.40233	0.00289275			1.41474	0.00529352
	1.44339	0.0156426			1.40142	0.00254113			1.41392	0.00492721
	1.4429	0.0156043			1.39981	0.00146881			1.41369	0.00518568
	1.44278	0.015936			1.3997	0.00187312			1.41345	0.00546581
	1.44132	0.0150477			1.39947	0.00211674			1.41322	0.00569032
	1.44096	0.0151623			1.39935	0.00250402			1.41299	0.00596407
	1.44047	0.0151832			1.39832	0.00177706			1.41252	0.00601146
	1.44023	0.0154202			1.3981	0.00203588			1.41217	0.0061303
	1.43986	0.0154816			1.39695	0.00140733			1.41159	0.00596852
	1.43974	0.0158286			1.39684	0.00176653			1.41147	0.0063673
	1.43962	0.0162218			1.39673	0.00211993			1.41031	0.00566812
	1.43889	0.015863			1.39661	0.00249404			1.40915	0.00486777
	1.43877	0.0162146			1.3965	0.00281994			1.40903	0.00524359
	1.43865	0.0165715			1.39525	0.00201317			1.4088	0.00549876
	1.43841	0.0168116			1.39502	0.00224875			1.4081	0.00536623
	1.43829	0.0172082			1.39456	0.00231508			1.40753	0.0052667
	1.43817	0.0175695			1.39434	0.00258688			1.40729	0.00542851
	1.43696	0.0168452			1.3932	0.00195261			1.40706	0.00561721
	1.43648	0.0168988			1.39252	0.00176684			1.40672	0.00580014
	1.43624	0.0171432			1.39173	0.00154485			1.4066	0.00616199
	1.43563	0.0169594			1.39128	0.0015329			1.40602	0.0060294
	1.43455	0.0163033			1.39116	0.00192925			1.40591	0.00637955
	1.43443	0.0166682			1.3906	0.00182276			1.40579	0.00673463
	1.43407	0.016762			1.39026	0.0019098			1.40464	0.00590381
	1.43395	0.017103			1.38992	0.00209065			1.40372	0.00538907
	1.43323	0.0168513			1.38935	0.00196344			1.40291	0.00510751
	1.43287	0.0169619			1.38868	0.00176365			1.40279	0.00546678
	1.43239	0.0169346			1.38834	0.00191279			1.40176	0.00497619
	1.43203	0.016999			1.38823	0.00226444			1.40165	0.00532934
	1.43191	0.0173724			1.38778	0.0022726			1.40142	0.00558004
	1.43167	0.0175793			1.38733	0.00235859			1.40061	0.00519254
	1.43143	0.0178087			1.38721	0.00271417			1.40038	0.0054053
	1.43131	0.0181235			1.3871	0.00306927			1.3997	0.00511515
	1.43119	0.0184894			1.38643	0.00284339			1.39958	0.00547705
	1.43071	0.0184605			1.38564	0.00256123			1.39901	0.00536341
	1.43047	0.01862			1.38531	0.0026775			1.39878	0.00561781
	1.4288	0.0174526			1.38519	0.00306208			1.39867	0.00596242
	1.42868	0.0178056			1.3843	0.00255877			1.39787	0.00558772
	1.42856	0.0181412			1.38385	0.00259227			1.39695	0.00515574
	1.42844	0.0184706			1.38273	0.00171622			1.3965	0.00513329
	1.42701	0.0174162			1.38262	0.0020788			1.39638	0.00548716
	1.42665	0.0175528			1.38228	0.00223574			1.39627	0.00584587
	1.42618	0.0175705			1.38206	0.00250515			1.3957	0.00564273
	1.42594	0.0177236			1.38173	0.00258462			1.39559	0.00598476
	1.42582	0.0181191			1.38139	0.00273558			1.3949	0.00572901
	1.42558	0.0183279			1.38095	0.00275844			1.39456	0.00579577
	1.42547	0.0186829			1.38072	0.0029396			1.39434	0.00604698
	1.42523	0.0189135			1.38061	0.00331963			1.39377	0.00597104
	1.42511	0.0192846			1.38005	0.00322958			1.39263	0.00525903
	1.42499	0.0196496			1.37994	0.00361895			1.39161	0.00469121
	1.42487	0.0200085			1.37983	0.00399764			1.39116	0.0047219
	1.42464	0.0202824			1.37883	0.00343358			1.39105	0.00507176
	1.42452	0.0206291			1.3785	0.00357249			1.3906	0.00495036
	1.42309	0.019666			1.37839	0.00391441			1.39003	0.00486579
	1.42298	0.0200346			1.37805	0.00396633			1.38913	0.00447384
	1.42286	0.0203802			1.37717	0.00355673			1.38823	0.00396344
	1.42203	0.0198572			1.37706	0.00389251			1.38812	0.00431165
	1.42109	0.0193582			1.37694	0.00423797			1.38755	0.00409845
	1.42073	0.0194184			1.37683	0.00458805			1.38699	0.00389618
	1.42061	0.0197795			1.37661	0.00479088			1.38519	0.00244389
	1.42038	0.0199506			1.37584	0.00441714			1.38475	0.00247129
	1.42014	0.0202329			1.37562	0.00461965			1.38441	0.00256559
	1.41896	0.0195856			1.3754	0.00485209			1.3843	0.00290166
	1.41814	0.0191902			1.37506	0.00498837			1.38329	0.0022603
	1.41685	0.0184031			1.37429	0.00461078			1.38318	0.00260088
	1.4165	0.0184692			1.37341	0.00403344			1.38262	0.0025254
	1.41603	0.0184358			1.37297	0.00399934			1.38217	0.00254743
	1.41591	0.018761			1.37209	0.00353473			1.38206	0.00286639
	1.41533	0.0186392			1.37198	0.00388134			1.38195	0.00326174
	1.41521	0.0190132			1.37176	0.00417748			1.38173	0.00351838
	1.41497	0.01915			1.37154	0.00439323			1.38128	0.00355979
	1.41462	0.0192151			1.37143	0.00477353			1.38095	0.00366244
	1.41369	0.0187801			1.37132	0.00509842			1.38083	0.00396919
	1.41345	0.0190154			1.37033	0.00460446			1.38039	0.0039233
	1.41299	0.0190091			1.36901	0.00377891			1.37805	0.00206172
	1.41229	0.0187346			1.36792	0.00309542			1.37794	0.00240356
	1.41194	0.0187723			1.36737	0.00298843			1.37761	0.00242041
	1.41101	0.0182205			1.36693	0.00295093			1.3775	0.00276654
	1.41066	0.0182913			1.36672	0.0031359			1.37694	0.00265137
	1.41043	0.0185091			1.36595	0.0028663			1.37683	0.00298154
	1.41019	0.0187265			1.36497	0.00228221			1.3765	0.00309887
	1.40984	0.0187532			1.36464	0.00234402			1.37628	0.00333221
	1.4095	0.0188015			1.36421	0.00233691			1.37595	0.00341873
	1.40938	0.019105			1.36377	0.0023789			1.37551	0.00342942
	1.40915	0.0193701			1.36345	0.00248949			1.3754	0.00376778
	1.40903	0.0196456			1.36323	0.00270773			1.37429	0.00297269
	1.40822	0.0191618			1.36312	0.00303346			1.37396	0.00311946
	1.40776	0.0191122			1.36204	0.00237491			1.37363	0.00325593
	1.40741	0.0192734			1.36193	0.0027245			1.37319	0.00324164
	1.40648	0.0187704			1.36182	0.00303457			1.37275	0.00327248
	1.40602	0.0187213			1.36171	0.00339797			1.37253	0.00352364
	1.40568	0.0188338			1.3616	0.00373651			1.3722	0.00360421
	1.40544	0.0190646			1.36139	0.00395255			1.37121	0.00310483
	1.40533	0.0194079			1.36074	0.00378295			1.37077	0.00311073
	1.40302	0.0174599			1.36052	0.00399366			1.37011	0.00289733
	1.40268	0.0174767			1.3603	0.00418457			1.36956	0.00274417
	1.40245	0.0176804			1.36009	0.00442385			1.36879	0.0023728
	1.40233	0.0179906			1.35998	0.0047747			1.36846	0.00243894
	1.4013	0.0172817			1.35955	0.00474576			1.3677	0.00206393
	1.40096	0.0173998			1.35847	0.00411996			1.36737	0.00217474
	1.39947	0.0162428			1.35804	0.00409663			1.36715	0.00237439
	1.39832	0.0156358			1.3561	0.00259019			1.36606	0.00173904
	1.39752	0.0153002			1.35599	0.00289625			1.36421	0.000196256
	1.39707	0.0153137			1.35567	0.00296098			1.36301	0
	1.39673	0.0154536			1.35556	0.00327113			1.36269	0
	1.39661	0.0157462			1.3547	0.00287853			1.36258	0
	1.3965	0.016049			1.35427	0.00294308			1.36193	0
	1.3957	0.0157459			1.35406	0.00314669			1.36106	0
	1.39525	0.0157326			1.35331	0.00277466			1.36084	0
	1.39479	0.0157246			1.35277	0.00267159			1.36052	0
	1.39456	0.0159106			1.35256	0.00286039			1.3603	0
	1.394	0.0158658			1.35181	0.00257116			1.35922	0
	1.39365	0.0159519			1.35138	0.00255926			1.35857	0
	1.39343	0.0160954			1.35064	0.00230921			1.35847	0
	1.39286	0.0160243			1.35053	0.00262123			1.35836	0
	1.39207	0.015588			1.34989	0.00242386			1.35814	0
	1.3915	0.0154238			1.34968	0.0026687			1.35674	0
	1.39082	0.0151248			1.34957	0.00301295			1.3562	0
	1.39071	0.0154241			1.34936	0.00320956			1.35577	0
	1.3906	0.0157543			1.34851	0.00260927			1.35567	0
	1.39015	0.0157775			1.3484	0.00291936			1.35438	0
	1.38947	0.015619			1.34829	0.00319118			1.35384	0
	1.38845	0.0149588			1.34766	0.002914			1.35374	0
	1.38812	0.0149672			1.34681	0.0025007			1.35363	0
	1.38789	0.0151873			1.34659	0.00265871			1.35352	0
	1.38733	0.0149838			1.34628	0.00273637			1.35341	0
	1.3871	0.0151468			1.34596	0.00279978			1.35331	0
	1.38654	0.0150313			1.34585	0.00314063			1.35245	0
	1.38609	0.0149933			1.34564	0.00334936			1.35234	0
	1.38575	0.0149913			1.34363	0.00170472			1.35224	0
	1.38542	0.0150817			1.34342	0.00193715			1.3516	0
	1.38531	0.0154029			1.34331	0.00224877			1.35128	0
	1.38486	0.0154108			1.34321	0.00259275			1.35074	0
	1.38475	0.0157518			1.34268	0.00238954			1.35021	0
	1.38463	0.0160463			1.34258	0.0027048			1.34989	0
	1.38441	0.0162789			1.34184	0.00231537			1.34978	0
	1.38385	0.0162245			1.34163	0.00249494			1.34946	0
	1.38363	0.0164515			1.34131	0.00262302			1.34882	0
	1.38351	0.0167958			1.34089	0.00265323			1.34829	0
	1.38273	0.0162813			1.34079	0.00297155			1.34819	0
	1.38251	0.0164821			1.34058	0.00317329			1.34638	0
	1.38228	0.016652			1.34026	0.00327721			1.34628	0
	1.38184	0.016679			1.34005	0.00346913			1.34617	0
	1.3815	0.0167517			1.33963	0.00343351			1.34596	0
	1.38117	0.016865			1.3389	0.00305998			1.34553	0
	1.38039	0.016328			1.33869	0.00326997			1.345	0
	1.38028	0.0166088			1.33848	0.00348427			1.34458	0
	1.38017	0.0169196			1.33837	0.00378146			1.34395	0
	1.37994	0.0171388			1.33827	0.00409215			1.34353	0
	1.37983	0.0174338			1.33806	0.00428235			1.34226	0
	1.37961	0.0176422			1.33732	0.00392787			1.34131	0
	1.37928	0.0177136			1.33607	0.00305918			1.34121	0
	1.37916	0.0180328			1.33534	0.00266625			1.34079	0
	1.37861	0.0179571			1.3344	0.00216909			1.34068	0
	1.37794	0.0176948			1.3343	0.00246465			1.34058	0
	1.37728	0.0173878			1.33399	0.00259056			1.34047	0
	1.37717	0.017721			1.33367	0.00266141			1.33942	0
	1.37683	0.0177869			1.33357	0.00300627			1.33932	0
	1.37661	0.0180338			1.33305	0.00284382			1.33879	0
	1.37595	0.0178782			1.33284	0.0030648			1.33816	0
	1.3754	0.0177379			1.33263	0.00319883			1.33795	0
	1.37506	0.0178136			1.33211	0.00303204			1.33753	0
	1.37429	0.0173533			1.3317	0.00298841			1.33743	0
	1.37308	0.0165697			1.33128	0.00302213			1.33722	0
	1.37253	0.0163518			1.33004	0.00224378			1.33712	0
	1.37066	0.0146836			1.32973	0.00231883			1.3367	0
	1.37022	0.0146027			1.32911	0.00204998			1.33659	0
	1.37	0.0147645			1.32901	0.00236003			1.33534	0
	1.36978	0.0149805			1.3288	0.00252965			1.33513	0
	1.36956	0.0151814			1.32715	0.00122045			1.33471	0
	1.36868	0.014789			1.32622	0.000644402			1.33451	0
	1.36803	0.0145209			1.32571	0.000469081			1.3343	0
	1.36726	0.01416			1.3253	0.000388206			1.33419	0
	1.36704	0.0143015			1.32509	0.000535723			1.33399	0
	1.36661	0.0142216			1.32427	0.00011078			1.33367	0
	1.36617	0.014137			1.32417	0.000401089			1.33357	0
	1.36432	0.0125695			1.32396	0.000624076			1.33294	0
	1.36345	0.0121552			1.32365	0.000703979			1.33274	0
	1.36334	0.0124581			1.32345	0.000926422			1.33263	0
	1.3628	0.012366			1.32324	0.00113519			1.33211	0
	1.36258	0.012571			1.32294	0.00119222			1.33201	0
	1.36236	0.0127416			1.32283	0.00146726			1.3317	0
	1.36139	0.0121589			1.32201	0.00105704			1.33056	0
	1.36117	0.0123439			1.32181	0.00124721			1.33045	0
	1.36084	0.0123542			1.32171	0.00151703			1.33025	0
	1.36074	0.0126406			1.3216	0.00181759			1.32942	0
	1.36041	0.0127328			1.3214	0.0020113			1.3287	0
	1.35944	0.0121046			1.32099	0.0019121			1.32859	0
	1.35911	0.0121729			1.32018	0.00147235			1.32818	0
	1.35879	0.0122074			1.32007	0.00176297			1.32808	0
	1.35868	0.0124732			1.31977	0.00184991			1.32787	0
	1.35825	0.0124592			1.31916	0.00167182			1.32735	0
	1.35814	0.0127003			1.31793	0.000763076			1.32694	0
	1.35707	0.0119459			1.31773	0.000956035			1.32653	0
	1.35427	0.00949234			1.31722	0.000832327			1.32632	0
	1.35416	0.00977206			1.31712	0.00111711			1.32591	0
	1.35374	0.00970825			1.31631	0.000598846			1.32581	0
	1.35363	0.0100017			1.31621	0.000878791			1.3256	0
	1.35309	0.00990445			1.31601	0.00103578			1.32509	0
	1.35277	0.00998805			1.3156	0.00100002			1.32468	0
	1.3517	0.00929775			1.3154	0.00116103			1.32406	0
	1.35149	0.00948591			1.31519	0.00135239			1.32386	0
	1.35138	0.00978281			1.31378	0.000422387			1.32345	0
	1.35106	0.00987093							1.32335	0
	1.35074	0.00993524							1.32283	0
	1.35064	0.0102265							1.32242	0
	1.35021	0.0101628							1.3216	0
	1.34861	0.00886868							1.3214	0
	1.3484	0.00907467							1.32048	0
	1.34755	0.00863173							1.31987	0
	1.34702	0.00849956							1.31926	0
	1.34585	0.00756717							1.31905	0
	1.34543	0.0074739							1.31885	0
	1.34384	0.00629488							1.31854	0
	1.34374	0.00654274							1.31844	0
	1.34321	0.00639043							1.31712	0
	1.343	0.00657278							1.31702	0
	1.34289	0.00686168							1.31682	0
	1.34279	0.00715954							1.31641	0
	1.34215	0.00693282							1.31621	0
	1.34194	0.00707718							1.31601	0
	1.34184	0.00733249							1.3157	0
	1.34152	0.00739767							1.31519	0
	1.34068	0.00688954							1.31509	0
	1.33995	0.00659503							1.31469	0
	1.33911	0.00609867							1.31459	0
	1.33827	0.00565429							1.31449	0
	1.33806	0.0057801							1.31428	0
	1.33785	0.00600669							1.31398	0
	1.3368	0.00519736							1.31368	0
	1.33617	0.00487964							1.31358	0
	1.33555	0.00463572							1.31337	0
	1.33513	0.00460657
	1.3343	0.00414958
	1.33399	0.00420731
	1.33336	0.0038699
	1.33326	0.00412734
	1.33294	0.00409426
	1.33232	0.00386656
	1.3318	0.00371623
	1.33139	0.0036746
	1.33097	0.00374136
	1.33077	0.00388017
	1.32973	0.00316755
	1.32921	0.00298728
	1.32901	0.00317106
	1.32849	0.00308531
	1.32808	0.00307593
	1.32787	0.00326368
	1.32715	0.00293642
	1.32684	0.00303894
	1.32509	0.00162047
	1.32499	0.00189721
	1.32488	0.00217365
	1.32458	0.00224073
	1.32427	0.00228104
	1.32376	0.00212597
	1.32283	0.00154591
	1.32253	0.00163532
	1.32242	0.00188384
	1.32222	0.00205247
	1.32048	0.000729565
	1.32038	0.000986507
	1.32007	0.00106711
	1.31967	0.00106404
	1.31875	0.000516624
	1.31854	0.000728881
	1.31844	0.000997871
	1.31804	0.00095545
	1.31793	0.0012283
	1.31722	0.000691628
	1.31702	0.000889803
	1.31682	0.00107026
	1.31631	0.00086222
	1.31479	0
	1.31469	0
	1.31459	0.00010186
	1.31438	0.000277555
	1.31388	0.000166814
	1.31337	0

## Sheet: Fig. 3b edge
interaction	name	selected	shared interaction	shared name
interacts with	TM9SF3 (interacts with) EGFR	FALSE	interacts with	TM9SF3 (interacts with) EGFR
interacts with	TM9SF3 (interacts with) ACSL4	FALSE	interacts with	TM9SF3 (interacts with) ACSL4
interacts with	TIMM8B (interacts with) CMSS1	FALSE	interacts with	TIMM8B (interacts with) CMSS1
interacts with	TIMM8B (interacts with) ACSL4	FALSE	interacts with	TIMM8B (interacts with) ACSL4
interacts with	SPART (interacts with) ACSL4	FALSE	interacts with	SPART (interacts with) ACSL4
interacts with	SPART (interacts with) EGFR	FALSE	interacts with	SPART (interacts with) EGFR
interacts with	SLC38A9 (interacts with) RRAGD	TRUE	interacts with	SLC38A9 (interacts with) RRAGD
interacts with	SLC38A9 (interacts with) RRAGC	TRUE	interacts with	SLC38A9 (interacts with) RRAGC
interacts with	SLC38A9 (interacts with) RRAGB	TRUE	interacts with	SLC38A9 (interacts with) RRAGB
interacts with	SLC38A9 (interacts with) RRAGA	TRUE	interacts with	SLC38A9 (interacts with) RRAGA
interacts with	SLC38A9 (interacts with) LAMTOR4	TRUE	interacts with	SLC38A9 (interacts with) LAMTOR4
interacts with	SLC38A9 (interacts with) LAMTOR3	TRUE	interacts with	SLC38A9 (interacts with) LAMTOR3
interacts with	SLC38A9 (interacts with) LAMTOR2	TRUE	interacts with	SLC38A9 (interacts with) LAMTOR2
interacts with	SLC38A9 (interacts with) LAMTOR1	TRUE	interacts with	SLC38A9 (interacts with) LAMTOR1
interacts with	SLC38A9 (interacts with) FNIP2	TRUE	interacts with	SLC38A9 (interacts with) FNIP2
interacts with	RRAGB (interacts with) RRAGD	TRUE	interacts with	RRAGB (interacts with) RRAGD
interacts with	RRAGB (interacts with) RRAGC	TRUE	interacts with	RRAGB (interacts with) RRAGC
interacts with	RRAGB (interacts with) RRAGA	TRUE	interacts with	RRAGB (interacts with) RRAGA
interacts with	RRAGB (interacts with) LAMTOR4	TRUE	interacts with	RRAGB (interacts with) LAMTOR4
interacts with	RRAGB (interacts with) LAMTOR3	TRUE	interacts with	RRAGB (interacts with) LAMTOR3
interacts with	RRAGB (interacts with) LAMTOR2	TRUE	interacts with	RRAGB (interacts with) LAMTOR2
interacts with	RRAGB (interacts with) LAMTOR1	TRUE	interacts with	RRAGB (interacts with) LAMTOR1
interacts with	RRAGB (interacts with) FNIP2	TRUE	interacts with	RRAGB (interacts with) FNIP2
interacts with	RRAGD (interacts with) RRAGC	TRUE	interacts with	RRAGD (interacts with) RRAGC
interacts with	RRAGD (interacts with) RRAGB	TRUE	interacts with	RRAGD (interacts with) RRAGB
interacts with	RRAGD (interacts with) RRAGA	TRUE	interacts with	RRAGD (interacts with) RRAGA
interacts with	RRAGD (interacts with) LAMTOR4	TRUE	interacts with	RRAGD (interacts with) LAMTOR4
interacts with	RRAGD (interacts with) LAMTOR3	TRUE	interacts with	RRAGD (interacts with) LAMTOR3
interacts with	RRAGD (interacts with) LAMTOR2	TRUE	interacts with	RRAGD (interacts with) LAMTOR2
interacts with	RRAGD (interacts with) LAMTOR1	TRUE	interacts with	RRAGD (interacts with) LAMTOR1
interacts with	RRAGD (interacts with) FNIP2	TRUE	interacts with	RRAGD (interacts with) FNIP2
interacts with	RRAGC (interacts with) RRAGB	TRUE	interacts with	RRAGC (interacts with) RRAGB
interacts with	RRAGC (interacts with) RRAGA	TRUE	interacts with	RRAGC (interacts with) RRAGA
interacts with	RRAGC (interacts with) LAMTOR4	TRUE	interacts with	RRAGC (interacts with) LAMTOR4
interacts with	RRAGC (interacts with) LAMTOR3	TRUE	interacts with	RRAGC (interacts with) LAMTOR3
interacts with	RRAGC (interacts with) LAMTOR2	TRUE	interacts with	RRAGC (interacts with) LAMTOR2
interacts with	RRAGC (interacts with) LAMTOR1	TRUE	interacts with	RRAGC (interacts with) LAMTOR1
interacts with	RRAGC (interacts with) FNIP2	TRUE	interacts with	RRAGC (interacts with) FNIP2
interacts with	RRAGA (interacts with) RRAGD	TRUE	interacts with	RRAGA (interacts with) RRAGD
interacts with	RRAGA (interacts with) RRAGC	TRUE	interacts with	RRAGA (interacts with) RRAGC
interacts with	RRAGA (interacts with) LAMTOR4	TRUE	interacts with	RRAGA (interacts with) LAMTOR4
interacts with	RRAGA (interacts with) LAMTOR3	TRUE	interacts with	RRAGA (interacts with) LAMTOR3
interacts with	RRAGA (interacts with) LAMTOR2	TRUE	interacts with	RRAGA (interacts with) LAMTOR2
interacts with	RRAGA (interacts with) LAMTOR1	TRUE	interacts with	RRAGA (interacts with) LAMTOR1
interacts with	RRAGA (interacts with) FNIP2	TRUE	interacts with	RRAGA (interacts with) FNIP2
interacts with	RRAGA (interacts with) RRAGD	TRUE	interacts with	RRAGA (interacts with) RRAGD
interacts with	RRAGA (interacts with) RRAGC	TRUE	interacts with	RRAGA (interacts with) RRAGC
interacts with	PIP4P2 (interacts with) LAMTOR1	FALSE	interacts with	PIP4P2 (interacts with) LAMTOR1
interacts with	PIP4P2 (interacts with) EGFR	FALSE	interacts with	PIP4P2 (interacts with) EGFR
interacts with	MINOS1 (interacts with) MAPK1	FALSE	interacts with	MINOS1 (interacts with) MAPK1
interacts with	MINOS1 (interacts with) EGFR	FALSE	interacts with	MINOS1 (interacts with) EGFR
interacts with	MINOS1 (interacts with) ACSL4	FALSE	interacts with	MINOS1 (interacts with) ACSL4
interacts with	MFSD2A (interacts with) FADS2	FALSE	interacts with	MFSD2A (interacts with) FADS2
interacts with	MFSD2A (interacts with) ACSL4	FALSE	interacts with	MFSD2A (interacts with) ACSL4
interacts with	LAMTOR4 (interacts with) BORCS6	TRUE	interacts with	LAMTOR4 (interacts with) BORCS6
interacts with	LAMTOR4 (interacts with) LAMTOR3	TRUE	interacts with	LAMTOR4 (interacts with) LAMTOR3
interacts with	LAMTOR4 (interacts with) LAMTOR2	TRUE	interacts with	LAMTOR4 (interacts with) LAMTOR2
interacts with	LAMTOR4 (interacts with) LAMTOR1	TRUE	interacts with	LAMTOR4 (interacts with) LAMTOR1
interacts with	LAMTOR4 (interacts with) FNIP2	TRUE	interacts with	LAMTOR4 (interacts with) FNIP2
interacts with	LAMTOR4 (interacts with) BORCS6	TRUE	interacts with	LAMTOR4 (interacts with) BORCS6
interacts with	LAMTOR4 (interacts with) BLOC1S2	TRUE	interacts with	LAMTOR4 (interacts with) BLOC1S2
interacts with	LAMTOR3 (interacts with) LAMTOR2	TRUE	interacts with	LAMTOR3 (interacts with) LAMTOR2
interacts with	LAMTOR3 (interacts with) LAMTOR1	TRUE	interacts with	LAMTOR3 (interacts with) LAMTOR1
interacts with	LAMTOR3 (interacts with) FNIP2	TRUE	interacts with	LAMTOR3 (interacts with) FNIP2
interacts with	LAMTOR3 (interacts with) BORCS6	TRUE	interacts with	LAMTOR3 (interacts with) BORCS6
interacts with	LAMTOR3 (interacts with) BLOC1S2	TRUE	interacts with	LAMTOR3 (interacts with) BLOC1S2
interacts with	LAMTOR3 (interacts with) BHMT	TRUE	interacts with	LAMTOR3 (interacts with) BHMT
interacts with	LAMTOR1 (interacts with) FNIP2	TRUE	interacts with	LAMTOR1 (interacts with) FNIP2
interacts with	LAMTOR1 (interacts with) CCDC90B	TRUE	interacts with	LAMTOR1 (interacts with) CCDC90B
interacts with	LAMTOR1 (interacts with) BORCS6	TRUE	interacts with	LAMTOR1 (interacts with) BORCS6
interacts with	LAMTOR1 (interacts with) BLOC1S2	TRUE	interacts with	LAMTOR1 (interacts with) BLOC1S2
interacts with	LAMTOR1 (interacts with) ABCF3	TRUE	interacts with	LAMTOR1 (interacts with) ABCF3
interacts with	WDFY1 (interacts with) MYLIP	FALSE	interacts with	WDFY1 (interacts with) MYLIP
interacts with	Interferon alpha (interacts with) MAPK1	FALSE	interacts with	Interferon alpha (interacts with) MAPK1
interacts with	Interferon alpha (interacts with) EGFR	FALSE	interacts with	Interferon alpha (interacts with) EGFR
interacts with	Interferon alpha (interacts with) WDFY1	FALSE	interacts with	Interferon alpha (interacts with) WDFY1
interacts with	Interferon alpha (interacts with) MYLIP	FALSE	interacts with	Interferon alpha (interacts with) MYLIP
interacts with	Interferon alpha (interacts with) EGFR	FALSE	interacts with	Interferon alpha (interacts with) EGFR
interacts with	Interferon alpha (interacts with) MAPK1	FALSE	interacts with	Interferon alpha (interacts with) MAPK1
interacts with	HTATIP2 (interacts with) ACSL4	FALSE	interacts with	HTATIP2 (interacts with) ACSL4
interacts with	HTATIP2 (interacts with) EGFR	FALSE	interacts with	HTATIP2 (interacts with) EGFR
interacts with	TUBE1 (interacts with) LAMTOR1	TRUE	interacts with	TUBE1 (interacts with) LAMTOR1
interacts with	TIMM17B (interacts with) TIMM17A	FALSE	interacts with	TIMM17B (interacts with) TIMM17A
interacts with	LAMTOR2 (interacts with) LAMTOR4	TRUE	interacts with	LAMTOR2 (interacts with) LAMTOR4
interacts with	LAMTOR2 (interacts with) LAMTOR3	TRUE	interacts with	LAMTOR2 (interacts with) LAMTOR3
interacts with	LAMTOR2 (interacts with) LAMTOR1	TRUE	interacts with	LAMTOR2 (interacts with) LAMTOR1
interacts with	LAMTOR2 (interacts with) FNIP2	TRUE	interacts with	LAMTOR2 (interacts with) FNIP2
interacts with	LAMTOR2 (interacts with) BORCS6	TRUE	interacts with	LAMTOR2 (interacts with) BORCS6
interacts with	LAMTOR2 (interacts with) BLOC1S2	TRUE	interacts with	LAMTOR2 (interacts with) BLOC1S2
interacts with	LAMTOR2 (interacts with) LAMTOR4	TRUE	interacts with	LAMTOR2 (interacts with) LAMTOR4
interacts with	LAMTOR2 (interacts with) LAMTOR3	TRUE	interacts with	LAMTOR2 (interacts with) LAMTOR3
interacts with	LAMTOR2 (interacts with) LAMTOR1	TRUE	interacts with	LAMTOR2 (interacts with) LAMTOR1
interacts with	LAMTOR2 (interacts with) MAPK1	TRUE	interacts with	LAMTOR2 (interacts with) MAPK1
interacts with	HNF4A (interacts with) TUBE1	TRUE	interacts with	HNF4A (interacts with) TUBE1
interacts with	HNF4A (interacts with) TIMM17B	FALSE	interacts with	HNF4A (interacts with) TIMM17B
interacts with	HNF4A (interacts with) TIMM17A	FALSE	interacts with	HNF4A (interacts with) TIMM17A
interacts with	HNF4A (interacts with) LAMTOR2	TRUE	interacts with	HNF4A (interacts with) LAMTOR2
interacts with	HNF4A (interacts with) CMSS1	FALSE	interacts with	HNF4A (interacts with) CMSS1
interacts with	HNF4A (interacts with) CCDC90B	TRUE	interacts with	HNF4A (interacts with) CCDC90B
interacts with	HNF4A (interacts with) BORCS6	TRUE	interacts with	HNF4A (interacts with) BORCS6
interacts with	HNF4A (interacts with) BHMT	TRUE	interacts with	HNF4A (interacts with) BHMT
interacts with	HNF4A (interacts with) ABCF3	FALSE	interacts with	HNF4A (interacts with) ABCF3
interacts with	FADS2 (interacts with) EGFR	FALSE	interacts with	FADS2 (interacts with) EGFR
interacts with	MAPK1 (interacts with) LAMTOR3	TRUE	interacts with	MAPK1 (interacts with) LAMTOR3
interacts with	MAPK1 (interacts with) HNF4A	FALSE	interacts with	MAPK1 (interacts with) HNF4A
interacts with	MAPK1 (interacts with) EGFR	FALSE	interacts with	MAPK1 (interacts with) EGFR
interacts with	MAPK1 (interacts with) DSE	FALSE	interacts with	MAPK1 (interacts with) DSE
interacts with	MAPK1 (interacts with) EGFR	FALSE	interacts with	MAPK1 (interacts with) EGFR
interacts with	DSE (interacts with) ACSL4	FALSE	interacts with	DSE (interacts with) ACSL4
interacts with	CMSS1 (interacts with) ACSL4	FALSE	interacts with	CMSS1 (interacts with) ACSL4
interacts with	BORCS6 (interacts with) BLOC1S2	TRUE	interacts with	BORCS6 (interacts with) BLOC1S2
interacts with	EGFR (interacts with) CMSS1	FALSE	interacts with	EGFR (interacts with) CMSS1
interacts with	EGFR (interacts with) MAPK1	FALSE	interacts with	EGFR (interacts with) MAPK1
interacts with	ACSL4 (interacts with) EGFR	FALSE	interacts with	ACSL4 (interacts with) EGFR

## Sheet: Fig. 3b node
degree.layout	name	selected	shared name
	TM9SF3	FALSE	TM9SF3
	TIMM8B	FALSE	TIMM8B
	SPART	FALSE	SPART
	SLC38A9	TRUE	SLC38A9
	RRAGB	TRUE	RRAGB
	RRAGD	TRUE	RRAGD
	RRAGC	TRUE	RRAGC
	RRAGA	TRUE	RRAGA
	PIP4P2	FALSE	PIP4P2
	MINOS1	FALSE	MINOS1
	MFSD2A	FALSE	MFSD2A
	LAMTOR4	TRUE	LAMTOR4
	LAMTOR3	TRUE	LAMTOR3
	FNIP2	TRUE	FNIP2
	LAMTOR1	TRUE	LAMTOR1
	WDFY1	FALSE	WDFY1
	MYLIP	FALSE	MYLIP
	Interferon alpha	FALSE	Interferon alpha
	HTATIP2	FALSE	HTATIP2
	TUBE1	TRUE	TUBE1
	TIMM17B	FALSE	TIMM17B
	TIMM17A	FALSE	TIMM17A
	LAMTOR2	TRUE	LAMTOR2
	CCDC90B	TRUE	CCDC90B
	BHMT	TRUE	BHMT
	ABCF3	TRUE	ABCF3
	HNF4A	FALSE	HNF4A
	FADS2	FALSE	FADS2
	MAPK1	FALSE	MAPK1
	DSE	FALSE	DSE
	CMSS1	FALSE	CMSS1
	BLOC1S2	TRUE	BLOC1S2
	BORCS6	TRUE	BORCS6
	EGFR	FALSE	EGFR
	ACSL4	FALSE	ACSL4

## Sheet: Fig. 3c
NB4 controls
Days in culture	Vehicle (PBS)		Imetelstat								Vehicle (PBS)	Imetelstat
0	47.1877	45.6663	47.1877	45.6663						Total Area	191.9	194.4
2	49.2877	49.0569	49.2682	49.5597						Std. Error	3.01	4.601
4	45.1135	49.0759	52.2854	45.9719						95% Confidence Interval	186.0 to 197.8	185.4 to 203.4
NB4 FADS2-sg
Days in culture	Vehicle (PBS)		Imetelstat								Vehicle (PBS)	Imetelstat
0	49.4792	47.405	49.4792	47.405						Total Area	450.6	783.9
2	47.5655	46.189	49.6803	47.5823						Std. Error	3.125	6.128
4	43.3057	41.6049	85.2005	82.549						95% Confidence Interval	444.4 to 456.7	771.9 to 795.9
6	45.3445	44.5363	90.9666	91.5482
8	45.347	44.3997	95.734	96.6341
10	44.6373	43.039	92.216	98.9714
NB4 ACSL4-sg
Days in culture	Vehicle (PBS)				Imetelstat						Vehicle (PBS)	Imetelstat
0	57.0659	51.8057	50.76	58.5702	57.0659	51.8057	50.76	58.5702		Total Area	332.3	444
2	55.2092	56.437	53.5373	58.8616	58.6782	59.393	56.0197	60.2444		Std. Error	6.209	7.986
4	54.968	56.0867	53.1556	58.3995	94.5691	95.0081	90.1319	86.6966		95% Confidence Interval	320.1 to 344.4	428.3 to 459.6
6	53.718	54.7299	52.138	56.9616	90.8129	91.5648	84.1533	89.6007

## Sheet: Fig. 3d
MV411 controls
Days in culture	Vehicle (PBS)		Imetelstat								Vehicle (PBS)	Imetelstat
0	47.3561	41.2337	47.3561	41.2337						Total Area	962.9	1009
3	47.392	39.5539	47.0432	39.8151						Std. Error	34.04	33.08
12	47.6008	45.1275	47.8211	50.2133						95% Confidence Interval	896.2 to 1030	943.8 to 1073
21	51.2406	45.7849	50.4986	56.3657
MV411 FADS2-sg
Days in culture	Vehicle (PBS)		Imetelstat								Vehicle (PBS)	Imetelstat
0	48.3586	50.2196	48.3586	50.2196						Total Area	1277	1473
2	43.3469	44.8408	44.5625	46.2407						Std. Error	12.71	26.61
9	39.2764	40.6945	38.6439	40.9564						95% Confidence Interval	1253 to 1302	1421 to 1525
18	34.0086	34.3112	35.4615	37.6477
34	34.4361	36.2772	57.2845	53.7516
MV411 ACSL4-sg
Days in culture	Vehicle (PBS)				Imetelstat						Vehicle (PBS)	Imetelstat
0	46.2671	41.7486	31.7177	43.3108	46.2671	41.7486	31.7177	43.3108		Total Area	1004	1413
3	42.3065	31.9288	30.6586	29.6471	43.0563	32.1327	31.2413	30.4415		Std. Error	79.7	76.96
12	35.5004	26.113	27.2902	22.7401	35.9609	25.8709	27.0838	25.2342		95% Confidence Interval	847.8 to 1160	1262 to 1564
21	31.7401	21.9549	25.9467	18.0035	44.5752	33.0932	31.5847	31.5335
30	27.1819	18.1301	25.5705	13.8158	48.6011	37.428	33.9105	36.8082
39	22.9822	12.3755	25.9581	9.38695	54.7382	53.4847	44.7388	42.9079

## Sheet: Fig. 3e
KO52 controls
Days in culture	Vehicle (PBS)		Imetelstat								Vehicle (PBS)	Imetelstat
0	47.9773	40.1703	47.9773	40.1703						Total Area	681.5	707.5
3	49.9196	41.5634	49.5776	41.6009						Std. Error	23.55	26.82
6	49.2833	41.6224	49.8975	42.8327						95% Confidence Interval	635.3 to 727.6	654.9 to 760.0
9	49.4489	42.5279	50.0692	44.9362
12	47.541	42.4966	52.9606	46.5318
15	48.4899	43.1872	56.5235	41.8328
KO52 FADS2-sg
Days in culture	Vehicle (PBS)		Imetelstat								Vehicle (PBS)	Imetelstat
0	57.0924	58.638	57.0924	58.638						Total Area	859.7	986.5
3	56.0438	61.2788	55.9048	61.0274						Std. Error	24.17	18.73
6	55.1815	61.1935	61.8823	65.26						95% Confidence Interval	812.3 to 907.0	949.8 to 1023
9	52.9953	60.6418	69.1499	71.3164
12	51.6176	60.656	69.4457	75.9667
15	50.416	60.8711	63.9578	75.7825
KO52-ACSL4-sg
Days in culture	Vehicle (PBS)				Imetelstat						Vehicle (PBS)	Imetelstat
0	50.5361	44.5004	39.6623	42.9468	50.5361	44.5004	39.6623	42.9468		Total Area	696.1	1058
3	50.7179	50.3416	41.6757	42.4967	52.3966	51.1127	43.0228	43.678		Std. Error	24.08	19.22
6	51.7256	49.6877	41.5962	42.4786	74.0927	72.132	64.4077	61.82		95% Confidence Interval	648.9 to 743.3	1020 to 1095
9	52.9618	49.757	43.0484	42.7461	86.0252	84.8485	80.536	81.078
12	53.7636	48.2088	43.432	41.5679	88.7396	88.2297	85.2949	86.0027
15	53.3132	47.2929	44.7073	41.0016	89.1495	90.7749	85.8618	90.5162

## Sheet: Fig. 3f
TF1 controls
Days in culture	Vehicle (PBS)		Imetelstat								Vehicle (PBS)	Imetelstat
0	51.7855	51.2102	51.7855	51.2102						Total Area	944.3	940.8
3	49.796	50.626	49.4146	48.7427						Std. Error	19.62	26.82
12	40.9351	45.0343	41.3431	44.9708						95% Confidence Interval	905.9 to 982.8	888.2 to 993.3
21	38.8174	40.7134	36.8176	43.4659
TF1-FADS2-sg
Days in culture	Vehicle (PBS)		Imetelstat								Vehicle (PBS)	Imetelstat
0	49.8016	45.754	49.8016	45.754						Total Area	1302	1653
3	45.8423	43.1833	47.1265	43.1749						Std. Error	11.53	34.79
12	35.9377	34.8996	40.1214	40.1695						95% Confidence Interval	1280 to 1325	1585 to 1721
21	31.5209	31.4543	44.5426	45.0378
30	27.6563	27.2414	42.9759	37.5585
39	25.9157	24.9465	43.9614	37.5448
TF1-ACSL4-sg
Days in culture	Vehicle (PBS)				Imetelstat						Vehicle (PBS)	Imetelstat
0	50.3067	49.4834	53.291	50.948	50.3067	49.4834	53.291	50.948		Total Area	1512	2637
3	47.4732	44.9016	54.4235	52.4564	43.3656	40.1783	52.2674	49.4727		Std. Error	67.17	76.88
12	37.6341	36.2315	47.6605	44.7971	56.1364	54.4574	66.1842	61.5882		95% Confidence Interval	1381 to 1644	2486 to 2788
21	32.5051	32.7576	43.3451	39.1404	67.4572	68.2505	80.1557	71.464
30	28.0043	29.0831	39.276	34.797	76.5752	77.3918	90.8122	81.9508
39	26.454	24.6915	36.3634	32.7341	75.807	76.0191	90.5147	81.6132
