# Supplementary material for: Imetelstat-mediated alterations in fatty acid metabolism to induce ferroptosis as a therapeutic strategy for acute myeloid leukemia
Source: Nat Cancer. 2023 Oct 30;5(1):47–65. doi: 10.1038/s43018-023-00653-5 (PMC10824665; doi:10.1038/s43018-023-00653-5)
Supplement: Supplementary file 8 — Statistical Source Data. [file 43018_2023_653_MOESM8_ESM.xlsx]

## Sheet: Fig. 4a
Molecule	Class	total_cl	total_cs	istd	MoleculeId	contrast	logFC	AveExpr	t	P.Value	adj.P.Val	B
Sph(d16:1)	Sph	16	1	FALSE	14	IM_EV - Control_EV	-0.225724	11.112	-0.779849	0.448391	0.616952	-6.64838
Sph(d16:1)	Sph	16	1	FALSE	14	IM_FADS1 - Control_EV	-0.226369	11.112	-0.782076	0.447122	0.572474	-6.83446
Sph(d16:1)	Sph	16	1	FALSE	14	IM_FADS2 - Control_EV	-0.473812	11.112	-1.63696	0.123785	0.224361	-5.83973
Sph(d16:1)	Sph	16	1	FALSE	14	Control_FADS2 - Control_EV	0.284014	11.112	0.981232	0.343038	0.659688	-6.27198
Sph(d16:1)	Sph	16	1	FALSE	14	Control_FADS1 - Control_EV	0.28239	11.112	0.975621	0.345717	0.654004	-6.28169
Sph(d16:1)	Sph	16	1	FALSE	14	IM_FADS1 - IM_EV	-0.000644842	11.112	-0.00222785	0.998254	0.999819	-7.02551
Sph(d16:1)	Sph	16	1	FALSE	14	IM_FADS2 - IM_EV	-0.248088	11.112	-0.857112	0.405735	0.578197	-6.6801
Sph(d16:1)	Sph	16	1	FALSE	14	IM_FADS1 - Control_FADS1	-0.508759	11.112	-1.7577	0.100508	0.241886	-5.52187
Sph(d16:1)	Sph	16	1	FALSE	14	IM_FADS2 - Control_FADS2	-0.757826	11.112	-2.61819	0.0201723	0.0745218	-4.06474
Sph(d18:1)	Sph	18	1	FALSE	15	IM_EV - Control_EV	-0.037424	17.5713	-0.23149	0.820264	0.891623	-6.93598
Sph(d18:1)	Sph	18	1	FALSE	15	IM_FADS1 - Control_EV	-0.179666	17.5713	-1.11135	0.285035	0.397642	-6.5231
Sph(d18:1)	Sph	18	1	FALSE	15	IM_FADS2 - Control_EV	-0.168542	17.5713	-1.04254	0.314732	0.449617	-6.58747
Sph(d18:1)	Sph	18	1	FALSE	15	Control_FADS2 - Control_EV	0.140746	17.5713	0.870604	0.39857	0.715699	-6.37394
Sph(d18:1)	Sph	18	1	FALSE	15	Control_FADS1 - Control_EV	0.0851755	17.5713	0.526863	0.60649	0.83691	-6.62305
Sph(d18:1)	Sph	18	1	FALSE	15	IM_FADS1 - IM_EV	-0.142242	17.5713	-0.879857	0.393706	0.555594	-6.62516
Sph(d18:1)	Sph	18	1	FALSE	15	IM_FADS2 - IM_EV	-0.131118	17.5713	-0.811048	0.430834	0.603584	-6.71902
Sph(d18:1)	Sph	18	1	FALSE	15	IM_FADS1 - Control_FADS1	-0.264842	17.5713	-1.63821	0.123522	0.279855	-5.70045
Sph(d18:1)	Sph	18	1	FALSE	15	IM_FADS2 - Control_FADS2	-0.309289	17.5713	-1.91314	0.0762845	0.19237	-5.30015
Sph(d18:2)	Sph	18	2	FALSE	16	IM_EV - Control_EV	0.522948	12.2563	1.94663	0.0718107	0.165937	-5.18507
Sph(d18:2)	Sph	18	2	FALSE	16	IM_FADS1 - Control_EV	-0.739569	12.2563	-2.75299	0.0154878	0.0444699	-3.93021
Sph(d18:2)	Sph	18	2	FALSE	16	IM_FADS2 - Control_EV	-0.759879	12.2563	-2.82859	0.0133432	0.0422899	-3.77798
Sph(d18:2)	Sph	18	2	FALSE	16	Control_FADS2 - Control_EV	-0.062029	12.2563	-0.230898	0.820715	0.92701	-6.73585
Sph(d18:2)	Sph	18	2	FALSE	16	Control_FADS1 - Control_EV	-0.101201	12.2563	-0.376712	0.712004	0.887774	-6.69369
Sph(d18:2)	Sph	18	2	FALSE	16	IM_FADS1 - IM_EV	-1.26252	12.2563	-4.69962	0.000336294	0.00406355	-0.00338132
Sph(d18:2)	Sph	18	2	FALSE	16	IM_FADS2 - IM_EV	-1.28283	12.2563	-4.77522	0.000291438	0.00375631	0.112689
Sph(d18:2)	Sph	18	2	FALSE	16	IM_FADS1 - Control_FADS1	-0.638368	12.2563	-2.37627	0.0322104	0.107368	-4.48607
Sph(d18:2)	Sph	18	2	FALSE	16	IM_FADS2 - Control_FADS2	-0.69785	12.2563	-2.59769	0.0209956	0.0765876	-4.10292
dhCer(d18:0/16:0)	dhCer	34	0	FALSE	17	IM_EV - Control_EV	0.171655	13.387	1.24846	0.232222	0.389274	-6.18004
dhCer(d18:0/16:0)	dhCer	34	0	FALSE	17	IM_FADS1 - Control_EV	0.0253778	13.387	0.184575	0.856194	0.907848	-7.13501
dhCer(d18:0/16:0)	dhCer	34	0	FALSE	17	IM_FADS2 - Control_EV	0.14563	13.387	1.05918	0.307351	0.442432	-6.57022
dhCer(d18:0/16:0)	dhCer	34	0	FALSE	17	Control_FADS2 - Control_EV	-0.0367063	13.387	-0.266968	0.793364	0.919553	-6.7264
dhCer(d18:0/16:0)	dhCer	34	0	FALSE	17	Control_FADS1 - Control_EV	0.0633152	13.387	0.460496	0.652192	0.861665	-6.65708
dhCer(d18:0/16:0)	dhCer	34	0	FALSE	17	IM_FADS1 - IM_EV	-0.146278	13.387	-1.06389	0.305285	0.462311	-6.44722
dhCer(d18:0/16:0)	dhCer	34	0	FALSE	17	IM_FADS2 - IM_EV	-0.0260253	13.387	-0.189284	0.852571	0.922559	-7.04173
dhCer(d18:0/16:0)	dhCer	34	0	FALSE	17	IM_FADS1 - Control_FADS1	-0.0379373	13.387	-0.275921	0.786617	0.907033	-6.96397
dhCer(d18:0/16:0)	dhCer	34	0	FALSE	17	IM_FADS2 - Control_FADS2	0.182336	13.387	1.32615	0.205902	0.367455	-6.14715
dhCer(d18:0/18:0)	dhCer	36	0	FALSE	18	IM_EV - Control_EV	0.214943	12.5593	1.76023	0.100064	0.212591	-5.47919
dhCer(d18:0/18:0)	dhCer	36	0	FALSE	18	IM_FADS1 - Control_EV	0.39108	12.5593	3.20266	0.00634685	0.0224462	-3.05975
dhCer(d18:0/18:0)	dhCer	36	0	FALSE	18	IM_FADS2 - Control_EV	0.209595	12.5593	1.71643	0.107991	0.202858	-5.72165
dhCer(d18:0/18:0)	dhCer	36	0	FALSE	18	Control_FADS2 - Control_EV	0.0109064	12.5593	0.0893155	0.930089	0.959228	-6.75976
dhCer(d18:0/18:0)	dhCer	36	0	FALSE	18	Control_FADS1 - Control_EV	0.194114	12.5593	1.58965	0.134108	0.377585	-5.54121
dhCer(d18:0/18:0)	dhCer	36	0	FALSE	18	IM_FADS1 - IM_EV	0.176137	12.5593	1.44243	0.171055	0.309071	-5.99497
dhCer(d18:0/18:0)	dhCer	36	0	FALSE	18	IM_FADS2 - IM_EV	-0.005348	12.5593	-0.0437962	0.965682	0.977479	-7.05973
dhCer(d18:0/18:0)	dhCer	36	0	FALSE	18	IM_FADS1 - Control_FADS1	0.196966	12.5593	1.613	0.128924	0.285404	-5.73705
dhCer(d18:0/18:0)	dhCer	36	0	FALSE	18	IM_FADS2 - Control_FADS2	0.198689	12.5593	1.62712	0.125875	0.262617	-5.73913
dhCer(d18:0/20:0)	dhCer	38	0	FALSE	19	IM_EV - Control_EV	0.509908	10.3296	1.59555	0.132783	0.263747	-5.72315
dhCer(d18:0/20:0)	dhCer	38	0	FALSE	19	IM_FADS1 - Control_EV	0.275811	10.3296	0.863037	0.402578	0.524709	-6.76684
dhCer(d18:0/20:0)	dhCer	38	0	FALSE	19	IM_FADS2 - Control_EV	0.345802	10.3296	1.08204	0.297416	0.432335	-6.54613
dhCer(d18:0/20:0)	dhCer	38	0	FALSE	19	Control_FADS2 - Control_EV	0.405501	10.3296	1.26885	0.22507	0.528504	-5.9589
dhCer(d18:0/20:0)	dhCer	38	0	FALSE	19	Control_FADS1 - Control_EV	0.227739	10.3296	0.712614	0.487726	0.761224	-6.50469
dhCer(d18:0/20:0)	dhCer	38	0	FALSE	19	IM_FADS1 - IM_EV	-0.234097	10.3296	-0.73251	0.475875	0.628018	-6.74574
dhCer(d18:0/20:0)	dhCer	38	0	FALSE	19	IM_FADS2 - IM_EV	-0.164106	10.3296	-0.513503	0.615562	0.744527	-6.92187
dhCer(d18:0/20:0)	dhCer	38	0	FALSE	19	IM_FADS1 - Control_FADS1	0.0480723	10.3296	0.150422	0.882565	0.942133	-6.99229
dhCer(d18:0/20:0)	dhCer	38	0	FALSE	19	IM_FADS2 - Control_FADS2	-0.0596994	10.3296	-0.186805	0.854479	0.919864	-7.00881
dhCer(d18:0/22:0)	dhCer	40	0	FALSE	20	IM_EV - Control_EV	-0.271288	12.1254	-1.26759	0.225505	0.382435	-6.15709
dhCer(d18:0/22:0)	dhCer	40	0	FALSE	20	IM_FADS1 - Control_EV	-0.288431	12.1254	-1.34769	0.199042	0.308675	-6.24413
dhCer(d18:0/22:0)	dhCer	40	0	FALSE	20	IM_FADS2 - Control_EV	-0.372613	12.1254	-1.74103	0.103473	0.196768	-5.68435
dhCer(d18:0/22:0)	dhCer	40	0	FALSE	20	Control_FADS2 - Control_EV	-0.0488499	12.1254	-0.228251	0.822733	0.92701	-6.73649
dhCer(d18:0/22:0)	dhCer	40	0	FALSE	20	Control_FADS1 - Control_EV	-0.132187	12.1254	-0.617643	0.546671	0.802706	-6.5694
dhCer(d18:0/22:0)	dhCer	40	0	FALSE	20	IM_FADS1 - IM_EV	-0.0171428	12.1254	-0.0800994	0.937286	0.974239	-7.02211
dhCer(d18:0/22:0)	dhCer	40	0	FALSE	20	IM_FADS2 - IM_EV	-0.101325	12.1254	-0.47344	0.643156	0.764407	-6.94253
dhCer(d18:0/22:0)	dhCer	40	0	FALSE	20	IM_FADS1 - Control_FADS1	-0.156244	12.1254	-0.73005	0.477331	0.670343	-6.72646
dhCer(d18:0/22:0)	dhCer	40	0	FALSE	20	IM_FADS2 - Control_FADS2	-0.323763	12.1254	-1.51278	0.152452	0.294741	-5.90123
dhCer(d18:0/24:0)	dhCer	42	0	FALSE	21	IM_EV - Control_EV	-0.364587	14.1316	-1.97787	0.0678545	0.158692	-5.1341
dhCer(d18:0/24:0)	dhCer	42	0	FALSE	21	IM_FADS1 - Control_EV	-0.0439933	14.1316	-0.238661	0.814807	0.873956	-7.12286
dhCer(d18:0/24:0)	dhCer	42	0	FALSE	21	IM_FADS2 - Control_EV	-0.0731389	14.1316	-0.396775	0.697482	0.794103	-7.06126
dhCer(d18:0/24:0)	dhCer	42	0	FALSE	21	Control_FADS2 - Control_EV	0.2593	14.1316	1.40669	0.181206	0.460936	-5.7863
dhCer(d18:0/24:0)	dhCer	42	0	FALSE	21	Control_FADS1 - Control_EV	0.222057	14.1316	1.20465	0.248196	0.542091	-6.03875
dhCer(d18:0/24:0)	dhCer	42	0	FALSE	21	IM_FADS1 - IM_EV	0.320594	14.1316	1.7392	0.103803	0.223489	-5.57072
dhCer(d18:0/24:0)	dhCer	42	0	FALSE	21	IM_FADS2 - IM_EV	0.291448	14.1316	1.58109	0.136053	0.292263	-5.83812
dhCer(d18:0/24:0)	dhCer	42	0	FALSE	21	IM_FADS1 - Control_FADS1	-0.266051	14.1316	-1.44331	0.17081	0.342276	-5.97295
dhCer(d18:0/24:0)	dhCer	42	0	FALSE	21	IM_FADS2 - Control_FADS2	-0.332439	14.1316	-1.80346	0.0927482	0.216911	-5.47374
dhCer(d18:0/24:1)	dhCer	42	1	FALSE	22	IM_EV - Control_EV	0.128918	13.4086	0.736927	0.473268	0.635986	-6.68157
dhCer(d18:0/24:1)	dhCer	42	1	FALSE	22	IM_FADS1 - Control_EV	0.52035	13.4086	2.97444	0.00999577	0.0318547	-3.50516
dhCer(d18:0/24:1)	dhCer	42	1	FALSE	22	IM_FADS2 - Control_EV	0.441014	13.4086	2.52093	0.0243748	0.0682964	-4.35667
dhCer(d18:0/24:1)	dhCer	42	1	FALSE	22	Control_FADS2 - Control_EV	0.240291	13.4086	1.37356	0.191054	0.473554	-5.82903
dhCer(d18:0/24:1)	dhCer	42	1	FALSE	22	Control_FADS1 - Control_EV	0.190983	13.4086	1.0917	0.293292	0.594787	-6.16393
dhCer(d18:0/24:1)	dhCer	42	1	FALSE	22	IM_FADS1 - IM_EV	0.391432	13.4086	2.23751	0.0419298	0.118055	-4.75239
dhCer(d18:0/24:1)	dhCer	42	1	FALSE	22	IM_FADS2 - IM_EV	0.312095	13.4086	1.78401	0.0959799	0.229218	-5.53645
dhCer(d18:0/24:1)	dhCer	42	1	FALSE	22	IM_FADS1 - Control_FADS1	0.329367	13.4086	1.88274	0.0805629	0.214342	-5.32654
dhCer(d18:0/24:1)	dhCer	42	1	FALSE	22	IM_FADS2 - Control_FADS2	0.200723	13.4086	1.14738	0.270348	0.446728	-6.35882
dhCer(d18:1/18:0)	dhCer	36	1	FALSE	23	IM_EV - Control_EV	0.231454	15.5078	1.31125	0.210754	0.366608	-6.1037
dhCer(d18:1/18:0)	dhCer	36	1	FALSE	23	IM_FADS1 - Control_EV	0.273232	15.5078	1.54794	0.143815	0.237642	-5.97586
dhCer(d18:1/18:0)	dhCer	36	1	FALSE	23	IM_FADS2 - Control_EV	0.2013	15.5078	1.14042	0.273138	0.404133	-6.48268
dhCer(d18:1/18:0)	dhCer	36	1	FALSE	23	Control_FADS2 - Control_EV	0.113696	15.5078	0.644121	0.52985	0.813725	-6.54791
dhCer(d18:1/18:0)	dhCer	36	1	FALSE	23	Control_FADS1 - Control_EV	0.198464	15.5078	1.12435	0.279665	0.581383	-6.1288
dhCer(d18:1/18:0)	dhCer	36	1	FALSE	23	IM_FADS1 - IM_EV	0.0417785	15.5078	0.236687	0.816308	0.900112	-6.99581
dhCer(d18:1/18:0)	dhCer	36	1	FALSE	23	IM_FADS2 - IM_EV	-0.0301539	15.5078	-0.170831	0.866787	0.92585	-7.04525
dhCer(d18:1/18:0)	dhCer	36	1	FALSE	23	IM_FADS1 - Control_FADS1	0.0747682	15.5078	0.423583	0.678269	0.836019	-6.9096
dhCer(d18:1/18:0)	dhCer	36	1	FALSE	23	IM_FADS2 - Control_FADS2	0.0876035	15.5078	0.496299	0.627341	0.774166	-6.89759
dhCer(d18:1/20:0)	dhCer	38	1	FALSE	24	IM_EV - Control_EV	0.245184	13.4789	1.42329	0.176431	0.325465	-5.96032
dhCer(d18:1/20:0)	dhCer	38	1	FALSE	24	IM_FADS1 - Control_EV	0.136417	13.4789	0.791901	0.441556	0.566598	-6.82657
dhCer(d18:1/20:0)	dhCer	38	1	FALSE	24	IM_FADS2 - Control_EV	0.0972365	13.4789	0.564457	0.581324	0.702242	-6.97691
dhCer(d18:1/20:0)	dhCer	38	1	FALSE	24	Control_FADS2 - Control_EV	0.0897547	13.4789	0.521025	0.610446	0.844959	-6.62189
dhCer(d18:1/20:0)	dhCer	38	1	FALSE	24	Control_FADS1 - Control_EV	0.150671	13.4789	0.874646	0.39644	0.688929	-6.3747
dhCer(d18:1/20:0)	dhCer	38	1	FALSE	24	IM_FADS1 - IM_EV	-0.108767	13.4789	-0.631389	0.537902	0.678224	-6.81665
dhCer(d18:1/20:0)	dhCer	38	1	FALSE	24	IM_FADS2 - IM_EV	-0.147947	13.4789	-0.858833	0.404816	0.578197	-6.67861
dhCer(d18:1/20:0)	dhCer	38	1	FALSE	24	IM_FADS1 - Control_FADS1	-0.0142541	13.4789	-0.0827447	0.935219	0.965173	-7.00066
dhCer(d18:1/20:0)	dhCer	38	1	FALSE	24	IM_FADS2 - Control_FADS2	0.00748179	13.4789	0.0434317	0.965967	0.984642	-7.02633
dhCer(d18:1/22:0)	dhCer	40	1	FALSE	25	IM_EV - Control_EV	-0.306973	16.0075	-1.92517	0.0746497	0.171134	-5.21983
dhCer(d18:1/22:0)	dhCer	40	1	FALSE	25	IM_FADS1 - Control_EV	-0.347141	16.0075	-2.17708	0.0469721	0.101656	-4.98062
dhCer(d18:1/22:0)	dhCer	40	1	FALSE	25	IM_FADS2 - Control_EV	-0.383912	16.0075	-2.40768	0.030328	0.0798687	-4.56366
dhCer(d18:1/22:0)	dhCer	40	1	FALSE	25	Control_FADS2 - Control_EV	0.0468503	16.0075	0.293819	0.773183	0.919553	-6.71849
dhCer(d18:1/22:0)	dhCer	40	1	FALSE	25	Control_FADS1 - Control_EV	0.0638458	16.0075	0.400406	0.694867	0.881887	-6.68406
dhCer(d18:1/22:0)	dhCer	40	1	FALSE	25	IM_FADS1 - IM_EV	-0.0401673	16.0075	-0.251907	0.804752	0.894169	-6.99187
dhCer(d18:1/22:0)	dhCer	40	1	FALSE	25	IM_FADS2 - IM_EV	-0.0769385	16.0075	-0.482516	0.636854	0.761599	-6.93799
dhCer(d18:1/22:0)	dhCer	40	1	FALSE	25	IM_FADS1 - Control_FADS1	-0.410987	16.0075	-2.57748	0.0218386	0.0807909	-4.1187
dhCer(d18:1/22:0)	dhCer	40	1	FALSE	25	IM_FADS2 - Control_FADS2	-0.430762	16.0075	-2.7015	0.0171367	0.0667068	-3.90861
dhCer(d18:1/24:0)	dhCer	42	1	FALSE	26	IM_EV - Control_EV	-0.719334	18.4889	-4.17003	0.000932992	0.00693764	-0.981262
dhCer(d18:1/24:0)	dhCer	42	1	FALSE	26	IM_FADS1 - Control_EV	-0.36799	18.4889	-2.13326	0.0509748	0.109501	-5.05605
dhCer(d18:1/24:0)	dhCer	42	1	FALSE	26	IM_FADS2 - Control_EV	-0.409358	18.4889	-2.37308	0.032408	0.0839135	-4.62614
dhCer(d18:1/24:0)	dhCer	42	1	FALSE	26	Control_FADS2 - Control_EV	0.0962205	18.4889	0.557798	0.585742	0.836774	-6.60135
dhCer(d18:1/24:0)	dhCer	42	1	FALSE	26	Control_FADS1 - Control_EV	0.125469	18.4889	0.727352	0.47893	0.754835	-6.49388
dhCer(d18:1/24:0)	dhCer	42	1	FALSE	26	IM_FADS1 - IM_EV	0.351344	18.4889	2.03677	0.0609297	0.15386	-5.09566
dhCer(d18:1/24:0)	dhCer	42	1	FALSE	26	IM_FADS2 - IM_EV	0.309976	18.4889	1.79696	0.0938183	0.225787	-5.5164
dhCer(d18:1/24:0)	dhCer	42	1	FALSE	26	IM_FADS1 - Control_FADS1	-0.493459	18.4889	-2.86062	0.0125248	0.0546193	-3.58494
dhCer(d18:1/24:0)	dhCer	42	1	FALSE	26	IM_FADS2 - Control_FADS2	-0.505578	18.4889	-2.93088	0.0108981	0.0500746	-3.4715
dhCer(d18:1/24:1)	dhCer	42	2	FALSE	27	IM_EV - Control_EV	0.0247126	18.1833	0.180844	0.859067	0.919297	-6.94703
dhCer(d18:1/24:1)	dhCer	42	2	FALSE	27	IM_FADS1 - Control_EV	0.5479	18.1833	4.00947	0.00127804	0.00662025	-1.46187
dhCer(d18:1/24:1)	dhCer	42	2	FALSE	27	IM_FADS2 - Control_EV	0.501901	18.1833	3.67285	0.00248677	0.0116317	-2.12185
dhCer(d18:1/24:1)	dhCer	42	2	FALSE	27	Control_FADS2 - Control_EV	0.291336	18.1833	2.13196	0.0510987	0.234539	-4.68629
dhCer(d18:1/24:1)	dhCer	42	2	FALSE	27	Control_FADS1 - Control_EV	0.296673	18.1833	2.17102	0.0475075	0.213599	-4.62379
dhCer(d18:1/24:1)	dhCer	42	2	FALSE	27	IM_FADS1 - IM_EV	0.523187	18.1833	3.82863	0.00182593	0.0127187	-1.70636
dhCer(d18:1/24:1)	dhCer	42	2	FALSE	27	IM_FADS2 - IM_EV	0.477188	18.1833	3.49201	0.00356406	0.0209814	-2.40401
dhCer(d18:1/24:1)	dhCer	42	2	FALSE	27	IM_FADS1 - Control_FADS1	0.251227	18.1833	1.83845	0.0871805	0.223583	-5.39666
dhCer(d18:1/24:1)	dhCer	42	2	FALSE	27	IM_FADS2 - Control_FADS2	0.210565	18.1833	1.54089	0.145512	0.28903	-5.86215
Cer(d16:1/16:0)	Cer	32	1	FALSE	28	IM_EV - Control_EV	0.0502855	11.7449	0.267157	0.793222	0.879672	-6.92658
Cer(d16:1/16:0)	Cer	32	1	FALSE	28	IM_FADS1 - Control_EV	-0.108186	11.7449	-0.57477	0.574516	0.688469	-6.97931
Cer(d16:1/16:0)	Cer	32	1	FALSE	28	IM_FADS2 - Control_EV	-0.0378177	11.7449	-0.200918	0.843636	0.899465	-7.12313
Cer(d16:1/16:0)	Cer	32	1	FALSE	28	Control_FADS2 - Control_EV	0.153546	11.7449	0.815758	0.428223	0.743621	-6.42044
Cer(d16:1/16:0)	Cer	32	1	FALSE	28	Control_FADS1 - Control_EV	-0.0124752	11.7449	-0.0662781	0.948088	0.985246	-6.766
Cer(d16:1/16:0)	Cer	32	1	FALSE	28	IM_FADS1 - IM_EV	-0.158472	11.7449	-0.841927	0.4139	0.575688	-6.65811
Cer(d16:1/16:0)	Cer	32	1	FALSE	28	IM_FADS2 - IM_EV	-0.0881032	11.7449	-0.468074	0.646894	0.76626	-6.94517
Cer(d16:1/16:0)	Cer	32	1	FALSE	28	IM_FADS1 - Control_FADS1	-0.0957108	11.7449	-0.508492	0.618982	0.796029	-6.86821
Cer(d16:1/16:0)	Cer	32	1	FALSE	28	IM_FADS2 - Control_FADS2	-0.191363	11.7449	-1.01668	0.32646	0.514042	-6.49746
Cer(d16:1/18:0)	Cer	34	1	FALSE	29	IM_EV - Control_EV	0.33415	11.7762	2.07747	0.0565306	0.14072	-4.96858
Cer(d16:1/18:0)	Cer	34	1	FALSE	29	IM_FADS1 - Control_EV	0.397249	11.7762	2.46976	0.0269113	0.0684787	-4.45885
Cer(d16:1/18:0)	Cer	34	1	FALSE	29	IM_FADS2 - Control_EV	0.182918	11.7762	1.13723	0.274424	0.405003	-6.48622
Cer(d16:1/18:0)	Cer	34	1	FALSE	29	Control_FADS2 - Control_EV	0.425141	11.7762	2.64317	0.0192113	0.12834	-3.77465
Cer(d16:1/18:0)	Cer	34	1	FALSE	29	Control_FADS1 - Control_EV	0.325729	11.7762	2.02511	0.0622466	0.243939	-4.86929
Cer(d16:1/18:0)	Cer	34	1	FALSE	29	IM_FADS1 - IM_EV	0.0630987	11.7762	0.392295	0.700714	0.81848	-6.94419
Cer(d16:1/18:0)	Cer	34	1	FALSE	29	IM_FADS2 - IM_EV	-0.151232	11.7762	-0.940236	0.362947	0.539768	-6.60502
Cer(d16:1/18:0)	Cer	34	1	FALSE	29	IM_FADS1 - Control_FADS1	0.0715199	11.7762	0.444651	0.66333	0.827379	-6.90001
Cer(d16:1/18:0)	Cer	34	1	FALSE	29	IM_FADS2 - Control_FADS2	-0.242223	11.7762	-1.50594	0.154184	0.296114	-5.91067
Cer(d16:1/20:0)	Cer	36	1	FALSE	30	IM_EV - Control_EV	-0.736521	10.2462	-1.99676	0.0655581	0.156378	-5.10303
Cer(d16:1/20:0)	Cer	36	1	FALSE	30	IM_FADS1 - Control_EV	-0.877711	10.2462	-2.37954	0.0320094	0.0780061	-4.62272
Cer(d16:1/20:0)	Cer	36	1	FALSE	30	IM_FADS2 - Control_EV	-0.330742	10.2462	-0.896667	0.384971	0.520473	-6.7285
Cer(d16:1/20:0)	Cer	36	1	FALSE	30	Control_FADS2 - Control_EV	-0.524484	10.2462	-1.42192	0.176822	0.458416	-5.7664
Cer(d16:1/20:0)	Cer	36	1	FALSE	30	Control_FADS1 - Control_EV	-0.215482	10.2462	-0.584188	0.568335	0.810552	-6.59011
Cer(d16:1/20:0)	Cer	36	1	FALSE	30	IM_FADS1 - IM_EV	-0.14119	10.2462	-0.382778	0.7076	0.822085	-6.94807
Cer(d16:1/20:0)	Cer	36	1	FALSE	30	IM_FADS2 - IM_EV	0.405779	10.2462	1.1001	0.289742	0.459154	-6.4437
Cer(d16:1/20:0)	Cer	36	1	FALSE	30	IM_FADS1 - Control_FADS1	-0.662229	10.2462	-1.79535	0.0940832	0.232205	-5.46392
Cer(d16:1/20:0)	Cer	36	1	FALSE	30	IM_FADS2 - Control_FADS2	0.193742	10.2462	0.525249	0.607582	0.759478	-6.88216
Cer(d16:1/22:0)	Cer	38	1	FALSE	31	IM_EV - Control_EV	-0.843804	12.0033	-3.10408	0.00772431	0.0311118	-3.07825
Cer(d16:1/22:0)	Cer	38	1	FALSE	31	IM_FADS1 - Control_EV	-1.1548	12.0033	-4.24813	0.000801228	0.00474196	-0.990817
Cer(d16:1/22:0)	Cer	38	1	FALSE	31	IM_FADS2 - Control_EV	-1.41231	12.0033	-5.19544	0.000133214	0.00120725	0.840088
Cer(d16:1/22:0)	Cer	38	1	FALSE	31	Control_FADS2 - Control_EV	0.111723	12.0033	0.410993	0.687264	0.889762	-6.67524
Cer(d16:1/22:0)	Cer	38	1	FALSE	31	Control_FADS1 - Control_EV	0.103018	12.0033	0.378972	0.710362	0.887774	-6.6928
Cer(d16:1/22:0)	Cer	38	1	FALSE	31	IM_FADS1 - IM_EV	-0.310994	12.0033	-1.14405	0.271681	0.427033	-6.36073
Cer(d16:1/22:0)	Cer	38	1	FALSE	31	IM_FADS2 - IM_EV	-0.568508	12.0033	-2.09136	0.0550976	0.149723	-5.03796
Cer(d16:1/22:0)	Cer	38	1	FALSE	31	IM_FADS1 - Control_FADS1	-1.25782	12.0033	-4.6271	0.000386035	0.00384076	-0.125542
Cer(d16:1/22:0)	Cer	38	1	FALSE	31	IM_FADS2 - Control_FADS2	-1.52403	12.0033	-5.60643	6.33465e-05	0.000874784	1.69018
Cer(d16:1/23:0)	Cer	39	1	FALSE	32	IM_EV - Control_EV	-1.11076	9.27387	-2.66005	0.0185874	0.059381	-3.92744
Cer(d16:1/23:0)	Cer	39	1	FALSE	32	IM_FADS1 - Control_EV	-1.10506	9.27387	-2.6464	0.0190903	0.0527256	-4.13142
Cer(d16:1/23:0)	Cer	39	1	FALSE	32	IM_FADS2 - Control_EV	-1.67305	9.27387	-4.00661	0.00128525	0.00723731	-1.45987
Cer(d16:1/23:0)	Cer	39	1	FALSE	32	Control_FADS2 - Control_EV	0.165527	9.27387	0.396403	0.69775	0.897328	-6.68139
Cer(d16:1/23:0)	Cer	39	1	FALSE	32	Control_FADS1 - Control_EV	0.269996	9.27387	0.646585	0.5283	0.789644	-6.5506
Cer(d16:1/23:0)	Cer	39	1	FALSE	32	IM_FADS1 - IM_EV	0.00569702	9.27387	0.0136432	0.989306	0.998911	-7.02542
Cer(d16:1/23:0)	Cer	39	1	FALSE	32	IM_FADS2 - IM_EV	-0.562289	9.27387	-1.34657	0.199396	0.36598	-6.15437
Cer(d16:1/23:0)	Cer	39	1	FALSE	32	IM_FADS1 - Control_FADS1	-1.37506	9.27387	-3.29299	0.00530053	0.0284658	-2.74519
Cer(d16:1/23:0)	Cer	39	1	FALSE	32	IM_FADS2 - Control_FADS2	-1.83858	9.27387	-4.40301	0.000593419	0.00537786	-0.578849
Cer(d16:1/24:0)	Cer	40	1	FALSE	33	IM_EV - Control_EV	-1.09284	12.2179	-5.3192	0.000106243	0.00143144	1.21175
Cer(d16:1/24:0)	Cer	40	1	FALSE	33	IM_FADS1 - Control_EV	-1.05643	12.2179	-5.14198	0.000146982	0.0012355	0.732637
Cer(d16:1/24:0)	Cer	40	1	FALSE	33	IM_FADS2 - Control_EV	-1.31982	12.2179	-6.424	1.54691e-05	0.00019938	3.04334
Cer(d16:1/24:0)	Cer	40	1	FALSE	33	Control_FADS2 - Control_EV	0.0271061	12.2179	0.131934	0.896903	0.952754	-6.75478
Cer(d16:1/24:0)	Cer	40	1	FALSE	33	Control_FADS1 - Control_EV	-0.167919	12.2179	-0.817316	0.427361	0.714321	-6.42346
Cer(d16:1/24:0)	Cer	40	1	FALSE	33	IM_FADS1 - IM_EV	0.0364108	12.2179	0.177223	0.861857	0.925699	-7.00884
Cer(d16:1/24:0)	Cer	40	1	FALSE	33	IM_FADS2 - IM_EV	-0.226983	12.2179	-1.1048	0.287769	0.457458	-6.43863
Cer(d16:1/24:0)	Cer	40	1	FALSE	33	IM_FADS1 - Control_FADS1	-0.88851	12.2179	-4.32466	0.000690552	0.00580464	-0.712291
Cer(d16:1/24:0)	Cer	40	1	FALSE	33	IM_FADS2 - Control_FADS2	-1.34693	12.2179	-6.55593	1.24286e-05	0.000225268	3.3485
Cer(d16:1/24:1)	Cer	40	2	FALSE	34	IM_EV - Control_EV	-0.579511	12.8404	-3.02293	0.00907781	0.0344126	-3.2357
Cer(d16:1/24:1)	Cer	40	2	FALSE	34	IM_FADS1 - Control_EV	-0.590015	12.8404	-3.07773	0.00814041	0.0277732	-3.30433
Cer(d16:1/24:1)	Cer	40	2	FALSE	34	IM_FADS2 - Control_EV	-0.671301	12.8404	-3.50174	0.00349559	0.0152439	-2.46132
Cer(d16:1/24:1)	Cer	40	2	FALSE	34	Control_FADS2 - Control_EV	0.00373776	12.8404	0.0194975	0.984718	0.99075	-6.76378
Cer(d16:1/24:1)	Cer	40	2	FALSE	34	Control_FADS1 - Control_EV	-0.0699041	12.8404	-0.364644	0.720795	0.887774	-6.69837
Cer(d16:1/24:1)	Cer	40	2	FALSE	34	IM_FADS1 - IM_EV	-0.0105047	12.8404	-0.0547964	0.957071	0.981619	-7.02392
Cer(d16:1/24:1)	Cer	40	2	FALSE	34	IM_FADS2 - IM_EV	-0.0917905	12.8404	-0.478811	0.639423	0.763097	-6.93985
Cer(d16:1/24:1)	Cer	40	2	FALSE	34	IM_FADS1 - Control_FADS1	-0.520111	12.8404	-2.71308	0.0167516	0.065786	-3.86518
Cer(d16:1/24:1)	Cer	40	2	FALSE	34	IM_FADS2 - Control_FADS2	-0.675039	12.8404	-3.52124	0.0033624	0.0201051	-2.31606
Cer(d17:1/16:0)	Cer	33	1	FALSE	35	IM_EV - Control_EV	0.206471	12.4723	1.09183	0.293239	0.459635	-6.35717
Cer(d17:1/16:0)	Cer	33	1	FALSE	35	IM_FADS1 - Control_EV	-0.257442	12.4723	-1.36136	0.194787	0.302887	-6.2267
Cer(d17:1/16:0)	Cer	33	1	FALSE	35	IM_FADS2 - Control_EV	-0.139593	12.4723	-0.738175	0.472533	0.609042	-6.86007
Cer(d17:1/16:0)	Cer	33	1	FALSE	35	Control_FADS2 - Control_EV	0.21427	12.4723	1.13307	0.276111	0.582342	-6.115
Cer(d17:1/16:0)	Cer	33	1	FALSE	35	Control_FADS1 - Control_EV	0.1771	12.4723	0.936511	0.364796	0.657085	-6.31878
Cer(d17:1/16:0)	Cer	33	1	FALSE	35	IM_FADS1 - IM_EV	-0.463913	12.4723	-2.45319	0.0277858	0.0849669	-4.36714
Cer(d17:1/16:0)	Cer	33	1	FALSE	35	IM_FADS2 - IM_EV	-0.346064	12.4723	-1.83	0.0884971	0.216575	-5.46483
Cer(d17:1/16:0)	Cer	33	1	FALSE	35	IM_FADS1 - Control_FADS1	-0.434542	12.4723	-2.29787	0.0374038	0.121553	-4.62587
Cer(d17:1/16:0)	Cer	33	1	FALSE	35	IM_FADS2 - Control_FADS2	-0.353863	12.4723	-1.87124	0.0822355	0.199582	-5.36719
Cer(d17:1/18:0)	Cer	35	1	FALSE	36	IM_EV - Control_EV	-0.780611	10.3842	-3.86195	0.00170948	0.0110166	-1.58731
Cer(d17:1/18:0)	Cer	35	1	FALSE	36	IM_FADS1 - Control_EV	-0.885001	10.3842	-4.3784	0.000622319	0.00388113	-0.735147
Cer(d17:1/18:0)	Cer	35	1	FALSE	36	IM_FADS2 - Control_EV	-0.566052	10.3842	-2.80045	0.0141051	0.0439601	-3.83174
Cer(d17:1/18:0)	Cer	35	1	FALSE	36	Control_FADS2 - Control_EV	-0.209421	10.3842	-1.03608	0.317632	0.630914	-6.2175
Cer(d17:1/18:0)	Cer	35	1	FALSE	36	Control_FADS1 - Control_EV	-0.00654125	10.3842	-0.0323618	0.974638	0.988462	-6.76777
Cer(d17:1/18:0)	Cer	35	1	FALSE	36	IM_FADS1 - IM_EV	-0.10439	10.3842	-0.516453	0.613553	0.741377	-6.88512
Cer(d17:1/18:0)	Cer	35	1	FALSE	36	IM_FADS2 - IM_EV	0.21456	10.3842	1.0615	0.306331	0.476333	-6.48463
Cer(d17:1/18:0)	Cer	35	1	FALSE	36	IM_FADS1 - Control_FADS1	-0.87846	10.3842	-4.34604	0.000662533	0.00573536	-0.670571
Cer(d17:1/18:0)	Cer	35	1	FALSE	36	IM_FADS2 - Control_FADS2	-0.35663	10.3842	-1.76437	0.0993415	0.225953	-5.53409
Cer(d17:1/20:0)	Cer	37	1	FALSE	37	IM_EV - Control_EV	-0.746161	9.16077	-2.56316	0.022456	0.0689124	-4.10764
Cer(d17:1/20:0)	Cer	37	1	FALSE	37	IM_FADS1 - Control_EV	-1.71929	9.16077	-5.90598	3.73886e-05	0.000401581	2.13264
Cer(d17:1/20:0)	Cer	37	1	FALSE	37	IM_FADS2 - Control_EV	-1.33417	9.16077	-4.58304	0.000419908	0.00308287	-0.328802
Cer(d17:1/20:0)	Cer	37	1	FALSE	37	Control_FADS2 - Control_EV	-0.537403	9.16077	-1.84605	0.0860118	0.31418	-5.15346
Cer(d17:1/20:0)	Cer	37	1	FALSE	37	Control_FADS1 - Control_EV	-0.616448	9.16077	-2.11758	0.0524834	0.227	-4.71473
Cer(d17:1/20:0)	Cer	37	1	FALSE	37	IM_FADS1 - IM_EV	-0.973129	9.16077	-3.34282	0.00479897	0.0230033	-2.66645
Cer(d17:1/20:0)	Cer	37	1	FALSE	37	IM_FADS2 - IM_EV	-0.588009	9.16077	-2.01988	0.0628456	0.16449	-5.15785
Cer(d17:1/20:0)	Cer	37	1	FALSE	37	IM_FADS1 - Control_FADS1	-1.10284	9.16077	-3.7884	0.00197731	0.0133353	-1.76727
Cer(d17:1/20:0)	Cer	37	1	FALSE	37	IM_FADS2 - Control_FADS2	-0.796767	9.16077	-2.73699	0.0159828	0.0634932	-3.84163
Cer(d17:1/22:0)	Cer	39	1	FALSE	38	IM_EV - Control_EV	-1.03038	11.776	-4.47747	0.000514113	0.00425979	-0.382061
Cer(d17:1/22:0)	Cer	39	1	FALSE	38	IM_FADS1 - Control_EV	-1.38774	11.776	-6.03038	3.01454e-05	0.000336237	2.35324
Cer(d17:1/22:0)	Cer	39	1	FALSE	38	IM_FADS2 - Control_EV	-1.23963	11.776	-5.38674	9.39846e-05	0.000893624	1.19633
Cer(d17:1/22:0)	Cer	39	1	FALSE	38	Control_FADS2 - Control_EV	0.133273	11.776	0.579131	0.57165	0.83206	-6.58882
Cer(d17:1/22:0)	Cer	39	1	FALSE	38	Control_FADS1 - Control_EV	-0.029252	11.776	-0.127113	0.900648	0.978232	-6.75979
Cer(d17:1/22:0)	Cer	39	1	FALSE	38	IM_FADS1 - IM_EV	-0.357365	11.776	-1.55292	0.142626	0.278397	-5.84349
Cer(d17:1/22:0)	Cer	39	1	FALSE	38	IM_FADS2 - IM_EV	-0.209248	11.776	-0.909279	0.378504	0.551589	-6.6337
Cer(d17:1/22:0)	Cer	39	1	FALSE	38	IM_FADS1 - Control_FADS1	-1.35849	11.776	-5.90327	3.75651e-05	0.000573362	2.23849
Cer(d17:1/22:0)	Cer	39	1	FALSE	38	IM_FADS2 - Control_FADS2	-1.3729	11.776	-5.96588	3.36972e-05	0.000514326	2.33275
Cer(d17:1/23:0)	Cer	40	1	FALSE	39	IM_EV - Control_EV	-1.29709	9.52994	-6.29438	1.92244e-05	0.000412969	2.94582
Cer(d17:1/23:0)	Cer	40	1	FALSE	39	IM_FADS1 - Control_EV	-1.80385	9.52994	-8.75352	4.52877e-07	1.54511e-05	6.65092
Cer(d17:1/23:0)	Cer	40	1	FALSE	39	IM_FADS2 - Control_EV	-1.71823	9.52994	-8.33804	8.09444e-07	2.46351e-05	6.06311
Cer(d17:1/23:0)	Cer	40	1	FALSE	39	Control_FADS2 - Control_EV	0.139798	9.52994	0.678395	0.508518	0.807992	-6.52469
Cer(d17:1/23:0)	Cer	40	1	FALSE	39	Control_FADS1 - Control_EV	0.143774	9.52994	0.697689	0.496732	0.766727	-6.51543
Cer(d17:1/23:0)	Cer	40	1	FALSE	39	IM_FADS1 - IM_EV	-0.506758	9.52994	-2.45914	0.0274687	0.0847437	-4.3563
Cer(d17:1/23:0)	Cer	40	1	FALSE	39	IM_FADS2 - IM_EV	-0.421138	9.52994	-2.04365	0.0601642	0.158691	-5.11823
Cer(d17:1/23:0)	Cer	40	1	FALSE	39	IM_FADS1 - Control_FADS1	-1.94762	9.52994	-9.45121	1.78278e-07	9.40012e-06	7.65327
Cer(d17:1/23:0)	Cer	40	1	FALSE	39	IM_FADS2 - Control_FADS2	-1.85803	9.52994	-9.01643	3.16769e-07	1.59469e-05	7.06901
Cer(d17:1/24:0)	Cer	41	1	FALSE	40	IM_EV - Control_EV	-0.874352	12.4131	-4.14617	0.000977524	0.00717676	-1.02804
Cer(d17:1/24:0)	Cer	41	1	FALSE	40	IM_FADS1 - Control_EV	-1.07233	12.4131	-5.08498	0.000163299	0.00135305	0.625217
Cer(d17:1/24:0)	Cer	41	1	FALSE	40	IM_FADS2 - Control_EV	-0.999404	12.4131	-4.73917	0.000311999	0.0023372	-0.0270146
Cer(d17:1/24:0)	Cer	41	1	FALSE	40	Control_FADS2 - Control_EV	-0.0369382	12.4131	-0.175161	0.863447	0.941581	-6.74778
Cer(d17:1/24:0)	Cer	41	1	FALSE	40	Control_FADS1 - Control_EV	-0.194901	12.4131	-0.92422	0.37094	0.664028	-6.33016
Cer(d17:1/24:0)	Cer	41	1	FALSE	40	IM_FADS1 - IM_EV	-0.197976	12.4131	-0.938801	0.363659	0.522084	-6.57138
Cer(d17:1/24:0)	Cer	41	1	FALSE	40	IM_FADS2 - IM_EV	-0.125053	12.4131	-0.592999	0.562586	0.712445	-6.87611
Cer(d17:1/24:0)	Cer	41	1	FALSE	40	IM_FADS1 - Control_FADS1	-0.877427	12.4131	-4.16076	0.000950059	0.00776104	-1.03322
Cer(d17:1/24:0)	Cer	41	1	FALSE	40	IM_FADS2 - Control_FADS2	-0.962466	12.4131	-4.56401	0.00043547	0.00420954	-0.266299
Cer(d17:1/24:1)	Cer	41	2	FALSE	41	IM_EV - Control_EV	-0.47141	13.1537	-3.69808	0.00236522	0.0142898	-1.9108
Cer(d17:1/24:1)	Cer	41	2	FALSE	41	IM_FADS1 - Control_EV	-0.425307	13.1537	-3.33642	0.00486065	0.0183064	-2.79631
Cer(d17:1/24:1)	Cer	41	2	FALSE	41	IM_FADS2 - Control_EV	-0.421735	13.1537	-3.30839	0.00514014	0.0208481	-2.84368
Cer(d17:1/24:1)	Cer	41	2	FALSE	41	Control_FADS2 - Control_EV	0.0445035	13.1537	0.349117	0.732167	0.906954	-6.69984
Cer(d17:1/24:1)	Cer	41	2	FALSE	41	Control_FADS1 - Control_EV	-0.0339911	13.1537	-0.266651	0.793603	0.93458	-6.73084
Cer(d17:1/24:1)	Cer	41	2	FALSE	41	IM_FADS1 - IM_EV	0.0461033	13.1537	0.361667	0.72297	0.830862	-6.95633
Cer(d17:1/24:1)	Cer	41	2	FALSE	41	IM_FADS2 - IM_EV	0.0496758	13.1537	0.389693	0.702595	0.811763	-6.98045
Cer(d17:1/24:1)	Cer	41	2	FALSE	41	IM_FADS1 - Control_FADS1	-0.391316	13.1537	-3.06977	0.00827041	0.0403096	-3.18149
Cer(d17:1/24:1)	Cer	41	2	FALSE	41	IM_FADS2 - Control_FADS2	-0.466238	13.1537	-3.65751	0.00256376	0.0170918	-2.04654
Cer(d18:1/14:0)	Cer	32	1	FALSE	42	IM_EV - Control_EV	0.688056	14.9885	3.20168	0.00635925	0.0275094	-2.88795
Cer(d18:1/14:0)	Cer	32	1	FALSE	42	IM_FADS1 - Control_EV	0.641848	14.9885	2.98666	0.00975613	0.0315504	-3.48147
Cer(d18:1/14:0)	Cer	32	1	FALSE	42	IM_FADS2 - Control_EV	0.608008	14.9885	2.8292	0.0133272	0.0422899	-3.77681
Cer(d18:1/14:0)	Cer	32	1	FALSE	42	Control_FADS2 - Control_EV	0.0733016	14.9885	0.341089	0.738073	0.906954	-6.70274
Cer(d18:1/14:0)	Cer	32	1	FALSE	42	Control_FADS1 - Control_EV	0.0967352	14.9885	0.45013	0.659469	0.867329	-6.662
Cer(d18:1/14:0)	Cer	32	1	FALSE	42	IM_FADS1 - IM_EV	-0.0462083	14.9885	-0.215017	0.832837	0.90969	-7.00099
Cer(d18:1/14:0)	Cer	32	1	FALSE	42	IM_FADS2 - IM_EV	-0.0800481	14.9885	-0.372482	0.715081	0.821281	-6.98735
Cer(d18:1/14:0)	Cer	32	1	FALSE	42	IM_FADS1 - Control_FADS1	0.545113	14.9885	2.53653	0.0236483	0.0846668	-4.19438
Cer(d18:1/14:0)	Cer	32	1	FALSE	42	IM_FADS2 - Control_FADS2	0.534706	14.9885	2.48811	0.0259742	0.0902099	-4.30513
Cer(d18:1/16:0)	Cer	34	1	FALSE	43	IM_EV - Control_EV	0.233956	20.4043	1.41754	0.178072	0.325465	-5.96789
Cer(d18:1/16:0)	Cer	34	1	FALSE	43	IM_FADS1 - Control_EV	0.202788	20.4043	1.2287	0.239325	0.355009	-6.38998
Cer(d18:1/16:0)	Cer	34	1	FALSE	43	IM_FADS2 - Control_EV	0.222185	20.4043	1.34622	0.199504	0.316153	-6.23756
Cer(d18:1/16:0)	Cer	34	1	FALSE	43	Control_FADS2 - Control_EV	0.115673	20.4043	0.700867	0.494806	0.797187	-6.50885
Cer(d18:1/16:0)	Cer	34	1	FALSE	43	Control_FADS1 - Control_EV	0.127737	20.4043	0.773963	0.451752	0.733939	-6.45833
Cer(d18:1/16:0)	Cer	34	1	FALSE	43	IM_FADS1 - IM_EV	-0.0311675	20.4043	-0.188845	0.852909	0.925699	-7.00659
Cer(d18:1/16:0)	Cer	34	1	FALSE	43	IM_FADS2 - IM_EV	-0.0117708	20.4043	-0.0713197	0.944146	0.970104	-7.05805
Cer(d18:1/16:0)	Cer	34	1	FALSE	43	IM_FADS1 - Control_FADS1	0.0750509	20.4043	0.454736	0.656231	0.82384	-6.89526
Cer(d18:1/16:0)	Cer	34	1	FALSE	43	IM_FADS2 - Control_FADS2	0.106512	20.4043	0.645357	0.529072	0.70213	-6.80926
Cer(d18:1/18:0)	Cer	36	1	FALSE	44	IM_EV - Control_EV	0.124098	18.4556	0.797156	0.438596	0.612321	-6.63451
Cer(d18:1/18:0)	Cer	36	1	FALSE	44	IM_FADS1 - Control_EV	0.180304	18.4556	1.1582	0.266048	0.379135	-6.47126
Cer(d18:1/18:0)	Cer	36	1	FALSE	44	IM_FADS2 - Control_EV	0.274322	18.4556	1.76214	0.0997309	0.191536	-5.65208
Cer(d18:1/18:0)	Cer	36	1	FALSE	44	Control_FADS2 - Control_EV	0.120524	18.4556	0.774201	0.451616	0.776091	-6.45384
Cer(d18:1/18:0)	Cer	36	1	FALSE	44	Control_FADS1 - Control_EV	0.236741	18.4556	1.52073	0.150461	0.402155	-5.63769
Cer(d18:1/18:0)	Cer	36	1	FALSE	44	IM_FADS1 - IM_EV	0.0562065	18.4556	0.361048	0.723423	0.830862	-6.95657
Cer(d18:1/18:0)	Cer	36	1	FALSE	44	IM_FADS2 - IM_EV	0.150224	18.4556	0.96498	0.350836	0.523098	-6.58149
Cer(d18:1/18:0)	Cer	36	1	FALSE	44	IM_FADS1 - Control_FADS1	-0.0564368	18.4556	-0.362528	0.722341	0.860471	-6.93481
Cer(d18:1/18:0)	Cer	36	1	FALSE	44	IM_FADS2 - Control_FADS2	0.153797	18.4556	0.987935	0.339858	0.525359	-6.52602
Cer(d18:1/19:0)	Cer	37	1	FALSE	45	IM_EV - Control_EV	0.453621	12.2649	2.37192	0.0324797	0.0937225	-4.45596
Cer(d18:1/19:0)	Cer	37	1	FALSE	45	IM_FADS1 - Control_EV	0.327023	12.2649	1.70996	0.109207	0.200443	-5.73977
Cer(d18:1/19:0)	Cer	37	1	FALSE	45	IM_FADS2 - Control_EV	0.313794	12.2649	1.64079	0.122981	0.224126	-5.83413
Cer(d18:1/19:0)	Cer	37	1	FALSE	45	Control_FADS2 - Control_EV	0.119975	12.2649	0.627335	0.540479	0.815989	-6.55887
Cer(d18:1/19:0)	Cer	37	1	FALSE	45	Control_FADS1 - Control_EV	-0.0264539	12.2649	-0.138324	0.891943	0.978232	-6.75822
Cer(d18:1/19:0)	Cer	37	1	FALSE	45	IM_FADS1 - IM_EV	-0.126598	12.2649	-0.661962	0.518683	0.661354	-6.79625
Cer(d18:1/19:0)	Cer	37	1	FALSE	45	IM_FADS2 - IM_EV	-0.139827	12.2649	-0.731135	0.476688	0.641755	-6.78186
Cer(d18:1/19:0)	Cer	37	1	FALSE	45	IM_FADS1 - Control_FADS1	0.353477	12.2649	1.84829	0.0856702	0.220839	-5.38118
Cer(d18:1/19:0)	Cer	37	1	FALSE	45	IM_FADS2 - Control_FADS2	0.193819	12.2649	1.01345	0.327943	0.514073	-6.5007
Cer(d18:1/20:0)	Cer	38	1	FALSE	46	IM_EV - Control_EV	0.22588	16.3364	1.10774	0.28654	0.45408	-6.34007
Cer(d18:1/20:0)	Cer	38	1	FALSE	46	IM_FADS1 - Control_EV	0.00392584	16.3364	0.0192526	0.98491	0.988318	-7.15292
Cer(d18:1/20:0)	Cer	38	1	FALSE	46	IM_FADS2 - Control_EV	0.0271873	16.3364	0.133329	0.89582	0.929474	-7.13513
Cer(d18:1/20:0)	Cer	38	1	FALSE	46	Control_FADS2 - Control_EV	-0.0206561	16.3364	-0.101299	0.920741	0.956725	-6.75855
Cer(d18:1/20:0)	Cer	38	1	FALSE	46	Control_FADS1 - Control_EV	-0.0132815	16.3364	-0.0651334	0.948984	0.985246	-6.76608
Cer(d18:1/20:0)	Cer	38	1	FALSE	46	IM_FADS1 - IM_EV	-0.221955	16.3364	-1.08848	0.294662	0.450934	-6.42124
Cer(d18:1/20:0)	Cer	38	1	FALSE	46	IM_FADS2 - IM_EV	-0.198693	16.3364	-0.974407	0.346298	0.517662	-6.57238
Cer(d18:1/20:0)	Cer	38	1	FALSE	46	IM_FADS1 - Control_FADS1	0.0172073	16.3364	0.084386	0.933938	0.965173	-7.00052
Cer(d18:1/20:0)	Cer	38	1	FALSE	46	IM_FADS2 - Control_FADS2	0.0478434	16.3364	0.234628	0.817875	0.891668	-6.99814
Cer(d18:1/21:0)	Cer	39	1	FALSE	47	IM_EV - Control_EV	-0.040801	11.9842	-0.182612	0.857706	0.919297	-6.94669
Cer(d18:1/21:0)	Cer	39	1	FALSE	47	IM_FADS1 - Control_EV	-0.247849	11.9842	-1.10929	0.285891	0.397642	-6.52533
Cer(d18:1/21:0)	Cer	39	1	FALSE	47	IM_FADS2 - Control_EV	-0.437873	11.9842	-1.95978	0.0701209	0.15119	-5.33845
Cer(d18:1/21:0)	Cer	39	1	FALSE	47	Control_FADS2 - Control_EV	-0.135139	11.9842	-0.604837	0.55491	0.822951	-6.57313
Cer(d18:1/21:0)	Cer	39	1	FALSE	47	Control_FADS1 - Control_EV	-0.0097327	11.9842	-0.0435604	0.965867	0.988012	-6.76732
Cer(d18:1/21:0)	Cer	39	1	FALSE	47	IM_FADS1 - IM_EV	-0.207048	11.9842	-0.92668	0.369704	0.529254	-6.58269
Cer(d18:1/21:0)	Cer	39	1	FALSE	47	IM_FADS2 - IM_EV	-0.397072	11.9842	-1.77716	0.0971396	0.229963	-5.54701
Cer(d18:1/21:0)	Cer	39	1	FALSE	47	IM_FADS1 - Control_FADS1	-0.238117	11.9842	-1.06573	0.304479	0.508927	-6.42428
Cer(d18:1/21:0)	Cer	39	1	FALSE	47	IM_FADS2 - Control_FADS2	-0.302734	11.9842	-1.35494	0.196777	0.354443	-6.11081
Cer(d18:1/22:0)	Cer	40	1	FALSE	48	IM_EV - Control_EV	-0.240249	18.8192	-1.56685	0.139343	0.274894	-5.764
Cer(d18:1/22:0)	Cer	40	1	FALSE	48	IM_FADS1 - Control_EV	-0.284344	18.8192	-1.85443	0.0847388	0.167172	-5.51648
Cer(d18:1/22:0)	Cer	40	1	FALSE	48	IM_FADS2 - Control_EV	-0.329743	18.8192	-2.15051	0.0493631	0.116203	-5.01818
Cer(d18:1/22:0)	Cer	40	1	FALSE	48	Control_FADS2 - Control_EV	0.0658529	18.8192	0.429477	0.674075	0.889762	-6.66713
Cer(d18:1/22:0)	Cer	40	1	FALSE	48	Control_FADS1 - Control_EV	0.0467966	18.8192	0.305196	0.764681	0.912583	-6.71925
Cer(d18:1/22:0)	Cer	40	1	FALSE	48	IM_FADS1 - IM_EV	-0.0440956	18.8192	-0.287581	0.777856	0.872644	-6.9817
Cer(d18:1/22:0)	Cer	40	1	FALSE	48	IM_FADS2 - IM_EV	-0.0894941	18.8192	-0.58366	0.568681	0.715477	-6.88181
Cer(d18:1/22:0)	Cer	40	1	FALSE	48	IM_FADS1 - Control_FADS1	-0.331141	18.8192	-2.15962	0.0485301	0.147369	-4.86712
Cer(d18:1/22:0)	Cer	40	1	FALSE	48	IM_FADS2 - Control_FADS2	-0.395596	18.8192	-2.57998	0.0217325	0.0781471	-4.1358
Cer(d18:1/23:0)	Cer	41	1	FALSE	49	IM_EV - Control_EV	-0.885846	16.0615	-9.60221	1.46686e-07	1.41797e-05	7.85687
Cer(d18:1/23:0)	Cer	41	1	FALSE	49	IM_FADS1 - Control_EV	-0.737076	16.0615	-7.98961	1.33796e-06	3.23339e-05	5.54468
Cer(d18:1/23:0)	Cer	41	1	FALSE	49	IM_FADS2 - Control_EV	-0.748397	16.0615	-8.11231	1.11908e-06	2.95029e-05	5.73233
Cer(d18:1/23:0)	Cer	41	1	FALSE	49	Control_FADS2 - Control_EV	0.0694948	16.0615	0.753296	0.463682	0.781862	-6.47003
Cer(d18:1/23:0)	Cer	41	1	FALSE	49	Control_FADS1 - Control_EV	0.0213243	16.0615	0.231146	0.820526	0.949279	-6.74014
Cer(d18:1/23:0)	Cer	41	1	FALSE	49	IM_FADS1 - IM_EV	0.14877	16.0615	1.61261	0.12901	0.261629	-5.75837
Cer(d18:1/23:0)	Cer	41	1	FALSE	49	IM_FADS2 - IM_EV	0.13745	16.0615	1.4899	0.158306	0.318811	-5.96548
Cer(d18:1/23:0)	Cer	41	1	FALSE	49	IM_FADS1 - Control_FADS1	-0.758401	16.0615	-8.22075	9.57085e-07	3.70073e-05	5.96315
Cer(d18:1/23:0)	Cer	41	1	FALSE	49	IM_FADS2 - Control_FADS2	-0.817891	16.0615	-8.86561	3.88503e-07	1.60951e-05	6.86339
Cer(d18:1/24:0)	Cer	42	1	FALSE	50	IM_EV - Control_EV	-0.729196	21.2028	-4.10409	0.00106144	0.00750775	-1.11062
Cer(d18:1/24:0)	Cer	42	1	FALSE	50	IM_FADS1 - Control_EV	-0.394424	21.2028	-2.21991	0.0433432	0.0966887	-4.90613
Cer(d18:1/24:0)	Cer	42	1	FALSE	50	IM_FADS2 - Control_EV	-0.447195	21.2028	-2.51692	0.0245651	0.0684988	-4.36406
Cer(d18:1/24:0)	Cer	42	1	FALSE	50	Control_FADS2 - Control_EV	0.094003	21.2028	0.529072	0.604997	0.844959	-6.61751
Cer(d18:1/24:0)	Cer	42	1	FALSE	50	Control_FADS1 - Control_EV	0.0964326	21.2028	0.542746	0.595792	0.832673	-6.61425
Cer(d18:1/24:0)	Cer	42	1	FALSE	50	IM_FADS1 - IM_EV	0.334772	21.2028	1.88418	0.0803554	0.188543	-5.34482
Cer(d18:1/24:0)	Cer	42	1	FALSE	50	IM_FADS2 - IM_EV	0.282001	21.2028	1.58717	0.13467	0.290366	-5.82945
Cer(d18:1/24:0)	Cer	42	1	FALSE	50	IM_FADS1 - Control_FADS1	-0.490857	21.2028	-2.76266	0.0151957	0.06287	-3.77148
Cer(d18:1/24:0)	Cer	42	1	FALSE	50	IM_FADS2 - Control_FADS2	-0.541198	21.2028	-3.04599	0.00867094	0.0419095	-3.24889
Cer(d18:1/24:1)	Cer	42	2	FALSE	51	IM_EV - Control_EV	-0.0312696	20.9499	-0.216361	0.83181	0.899081	-6.93956
Cer(d18:1/24:1)	Cer	42	2	FALSE	51	IM_FADS1 - Control_EV	0.539712	20.9499	3.73437	0.00220084	0.00952604	-2.00748
Cer(d18:1/24:1)	Cer	42	2	FALSE	51	IM_FADS2 - Control_EV	0.472634	20.9499	3.27025	0.00554644	0.0217361	-2.91885
Cer(d18:1/24:1)	Cer	42	2	FALSE	51	Control_FADS2 - Control_EV	0.255366	20.9499	1.76693	0.0988984	0.345549	-5.27574
Cer(d18:1/24:1)	Cer	42	2	FALSE	51	Control_FADS1 - Control_EV	0.270098	20.9499	1.86886	0.0825862	0.283432	-5.12174
Cer(d18:1/24:1)	Cer	42	2	FALSE	51	IM_FADS1 - IM_EV	0.570981	20.9499	3.95073	0.0014347	0.0111412	-1.46507
Cer(d18:1/24:1)	Cer	42	2	FALSE	51	IM_FADS2 - IM_EV	0.503904	20.9499	3.48661	0.00360259	0.0209814	-2.41468
Cer(d18:1/24:1)	Cer	42	2	FALSE	51	IM_FADS1 - Control_FADS1	0.269614	20.9499	1.86551	0.083081	0.219032	-5.35393
Cer(d18:1/24:1)	Cer	42	2	FALSE	51	IM_FADS2 - Control_FADS2	0.217269	20.9499	1.50333	0.154849	0.296411	-5.91426
Cer(d18:1/26:0)	Cer	44	1	FALSE	52	IM_EV - Control_EV	-0.392195	17.1262	-2.1477	0.0496226	0.127575	-4.84932
Cer(d18:1/26:0)	Cer	44	1	FALSE	52	IM_FADS1 - Control_EV	-0.424879	17.1262	-2.32668	0.0354099	0.0848666	-4.71755
Cer(d18:1/26:0)	Cer	44	1	FALSE	52	IM_FADS2 - Control_EV	-0.405016	17.1262	-2.2179	0.0435074	0.105143	-4.90138
Cer(d18:1/26:0)	Cer	44	1	FALSE	52	Control_FADS2 - Control_EV	-0.0633119	17.1262	-0.346702	0.733942	0.906954	-6.70072
Cer(d18:1/26:0)	Cer	44	1	FALSE	52	Control_FADS1 - Control_EV	-0.062061	17.1262	-0.339852	0.738984	0.898555	-6.70753
Cer(d18:1/26:0)	Cer	44	1	FALSE	52	IM_FADS1 - IM_EV	-0.0326845	17.1262	-0.178983	0.860501	0.925699	-7.00851
Cer(d18:1/26:0)	Cer	44	1	FALSE	52	IM_FADS2 - IM_EV	-0.0128209	17.1262	-0.0702085	0.945015	0.970104	-7.05813
Cer(d18:1/26:0)	Cer	44	1	FALSE	52	IM_FADS1 - Control_FADS1	-0.362818	17.1262	-1.98683	0.0667567	0.188159	-5.15791
Cer(d18:1/26:0)	Cer	44	1	FALSE	52	IM_FADS2 - Control_FADS2	-0.341704	17.1262	-1.8712	0.0822415	0.199582	-5.36726
Cer(d18:2/14:0)	Cer	32	2	FALSE	53	IM_EV - Control_EV	0.0200664	11.4449	0.111365	0.912899	0.957471	-6.95779
Cer(d18:2/14:0)	Cer	32	2	FALSE	53	IM_FADS1 - Control_EV	0.280527	11.4449	1.55687	0.141687	0.235469	-5.96326
Cer(d18:2/14:0)	Cer	32	2	FALSE	53	IM_FADS2 - Control_EV	0.087907	11.4449	0.487866	0.633153	0.750979	-7.01897
Cer(d18:2/14:0)	Cer	32	2	FALSE	53	Control_FADS2 - Control_EV	0.199678	11.4449	1.10817	0.286358	0.58526	-6.14205
Cer(d18:2/14:0)	Cer	32	2	FALSE	53	Control_FADS1 - Control_EV	0.38396	11.4449	2.1309	0.0511995	0.224967	-4.69216
Cer(d18:2/14:0)	Cer	32	2	FALSE	53	IM_FADS1 - IM_EV	0.260461	11.4449	1.4455	0.170204	0.308494	-5.99086
Cer(d18:2/14:0)	Cer	32	2	FALSE	53	IM_FADS2 - IM_EV	0.0678405	11.4449	0.376502	0.712157	0.821175	-6.98577
Cer(d18:2/14:0)	Cer	32	2	FALSE	53	IM_FADS1 - Control_FADS1	-0.103433	11.4449	-0.574032	0.575002	0.761418	-6.8313
Cer(d18:2/14:0)	Cer	32	2	FALSE	53	IM_FADS2 - Control_FADS2	-0.111771	11.4449	-0.620306	0.544965	0.713499	-6.82564
Cer(d18:2/16:0)	Cer	34	2	FALSE	54	IM_EV - Control_EV	0.174666	15.213	1.12701	0.278578	0.44634	-6.31909
Cer(d18:2/16:0)	Cer	34	2	FALSE	54	IM_FADS1 - Control_EV	0.243999	15.213	1.57437	0.137598	0.232378	-5.93845
Cer(d18:2/16:0)	Cer	34	2	FALSE	54	IM_FADS2 - Control_EV	0.163013	15.213	1.05182	0.3106	0.445541	-6.57787
Cer(d18:2/16:0)	Cer	34	2	FALSE	54	Control_FADS2 - Control_EV	0.0356505	15.213	0.23003	0.821377	0.92701	-6.73606
Cer(d18:2/16:0)	Cer	34	2	FALSE	54	Control_FADS1 - Control_EV	0.0551866	15.213	0.356084	0.727057	0.887774	-6.70161
Cer(d18:2/16:0)	Cer	34	2	FALSE	54	IM_FADS1 - IM_EV	0.0693321	15.213	0.447356	0.661423	0.78451	-6.91993
Cer(d18:2/16:0)	Cer	34	2	FALSE	54	IM_FADS2 - IM_EV	-0.0116535	15.213	-0.0751928	0.941119	0.970104	-7.05775
Cer(d18:2/16:0)	Cer	34	2	FALSE	54	IM_FADS1 - Control_FADS1	0.188812	15.213	1.21828	0.243136	0.42733	-6.25507
Cer(d18:2/16:0)	Cer	34	2	FALSE	54	IM_FADS2 - Control_FADS2	0.127362	15.213	0.821788	0.424894	0.61151	-6.67688
Cer(d18:2/18:0)	Cer	36	2	FALSE	55	IM_EV - Control_EV	0.151674	14.2275	1.27347	0.223472	0.381218	-6.14999
Cer(d18:2/18:0)	Cer	36	2	FALSE	55	IM_FADS1 - Control_EV	0.116304	14.2275	0.976506	0.345293	0.462518	-6.66209
Cer(d18:2/18:0)	Cer	36	2	FALSE	55	IM_FADS2 - Control_EV	0.0187143	14.2275	0.157128	0.877375	0.920213	-7.13145
Cer(d18:2/18:0)	Cer	36	2	FALSE	55	Control_FADS2 - Control_EV	0.169413	14.2275	1.42242	0.176679	0.458416	-5.76575
Cer(d18:2/18:0)	Cer	36	2	FALSE	55	Control_FADS1 - Control_EV	0.201091	14.2275	1.68839	0.113351	0.346019	-5.39792
Cer(d18:2/18:0)	Cer	36	2	FALSE	55	IM_FADS1 - IM_EV	-0.0353693	14.2275	-0.296966	0.770828	0.868117	-6.9788
Cer(d18:2/18:0)	Cer	36	2	FALSE	55	IM_FADS2 - IM_EV	-0.132959	14.2275	-1.11634	0.282963	0.454623	-6.4261
Cer(d18:2/18:0)	Cer	36	2	FALSE	55	IM_FADS1 - Control_FADS1	-0.0847866	14.2275	-0.71188	0.488167	0.677361	-6.73988
Cer(d18:2/18:0)	Cer	36	2	FALSE	55	IM_FADS2 - Control_FADS2	-0.150699	14.2275	-1.26529	0.226306	0.395354	-6.22195
Cer(d18:2/20:0)	Cer	38	2	FALSE	56	IM_EV - Control_EV	0.316596	12.2721	1.47921	0.161107	0.307759	-5.88548
Cer(d18:2/20:0)	Cer	38	2	FALSE	56	IM_FADS1 - Control_EV	-0.666202	12.2721	-3.11264	0.0075938	0.0260616	-3.23615
Cer(d18:2/20:0)	Cer	38	2	FALSE	56	IM_FADS2 - Control_EV	-0.836628	12.2721	-3.90891	0.00155805	0.00829053	-1.65341
Cer(d18:2/20:0)	Cer	38	2	FALSE	56	Control_FADS2 - Control_EV	-0.183317	12.2721	-0.856499	0.406062	0.720233	-6.38615
Cer(d18:2/20:0)	Cer	38	2	FALSE	56	Control_FADS1 - Control_EV	0.0123849	12.2721	0.057865	0.954669	0.985246	-6.76655
Cer(d18:2/20:0)	Cer	38	2	FALSE	56	IM_FADS1 - IM_EV	-0.982797	12.2721	-4.59185	0.000412901	0.00460543	-0.210991
Cer(d18:2/20:0)	Cer	38	2	FALSE	56	IM_FADS2 - IM_EV	-1.15322	12.2721	-5.38812	9.37516e-05	0.00171897	1.26562
Cer(d18:2/20:0)	Cer	38	2	FALSE	56	IM_FADS1 - Control_FADS1	-0.678586	12.2721	-3.17051	0.00676693	0.0347777	-2.98517
Cer(d18:2/20:0)	Cer	38	2	FALSE	56	IM_FADS2 - Control_FADS2	-0.65331	12.2721	-3.05241	0.00856094	0.0417256	-3.23642
Cer(d18:2/21:0)	Cer	39	2	FALSE	57	IM_EV - Control_EV	-0.400413	7.25742	-0.30773	0.762792	0.859067	-6.91427
Cer(d18:2/21:0)	Cer	39	2	FALSE	57	IM_FADS1 - Control_EV	-2.48835	7.25742	-1.91237	0.0763899	0.154917	-5.42381
Cer(d18:2/21:0)	Cer	39	2	FALSE	57	IM_FADS2 - Control_EV	-2.48544	7.25742	-1.91014	0.0766979	0.158874	-5.41909
Cer(d18:2/21:0)	Cer	39	2	FALSE	57	Control_FADS2 - Control_EV	0.12287	7.25742	0.0944297	0.926098	0.957464	-6.75926
Cer(d18:2/21:0)	Cer	39	2	FALSE	57	Control_FADS1 - Control_EV	-0.840233	7.25742	-0.645746	0.528828	0.789644	-6.55116
Cer(d18:2/21:0)	Cer	39	2	FALSE	57	IM_FADS1 - IM_EV	-2.08794	7.25742	-1.60464	0.130759	0.264253	-5.76986
Cer(d18:2/21:0)	Cer	39	2	FALSE	57	IM_FADS2 - IM_EV	-2.08502	7.25742	-1.60241	0.131255	0.285709	-5.80759
Cer(d18:2/21:0)	Cer	39	2	FALSE	57	IM_FADS1 - Control_FADS1	-1.64812	7.25742	-1.26663	0.22584	0.408987	-6.19761
Cer(d18:2/21:0)	Cer	39	2	FALSE	57	IM_FADS2 - Control_FADS2	-2.60831	7.25742	-2.00457	0.0646309	0.173546	-5.15091
Cer(d18:2/22:0)	Cer	40	2	FALSE	58	IM_EV - Control_EV	-0.198237	14.5807	-1.44197	0.171182	0.318223	-5.93555
Cer(d18:2/22:0)	Cer	40	2	FALSE	58	IM_FADS1 - Control_EV	-0.975974	14.5807	-7.09921	5.17448e-06	9.21758e-05	4.15969
Cer(d18:2/22:0)	Cer	40	2	FALSE	58	IM_FADS2 - Control_EV	-1.06299	14.5807	-7.73218	1.95795e-06	4.54245e-05	5.16044
Cer(d18:2/22:0)	Cer	40	2	FALSE	58	Control_FADS2 - Control_EV	-0.300105	14.5807	-2.18296	0.0464572	0.222688	-4.59926
Cer(d18:2/22:0)	Cer	40	2	FALSE	58	Control_FADS1 - Control_EV	-0.174782	14.5807	-1.27136	0.224199	0.500137	-5.96013
Cer(d18:2/22:0)	Cer	40	2	FALSE	58	IM_FADS1 - IM_EV	-0.777737	14.5807	-5.65724	5.78766e-05	0.00105757	1.78343
Cer(d18:2/22:0)	Cer	40	2	FALSE	58	IM_FADS2 - IM_EV	-0.864755	14.5807	-6.29021	1.93602e-05	0.000488213	2.87409
Cer(d18:2/22:0)	Cer	40	2	FALSE	58	IM_FADS1 - Control_FADS1	-0.801191	14.5807	-5.82785	4.28493e-05	0.000637245	2.10465
Cer(d18:2/22:0)	Cer	40	2	FALSE	58	IM_FADS2 - Control_FADS2	-0.762886	14.5807	-5.54922	7.01569e-05	0.000904244	1.58628
Cer(d18:2/23:0)	Cer	41	2	FALSE	59	IM_EV - Control_EV	-0.692608	12.2165	-4.68298	0.000347089	0.00319542	0.0141071
Cer(d18:2/23:0)	Cer	41	2	FALSE	59	IM_FADS1 - Control_EV	-1.02171	12.2165	-6.90814	7.01043e-06	0.000109893	3.84844
Cer(d18:2/23:0)	Cer	41	2	FALSE	59	IM_FADS2 - Control_EV	-1.30482	12.2165	-8.82236	4.12114e-07	1.40604e-05	6.75143
Cer(d18:2/23:0)	Cer	41	2	FALSE	59	Control_FADS2 - Control_EV	0.0154734	12.2165	0.104621	0.918152	0.956725	-6.75819
Cer(d18:2/23:0)	Cer	41	2	FALSE	59	Control_FADS1 - Control_EV	0.0447376	12.2165	0.302488	0.766703	0.913116	-6.72012
Cer(d18:2/23:0)	Cer	41	2	FALSE	59	IM_FADS1 - IM_EV	-0.329099	12.2165	-2.22516	0.0429174	0.119041	-4.77397
Cer(d18:2/23:0)	Cer	41	2	FALSE	59	IM_FADS2 - IM_EV	-0.61221	12.2165	-4.13938	0.000990606	0.00868688	-1.12381
Cer(d18:2/23:0)	Cer	41	2	FALSE	59	IM_FADS1 - Control_FADS1	-1.06644	12.2165	-7.21063	4.34453e-06	0.000136	4.43122
Cer(d18:2/23:0)	Cer	41	2	FALSE	59	IM_FADS2 - Control_FADS2	-1.32029	12.2165	-8.92698	3.57431e-07	1.59469e-05	6.94739
Cer(d18:2/24:0)	Cer	42	2	FALSE	60	IM_EV - Control_EV	-0.585727	16.4446	-3.35671	0.0046678	0.0227506	-2.58398
Cer(d18:2/24:0)	Cer	42	2	FALSE	60	IM_FADS1 - Control_EV	-0.756325	16.4446	-4.33438	0.000677665	0.00418134	-0.821405
Cer(d18:2/24:0)	Cer	42	2	FALSE	60	IM_FADS2 - Control_EV	-0.885273	16.4446	-5.07337	0.000166846	0.00144434	0.61042
Cer(d18:2/24:0)	Cer	42	2	FALSE	60	Control_FADS2 - Control_EV	-0.122782	16.4446	-0.703643	0.493127	0.797187	-6.50686
Cer(d18:2/24:0)	Cer	42	2	FALSE	60	Control_FADS1 - Control_EV	-0.133643	16.4446	-0.765889	0.45639	0.737343	-6.46464
Cer(d18:2/24:0)	Cer	42	2	FALSE	60	IM_FADS1 - IM_EV	-0.170598	16.4446	-0.97767	0.344736	0.50238	-6.53424
Cer(d18:2/24:0)	Cer	42	2	FALSE	60	IM_FADS2 - IM_EV	-0.299546	16.4446	-1.71665	0.107949	0.246898	-5.63923
Cer(d18:2/24:0)	Cer	42	2	FALSE	60	IM_FADS1 - Control_FADS1	-0.622682	16.4446	-3.56849	0.0030604	0.0188833	-2.20207
Cer(d18:2/24:0)	Cer	42	2	FALSE	60	IM_FADS2 - Control_FADS2	-0.762491	16.4446	-4.36972	0.000632852	0.00556142	-0.643746
Cer(d18:2/24:1)	Cer	42	3	FALSE	61	IM_EV - Control_EV	0.2135	16.83	1.99038	0.0663258	0.156378	-5.11355
Cer(d18:2/24:1)	Cer	42	3	FALSE	61	IM_FADS1 - Control_EV	0.0194334	16.83	0.18117	0.858816	0.908156	-7.13567
Cer(d18:2/24:1)	Cer	42	3	FALSE	61	IM_FADS2 - Control_EV	-0.0433921	16.83	-0.404529	0.691902	0.792806	-7.05799
Cer(d18:2/24:1)	Cer	42	3	FALSE	61	Control_FADS2 - Control_EV	-0.0178708	16.83	-0.166603	0.870052	0.941581	-6.74932
Cer(d18:2/24:1)	Cer	42	3	FALSE	61	Control_FADS1 - Control_EV	-0.0465866	16.83	-0.43431	0.670645	0.867721	-6.66929
Cer(d18:2/24:1)	Cer	42	3	FALSE	61	IM_FADS1 - IM_EV	-0.194066	16.83	-1.80921	0.0918127	0.205604	-5.46303
Cer(d18:2/24:1)	Cer	42	3	FALSE	61	IM_FADS2 - IM_EV	-0.256892	16.83	-2.39491	0.0310806	0.097442	-4.50635
Cer(d18:2/24:1)	Cer	42	3	FALSE	61	IM_FADS1 - Control_FADS1	0.06602	16.83	0.61548	0.548057	0.737582	-6.80576
Cer(d18:2/24:1)	Cer	42	3	FALSE	61	IM_FADS2 - Control_FADS2	-0.0255214	16.83	-0.237926	0.815365	0.890606	-6.99731
Cer(d18:2/26:0)	Cer	44	2	FALSE	62	IM_EV - Control_EV	-0.0227565	12.4944	-0.097743	0.923514	0.962302	-6.9593
Cer(d18:2/26:0)	Cer	44	2	FALSE	62	IM_FADS1 - Control_EV	-0.374724	12.4944	-1.6095	0.129691	0.223871	-5.88805
Cer(d18:2/26:0)	Cer	44	2	FALSE	62	IM_FADS2 - Control_EV	-0.323236	12.4944	-1.38835	0.186604	0.303166	-6.18347
Cer(d18:2/26:0)	Cer	44	2	FALSE	62	Control_FADS2 - Control_EV	-0.0826926	12.4944	-0.355178	0.72772	0.906954	-6.6976
Cer(d18:2/26:0)	Cer	44	2	FALSE	62	Control_FADS1 - Control_EV	-0.127534	12.4944	-0.547779	0.592422	0.832673	-6.61141
Cer(d18:2/26:0)	Cer	44	2	FALSE	62	IM_FADS1 - IM_EV	-0.351967	12.4944	-1.51176	0.152711	0.290988	-5.90086
Cer(d18:2/26:0)	Cer	44	2	FALSE	62	IM_FADS2 - IM_EV	-0.30048	12.4944	-1.29061	0.217629	0.379846	-6.22414
Cer(d18:2/26:0)	Cer	44	2	FALSE	62	IM_FADS1 - Control_FADS1	-0.24719	12.4944	-1.06172	0.306234	0.51039	-6.42847
Cer(d18:2/26:0)	Cer	44	2	FALSE	62	IM_FADS2 - Control_FADS2	-0.240544	12.4944	-1.03317	0.318942	0.508205	-6.48075
Cer(d19:1/16:0)	Cer	35	1	FALSE	63	IM_EV - Control_EV	0.295926	9.11973	0.492917	0.629669	0.765635	-6.8365
Cer(d19:1/16:0)	Cer	35	1	FALSE	63	IM_FADS1 - Control_EV	-1.06498	9.11973	-1.77392	0.0976948	0.183375	-5.64233
Cer(d19:1/16:0)	Cer	35	1	FALSE	63	IM_FADS2 - Control_EV	-0.397507	9.11973	-0.662119	0.518585	0.656723	-6.91483
Cer(d19:1/16:0)	Cer	35	1	FALSE	63	Control_FADS2 - Control_EV	0.288663	9.11973	0.48082	0.638029	0.858601	-6.6428
Cer(d19:1/16:0)	Cer	35	1	FALSE	63	Control_FADS1 - Control_EV	-0.474896	9.11973	-0.791023	0.442051	0.726316	-6.44482
Cer(d19:1/16:0)	Cer	35	1	FALSE	63	IM_FADS1 - IM_EV	-1.36091	9.11973	-2.26683	0.0396705	0.115045	-4.70094
Cer(d19:1/16:0)	Cer	35	1	FALSE	63	IM_FADS2 - IM_EV	-0.693434	9.11973	-1.15504	0.267301	0.441693	-6.38333
Cer(d19:1/16:0)	Cer	35	1	FALSE	63	IM_FADS1 - Control_FADS1	-0.590085	9.11973	-0.982892	0.342249	0.539413	-6.50811
Cer(d19:1/16:0)	Cer	35	1	FALSE	63	IM_FADS2 - Control_FADS2	-0.686171	9.11973	-1.14294	0.272125	0.448388	-6.36376
Cer(d19:1/18:0)	Cer	37	1	FALSE	64	IM_EV - Control_EV	-0.460733	10.3323	-1.74982	0.101899	0.214914	-5.49506
Cer(d19:1/18:0)	Cer	37	1	FALSE	64	IM_FADS1 - Control_EV	-0.71973	10.3323	-2.73347	0.0160938	0.0457568	-3.96723
Cer(d19:1/18:0)	Cer	37	1	FALSE	64	IM_FADS2 - Control_EV	-0.620171	10.3323	-2.35536	0.0335248	0.0863077	-4.65799
Cer(d19:1/18:0)	Cer	37	1	FALSE	64	Control_FADS2 - Control_EV	-0.0349329	10.3323	-0.132672	0.89633	0.952754	-6.75468
Cer(d19:1/18:0)	Cer	37	1	FALSE	64	Control_FADS1 - Control_EV	-0.499861	10.3323	-1.89843	0.0783283	0.275336	-5.07486
Cer(d19:1/18:0)	Cer	37	1	FALSE	64	IM_FADS1 - IM_EV	-0.258997	10.3323	-0.983648	0.341889	0.50238	-6.52841
Cer(d19:1/18:0)	Cer	37	1	FALSE	64	IM_FADS2 - IM_EV	-0.159438	10.3323	-0.605533	0.55446	0.708341	-6.86833
Cer(d19:1/18:0)	Cer	37	1	FALSE	64	IM_FADS1 - Control_FADS1	-0.219869	10.3323	-0.835042	0.417637	0.611691	-6.64286
Cer(d19:1/18:0)	Cer	37	1	FALSE	64	IM_FADS2 - Control_FADS2	-0.585238	10.3323	-2.22269	0.0431176	0.132319	-4.78003
Cer(d19:1/20:0)	Cer	39	1	FALSE	65	IM_EV - Control_EV	-0.503572	8.24552	-1.02902	0.320821	0.492265	-6.42259
Cer(d19:1/20:0)	Cer	39	1	FALSE	65	IM_FADS1 - Control_EV	-0.930048	8.24552	-1.90051	0.078037	0.157158	-5.44293
Cer(d19:1/20:0)	Cer	39	1	FALSE	65	IM_FADS2 - Control_EV	-0.294283	8.24552	-0.601353	0.557163	0.692604	-6.95456
Cer(d19:1/20:0)	Cer	39	1	FALSE	65	Control_FADS2 - Control_EV	-0.905335	8.24552	-1.85001	0.0854083	0.31418	-5.14726
Cer(d19:1/20:0)	Cer	39	1	FALSE	65	Control_FADS1 - Control_EV	-0.461933	8.24552	-0.943937	0.361118	0.657085	-6.31184
Cer(d19:1/20:0)	Cer	39	1	FALSE	65	IM_FADS1 - IM_EV	-0.426475	8.24552	-0.871481	0.398107	0.560442	-6.63254
Cer(d19:1/20:0)	Cer	39	1	FALSE	65	IM_FADS2 - IM_EV	0.209289	8.24552	0.427672	0.675358	0.786562	-6.96414
Cer(d19:1/20:0)	Cer	39	1	FALSE	65	IM_FADS1 - Control_FADS1	-0.468115	8.24552	-0.956569	0.354921	0.551627	-6.53352
Cer(d19:1/20:0)	Cer	39	1	FALSE	65	IM_FADS2 - Control_FADS2	0.611052	8.24552	1.24865	0.232154	0.401938	-6.24191
Cer(d19:1/22:0)	Cer	41	1	FALSE	66	IM_EV - Control_EV	-0.715246	10.5035	-4.74439	0.000308932	0.00299076	0.131695
Cer(d19:1/22:0)	Cer	41	1	FALSE	66	IM_FADS1 - Control_EV	-0.931396	10.5035	-6.17817	2.34067e-05	0.000271517	2.61251
Cer(d19:1/22:0)	Cer	41	1	FALSE	66	IM_FADS2 - Control_EV	-0.688009	10.5035	-4.56373	0.000435709	0.00315889	-0.366295
Cer(d19:1/22:0)	Cer	41	1	FALSE	66	Control_FADS2 - Control_EV	-0.557096	10.5035	-3.69534	0.00237811	0.0444937	-1.74704
Cer(d19:1/22:0)	Cer	41	1	FALSE	66	Control_FADS1 - Control_EV	-0.203715	10.5035	-1.35129	0.197915	0.466629	-5.86155
Cer(d19:1/22:0)	Cer	41	1	FALSE	66	IM_FADS1 - IM_EV	-0.21615	10.5035	-1.43377	0.173469	0.312459	-6.00649
Cer(d19:1/22:0)	Cer	41	1	FALSE	66	IM_FADS2 - IM_EV	0.0272365	10.5035	0.180666	0.859204	0.923437	-7.04342
Cer(d19:1/22:0)	Cer	41	1	FALSE	66	IM_FADS1 - Control_FADS1	-0.727681	10.5035	-4.82688	0.000264384	0.00283968	0.257347
Cer(d19:1/22:0)	Cer	41	1	FALSE	66	IM_FADS2 - Control_FADS2	-0.130914	10.5035	-0.868381	0.399745	0.589954	-6.63707
Cer(d19:1/23:0)	Cer	42	1	FALSE	67	IM_EV - Control_EV	-1.68859	8.1736	-2.16209	0.0483067	0.12508	-4.82462
Cer(d19:1/23:0)	Cer	42	1	FALSE	67	IM_FADS1 - Control_EV	-0.645103	8.1736	-0.825999	0.42258	0.54709	-6.79852
Cer(d19:1/23:0)	Cer	42	1	FALSE	67	IM_FADS2 - Control_EV	-1.27476	8.1736	-1.63223	0.124787	0.224504	-5.84665
Cer(d19:1/23:0)	Cer	42	1	FALSE	67	Control_FADS2 - Control_EV	0.393984	8.1736	0.504463	0.621738	0.849972	-6.6307
Cer(d19:1/23:0)	Cer	42	1	FALSE	67	Control_FADS1 - Control_EV	0.367899	8.1736	0.471063	0.64481	0.856543	-6.65196
Cer(d19:1/23:0)	Cer	42	1	FALSE	67	IM_FADS1 - IM_EV	1.04349	8.1736	1.3361	0.202711	0.346821	-6.13287
Cer(d19:1/23:0)	Cer	42	1	FALSE	67	IM_FADS2 - IM_EV	0.413827	8.1736	0.529869	0.604458	0.742275	-6.91296
Cer(d19:1/23:0)	Cer	42	1	FALSE	67	IM_FADS1 - Control_FADS1	-1.013	8.1736	-1.29706	0.215461	0.398416	-6.16053
Cer(d19:1/23:0)	Cer	42	1	FALSE	67	IM_FADS2 - Control_FADS2	-1.66875	8.1736	-2.13669	0.050651	0.148371	-4.92859
Cer(d19:1/24:0)	Cer	43	1	FALSE	68	IM_EV - Control_EV	-0.798998	13.1851	-4.52715	0.000467333	0.00398607	-0.285932
Cer(d19:1/24:0)	Cer	43	1	FALSE	68	IM_FADS1 - Control_EV	-0.525229	13.1851	-2.97597	0.00996551	0.0318547	-3.5022
Cer(d19:1/24:0)	Cer	43	1	FALSE	68	IM_FADS2 - Control_EV	-0.461119	13.1851	-2.61271	0.0203891	0.0591285	-4.18632
Cer(d19:1/24:0)	Cer	43	1	FALSE	68	Control_FADS2 - Control_EV	0.179498	13.1851	1.01704	0.326292	0.639255	-6.2367
Cer(d19:1/24:0)	Cer	43	1	FALSE	68	Control_FADS1 - Control_EV	0.0766325	13.1851	0.434202	0.670721	0.867721	-6.66934
Cer(d19:1/24:0)	Cer	43	1	FALSE	68	IM_FADS1 - IM_EV	0.273769	13.1851	1.55118	0.143039	0.278397	-5.84593
Cer(d19:1/24:0)	Cer	43	1	FALSE	68	IM_FADS2 - IM_EV	0.337879	13.1851	1.91443	0.0761074	0.190121	-5.33051
Cer(d19:1/24:0)	Cer	43	1	FALSE	68	IM_FADS1 - Control_FADS1	-0.601862	13.1851	-3.41017	0.00419571	0.0243351	-2.5146
Cer(d19:1/24:0)	Cer	43	1	FALSE	68	IM_FADS2 - Control_FADS2	-0.640617	13.1851	-3.62975	0.00270919	0.0177776	-2.10145
Cer(d19:1/24:1)	Cer	43	2	FALSE	69	IM_EV - Control_EV	-0.23339	12.4769	-1.53522	0.14689	0.285893	-5.80841
Cer(d19:1/24:1)	Cer	43	2	FALSE	69	IM_FADS1 - Control_EV	0.168846	12.4769	1.11066	0.285323	0.397642	-6.52385
Cer(d19:1/24:1)	Cer	43	2	FALSE	69	IM_FADS2 - Control_EV	0.243243	12.4769	1.60004	0.131781	0.23374	-5.8933
Cer(d19:1/24:1)	Cer	43	2	FALSE	69	Control_FADS2 - Control_EV	0.133178	12.4769	0.876037	0.395709	0.715699	-6.36918
Cer(d19:1/24:1)	Cer	43	2	FALSE	69	Control_FADS1 - Control_EV	0.11103	12.4769	0.730347	0.477155	0.754086	-6.49166
Cer(d19:1/24:1)	Cer	43	2	FALSE	69	IM_FADS1 - IM_EV	0.402236	12.4769	2.64588	0.0191099	0.0638802	-4.01132
Cer(d19:1/24:1)	Cer	43	2	FALSE	69	IM_FADS2 - IM_EV	0.476633	12.4769	3.13526	0.00725928	0.0311142	-3.10591
Cer(d19:1/24:1)	Cer	43	2	FALSE	69	IM_FADS1 - Control_FADS1	0.0578159	12.4769	0.380309	0.709392	0.853625	-6.92787
Cer(d19:1/24:1)	Cer	43	2	FALSE	69	IM_FADS2 - Control_FADS2	0.110065	12.4769	0.724001	0.480922	0.656317	-6.7539
Cer(d19:1/26:0)	Cer	45	1	FALSE	70	IM_EV - Control_EV	-0.964931	8.42167	-2.98106	0.00986526	0.0366785	-3.31662
Cer(d19:1/26:0)	Cer	45	1	FALSE	70	IM_FADS1 - Control_EV	-0.144707	8.42167	-0.447057	0.661634	0.762917	-7.04749
Cer(d19:1/26:0)	Cer	45	1	FALSE	70	IM_FADS2 - Control_EV	0.0184458	8.42167	0.0569866	0.955357	0.963664	-7.14285
Cer(d19:1/26:0)	Cer	45	1	FALSE	70	Control_FADS2 - Control_EV	0.0398405	8.42167	0.123083	0.903781	0.955792	-6.75597
Cer(d19:1/26:0)	Cer	45	1	FALSE	70	Control_FADS1 - Control_EV	-0.175867	8.42167	-0.543324	0.595404	0.832673	-6.61392
Cer(d19:1/26:0)	Cer	45	1	FALSE	70	IM_FADS1 - IM_EV	0.820224	8.42167	2.534	0.0237646	0.0753196	-4.2191
Cer(d19:1/26:0)	Cer	45	1	FALSE	70	IM_FADS2 - IM_EV	0.983377	8.42167	3.03805	0.00880906	0.0370236	-3.29528
Cer(d19:1/26:0)	Cer	45	1	FALSE	70	IM_FADS1 - Control_FADS1	0.0311605	8.42167	0.0962673	0.924665	0.964579	-6.99938
Cer(d19:1/26:0)	Cer	45	1	FALSE	70	IM_FADS2 - Control_FADS2	-0.0213946	8.42167	-0.0660966	0.94823	0.969971	-7.02501
Cer(d20:1/22:0)	Cer	42	1	FALSE	71	IM_EV - Control_EV	0.104246	10.5251	0.43866	0.667563	0.790177	-6.86292
Cer(d20:1/22:0)	Cer	42	1	FALSE	71	IM_FADS1 - Control_EV	-0.141579	10.5251	-0.595752	0.560796	0.67566	-6.96655
Cer(d20:1/22:0)	Cer	42	1	FALSE	71	IM_FADS2 - Control_EV	-0.0321649	10.5251	-0.135347	0.894253	0.929474	-7.13484
Cer(d20:1/22:0)	Cer	42	1	FALSE	71	Control_FADS2 - Control_EV	0.078672	10.5251	0.331046	0.745485	0.912197	-6.70628
Cer(d20:1/22:0)	Cer	42	1	FALSE	71	Control_FADS1 - Control_EV	0.0221446	10.5251	0.0931827	0.927071	0.981207	-6.76373
Cer(d20:1/22:0)	Cer	42	1	FALSE	71	IM_FADS1 - IM_EV	-0.245825	10.5251	-1.03441	0.318383	0.479642	-6.47768
Cer(d20:1/22:0)	Cer	42	1	FALSE	71	IM_FADS2 - IM_EV	-0.136411	10.5251	-0.574008	0.575018	0.718772	-6.88761
Cer(d20:1/22:0)	Cer	42	1	FALSE	71	IM_FADS1 - Control_FADS1	-0.163723	10.5251	-0.688935	0.502059	0.691673	-6.75637
Cer(d20:1/22:0)	Cer	42	1	FALSE	71	IM_FADS2 - Control_FADS2	-0.110837	10.5251	-0.466393	0.648068	0.793852	-6.91264
Cer(d20:1/23:0)	Cer	43	1	FALSE	72	IM_EV - Control_EV	-0.336318	8.61238	-0.990216	0.33878	0.513035	-6.46135
Cer(d20:1/23:0)	Cer	43	1	FALSE	72	IM_FADS1 - Control_EV	-0.764929	8.61238	-2.25217	0.0407856	0.0935006	-4.84958
Cer(d20:1/23:0)	Cer	43	1	FALSE	72	IM_FADS2 - Control_EV	-0.158377	8.61238	-0.466307	0.648128	0.759835	-7.02974
Cer(d20:1/23:0)	Cer	43	1	FALSE	72	Control_FADS2 - Control_EV	0.204361	8.61238	0.601697	0.55694	0.822951	-6.57508
Cer(d20:1/23:0)	Cer	43	1	FALSE	72	Control_FADS1 - Control_EV	0.296586	8.61238	0.873236	0.397182	0.688929	-6.37594
Cer(d20:1/23:0)	Cer	43	1	FALSE	72	IM_FADS1 - IM_EV	-0.428611	8.61238	-1.26195	0.227468	0.375874	-6.22417
Cer(d20:1/23:0)	Cer	43	1	FALSE	72	IM_FADS2 - IM_EV	0.177941	8.61238	0.523909	0.60849	0.742998	-6.91624
Cer(d20:1/23:0)	Cer	43	1	FALSE	72	IM_FADS1 - Control_FADS1	-1.06152	8.61238	-3.12541	0.00740316	0.0364706	-3.07319
Cer(d20:1/23:0)	Cer	43	1	FALSE	72	IM_FADS2 - Control_FADS2	-0.362738	8.61238	-1.068	0.303487	0.490314	-6.44471
Cer(d20:1/24:0)	Cer	44	1	FALSE	73	IM_EV - Control_EV	-0.636165	13.0672	-5.64779	5.88556e-05	0.000975321	1.81062
Cer(d20:1/24:0)	Cer	44	1	FALSE	73	IM_FADS1 - Control_EV	-0.583374	13.0672	-5.17912	0.00013727	0.00117083	0.802409
Cer(d20:1/24:0)	Cer	44	1	FALSE	73	IM_FADS2 - Control_EV	-0.535095	13.0672	-4.7505	0.000305381	0.00233054	-0.0052144
Cer(d20:1/24:0)	Cer	44	1	FALSE	73	Control_FADS2 - Control_EV	-0.038843	13.0672	-0.344843	0.735309	0.906954	-6.70139
Cer(d20:1/24:0)	Cer	44	1	FALSE	73	Control_FADS1 - Control_EV	0.0872042	13.0672	0.774187	0.451624	0.733939	-6.45816
Cer(d20:1/24:0)	Cer	44	1	FALSE	73	IM_FADS1 - IM_EV	0.0527915	13.0672	0.468676	0.646475	0.773059	-6.90971
Cer(d20:1/24:0)	Cer	44	1	FALSE	73	IM_FADS2 - IM_EV	0.101071	13.0672	0.897291	0.384649	0.552985	-6.64458
Cer(d20:1/24:0)	Cer	44	1	FALSE	73	IM_FADS1 - Control_FADS1	-0.670578	13.0672	-5.9533	3.44392e-05	0.000539857	2.32684
Cer(d20:1/24:0)	Cer	44	1	FALSE	73	IM_FADS2 - Control_FADS2	-0.496252	13.0672	-4.40566	0.0005904	0.00537786	-0.573702
Cer(d20:1/24:1)	Cer	44	2	FALSE	74	IM_EV - Control_EV	-0.232349	12.4792	-1.49162	0.15786	0.303175	-5.86858
Cer(d20:1/24:1)	Cer	44	2	FALSE	74	IM_FADS1 - Control_EV	0.351391	12.4792	2.25584	0.040504	0.0932234	-4.84313
Cer(d20:1/24:1)	Cer	44	2	FALSE	74	IM_FADS2 - Control_EV	0.37999	12.4792	2.43943	0.028532	0.0762606	-4.50601
Cer(d20:1/24:1)	Cer	44	2	FALSE	74	Control_FADS2 - Control_EV	0.384771	12.4792	2.47013	0.0268922	0.152429	-4.09203
Cer(d20:1/24:1)	Cer	44	2	FALSE	74	Control_FADS1 - Control_EV	0.326087	12.4792	2.09339	0.0548905	0.230699	-4.7555
Cer(d20:1/24:1)	Cer	44	2	FALSE	74	IM_FADS1 - IM_EV	0.58374	12.4792	3.74746	0.00214445	0.0136679	-1.86693
Cer(d20:1/24:1)	Cer	44	2	FALSE	74	IM_FADS2 - IM_EV	0.612339	12.4792	3.93105	0.00149145	0.0116897	-1.53484
Cer(d20:1/24:1)	Cer	44	2	FALSE	74	IM_FADS1 - Control_FADS1	0.0253043	12.4792	0.162447	0.873262	0.936215	-6.9903
Cer(d20:1/24:1)	Cer	44	2	FALSE	74	IM_FADS2 - Control_FADS2	-0.00478178	12.4792	-0.0306978	0.975941	0.989591	-7.02683
Cer(d20:1/26:0)	Cer	46	1	FALSE	75	IM_EV - Control_EV	0.495463	8.75937	1.56096	0.140721	0.275738	-5.77231
Cer(d20:1/26:0)	Cer	46	1	FALSE	75	IM_FADS1 - Control_EV	0.539476	8.75937	1.69963	0.111175	0.202007	-5.7553
Cer(d20:1/26:0)	Cer	46	1	FALSE	75	IM_FADS2 - Control_EV	0.125662	8.75937	0.3959	0.698112	0.794103	-7.06162
Cer(d20:1/26:0)	Cer	46	1	FALSE	75	Control_FADS2 - Control_EV	0.243665	8.75937	0.76767	0.455365	0.776091	-6.45894
Cer(d20:1/26:0)	Cer	46	1	FALSE	75	Control_FADS1 - Control_EV	0.543507	8.75937	1.71233	0.108761	0.344707	-5.36231
Cer(d20:1/26:0)	Cer	46	1	FALSE	75	IM_FADS1 - IM_EV	0.0440127	8.75937	0.138663	0.89168	0.937711	-7.0153
Cer(d20:1/26:0)	Cer	46	1	FALSE	75	IM_FADS2 - IM_EV	-0.369801	8.75937	-1.16506	0.263352	0.440185	-6.37205
Cer(d20:1/26:0)	Cer	46	1	FALSE	75	IM_FADS1 - Control_FADS1	-0.00403149	8.75937	-0.0127013	0.990044	0.991754	-7.00421
Cer(d20:1/26:0)	Cer	46	1	FALSE	75	IM_FADS2 - Control_FADS2	-0.118003	8.75937	-0.371769	0.715599	0.824207	-6.95425
HexCer(d16:1/18:0)	HexCer	34	1	FALSE	76	IM_EV - Control_EV	-0.205115	8.57685	-0.541824	0.59641	0.743909	-6.81015
HexCer(d16:1/18:0)	HexCer	34	1	FALSE	76	IM_FADS1 - Control_EV	0.382424	8.57685	1.0102	0.329446	0.447492	-6.62881
HexCer(d16:1/18:0)	HexCer	34	1	FALSE	76	IM_FADS2 - Control_EV	-0.15302	8.57685	-0.404212	0.692129	0.792806	-7.05812
HexCer(d16:1/18:0)	HexCer	34	1	FALSE	76	Control_FADS2 - Control_EV	1.03608	8.57685	2.73686	0.015987	0.114475	-3.59987
HexCer(d16:1/18:0)	HexCer	34	1	FALSE	76	Control_FADS1 - Control_EV	0.581327	8.57685	1.53561	0.146795	0.396884	-5.61712
HexCer(d16:1/18:0)	HexCer	34	1	FALSE	76	IM_FADS1 - IM_EV	0.587539	8.57685	1.55202	0.142839	0.278397	-5.84475
HexCer(d16:1/18:0)	HexCer	34	1	FALSE	76	IM_FADS2 - IM_EV	0.052095	8.57685	0.137612	0.892495	0.938195	-7.05069
HexCer(d16:1/18:0)	HexCer	34	1	FALSE	76	IM_FADS1 - Control_FADS1	-0.198903	8.57685	-0.525416	0.60747	0.786456	-6.85909
HexCer(d16:1/18:0)	HexCer	34	1	FALSE	76	IM_FADS2 - Control_FADS2	-1.1891	8.57685	-3.14107	0.00717573	0.0368312	-3.06377
HexCer(d16:1/20:0)	HexCer	36	1	FALSE	77	IM_EV - Control_EV	-1.97472	6.90772	-3.6085	0.00282617	0.0159152	-2.0877
HexCer(d16:1/20:0)	HexCer	36	1	FALSE	77	IM_FADS1 - Control_EV	-1.61614	6.90772	-2.95325	0.010425	0.0327711	-3.54618
HexCer(d16:1/20:0)	HexCer	36	1	FALSE	77	IM_FADS2 - Control_EV	-1.81504	6.90772	-3.31671	0.00505554	0.0206494	-2.82728
HexCer(d16:1/20:0)	HexCer	36	1	FALSE	77	Control_FADS2 - Control_EV	-1.98433	6.90772	-3.62605	0.00272922	0.0465572	-1.88273
HexCer(d16:1/20:0)	HexCer	36	1	FALSE	77	Control_FADS1 - Control_EV	-1.40106	6.90772	-2.56022	0.0225845	0.129693	-3.93169
HexCer(d16:1/20:0)	HexCer	36	1	FALSE	77	IM_FADS1 - IM_EV	0.35858	6.90772	0.65525	0.522868	0.663596	-6.80081
HexCer(d16:1/20:0)	HexCer	36	1	FALSE	77	IM_FADS2 - IM_EV	0.159681	6.90772	0.291793	0.7747	0.864088	-7.01562
HexCer(d16:1/20:0)	HexCer	36	1	FALSE	77	IM_FADS1 - Control_FADS1	-0.215082	6.90772	-0.39303	0.700183	0.848593	-6.9227
HexCer(d16:1/20:0)	HexCer	36	1	FALSE	77	IM_FADS2 - Control_FADS2	0.169285	6.90772	0.309343	0.761591	0.851104	-6.97666
HexCer(d16:1/22:0)	HexCer	38	1	FALSE	78	IM_EV - Control_EV	-0.669052	9.50348	-2.03553	0.0610685	0.147582	-5.03881
HexCer(d16:1/22:0)	HexCer	38	1	FALSE	78	IM_FADS1 - Control_EV	-1.13727	9.50348	-3.46003	0.00379864	0.0148866	-2.55183
HexCer(d16:1/22:0)	HexCer	38	1	FALSE	78	IM_FADS2 - Control_EV	-0.991167	9.50348	-3.01554	0.0092122	0.0316158	-3.41739
HexCer(d16:1/22:0)	HexCer	38	1	FALSE	78	Control_FADS2 - Control_EV	-0.391159	9.50348	-1.19006	0.2537	0.565922	-6.05122
HexCer(d16:1/22:0)	HexCer	38	1	FALSE	78	Control_FADS1 - Control_EV	-0.102384	9.50348	-0.311495	0.759989	0.912583	-6.71721
HexCer(d16:1/22:0)	HexCer	38	1	FALSE	78	IM_FADS1 - IM_EV	-0.468214	9.50348	-1.4245	0.176087	0.316194	-6.01878
HexCer(d16:1/22:0)	HexCer	38	1	FALSE	78	IM_FADS2 - IM_EV	-0.322115	9.50348	-0.980006	0.343622	0.514989	-6.56693
HexCer(d16:1/22:0)	HexCer	38	1	FALSE	78	IM_FADS1 - Control_FADS1	-1.03488	9.50348	-3.14853	0.00706982	0.0356565	-3.02808
HexCer(d16:1/22:0)	HexCer	38	1	FALSE	78	IM_FADS2 - Control_FADS2	-0.600008	9.50348	-1.82547	0.0892103	0.211192	-5.43941
HexCer(d16:1/24:0)	HexCer	40	1	FALSE	79	IM_EV - Control_EV	-0.246598	8.62433	-0.37215	0.715322	0.826468	-6.89121
HexCer(d16:1/24:0)	HexCer	40	1	FALSE	79	IM_FADS1 - Control_EV	-0.0944824	8.62433	-0.142587	0.888637	0.920374	-7.1423
HexCer(d16:1/24:0)	HexCer	40	1	FALSE	79	IM_FADS2 - Control_EV	-0.61035	8.62433	-0.921101	0.37251	0.513197	-6.70618
HexCer(d16:1/24:0)	HexCer	40	1	FALSE	79	Control_FADS2 - Control_EV	0.652195	8.62433	0.984251	0.341603	0.659688	-6.26904
HexCer(d16:1/24:0)	HexCer	40	1	FALSE	79	Control_FADS1 - Control_EV	0.582509	8.62433	0.879085	0.39411	0.688929	-6.3708
HexCer(d16:1/24:0)	HexCer	40	1	FALSE	79	IM_FADS1 - IM_EV	0.152116	8.62433	0.229563	0.821732	0.901533	-6.99756
HexCer(d16:1/24:0)	HexCer	40	1	FALSE	79	IM_FADS2 - IM_EV	-0.363752	8.62433	-0.548951	0.591638	0.734797	-6.90224
HexCer(d16:1/24:0)	HexCer	40	1	FALSE	79	IM_FADS1 - Control_FADS1	-0.676992	8.62433	-1.02167	0.32417	0.527371	-6.46959
HexCer(d16:1/24:0)	HexCer	40	1	FALSE	79	IM_FADS2 - Control_FADS2	-1.26255	8.62433	-1.90535	0.0773606	0.193436	-5.31268
HexCer(d18:1/16:0)	HexCer	34	1	FALSE	80	IM_EV - Control_EV	0.0734094	19.6408	0.508274	0.619131	0.757586	-6.82849
HexCer(d18:1/16:0)	HexCer	34	1	FALSE	80	IM_FADS1 - Control_EV	0.096157	19.6408	0.665775	0.516314	0.639246	-6.92083
HexCer(d18:1/16:0)	HexCer	34	1	FALSE	80	IM_FADS2 - Control_EV	0.0847246	19.6408	0.586618	0.566746	0.692604	-6.96364
HexCer(d18:1/16:0)	HexCer	34	1	FALSE	80	Control_FADS2 - Control_EV	0.11425	19.6408	0.791046	0.442039	0.763043	-6.44049
HexCer(d18:1/16:0)	HexCer	34	1	FALSE	80	Control_FADS1 - Control_EV	0.138696	19.6408	0.96031	0.3531	0.657085	-6.29637
HexCer(d18:1/16:0)	HexCer	34	1	FALSE	80	IM_FADS1 - IM_EV	0.0227476	19.6408	0.1575	0.877087	0.933413	-7.01234
HexCer(d18:1/16:0)	HexCer	34	1	FALSE	80	IM_FADS2 - IM_EV	0.0113152	19.6408	0.0783443	0.938657	0.970104	-7.05749
HexCer(d18:1/16:0)	HexCer	34	1	FALSE	80	IM_FADS1 - Control_FADS1	-0.0425394	19.6408	-0.294536	0.772646	0.894481	-6.95836
HexCer(d18:1/16:0)	HexCer	34	1	FALSE	80	IM_FADS2 - Control_FADS2	-0.0295251	19.6408	-0.204427	0.840945	0.911679	-7.00516
HexCer(d18:1/18:0)	HexCer	36	1	FALSE	81	IM_EV - Control_EV	-0.00412911	16.8804	-0.0325669	0.974477	0.982951	-6.9638
HexCer(d18:1/18:0)	HexCer	36	1	FALSE	81	IM_FADS1 - Control_EV	-0.103786	16.8804	-0.818578	0.426664	0.551147	-6.80472
HexCer(d18:1/18:0)	HexCer	36	1	FALSE	81	IM_FADS2 - Control_EV	-0.167593	16.8804	-1.32183	0.207298	0.325835	-6.26829
HexCer(d18:1/18:0)	HexCer	36	1	FALSE	81	Control_FADS2 - Control_EV	-0.116687	16.8804	-0.920327	0.372901	0.692543	-6.32944
HexCer(d18:1/18:0)	HexCer	36	1	FALSE	81	Control_FADS1 - Control_EV	-0.0839141	16.8804	-0.661843	0.518757	0.782147	-6.54036
HexCer(d18:1/18:0)	HexCer	36	1	FALSE	81	IM_FADS1 - IM_EV	-0.0996573	16.8804	-0.786011	0.444887	0.597303	-6.70428
HexCer(d18:1/18:0)	HexCer	36	1	FALSE	81	IM_FADS2 - IM_EV	-0.163464	16.8804	-1.28926	0.218084	0.379846	-6.22579
HexCer(d18:1/18:0)	HexCer	36	1	FALSE	81	IM_FADS1 - Control_FADS1	-0.0198723	16.8804	-0.156736	0.877678	0.939213	-6.99126
HexCer(d18:1/18:0)	HexCer	36	1	FALSE	81	IM_FADS2 - Control_FADS2	-0.050906	16.8804	-0.401503	0.694077	0.811845	-6.94216
HexCer(d18:1/20:0)	HexCer	38	1	FALSE	82	IM_EV - Control_EV	-0.0411023	15.898	-0.220555	0.828605	0.898301	-6.93859
HexCer(d18:1/20:0)	HexCer	38	1	FALSE	82	IM_FADS1 - Control_EV	-0.223815	15.898	-1.20099	0.249568	0.363692	-6.42239
HexCer(d18:1/20:0)	HexCer	38	1	FALSE	82	IM_FADS2 - Control_EV	-0.317238	15.898	-1.7023	0.110664	0.206382	-5.74292
HexCer(d18:1/20:0)	HexCer	38	1	FALSE	82	Control_FADS2 - Control_EV	-0.217255	15.898	-1.16579	0.263067	0.575671	-6.0787
HexCer(d18:1/20:0)	HexCer	38	1	FALSE	82	Control_FADS1 - Control_EV	-0.144543	15.898	-0.775619	0.450805	0.733939	-6.45703
HexCer(d18:1/20:0)	HexCer	38	1	FALSE	82	IM_FADS1 - IM_EV	-0.182713	15.898	-0.980436	0.343417	0.50238	-6.53155
HexCer(d18:1/20:0)	HexCer	38	1	FALSE	82	IM_FADS2 - IM_EV	-0.276135	15.898	-1.48174	0.160439	0.319775	-5.97661
HexCer(d18:1/20:0)	HexCer	38	1	FALSE	82	IM_FADS1 - Control_FADS1	-0.0792716	15.898	-0.425372	0.676995	0.836019	-6.9088
HexCer(d18:1/20:0)	HexCer	38	1	FALSE	82	IM_FADS2 - Control_FADS2	-0.0999826	15.898	-0.536507	0.599983	0.754859	-6.87594
HexCer(d18:1/22:0)	HexCer	40	1	FALSE	83	IM_EV - Control_EV	-0.00934915	18.068	-0.074298	0.941818	0.973716	-6.96144
HexCer(d18:1/22:0)	HexCer	40	1	FALSE	83	IM_FADS1 - Control_EV	-0.407227	18.068	-3.23625	0.00593563	0.0215167	-2.99372
HexCer(d18:1/22:0)	HexCer	40	1	FALSE	83	IM_FADS2 - Control_EV	-0.472377	18.068	-3.75399	0.00211685	0.0104471	-1.96077
HexCer(d18:1/22:0)	HexCer	40	1	FALSE	83	Control_FADS2 - Control_EV	-0.23905	18.068	-1.89974	0.0781447	0.305453	-5.06865
HexCer(d18:1/22:0)	HexCer	40	1	FALSE	83	Control_FADS1 - Control_EV	-0.234459	18.068	-1.86325	0.0834165	0.284045	-5.13057
HexCer(d18:1/22:0)	HexCer	40	1	FALSE	83	IM_FADS1 - IM_EV	-0.397878	18.068	-3.16195	0.00688329	0.0304756	-3.02131
HexCer(d18:1/22:0)	HexCer	40	1	FALSE	83	IM_FADS2 - IM_EV	-0.463027	18.068	-3.67969	0.0024532	0.0169387	-2.03246
HexCer(d18:1/22:0)	HexCer	40	1	FALSE	83	IM_FADS1 - Control_FADS1	-0.172768	18.068	-1.373	0.191225	0.370703	-6.06505
HexCer(d18:1/22:0)	HexCer	40	1	FALSE	83	IM_FADS2 - Control_FADS2	-0.233327	18.068	-1.85425	0.0847649	0.204849	-5.39412
HexCer(d18:1/24:0)	HexCer	42	1	FALSE	84	IM_EV - Control_EV	-0.427584	19.1272	-1.81848	0.0903213	0.198454	-5.38921
HexCer(d18:1/24:0)	HexCer	42	1	FALSE	84	IM_FADS1 - Control_EV	-0.413604	19.1272	-1.75903	0.100275	0.187008	-5.66522
HexCer(d18:1/24:0)	HexCer	42	1	FALSE	84	IM_FADS2 - Control_EV	-0.49417	19.1272	-2.10166	0.054056	0.123435	-5.10169
HexCer(d18:1/24:0)	HexCer	42	1	FALSE	84	Control_FADS2 - Control_EV	-0.101658	19.1272	-0.432342	0.672041	0.889762	-6.66585
HexCer(d18:1/24:0)	HexCer	42	1	FALSE	84	Control_FADS1 - Control_EV	-0.0920038	19.1272	-0.391285	0.701444	0.882511	-6.68784
HexCer(d18:1/24:0)	HexCer	42	1	FALSE	84	IM_FADS1 - IM_EV	0.0139791	19.1272	0.0594521	0.953428	0.981619	-7.02364
HexCer(d18:1/24:0)	HexCer	42	1	FALSE	84	IM_FADS2 - IM_EV	-0.0665862	19.1272	-0.283186	0.781155	0.866291	-7.01824
HexCer(d18:1/24:0)	HexCer	42	1	FALSE	84	IM_FADS1 - Control_FADS1	-0.321601	19.1272	-1.36774	0.192827	0.370703	-6.07179
HexCer(d18:1/24:0)	HexCer	42	1	FALSE	84	IM_FADS2 - Control_FADS2	-0.392512	19.1272	-1.66932	0.117126	0.25254	-5.67725
HexCer(d18:1/24:1)	HexCer	42	2	FALSE	85	IM_EV - Control_EV	0.21685	19.2047	1.62255	0.126854	0.255538	-5.68424
HexCer(d18:1/24:1)	HexCer	42	2	FALSE	85	IM_FADS1 - Control_EV	0.517749	19.2047	3.874	0.00166926	0.00793582	-1.73035
HexCer(d18:1/24:1)	HexCer	42	2	FALSE	85	IM_FADS2 - Control_EV	0.425798	19.2047	3.18598	0.00656139	0.0247117	-3.08451
HexCer(d18:1/24:1)	HexCer	42	2	FALSE	85	Control_FADS2 - Control_EV	0.0459507	19.2047	0.34382	0.736062	0.906954	-6.70176
HexCer(d18:1/24:1)	HexCer	42	2	FALSE	85	Control_FADS1 - Control_EV	0.0700737	19.2047	0.524318	0.608213	0.83691	-6.62443
HexCer(d18:1/24:1)	HexCer	42	2	FALSE	85	IM_FADS1 - IM_EV	0.300899	19.2047	2.25144	0.0408419	0.117033	-4.72799
HexCer(d18:1/24:1)	HexCer	42	2	FALSE	85	IM_FADS2 - IM_EV	0.208948	19.2047	1.56343	0.140143	0.298834	-5.86321
HexCer(d18:1/24:1)	HexCer	42	2	FALSE	85	IM_FADS1 - Control_FADS1	0.447676	19.2047	3.34968	0.00473375	0.0263998	-2.63373
HexCer(d18:1/24:1)	HexCer	42	2	FALSE	85	IM_FADS2 - Control_FADS2	0.379847	19.2047	2.84216	0.0129902	0.0562261	-3.64169
HexCer(d18:2/18:0)	HexCer	36	2	FALSE	86	IM_EV - Control_EV	-0.413272	10.7664	-1.00819	0.330375	0.505586	-6.44356
HexCer(d18:2/18:0)	HexCer	36	2	FALSE	86	IM_FADS1 - Control_EV	-0.198912	10.7664	-0.485252	0.63496	0.741503	-7.02882
HexCer(d18:2/18:0)	HexCer	36	2	FALSE	86	IM_FADS2 - Control_EV	-0.0924432	10.7664	-0.225519	0.824816	0.885914	-7.11756
HexCer(d18:2/18:0)	HexCer	36	2	FALSE	86	Control_FADS2 - Control_EV	0.172497	10.7664	0.420812	0.680244	0.889762	-6.67098
HexCer(d18:2/18:0)	HexCer	36	2	FALSE	86	Control_FADS1 - Control_EV	0.415568	10.7664	1.01379	0.327786	0.630131	-6.24422
HexCer(d18:2/18:0)	HexCer	36	2	FALSE	86	IM_FADS1 - IM_EV	0.21436	10.7664	0.522939	0.609148	0.739796	-6.88161
HexCer(d18:2/18:0)	HexCer	36	2	FALSE	86	IM_FADS2 - IM_EV	0.320828	10.7664	0.782673	0.446783	0.616986	-6.74201
HexCer(d18:2/18:0)	HexCer	36	2	FALSE	86	IM_FADS1 - Control_FADS1	-0.61448	10.7664	-1.49905	0.155945	0.318478	-5.89754
HexCer(d18:2/18:0)	HexCer	36	2	FALSE	86	IM_FADS2 - Control_FADS2	-0.26494	10.7664	-0.646331	0.528459	0.70213	-6.80861
HexCer(d18:2/20:0)	HexCer	38	2	FALSE	87	IM_EV - Control_EV	-0.853721	9.42457	-2.86156	0.0125015	0.044005	-3.54614
HexCer(d18:2/20:0)	HexCer	38	2	FALSE	87	IM_FADS1 - Control_EV	-0.43204	9.42457	-1.44814	0.169477	0.26857	-6.11298
HexCer(d18:2/20:0)	HexCer	38	2	FALSE	87	IM_FADS2 - Control_EV	-0.395891	9.42457	-1.32697	0.205634	0.32498	-6.26184
HexCer(d18:2/20:0)	HexCer	38	2	FALSE	87	Control_FADS2 - Control_EV	-0.47528	9.42457	-1.59307	0.133337	0.396593	-5.53215
HexCer(d18:2/20:0)	HexCer	38	2	FALSE	87	Control_FADS1 - Control_EV	-0.19798	9.42457	-0.663604	0.517662	0.782147	-6.53917
HexCer(d18:2/20:0)	HexCer	38	2	FALSE	87	IM_FADS1 - IM_EV	0.421681	9.42457	1.41342	0.179258	0.318925	-6.03338
HexCer(d18:2/20:0)	HexCer	38	2	FALSE	87	IM_FADS2 - IM_EV	0.45783	9.42457	1.53458	0.147045	0.30621	-5.90375
HexCer(d18:2/20:0)	HexCer	38	2	FALSE	87	IM_FADS1 - Control_FADS1	-0.23406	9.42457	-0.784537	0.445724	0.635184	-6.68436
HexCer(d18:2/20:0)	HexCer	38	2	FALSE	87	IM_FADS2 - Control_FADS2	0.0793884	9.42457	0.266099	0.79402	0.878877	-6.9898
HexCer(d18:2/22:0)	HexCer	40	2	FALSE	88	IM_EV - Control_EV	-0.431842	12.3086	-1.89116	0.079356	0.179091	-5.27444
HexCer(d18:2/22:0)	HexCer	40	2	FALSE	88	IM_FADS1 - Control_EV	-0.700069	12.3086	-3.06581	0.00833576	0.0278721	-3.32757
HexCer(d18:2/22:0)	HexCer	40	2	FALSE	88	IM_FADS2 - Control_EV	-0.926033	12.3086	-4.05537	0.00116784	0.00664067	-1.36342
HexCer(d18:2/22:0)	HexCer	40	2	FALSE	88	Control_FADS2 - Control_EV	-0.320155	12.3086	-1.40205	0.182558	0.460936	-5.79232
HexCer(d18:2/22:0)	HexCer	40	2	FALSE	88	Control_FADS1 - Control_EV	-0.327115	12.3086	-1.43253	0.173817	0.438322	-5.75666
HexCer(d18:2/22:0)	HexCer	40	2	FALSE	88	IM_FADS1 - IM_EV	-0.268227	12.3086	-1.17465	0.259619	0.417117	-6.32634
HexCer(d18:2/22:0)	HexCer	40	2	FALSE	88	IM_FADS2 - IM_EV	-0.494191	12.3086	-2.16421	0.0481164	0.137871	-4.91353
HexCer(d18:2/22:0)	HexCer	40	2	FALSE	88	IM_FADS1 - Control_FADS1	-0.372954	12.3086	-1.63328	0.124564	0.281117	-5.70765
HexCer(d18:2/22:0)	HexCer	40	2	FALSE	88	IM_FADS2 - Control_FADS2	-0.605877	12.3086	-2.65331	0.0188339	0.0709328	-3.99911
HexCer(d18:2/24:0)	HexCer	42	2	FALSE	89	IM_EV - Control_EV	-0.342989	13.7446	-2.65878	0.0186333	0.059381	-3.9298
HexCer(d18:2/24:0)	HexCer	42	2	FALSE	89	IM_FADS1 - Control_EV	-0.484945	13.7446	-3.7592	0.00209508	0.00913645	-1.95818
HexCer(d18:2/24:0)	HexCer	42	2	FALSE	89	IM_FADS2 - Control_EV	-0.525447	13.7446	-4.07316	0.00112777	0.00652274	-1.32825
HexCer(d18:2/24:0)	HexCer	42	2	FALSE	89	Control_FADS2 - Control_EV	-0.192912	13.7446	-1.49541	0.156879	0.435358	-5.66816
HexCer(d18:2/24:0)	HexCer	42	2	FALSE	89	Control_FADS1 - Control_EV	-0.154708	13.7446	-1.19926	0.250217	0.543543	-6.04495
HexCer(d18:2/24:0)	HexCer	42	2	FALSE	89	IM_FADS1 - IM_EV	-0.141956	13.7446	-1.10042	0.289606	0.446514	-6.40846
HexCer(d18:2/24:0)	HexCer	42	2	FALSE	89	IM_FADS2 - IM_EV	-0.182458	13.7446	-1.41438	0.178981	0.34488	-6.06679
HexCer(d18:2/24:0)	HexCer	42	2	FALSE	89	IM_FADS1 - Control_FADS1	-0.330238	13.7446	-2.55994	0.0225969	0.082429	-4.15117
HexCer(d18:2/24:0)	HexCer	42	2	FALSE	89	IM_FADS2 - Control_FADS2	-0.332535	13.7446	-2.57775	0.0218273	0.0781471	-4.13995
Hex2Cer(d16:1/16:0)	Hex2Cer	32	1	FALSE	90	IM_EV - Control_EV	-0.0976929	11.1334	-0.392932	0.700254	0.815557	-6.88286
Hex2Cer(d16:1/16:0)	Hex2Cer	32	1	FALSE	90	IM_FADS1 - Control_EV	0.0738983	11.1334	0.297228	0.770632	0.84123	-7.10624
Hex2Cer(d16:1/16:0)	Hex2Cer	32	1	FALSE	90	IM_FADS2 - Control_EV	-0.0465838	11.1334	-0.187366	0.854047	0.902272	-7.12592
Hex2Cer(d16:1/16:0)	Hex2Cer	32	1	FALSE	90	Control_FADS2 - Control_EV	-0.124752	11.1334	-0.501769	0.623584	0.849972	-6.6321
Hex2Cer(d16:1/16:0)	Hex2Cer	32	1	FALSE	90	Control_FADS1 - Control_EV	-0.166535	11.1334	-0.669825	0.513804	0.782147	-6.53492
Hex2Cer(d16:1/16:0)	Hex2Cer	32	1	FALSE	90	IM_FADS1 - IM_EV	0.171591	11.1334	0.69016	0.501311	0.649257	-6.77663
Hex2Cer(d16:1/16:0)	Hex2Cer	32	1	FALSE	90	IM_FADS2 - IM_EV	0.0511091	11.1334	0.205567	0.840072	0.914346	-7.03832
Hex2Cer(d16:1/16:0)	Hex2Cer	32	1	FALSE	90	IM_FADS1 - Control_FADS1	0.240434	11.1334	0.967053	0.349835	0.54839	-6.52347
Hex2Cer(d16:1/16:0)	Hex2Cer	32	1	FALSE	90	IM_FADS2 - Control_FADS2	0.0781686	11.1334	0.314403	0.757825	0.851104	-6.97499
Hex2Cer(d16:1/24:1)	Hex2Cer	40	2	FALSE	91	IM_EV - Control_EV	-0.0783059	11.5141	-0.319156	0.754294	0.858421	-6.91049
Hex2Cer(d16:1/24:1)	Hex2Cer	40	2	FALSE	91	IM_FADS1 - Control_EV	0.0318571	11.5141	0.129842	0.898528	0.928959	-7.14415
Hex2Cer(d16:1/24:1)	Hex2Cer	40	2	FALSE	91	IM_FADS2 - Control_EV	0.218471	11.5141	0.890435	0.388194	0.521925	-6.73411
Hex2Cer(d16:1/24:1)	Hex2Cer	40	2	FALSE	91	Control_FADS2 - Control_EV	0.128525	11.5141	0.523836	0.60854	0.844959	-6.62036
Hex2Cer(d16:1/24:1)	Hex2Cer	40	2	FALSE	91	Control_FADS1 - Control_EV	0.348037	11.5141	1.41852	0.177793	0.439107	-5.77509
Hex2Cer(d16:1/24:1)	Hex2Cer	40	2	FALSE	91	IM_FADS1 - IM_EV	0.110163	11.5141	0.448998	0.660266	0.78451	-6.91916
Hex2Cer(d16:1/24:1)	Hex2Cer	40	2	FALSE	91	IM_FADS2 - IM_EV	0.296777	11.5141	1.20959	0.246353	0.412962	-6.32098
Hex2Cer(d16:1/24:1)	Hex2Cer	40	2	FALSE	91	IM_FADS1 - Control_FADS1	-0.31618	11.5141	-1.28867	0.218283	0.400145	-6.17083
Hex2Cer(d16:1/24:1)	Hex2Cer	40	2	FALSE	91	IM_FADS2 - Control_FADS2	0.0899462	11.5141	0.366599	0.719368	0.826205	-6.95626
Hex2Cer(d18:1/16:0)	Hex2Cer	34	1	FALSE	92	IM_EV - Control_EV	0.270456	21.4212	1.90517	0.0773862	0.175328	-5.25202
Hex2Cer(d18:1/16:0)	Hex2Cer	34	1	FALSE	92	IM_FADS1 - Control_EV	0.316718	21.4212	2.23105	0.0424436	0.0957871	-4.88665
Hex2Cer(d18:1/16:0)	Hex2Cer	34	1	FALSE	92	IM_FADS2 - Control_EV	0.285968	21.4212	2.01444	0.063475	0.140517	-5.24831
Hex2Cer(d18:1/16:0)	Hex2Cer	34	1	FALSE	92	Control_FADS2 - Control_EV	-0.00190627	21.4212	-0.0134283	0.989475	0.99075	-6.76388
Hex2Cer(d18:1/16:0)	Hex2Cer	34	1	FALSE	92	Control_FADS1 - Control_EV	-0.0122582	21.4212	-0.0863501	0.932404	0.981478	-6.76438
Hex2Cer(d18:1/16:0)	Hex2Cer	34	1	FALSE	92	IM_FADS1 - IM_EV	0.0462621	21.4212	0.325883	0.749305	0.853825	-6.9693
Hex2Cer(d18:1/16:0)	Hex2Cer	34	1	FALSE	92	IM_FADS2 - IM_EV	0.015512	21.4212	0.109271	0.91453	0.952293	-7.05441
Hex2Cer(d18:1/16:0)	Hex2Cer	34	1	FALSE	92	IM_FADS1 - Control_FADS1	0.328976	21.4212	2.3174	0.0360408	0.1181	-4.59124
Hex2Cer(d18:1/16:0)	Hex2Cer	34	1	FALSE	92	IM_FADS2 - Control_FADS2	0.287874	21.4212	2.02787	0.061933	0.168644	-5.11225
Hex2Cer(d18:1/18:0)	Hex2Cer	36	1	FALSE	93	IM_EV - Control_EV	0.274933	19.3652	3.11785	0.00751538	0.030482	-3.05146
Hex2Cer(d18:1/18:0)	Hex2Cer	36	1	FALSE	93	IM_FADS1 - Control_EV	0.390659	19.3652	4.43022	0.000563071	0.00358881	-0.633791
Hex2Cer(d18:1/18:0)	Hex2Cer	36	1	FALSE	93	IM_FADS2 - Control_EV	0.369107	19.3652	4.18581	0.000904686	0.00546581	-1.10594
Hex2Cer(d18:1/18:0)	Hex2Cer	36	1	FALSE	93	Control_FADS2 - Control_EV	0.0864412	19.3652	0.980277	0.343493	0.659688	-6.2729
Hex2Cer(d18:1/18:0)	Hex2Cer	36	1	FALSE	93	Control_FADS1 - Control_EV	0.112228	19.3652	1.27271	0.223736	0.500137	-5.95851
Hex2Cer(d18:1/18:0)	Hex2Cer	36	1	FALSE	93	IM_FADS1 - IM_EV	0.115725	19.3652	1.31237	0.210386	0.355886	-6.16253
Hex2Cer(d18:1/18:0)	Hex2Cer	36	1	FALSE	93	IM_FADS2 - IM_EV	0.0941732	19.3652	1.06796	0.303506	0.474765	-6.47786
Hex2Cer(d18:1/18:0)	Hex2Cer	36	1	FALSE	93	IM_FADS1 - Control_FADS1	0.278431	19.3652	3.15752	0.00694437	0.035331	-3.01054
Hex2Cer(d18:1/18:0)	Hex2Cer	36	1	FALSE	93	IM_FADS2 - Control_FADS2	0.282665	19.3652	3.20554	0.00631049	0.0335788	-2.9377
Hex2Cer(d18:1/20:0)	Hex2Cer	38	1	FALSE	94	IM_EV - Control_EV	0.391091	17.7291	3.45434	0.00384198	0.0195469	-2.39183
Hex2Cer(d18:1/20:0)	Hex2Cer	38	1	FALSE	94	IM_FADS1 - Control_EV	0.204789	17.7291	1.80881	0.0918773	0.177629	-5.58821
Hex2Cer(d18:1/20:0)	Hex2Cer	38	1	FALSE	94	IM_FADS2 - Control_EV	0.184511	17.7291	1.62971	0.125322	0.224504	-5.85032
Hex2Cer(d18:1/20:0)	Hex2Cer	38	1	FALSE	94	Control_FADS2 - Control_EV	-0.116441	17.7291	-1.02847	0.321073	0.633408	-6.2252
Hex2Cer(d18:1/20:0)	Hex2Cer	38	1	FALSE	94	Control_FADS1 - Control_EV	-0.105533	17.7291	-0.932129	0.366978	0.65897	-6.32285
Hex2Cer(d18:1/20:0)	Hex2Cer	38	1	FALSE	94	IM_FADS1 - IM_EV	-0.186302	17.7291	-1.64553	0.121991	0.252344	-5.71049
Hex2Cer(d18:1/20:0)	Hex2Cer	38	1	FALSE	94	IM_FADS2 - IM_EV	-0.20658	17.7291	-1.82463	0.0893433	0.217727	-5.47326
Hex2Cer(d18:1/20:0)	Hex2Cer	38	1	FALSE	94	IM_FADS1 - Control_FADS1	0.310322	17.7291	2.74094	0.0158592	0.0647769	-3.81259
Hex2Cer(d18:1/20:0)	Hex2Cer	38	1	FALSE	94	IM_FADS2 - Control_FADS2	0.300952	17.7291	2.65818	0.0186555	0.0709328	-3.99
Hex2Cer(d18:1/22:0)	Hex2Cer	40	1	FALSE	95	IM_EV - Control_EV	0.110198	19.5844	1.24232	0.234411	0.390685	-6.18735
Hex2Cer(d18:1/22:0)	Hex2Cer	40	1	FALSE	95	IM_FADS1 - Control_EV	-0.169108	19.5844	-1.90645	0.0772082	0.156031	-5.43337
Hex2Cer(d18:1/22:0)	Hex2Cer	40	1	FALSE	95	IM_FADS2 - Control_EV	-0.1867	19.5844	-2.10478	0.0537444	0.123297	-5.09638
Hex2Cer(d18:1/22:0)	Hex2Cer	40	1	FALSE	95	Control_FADS2 - Control_EV	-0.135295	19.5844	-1.52526	0.149337	0.429733	-5.62724
Hex2Cer(d18:1/22:0)	Hex2Cer	40	1	FALSE	95	Control_FADS1 - Control_EV	-0.169475	19.5844	-1.91059	0.0766362	0.274781	-5.05546
Hex2Cer(d18:1/22:0)	Hex2Cer	40	1	FALSE	95	IM_FADS1 - IM_EV	-0.279305	19.5844	-3.14877	0.00706648	0.0305697	-3.04706
Hex2Cer(d18:1/22:0)	Hex2Cer	40	1	FALSE	95	IM_FADS2 - IM_EV	-0.296898	19.5844	-3.3471	0.00475812	0.0247412	-2.69011
Hex2Cer(d18:1/22:0)	Hex2Cer	40	1	FALSE	95	IM_FADS1 - Control_FADS1	0.000366883	19.5844	0.00413608	0.996758	0.996758	-7.00429
Hex2Cer(d18:1/22:0)	Hex2Cer	40	1	FALSE	95	IM_FADS2 - Control_FADS2	-0.0514052	19.5844	-0.57952	0.571394	0.732137	-6.85099
Hex2Cer(d18:1/24:0)	Hex2Cer	42	1	FALSE	96	IM_EV - Control_EV	-0.144055	20.705	-1.25267	0.230732	0.387897	-6.17502
Hex2Cer(d18:1/24:0)	Hex2Cer	42	1	FALSE	96	IM_FADS1 - Control_EV	-0.23756	20.705	-2.06576	0.057765	0.121832	-5.17074
Hex2Cer(d18:1/24:0)	Hex2Cer	42	1	FALSE	96	IM_FADS2 - Control_EV	-0.224431	20.705	-1.9516	0.0711682	0.152316	-5.35182
Hex2Cer(d18:1/24:0)	Hex2Cer	42	1	FALSE	96	Control_FADS2 - Control_EV	-0.058414	20.705	-0.507954	0.61935	0.849972	-6.62886
Hex2Cer(d18:1/24:0)	Hex2Cer	42	1	FALSE	96	Control_FADS1 - Control_EV	-0.0587103	20.705	-0.51053	0.61759	0.83691	-6.63183
Hex2Cer(d18:1/24:0)	Hex2Cer	42	1	FALSE	96	IM_FADS1 - IM_EV	-0.0935047	20.705	-0.813094	0.429698	0.586753	-6.68228
Hex2Cer(d18:1/24:0)	Hex2Cer	42	1	FALSE	96	IM_FADS2 - IM_EV	-0.0803759	20.705	-0.69893	0.495979	0.656776	-6.80548
Hex2Cer(d18:1/24:0)	Hex2Cer	42	1	FALSE	96	IM_FADS1 - Control_FADS1	-0.178849	20.705	-1.55523	0.142075	0.301785	-5.81945
Hex2Cer(d18:1/24:0)	Hex2Cer	42	1	FALSE	96	IM_FADS2 - Control_FADS2	-0.166017	20.705	-1.44364	0.170719	0.316347	-5.99514
Hex2Cer(d18:1/24:1)	Hex2Cer	42	2	FALSE	97	IM_EV - Control_EV	0.358901	21.0973	3.06807	0.0082983	0.0328247	-3.14821
Hex2Cer(d18:1/24:1)	Hex2Cer	42	2	FALSE	97	IM_FADS1 - Control_EV	0.675772	21.0973	5.77685	4.68584e-05	0.000468584	1.90144
Hex2Cer(d18:1/24:1)	Hex2Cer	42	2	FALSE	97	IM_FADS2 - Control_EV	0.647093	21.0973	5.53169	7.23929e-05	0.000699798	1.46315
Hex2Cer(d18:1/24:1)	Hex2Cer	42	2	FALSE	97	Control_FADS2 - Control_EV	0.193443	21.0973	1.65365	0.120311	0.388193	-5.44481
Hex2Cer(d18:1/24:1)	Hex2Cer	42	2	FALSE	97	Control_FADS1 - Control_EV	0.174969	21.0973	1.49572	0.156799	0.412432	-5.67195
Hex2Cer(d18:1/24:1)	Hex2Cer	42	2	FALSE	97	IM_FADS1 - IM_EV	0.316871	21.0973	2.70878	0.0168938	0.0583237	-3.89319
Hex2Cer(d18:1/24:1)	Hex2Cer	42	2	FALSE	97	IM_FADS2 - IM_EV	0.288192	21.0973	2.46362	0.0272326	0.0882396	-4.38168
Hex2Cer(d18:1/24:1)	Hex2Cer	42	2	FALSE	97	IM_FADS1 - Control_FADS1	0.500803	21.0973	4.28113	0.000751432	0.00622615	-0.797355
Hex2Cer(d18:1/24:1)	Hex2Cer	42	2	FALSE	97	IM_FADS2 - Control_FADS2	0.45365	21.0973	3.87804	0.00165598	0.0121578	-1.61027
Hex2Cer(d18:2/16:0)	Hex2Cer	34	2	FALSE	98	IM_EV - Control_EV	0.162046	14.2732	0.843649	0.412969	0.588407	-6.59588
Hex2Cer(d18:2/16:0)	Hex2Cer	34	2	FALSE	98	IM_FADS1 - Control_EV	0.229777	14.2732	1.19627	0.251347	0.36475	-6.42786
Hex2Cer(d18:2/16:0)	Hex2Cer	34	2	FALSE	98	IM_FADS2 - Control_EV	0.149344	14.2732	0.777519	0.44972	0.584837	-6.82958
Hex2Cer(d18:2/16:0)	Hex2Cer	34	2	FALSE	98	Control_FADS2 - Control_EV	0.0293436	14.2732	0.152769	0.880748	0.947744	-6.75165
Hex2Cer(d18:2/16:0)	Hex2Cer	34	2	FALSE	98	Control_FADS1 - Control_EV	0.0181102	14.2732	0.0942857	0.926211	0.981207	-6.76363
Hex2Cer(d18:2/16:0)	Hex2Cer	34	2	FALSE	98	IM_FADS1 - IM_EV	0.0677305	14.2732	0.35262	0.729596	0.836296	-6.95974
Hex2Cer(d18:2/16:0)	Hex2Cer	34	2	FALSE	98	IM_FADS2 - IM_EV	-0.0127021	14.2732	-0.0661299	0.948204	0.971658	-7.05843
Hex2Cer(d18:2/16:0)	Hex2Cer	34	2	FALSE	98	IM_FADS1 - Control_FADS1	0.211666	14.2732	1.10198	0.288949	0.487182	-6.38577
Hex2Cer(d18:2/16:0)	Hex2Cer	34	2	FALSE	98	IM_FADS2 - Control_FADS2	0.12	14.2732	0.62475	0.542127	0.713499	-6.82278
Hex2Cer(d18:2/24:1)	Hex2Cer	42	3	FALSE	99	IM_EV - Control_EV	0.31943	16.1363	2.3097	0.0365724	0.100531	-4.56689
Hex2Cer(d18:2/24:1)	Hex2Cer	42	3	FALSE	99	IM_FADS1 - Control_EV	0.587624	16.1363	4.24893	0.000799972	0.00474196	-0.989232
Hex2Cer(d18:2/24:1)	Hex2Cer	42	3	FALSE	99	IM_FADS2 - Control_EV	0.504301	16.1363	3.64645	0.00262074	0.0121602	-2.17426
Hex2Cer(d18:2/24:1)	Hex2Cer	42	3	FALSE	99	Control_FADS2 - Control_EV	0.123425	16.1363	0.892448	0.387151	0.709427	-6.35466
Hex2Cer(d18:2/24:1)	Hex2Cer	42	3	FALSE	99	Control_FADS1 - Control_EV	0.0412196	16.1363	0.298046	0.77002	0.915123	-6.72152
Hex2Cer(d18:2/24:1)	Hex2Cer	42	3	FALSE	99	IM_FADS1 - IM_EV	0.268194	16.1363	1.93923	0.0727784	0.176617	-5.2562
Hex2Cer(d18:2/24:1)	Hex2Cer	42	3	FALSE	99	IM_FADS2 - IM_EV	0.184871	16.1363	1.33675	0.202503	0.367999	-6.16678
Hex2Cer(d18:2/24:1)	Hex2Cer	42	3	FALSE	99	IM_FADS1 - Control_FADS1	0.546404	16.1363	3.95089	0.00143426	0.0103984	-1.44633
Hex2Cer(d18:2/24:1)	Hex2Cer	42	3	FALSE	99	IM_FADS2 - Control_FADS2	0.380876	16.1363	2.754	0.0154569	0.0618274	-3.80944
Hex3Cer(d18:1/16:0)	Hex3Cer	34	1	FALSE	100	IM_EV - Control_EV	-0.199651	10.6502	-1.47739	0.161586	0.307759	-5.88794
Hex3Cer(d18:1/16:0)	Hex3Cer	34	1	FALSE	100	IM_FADS1 - Control_EV	-0.401001	10.6502	-2.96736	0.0101372	0.0321288	-3.51887
Hex3Cer(d18:1/16:0)	Hex3Cer	34	1	FALSE	100	IM_FADS2 - Control_EV	-0.364173	10.6502	-2.69483	0.0173624	0.0516421	-4.03216
Hex3Cer(d18:1/16:0)	Hex3Cer	34	1	FALSE	100	Control_FADS2 - Control_EV	-0.380411	10.6502	-2.815	0.0137061	0.108897	-3.45275
Hex3Cer(d18:1/16:0)	Hex3Cer	34	1	FALSE	100	Control_FADS1 - Control_EV	-0.219795	10.6502	-1.62645	0.126016	0.365448	-5.48848
Hex3Cer(d18:1/16:0)	Hex3Cer	34	1	FALSE	100	IM_FADS1 - IM_EV	-0.20135	10.6502	-1.48997	0.158289	0.293315	-5.93078
Hex3Cer(d18:1/16:0)	Hex3Cer	34	1	FALSE	100	IM_FADS2 - IM_EV	-0.164522	10.6502	-1.21744	0.243447	0.412651	-6.31182
Hex3Cer(d18:1/16:0)	Hex3Cer	34	1	FALSE	100	IM_FADS1 - Control_FADS1	-0.181206	10.6502	-1.34091	0.201182	0.380813	-6.10591
Hex3Cer(d18:1/16:0)	Hex3Cer	34	1	FALSE	100	IM_FADS2 - Control_FADS2	0.0162383	10.6502	0.120161	0.906053	0.948976	-7.01967
Hex3Cer(d18:1/18:0)	Hex3Cer	36	1	FALSE	101	IM_EV - Control_EV	-0.587757	8.00867	-1.10573	0.287378	0.454167	-6.34224
Hex3Cer(d18:1/18:0)	Hex3Cer	36	1	FALSE	101	IM_FADS1 - Control_EV	-0.390982	8.00867	-0.735542	0.474084	0.59906	-6.87056
Hex3Cer(d18:1/18:0)	Hex3Cer	36	1	FALSE	101	IM_FADS2 - Control_EV	-0.738643	8.00867	-1.38959	0.186236	0.303166	-6.18187
Hex3Cer(d18:1/18:0)	Hex3Cer	36	1	FALSE	101	Control_FADS2 - Control_EV	0.731563	8.00867	1.37627	0.190232	0.473539	-5.82556
Hex3Cer(d18:1/18:0)	Hex3Cer	36	1	FALSE	101	Control_FADS1 - Control_EV	-0.202546	8.00867	-0.381044	0.708858	0.887774	-6.69197
Hex3Cer(d18:1/18:0)	Hex3Cer	36	1	FALSE	101	IM_FADS1 - IM_EV	0.196776	8.00867	0.370188	0.716751	0.829772	-6.95305
Hex3Cer(d18:1/18:0)	Hex3Cer	36	1	FALSE	101	IM_FADS2 - IM_EV	-0.150886	8.00867	-0.283858	0.780651	0.866291	-7.01804
Hex3Cer(d18:1/18:0)	Hex3Cer	36	1	FALSE	101	IM_FADS1 - Control_FADS1	-0.188436	8.00867	-0.354498	0.728218	0.861973	-6.93784
Hex3Cer(d18:1/18:0)	Hex3Cer	36	1	FALSE	101	IM_FADS2 - Control_FADS2	-1.47021	8.00867	-2.76586	0.0151003	0.0618274	-3.78697
Hex3Cer(d18:1/20:0)	Hex3Cer	38	1	FALSE	102	IM_EV - Control_EV	1.16648	5.23685	1.21018	0.246133	0.406715	-6.22511
Hex3Cer(d18:1/20:0)	Hex3Cer	38	1	FALSE	102	IM_FADS1 - Control_EV	-0.933854	5.23685	-0.968845	0.34897	0.466366	-6.66952
Hex3Cer(d18:1/20:0)	Hex3Cer	38	1	FALSE	102	IM_FADS2 - Control_EV	-1.50606	5.23685	-1.56249	0.140362	0.244474	-5.94691
Hex3Cer(d18:1/20:0)	Hex3Cer	38	1	FALSE	102	Control_FADS2 - Control_EV	1.35067	5.23685	1.40128	0.182785	0.460936	-5.79333
Hex3Cer(d18:1/20:0)	Hex3Cer	38	1	FALSE	102	Control_FADS1 - Control_EV	0.566081	5.23685	0.587292	0.566306	0.810552	-6.58824
Hex3Cer(d18:1/20:0)	Hex3Cer	38	1	FALSE	102	IM_FADS1 - IM_EV	-2.10033	5.23685	-2.17903	0.0468006	0.126843	-4.85406
Hex3Cer(d18:1/20:0)	Hex3Cer	38	1	FALSE	102	IM_FADS2 - IM_EV	-2.67254	5.23685	-2.77268	0.0148989	0.0564794	-3.8054
Hex3Cer(d18:1/20:0)	Hex3Cer	38	1	FALSE	102	IM_FADS1 - Control_FADS1	-1.49994	5.23685	-1.55614	0.14186	0.301785	-5.81817
Hex3Cer(d18:1/20:0)	Hex3Cer	38	1	FALSE	102	IM_FADS2 - Control_FADS2	-2.85673	5.23685	-2.96377	0.0102097	0.047373	-3.40808
Hex3Cer(d18:1/22:0)	Hex3Cer	40	1	FALSE	103	IM_EV - Control_EV	-0.900461	8.3432	-1.45299	0.168147	0.314597	-5.92083
Hex3Cer(d18:1/22:0)	Hex3Cer	40	1	FALSE	103	IM_FADS1 - Control_EV	-1.6497	8.3432	-2.66196	0.0185177	0.0513888	-4.1022
Hex3Cer(d18:1/22:0)	Hex3Cer	40	1	FALSE	103	IM_FADS2 - Control_EV	-0.52937	8.3432	-0.854196	0.407295	0.540574	-6.76602
Hex3Cer(d18:1/22:0)	Hex3Cer	40	1	FALSE	103	Control_FADS2 - Control_EV	-0.876966	8.3432	-1.41508	0.178779	0.458568	-5.77536
Hex3Cer(d18:1/22:0)	Hex3Cer	40	1	FALSE	103	Control_FADS1 - Control_EV	0.131303	8.3432	0.211872	0.835243	0.957393	-6.74463
Hex3Cer(d18:1/22:0)	Hex3Cer	40	1	FALSE	103	IM_FADS1 - IM_EV	-0.749236	8.3432	-1.20897	0.246583	0.401736	-6.28688
Hex3Cer(d18:1/22:0)	Hex3Cer	40	1	FALSE	103	IM_FADS2 - IM_EV	0.371091	8.3432	0.598796	0.55882	0.709225	-6.87253
Hex3Cer(d18:1/22:0)	Hex3Cer	40	1	FALSE	103	IM_FADS1 - Control_FADS1	-1.781	8.3432	-2.87384	0.0122015	0.0536126	-3.55964
Hex3Cer(d18:1/22:0)	Hex3Cer	40	1	FALSE	103	IM_FADS2 - Control_FADS2	0.347596	8.3432	0.560885	0.583692	0.740791	-6.86202
Hex3Cer(d18:1/24:0)	Hex3Cer	42	1	FALSE	104	IM_EV - Control_EV	-0.319343	9.54093	-1.20096	0.24958	0.410074	-6.2358
Hex3Cer(d18:1/24:0)	Hex3Cer	42	1	FALSE	104	IM_FADS1 - Control_EV	-0.143869	9.54093	-0.54105	0.596929	0.708014	-6.9989
Hex3Cer(d18:1/24:0)	Hex3Cer	42	1	FALSE	104	IM_FADS2 - Control_EV	-0.697759	9.54093	-2.62408	0.0199417	0.058415	-4.16508
Hex3Cer(d18:1/24:0)	Hex3Cer	42	1	FALSE	104	Control_FADS2 - Control_EV	-0.143046	9.54093	-0.537958	0.599007	0.844959	-6.6126
Hex3Cer(d18:1/24:0)	Hex3Cer	42	1	FALSE	104	Control_FADS1 - Control_EV	-0.242338	9.54093	-0.911367	0.37744	0.669466	-6.34192
Hex3Cer(d18:1/24:0)	Hex3Cer	42	1	FALSE	104	IM_FADS1 - IM_EV	0.175474	9.54093	0.65991	0.519961	0.661354	-6.79765
Hex3Cer(d18:1/24:0)	Hex3Cer	42	1	FALSE	104	IM_FADS2 - IM_EV	-0.378416	9.54093	-1.42312	0.176479	0.343483	-6.05527
Hex3Cer(d18:1/24:0)	Hex3Cer	42	1	FALSE	104	IM_FADS1 - Control_FADS1	0.0984696	9.54093	0.370317	0.716657	0.857033	-6.93181
Hex3Cer(d18:1/24:0)	Hex3Cer	42	1	FALSE	104	IM_FADS2 - Control_FADS2	-0.554713	9.54093	-2.08612	0.0556338	0.153655	-5.01456
Hex3Cer(d18:1/24:1)	Hex3Cer	42	2	FALSE	105	IM_EV - Control_EV	-0.496908	10.4234	-1.93526	0.073303	0.168713	-5.20352
Hex3Cer(d18:1/24:1)	Hex3Cer	42	2	FALSE	105	IM_FADS1 - Control_EV	-0.520825	10.4234	-2.0284	0.0618725	0.128624	-5.23337
Hex3Cer(d18:1/24:1)	Hex3Cer	42	2	FALSE	105	IM_FADS2 - Control_EV	-0.21936	10.4234	-0.854319	0.407229	0.540574	-6.76591
Hex3Cer(d18:1/24:1)	Hex3Cer	42	2	FALSE	105	Control_FADS2 - Control_EV	-0.0625045	10.4234	-0.24343	0.811183	0.923185	-6.73272
Hex3Cer(d18:1/24:1)	Hex3Cer	42	2	FALSE	105	Control_FADS1 - Control_EV	-0.114539	10.4234	-0.446084	0.662319	0.867721	-6.66389
Hex3Cer(d18:1/24:1)	Hex3Cer	42	2	FALSE	105	IM_FADS1 - IM_EV	-0.0239163	10.4234	-0.0931444	0.927101	0.968862	-7.02091
Hex3Cer(d18:1/24:1)	Hex3Cer	42	2	FALSE	105	IM_FADS2 - IM_EV	0.277548	10.4234	1.08094	0.297891	0.469502	-6.46417
Hex3Cer(d18:1/24:1)	Hex3Cer	42	2	FALSE	105	IM_FADS1 - Control_FADS1	-0.406285	10.4234	-1.58232	0.135773	0.294938	-5.78108
Hex3Cer(d18:1/24:1)	Hex3Cer	42	2	FALSE	105	IM_FADS2 - Control_FADS2	-0.156856	10.4234	-0.610889	0.551008	0.718697	-6.83163
GM3(d18:1/16:0)	GM3	34	1	FALSE	106	IM_EV - Control_EV	-0.027517	15.5429	-0.178524	0.860855	0.919409	-6.94747
GM3(d18:1/16:0)	GM3	34	1	FALSE	106	IM_FADS1 - Control_EV	-0.0577572	15.5429	-0.374715	0.713455	0.806636	-7.07875
GM3(d18:1/16:0)	GM3	34	1	FALSE	106	IM_FADS2 - Control_EV	-0.216178	15.5429	-1.40251	0.182424	0.298887	-6.16501
GM3(d18:1/16:0)	GM3	34	1	FALSE	106	Control_FADS2 - Control_EV	-0.191005	15.5429	-1.23919	0.235532	0.544257	-5.99421
GM3(d18:1/16:0)	GM3	34	1	FALSE	106	Control_FADS1 - Control_EV	-0.0783672	15.5429	-0.508428	0.619025	0.83691	-6.63294
GM3(d18:1/16:0)	GM3	34	1	FALSE	106	IM_FADS1 - IM_EV	-0.0302402	15.5429	-0.196191	0.847264	0.923709	-7.00509
GM3(d18:1/16:0)	GM3	34	1	FALSE	106	IM_FADS2 - IM_EV	-0.188661	15.5429	-1.22399	0.241043	0.409985	-6.30414
GM3(d18:1/16:0)	GM3	34	1	FALSE	106	IM_FADS1 - Control_FADS1	0.02061	15.5429	0.133713	0.895522	0.951287	-6.99481
GM3(d18:1/16:0)	GM3	34	1	FALSE	106	IM_FADS2 - Control_FADS2	-0.0251732	15.5429	-0.163318	0.872589	0.928503	-7.01317
GM3(d18:1/18:0)	GM3	36	1	FALSE	107	IM_EV - Control_EV	-0.287159	13.2432	-1.46602	0.164616	0.312016	-5.90331
GM3(d18:1/18:0)	GM3	36	1	FALSE	107	IM_FADS1 - Control_EV	-0.184135	13.2432	-0.940059	0.363035	0.481831	-6.69698
GM3(d18:1/18:0)	GM3	36	1	FALSE	107	IM_FADS2 - Control_EV	-0.371555	13.2432	-1.89689	0.0785453	0.161828	-5.44041
GM3(d18:1/18:0)	GM3	36	1	FALSE	107	Control_FADS2 - Control_EV	-0.0501567	13.2432	-0.256063	0.801605	0.919553	-6.7294
GM3(d18:1/18:0)	GM3	36	1	FALSE	107	Control_FADS1 - Control_EV	0.0119819	13.2432	0.0611709	0.952083	0.985246	-6.76635
GM3(d18:1/18:0)	GM3	36	1	FALSE	107	IM_FADS1 - IM_EV	0.103024	13.2432	0.525965	0.607098	0.739796	-6.87996
GM3(d18:1/18:0)	GM3	36	1	FALSE	107	IM_FADS2 - IM_EV	-0.084396	13.2432	-0.430864	0.67309	0.786562	-6.9627
GM3(d18:1/18:0)	GM3	36	1	FALSE	107	IM_FADS1 - Control_FADS1	-0.196117	13.2432	-1.00123	0.333612	0.535997	-6.49006
GM3(d18:1/18:0)	GM3	36	1	FALSE	107	IM_FADS2 - Control_FADS2	-0.321399	13.2432	-1.64082	0.122973	0.259362	-5.71915
GM3(d18:1/20:0)	GM3	38	1	FALSE	108	IM_EV - Control_EV	0.220393	11.4514	0.740798	0.47099	0.635986	-6.67864
GM3(d18:1/20:0)	GM3	38	1	FALSE	108	IM_FADS1 - Control_EV	-0.21413	11.4514	-0.719747	0.483457	0.60741	-6.88235
GM3(d18:1/20:0)	GM3	38	1	FALSE	108	IM_FADS2 - Control_EV	-0.359058	11.4514	-1.20689	0.24736	0.374593	-6.40709
GM3(d18:1/20:0)	GM3	38	1	FALSE	108	Control_FADS2 - Control_EV	-0.224089	11.4514	-0.753222	0.463725	0.781862	-6.47009
GM3(d18:1/20:0)	GM3	38	1	FALSE	108	Control_FADS1 - Control_EV	-0.207411	11.4514	-0.697163	0.49705	0.766727	-6.51581
GM3(d18:1/20:0)	GM3	38	1	FALSE	108	IM_FADS1 - IM_EV	-0.434523	11.4514	-1.46054	0.166093	0.302936	-5.97069
GM3(d18:1/20:0)	GM3	38	1	FALSE	108	IM_FADS2 - IM_EV	-0.579451	11.4514	-1.94768	0.0716741	0.181533	-5.27663
GM3(d18:1/20:0)	GM3	38	1	FALSE	108	IM_FADS1 - Control_FADS1	-0.00671877	11.4514	-0.0225835	0.982299	0.989121	-7.00403
GM3(d18:1/20:0)	GM3	38	1	FALSE	108	IM_FADS2 - Control_FADS2	-0.134969	11.4514	-0.453665	0.656983	0.798848	-6.91877
GM3(d18:1/22:0)	GM3	40	1	FALSE	109	IM_EV - Control_EV	0.0189886	13.5381	0.0782444	0.938735	0.972261	-6.96112
GM3(d18:1/22:0)	GM3	40	1	FALSE	109	IM_FADS1 - Control_EV	-0.320115	13.5381	-1.31907	0.208195	0.3203	-6.28017
GM3(d18:1/22:0)	GM3	40	1	FALSE	109	IM_FADS2 - Control_EV	-0.488202	13.5381	-2.01169	0.0637948	0.140688	-5.25287
GM3(d18:1/22:0)	GM3	40	1	FALSE	109	Control_FADS2 - Control_EV	-0.361754	13.5381	-1.49065	0.158112	0.436691	-5.67464
GM3(d18:1/22:0)	GM3	40	1	FALSE	109	Control_FADS1 - Control_EV	-0.124309	13.5381	-0.512229	0.61643	0.83691	-6.63093
GM3(d18:1/22:0)	GM3	40	1	FALSE	109	IM_FADS1 - IM_EV	-0.339104	13.5381	-1.39732	0.183949	0.324287	-6.05445
GM3(d18:1/22:0)	GM3	40	1	FALSE	109	IM_FADS2 - IM_EV	-0.507191	13.5381	-2.08994	0.0552427	0.149723	-5.04036
GM3(d18:1/22:0)	GM3	40	1	FALSE	109	IM_FADS1 - Control_FADS1	-0.195806	13.5381	-0.806842	0.433175	0.624351	-6.66632
GM3(d18:1/22:0)	GM3	40	1	FALSE	109	IM_FADS2 - Control_FADS2	-0.126448	13.5381	-0.521042	0.610434	0.76043	-6.88446
GM3(d18:1/24:0)	GM3	42	1	FALSE	110	IM_EV - Control_EV	-0.188236	14.9494	-0.739286	0.471879	0.635986	-6.67979
GM3(d18:1/24:0)	GM3	42	1	FALSE	110	IM_FADS1 - Control_EV	-0.440584	14.9494	-1.73037	0.10541	0.195329	-5.70893
GM3(d18:1/24:0)	GM3	42	1	FALSE	110	IM_FADS2 - Control_EV	-0.521286	14.9494	-2.04732	0.0597604	0.134868	-5.19343
GM3(d18:1/24:0)	GM3	42	1	FALSE	110	Control_FADS2 - Control_EV	-0.126245	14.9494	-0.495818	0.627672	0.849972	-6.63519
GM3(d18:1/24:0)	GM3	42	1	FALSE	110	Control_FADS1 - Control_EV	-0.104668	14.9494	-0.411075	0.687205	0.874077	-6.67954
GM3(d18:1/24:0)	GM3	42	1	FALSE	110	IM_FADS1 - IM_EV	-0.252348	14.9494	-0.991082	0.338372	0.500652	-6.52112
GM3(d18:1/24:0)	GM3	42	1	FALSE	110	IM_FADS2 - IM_EV	-0.33305	14.9494	-1.30803	0.211814	0.373411	-6.20266
GM3(d18:1/24:0)	GM3	42	1	FALSE	110	IM_FADS1 - Control_FADS1	-0.335917	14.9494	-1.31929	0.208123	0.389391	-6.13302
GM3(d18:1/24:0)	GM3	42	1	FALSE	110	IM_FADS2 - Control_FADS2	-0.395041	14.9494	-1.5515	0.142963	0.287911	-5.84727
GM3(d18:1/24:1)	GM3	42	2	FALSE	111	IM_EV - Control_EV	0.317581	15.2296	1.77261	0.0979192	0.210345	-5.46022
GM3(d18:1/24:1)	GM3	42	2	FALSE	111	IM_FADS1 - Control_EV	0.465358	15.2296	2.59744	0.0210057	0.0574569	-4.22298
GM3(d18:1/24:1)	GM3	42	2	FALSE	111	IM_FADS2 - Control_EV	0.293718	15.2296	1.63941	0.123269	0.224126	-5.83614
GM3(d18:1/24:1)	GM3	42	2	FALSE	111	Control_FADS2 - Control_EV	0.0126351	15.2296	0.0705238	0.944769	0.969851	-6.76135
GM3(d18:1/24:1)	GM3	42	2	FALSE	111	Control_FADS1 - Control_EV	0.211457	15.2296	1.18027	0.257449	0.553038	-6.06663
GM3(d18:1/24:1)	GM3	42	2	FALSE	111	IM_FADS1 - IM_EV	0.147778	15.2296	0.824835	0.423219	0.585654	-6.67253
GM3(d18:1/24:1)	GM3	42	2	FALSE	111	IM_FADS2 - IM_EV	-0.0238626	15.2296	-0.133191	0.895927	0.938285	-7.05133
GM3(d18:1/24:1)	GM3	42	2	FALSE	111	IM_FADS1 - Control_FADS1	0.253901	15.2296	1.41717	0.178178	0.351966	-6.00759
GM3(d18:1/24:1)	GM3	42	2	FALSE	111	IM_FADS2 - Control_FADS2	0.281083	15.2296	1.56889	0.138867	0.284603	-5.82271
GM3(d18:2/24:1)	GM3	42	3	FALSE	112	IM_EV - Control_EV	0.285877	10.8881	0.934268	0.365912	0.540022	-6.51495
GM3(d18:2/24:1)	GM3	42	3	FALSE	112	IM_FADS1 - Control_EV	0.181965	10.8881	0.594673	0.561497	0.67566	-6.96722
GM3(d18:2/24:1)	GM3	42	3	FALSE	112	IM_FADS2 - Control_EV	0.387547	10.8881	1.26653	0.225873	0.346578	-6.33632
GM3(d18:2/24:1)	GM3	42	3	FALSE	112	Control_FADS2 - Control_EV	-0.0807538	10.8881	-0.263909	0.795673	0.919553	-6.72726
GM3(d18:2/24:1)	GM3	42	3	FALSE	112	Control_FADS1 - Control_EV	0.149196	10.8881	0.487582	0.633349	0.850009	-6.64372
GM3(d18:2/24:1)	GM3	42	3	FALSE	112	IM_FADS1 - IM_EV	-0.103913	10.8881	-0.339595	0.739174	0.843984	-6.96449
GM3(d18:2/24:1)	GM3	42	3	FALSE	112	IM_FADS2 - IM_EV	0.10167	10.8881	0.332264	0.744584	0.840654	-7.00229
GM3(d18:2/24:1)	GM3	42	3	FALSE	112	IM_FADS1 - Control_FADS1	0.0327688	10.8881	0.107091	0.916228	0.962033	-6.99821
GM3(d18:2/24:1)	GM3	42	3	FALSE	112	IM_FADS2 - Control_FADS2	0.468301	10.8881	1.53044	0.14806	0.290118	-5.87674
GM1(d18:1/16:0)	GM1	34	1	FALSE	113	IM_EV - Control_EV	-0.121755	11.981	-0.792366	0.441293	0.612321	-6.63837
GM1(d18:1/16:0)	GM1	34	1	FALSE	113	IM_FADS1 - Control_EV	0.055073	11.981	0.358407	0.725355	0.818494	-7.08505
GM1(d18:1/16:0)	GM1	34	1	FALSE	113	IM_FADS2 - Control_EV	-0.044681	11.981	-0.290778	0.77546	0.854043	-7.09972
GM1(d18:1/16:0)	GM1	34	1	FALSE	113	Control_FADS2 - Control_EV	0.00348343	11.981	0.0226697	0.982232	0.99075	-6.7637
GM1(d18:1/16:0)	GM1	34	1	FALSE	113	Control_FADS1 - Control_EV	0.0824875	11.981	0.536817	0.599774	0.834218	-6.61756
GM1(d18:1/16:0)	GM1	34	1	FALSE	113	IM_FADS1 - IM_EV	0.176828	11.981	1.15077	0.268993	0.42598	-6.35323
GM1(d18:1/16:0)	GM1	34	1	FALSE	113	IM_FADS2 - IM_EV	0.0770741	11.981	0.501588	0.623708	0.75052	-6.92818
GM1(d18:1/16:0)	GM1	34	1	FALSE	113	IM_FADS1 - Control_FADS1	-0.0274145	11.981	-0.17841	0.860942	0.930278	-6.98741
GM1(d18:1/16:0)	GM1	34	1	FALSE	113	IM_FADS2 - Control_FADS2	-0.0481644	11.981	-0.313448	0.758536	0.851104	-6.97531
Sulfatide (d18:1/16:0(OH))	Sulfatide	34	1	FALSE	114	IM_EV - Control_EV	-0.120393	6.57062	-0.333206	0.743888	0.854152	-6.90567
Sulfatide (d18:1/16:0(OH))	Sulfatide	34	1	FALSE	114	IM_FADS1 - Control_EV	-0.0522801	6.57062	-0.144694	0.887003	0.920374	-7.14198
Sulfatide (d18:1/16:0(OH))	Sulfatide	34	1	FALSE	114	IM_FADS2 - Control_EV	-0.761585	6.57062	-2.10781	0.0534435	0.123297	-5.09123
Sulfatide (d18:1/16:0(OH))	Sulfatide	34	1	FALSE	114	Control_FADS2 - Control_EV	0.114905	6.57062	0.318017	0.755139	0.916278	-6.71072
Sulfatide (d18:1/16:0(OH))	Sulfatide	34	1	FALSE	114	Control_FADS1 - Control_EV	-0.115656	6.57062	-0.320098	0.753594	0.908715	-6.71436
Sulfatide (d18:1/16:0(OH))	Sulfatide	34	1	FALSE	114	IM_FADS1 - IM_EV	0.0681125	6.57062	0.188513	0.853165	0.925699	-7.00666
Sulfatide (d18:1/16:0(OH))	Sulfatide	34	1	FALSE	114	IM_FADS2 - IM_EV	-0.641192	6.57062	-1.7746	0.0975769	0.230059	-5.55095
Sulfatide (d18:1/16:0(OH))	Sulfatide	34	1	FALSE	114	IM_FADS1 - Control_FADS1	0.0633764	6.57062	0.175404	0.863259	0.930278	-6.98797
Sulfatide (d18:1/16:0(OH))	Sulfatide	34	1	FALSE	114	IM_FADS2 - Control_FADS2	-0.87649	6.57062	-2.42583	0.0292889	0.0970717	-4.41857
Sulfatide (d18:1/24:0(OH))	Sulfatide	42	1	FALSE	115	IM_EV - Control_EV	-1.11958	6.94238	-1.2546	0.23005	0.387875	-6.17271
Sulfatide (d18:1/24:0(OH))	Sulfatide	42	1	FALSE	115	IM_FADS1 - Control_EV	-1.69116	6.94238	-1.89512	0.0787946	0.158134	-5.45158
Sulfatide (d18:1/24:0(OH))	Sulfatide	42	1	FALSE	115	IM_FADS2 - Control_EV	-1.28041	6.94238	-1.43483	0.173172	0.289452	-6.12234
Sulfatide (d18:1/24:0(OH))	Sulfatide	42	1	FALSE	115	Control_FADS2 - Control_EV	0.235406	6.94238	0.263796	0.795758	0.919553	-6.72729
Sulfatide (d18:1/24:0(OH))	Sulfatide	42	1	FALSE	115	Control_FADS1 - Control_EV	-0.14035	6.94238	-0.157276	0.87726	0.977279	-6.75526
Sulfatide (d18:1/24:0(OH))	Sulfatide	42	1	FALSE	115	IM_FADS1 - IM_EV	-0.571587	6.94238	-0.640522	0.53212	0.672395	-6.81065
Sulfatide (d18:1/24:0(OH))	Sulfatide	42	1	FALSE	115	IM_FADS2 - IM_EV	-0.160836	6.94238	-0.180233	0.859538	0.923437	-7.0435
Sulfatide (d18:1/24:0(OH))	Sulfatide	42	1	FALSE	115	IM_FADS1 - Control_FADS1	-1.55081	6.94238	-1.73785	0.104049	0.246217	-5.55211
Sulfatide (d18:1/24:0(OH))	Sulfatide	42	1	FALSE	115	IM_FADS2 - Control_FADS2	-1.51582	6.94238	-1.69863	0.111367	0.244669	-5.63366
Sulfatide (d18:1/24:1)	Sulfatide	42	2	FALSE	116	IM_EV - Control_EV	0.266223	19.3912	3.04178	0.0087438	0.0335855	-3.19919
Sulfatide (d18:1/24:1)	Sulfatide	42	2	FALSE	116	IM_FADS1 - Control_EV	0.407476	19.3912	4.65569	0.000365574	0.00255461	-0.19543
Sulfatide (d18:1/24:1)	Sulfatide	42	2	FALSE	116	IM_FADS2 - Control_EV	0.389018	19.3912	4.4448	0.000547473	0.00361749	-0.597866
Sulfatide (d18:1/24:1)	Sulfatide	42	2	FALSE	116	Control_FADS2 - Control_EV	0.0732646	19.3912	0.837098	0.416519	0.732219	-6.40267
Sulfatide (d18:1/24:1)	Sulfatide	42	2	FALSE	116	Control_FADS1 - Control_EV	0.0934254	19.3912	1.06745	0.303729	0.605371	-6.18947
Sulfatide (d18:1/24:1)	Sulfatide	42	2	FALSE	116	IM_FADS1 - IM_EV	0.141253	19.3912	1.61391	0.128727	0.261629	-5.75649
Sulfatide (d18:1/24:1)	Sulfatide	42	2	FALSE	116	IM_FADS2 - IM_EV	0.122795	19.3912	1.40302	0.182277	0.349744	-6.08169
Sulfatide (d18:1/24:1)	Sulfatide	42	2	FALSE	116	IM_FADS1 - Control_FADS1	0.314051	19.3912	3.58824	0.00294243	0.0183506	-2.16303
Sulfatide (d18:1/24:1)	Sulfatide	42	2	FALSE	116	IM_FADS2 - Control_FADS2	0.315754	19.3912	3.6077	0.00283068	0.0177776	-2.14508
SM(34:3)	SM	34	3	FALSE	117	IM_EV - Control_EV	0.421855	13.6888	3.54051	0.00323574	0.0174745	-2.22189
SM(34:3)	SM	34	3	FALSE	117	IM_FADS1 - Control_EV	0.415037	13.6888	3.4833	0.00362647	0.0145059	-2.50573
SM(34:3)	SM	34	3	FALSE	117	IM_FADS2 - Control_EV	0.212309	13.6888	1.78185	0.0963438	0.186888	-5.62172
SM(34:3)	SM	34	3	FALSE	117	Control_FADS2 - Control_EV	-0.0247829	13.6888	-0.207997	0.83821	0.934926	-6.74115
SM(34:3)	SM	34	3	FALSE	117	Control_FADS1 - Control_EV	-0.192557	13.6888	-1.61608	0.128254	0.366441	-5.50344
SM(34:3)	SM	34	3	FALSE	117	IM_FADS1 - IM_EV	-0.00681741	13.6888	-0.0572168	0.955177	0.981619	-7.02378
SM(34:3)	SM	34	3	FALSE	117	IM_FADS2 - IM_EV	-0.209546	13.6888	-1.75866	0.100338	0.234546	-5.57542
SM(34:3)	SM	34	3	FALSE	117	IM_FADS1 - Control_FADS1	0.607594	13.6888	5.09938	0.000159007	0.00184448	0.772614
SM(34:3)	SM	34	3	FALSE	117	IM_FADS2 - Control_FADS2	0.237092	13.6888	1.98985	0.0663901	0.175029	-5.1752
SM(d18:2/17:0)	SM	35	2	FALSE	118	IM_EV - Control_EV	-0.723327	16.3765	-8.75621	4.5121e-07	2.40846e-05	6.7348
SM(d18:2/17:0)	SM	35	2	FALSE	118	IM_FADS1 - Control_EV	-0.0831122	16.3765	-1.00611	0.331339	0.448101	-6.63289
SM(d18:2/17:0)	SM	35	2	FALSE	118	IM_FADS2 - Control_EV	-0.0959416	16.3765	-1.16142	0.264782	0.395809	-6.45918
SM(d18:2/17:0)	SM	35	2	FALSE	118	Control_FADS2 - Control_EV	0.263021	16.3765	3.18399	0.00658753	0.0734763	-2.74536
SM(d18:2/17:0)	SM	35	2	FALSE	118	Control_FADS1 - Control_EV	0.245155	16.3765	2.96772	0.01013	0.0793975	-3.16599
SM(d18:2/17:0)	SM	35	2	FALSE	118	IM_FADS1 - IM_EV	0.640215	16.3765	7.7501	1.90624e-06	0.000122847	5.25562
SM(d18:2/17:0)	SM	35	2	FALSE	118	IM_FADS2 - IM_EV	0.627385	16.3765	7.59479	2.40724e-06	0.00011635	4.99941
SM(d18:2/17:0)	SM	35	2	FALSE	118	IM_FADS1 - Control_FADS1	-0.328267	16.3765	-3.97383	0.00137089	0.0101938	-1.40108
SM(d18:2/17:0)	SM	35	2	FALSE	118	IM_FADS2 - Control_FADS2	-0.358962	16.3765	-4.3454	0.00066335	0.00574243	-0.691207
SM(35:2) (b)	SM	35	2	FALSE	119	IM_EV - Control_EV	0.429714	15.721	1.99278	0.066036	0.156378	-5.10959
SM(35:2) (b)	SM	35	2	FALSE	119	IM_FADS1 - Control_EV	-0.248526	15.721	-1.15253	0.268296	0.37954	-6.47764
SM(35:2) (b)	SM	35	2	FALSE	119	IM_FADS2 - Control_EV	-0.301068	15.721	-1.39619	0.184279	0.301076	-6.17326
SM(35:2) (b)	SM	35	2	FALSE	119	Control_FADS2 - Control_EV	-0.832504	15.721	-3.86071	0.00171368	0.0368124	-1.42341
SM(35:2) (b)	SM	35	2	FALSE	119	Control_FADS1 - Control_EV	-0.73637	15.721	-3.41489	0.0041564	0.0503276	-2.29949
SM(35:2) (b)	SM	35	2	FALSE	119	IM_FADS1 - IM_EV	-0.678239	15.721	-3.14531	0.00711536	0.0305697	-3.05381
SM(35:2) (b)	SM	35	2	FALSE	119	IM_FADS2 - IM_EV	-0.730782	15.721	-3.38898	0.00437685	0.0232897	-2.60754
SM(35:2) (b)	SM	35	2	FALSE	119	IM_FADS1 - Control_FADS1	0.487844	15.721	2.26236	0.0400076	0.1268	-4.68851
SM(35:2) (b)	SM	35	2	FALSE	119	IM_FADS2 - Control_FADS2	0.531435	15.721	2.46451	0.0271854	0.0928656	-4.34824
SM(37:1)	SM	37	1	FALSE	120	IM_EV - Control_EV	1.31433	20.2855	4.84171	0.000257105	0.00261616	0.317229
SM(37:1)	SM	37	1	FALSE	120	IM_FADS1 - Control_EV	1.04697	20.2855	3.85681	0.00172692	0.00807632	-1.76444
SM(37:1)	SM	37	1	FALSE	120	IM_FADS2 - Control_EV	1.01019	20.2855	3.72133	0.00225855	0.0108261	-2.02561
SM(37:1)	SM	37	1	FALSE	120	Control_FADS2 - Control_EV	0.541772	20.2855	1.99578	0.0656764	0.275237	-4.91345
SM(37:1)	SM	37	1	FALSE	120	Control_FADS1 - Control_EV	0.585011	20.2855	2.15506	0.0489454	0.218372	-4.65106
SM(37:1)	SM	37	1	FALSE	120	IM_FADS1 - IM_EV	-0.26736	20.2855	-0.984898	0.341296	0.50238	-6.52719
SM(37:1)	SM	37	1	FALSE	120	IM_FADS2 - IM_EV	-0.304138	20.2855	-1.12038	0.281297	0.454463	-6.42169
SM(37:1)	SM	37	1	FALSE	120	IM_FADS1 - Control_FADS1	0.461957	20.2855	1.70175	0.110768	0.253934	-5.60651
SM(37:1)	SM	37	1	FALSE	120	IM_FADS2 - Control_FADS2	0.468417	20.2855	1.72555	0.106296	0.237121	-5.59318
SM(37:2)	SM	37	2	FALSE	121	IM_EV - Control_EV	-1.02427	15.6371	-2.03943	0.0606323	0.147141	-5.0323
SM(37:2)	SM	37	2	FALSE	121	IM_FADS1 - Control_EV	1.77727	15.6371	3.53875	0.00324711	0.0132629	-2.39579
SM(37:2)	SM	37	2	FALSE	121	IM_FADS2 - Control_EV	1.87221	15.6371	3.7278	0.00222975	0.0107771	-2.01277
SM(37:2)	SM	37	2	FALSE	121	Control_FADS2 - Control_EV	1.78763	15.6371	3.55937	0.00311649	0.0502101	-2.01328
SM(37:2)	SM	37	2	FALSE	121	Control_FADS1 - Control_EV	1.97971	15.6371	3.94183	0.00146009	0.031365	-1.26831
SM(37:2)	SM	37	2	FALSE	121	IM_FADS1 - IM_EV	2.80154	15.6371	5.57819	6.6618e-05	0.00113642	1.6403
SM(37:2)	SM	37	2	FALSE	121	IM_FADS2 - IM_EV	2.89648	15.6371	5.76723	4.76578e-05	0.000972264	1.95514
SM(37:2)	SM	37	2	FALSE	121	IM_FADS1 - Control_FADS1	-0.202438	15.6371	-0.403077	0.692946	0.846123	-6.9185
SM(37:2)	SM	37	2	FALSE	121	IM_FADS2 - Control_FADS2	0.0845875	15.6371	0.168424	0.868645	0.926129	-7.01228
SM(38:3) (a)	SM	38	3	FALSE	122	IM_EV - Control_EV	0.167613	19.0691	1.22447	0.240866	0.400293	-6.20842
SM(38:3) (a)	SM	38	3	FALSE	122	IM_FADS1 - Control_EV	-0.313862	19.0691	-2.29288	0.03776	0.0890277	-4.77769
SM(38:3) (a)	SM	38	3	FALSE	122	IM_FADS2 - Control_EV	-0.311423	19.0691	-2.27506	0.0390577	0.0976442	-4.80099
SM(38:3) (a)	SM	38	3	FALSE	122	Control_FADS2 - Control_EV	-0.273628	19.0691	-1.99895	0.0652969	0.275237	-4.90824
SM(38:3) (a)	SM	38	3	FALSE	122	Control_FADS1 - Control_EV	-0.343452	19.0691	-2.50904	0.024943	0.138711	-4.02531
SM(38:3) (a)	SM	38	3	FALSE	122	IM_FADS1 - IM_EV	-0.481475	19.0691	-3.51735	0.00338855	0.0185411	-2.32211
SM(38:3) (a)	SM	38	3	FALSE	122	IM_FADS2 - IM_EV	-0.479036	19.0691	-3.49953	0.00351104	0.0209814	-2.38913
SM(38:3) (a)	SM	38	3	FALSE	122	IM_FADS1 - Control_FADS1	0.0295894	19.0691	0.216161	0.831962	0.926847	-6.97952
SM(38:3) (a)	SM	38	3	FALSE	122	IM_FADS2 - Control_FADS2	-0.0377947	19.0691	-0.276104	0.786479	0.873866	-6.98694
SM(41:0)	SM	41	0	FALSE	123	IM_EV - Control_EV	-0.173221	20.1388	-1.13653	0.274708	0.44136	-6.30861
SM(41:0)	SM	41	0	FALSE	123	IM_FADS1 - Control_EV	0.302373	20.1388	1.98391	0.0671117	0.137059	-5.30714
SM(41:0)	SM	41	0	FALSE	123	IM_FADS2 - Control_EV	0.193716	20.1388	1.271	0.224325	0.345556	-6.3309
SM(41:0)	SM	41	0	FALSE	123	Control_FADS2 - Control_EV	0.253851	20.1388	1.66555	0.117885	0.386291	-5.42739
SM(41:0)	SM	41	0	FALSE	123	Control_FADS1 - Control_EV	0.285203	20.1388	1.87126	0.0822332	0.283432	-5.11795
SM(41:0)	SM	41	0	FALSE	123	IM_FADS1 - IM_EV	0.475594	20.1388	3.12044	0.00747672	0.0315778	-3.10234
SM(41:0)	SM	41	0	FALSE	123	IM_FADS2 - IM_EV	0.366937	20.1388	2.40753	0.0303371	0.0956277	-4.48356
SM(41:0)	SM	41	0	FALSE	123	IM_FADS1 - Control_FADS1	0.01717	20.1388	0.112655	0.911894	0.959889	-6.99756
SM(41:0)	SM	41	0	FALSE	123	IM_FADS2 - Control_FADS2	-0.0601349	20.1388	-0.394554	0.699084	0.812238	-6.94507
SM(41:1) (a)	SM	41	1	FALSE	124	IM_EV - Control_EV	-0.164025	16.8665	-1.19494	0.251851	0.411475	-6.24275
SM(41:1) (a)	SM	41	1	FALSE	124	IM_FADS1 - Control_EV	-0.440419	16.8665	-3.20848	0.00627353	0.022323	-3.0483
SM(41:1) (a)	SM	41	1	FALSE	124	IM_FADS2 - Control_EV	-0.344103	16.8665	-2.50682	0.0250507	0.0695186	-4.38267
SM(41:1) (a)	SM	41	1	FALSE	124	Control_FADS2 - Control_EV	-0.455297	16.8665	-3.31687	0.0050539	0.0642579	-2.48707
SM(41:1) (a)	SM	41	1	FALSE	124	Control_FADS1 - Control_EV	-0.378284	16.8665	-2.75582	0.0154015	0.105093	-3.56816
SM(41:1) (a)	SM	41	1	FALSE	124	IM_FADS1 - IM_EV	-0.276394	16.8665	-2.01355	0.0635785	0.157588	-5.13428
SM(41:1) (a)	SM	41	1	FALSE	124	IM_FADS2 - IM_EV	-0.180078	16.8665	-1.31188	0.210547	0.373411	-6.19789
SM(41:1) (a)	SM	41	1	FALSE	124	IM_FADS1 - Control_FADS1	-0.0621353	16.8665	-0.45266	0.657689	0.823887	-6.89625
SM(41:1) (a)	SM	41	1	FALSE	124	IM_FADS2 - Control_FADS2	0.111194	16.8665	0.810055	0.431386	0.616356	-6.68659
SM(d18:1/23:0)/SM(d17:1/24:0)	SM	41	1	FALSE	125	IM_EV - Control_EV	-0.263845	20.3743	-1.45601	0.167324	0.314071	-5.91679
SM(d18:1/23:0)/SM(d17:1/24:0)	SM	41	1	FALSE	125	IM_FADS1 - Control_EV	-0.182279	20.3743	-1.00589	0.33144	0.448101	-6.63311
SM(d18:1/23:0)/SM(d17:1/24:0)	SM	41	1	FALSE	125	IM_FADS2 - Control_EV	-0.233722	20.3743	-1.28977	0.217911	0.337937	-6.308
SM(d18:1/23:0)/SM(d17:1/24:0)	SM	41	1	FALSE	125	Control_FADS2 - Control_EV	0.0659671	20.3743	0.364034	0.721241	0.906954	-6.69427
SM(d18:1/23:0)/SM(d17:1/24:0)	SM	41	1	FALSE	125	Control_FADS1 - Control_EV	0.0654561	20.3743	0.361214	0.723302	0.887774	-6.69968
SM(d18:1/23:0)/SM(d17:1/24:0)	SM	41	1	FALSE	125	IM_FADS1 - IM_EV	0.0815659	20.3743	0.450114	0.65948	0.78451	-6.91863
SM(d18:1/23:0)/SM(d17:1/24:0)	SM	41	1	FALSE	125	IM_FADS2 - IM_EV	0.0301236	20.3743	0.166234	0.870336	0.926229	-7.04607
SM(d18:1/23:0)/SM(d17:1/24:0)	SM	41	1	FALSE	125	IM_FADS1 - Control_FADS1	-0.247736	20.3743	-1.36711	0.193021	0.370703	-6.0726
SM(d18:1/23:0)/SM(d17:1/24:0)	SM	41	1	FALSE	125	IM_FADS2 - Control_FADS2	-0.299689	20.3743	-1.65381	0.120279	0.255537	-5.70012
SM(43:1)	SM	43	1	FALSE	126	IM_EV - Control_EV	0.0933081	20.7606	0.536393	0.600059	0.744903	-6.81319
SM(43:1)	SM	43	1	FALSE	126	IM_FADS1 - Control_EV	0.534822	20.7606	3.07449	0.00819301	0.0277892	-3.31065
SM(43:1)	SM	43	1	FALSE	126	IM_FADS2 - Control_EV	0.371457	20.7606	2.13537	0.0507756	0.118273	-5.04416
SM(43:1)	SM	43	1	FALSE	126	Control_FADS2 - Control_EV	0.197964	20.7606	1.13802	0.274106	0.582342	-6.10957
SM(43:1)	SM	43	1	FALSE	126	Control_FADS1 - Control_EV	0.231071	20.7606	1.32834	0.205194	0.470404	-5.89033
SM(43:1)	SM	43	1	FALSE	126	IM_FADS1 - IM_EV	0.441514	20.7606	2.5381	0.0235765	0.0751339	-4.21155
SM(43:1)	SM	43	1	FALSE	126	IM_FADS2 - IM_EV	0.278149	20.7606	1.59897	0.132017	0.285709	-5.81252
SM(43:1)	SM	43	1	FALSE	126	IM_FADS1 - Control_FADS1	0.303751	20.7606	1.74615	0.102555	0.243778	-5.53949
SM(43:1)	SM	43	1	FALSE	126	IM_FADS2 - Control_FADS2	0.173494	20.7606	0.997349	0.335427	0.521575	-6.51674
SM(d19:1/24:1)	SM	43	2	FALSE	127	IM_EV - Control_EV	-0.365549	13.5251	-0.793824	0.440472	0.612321	-6.6372
SM(d19:1/24:1)	SM	43	2	FALSE	127	IM_FADS1 - Control_EV	-0.856425	13.5251	-1.8598	0.0839312	0.166144	-5.50795
SM(d19:1/24:1)	SM	43	2	FALSE	127	IM_FADS2 - Control_EV	-1.04519	13.5251	-2.26973	0.0394539	0.0982114	-4.8104
SM(d19:1/24:1)	SM	43	2	FALSE	127	Control_FADS2 - Control_EV	-0.391643	13.5251	-0.850487	0.409284	0.723734	-6.39131
SM(d19:1/24:1)	SM	43	2	FALSE	127	Control_FADS1 - Control_EV	-0.494049	13.5251	-1.07287	0.301372	0.605371	-6.1838
SM(d19:1/24:1)	SM	43	2	FALSE	127	IM_FADS1 - IM_EV	-0.490875	13.5251	-1.06598	0.30437	0.462133	-6.44503
SM(d19:1/24:1)	SM	43	2	FALSE	127	IM_FADS2 - IM_EV	-0.679641	13.5251	-1.4759	0.16198	0.320202	-5.98455
SM(d19:1/24:1)	SM	43	2	FALSE	127	IM_FADS1 - Control_FADS1	-0.362375	13.5251	-0.786931	0.444366	0.634809	-6.68244
SM(d19:1/24:1)	SM	43	2	FALSE	127	IM_FADS2 - Control_FADS2	-0.653548	13.5251	-1.41924	0.177586	0.326984	-6.02751
SM(43:2) (b)	SM	43	2	FALSE	128	IM_EV - Control_EV	0.35778	14.0479	1.70256	0.110613	0.229848	-5.56641
SM(43:2) (b)	SM	43	2	FALSE	128	IM_FADS1 - Control_EV	0.346495	14.0479	1.64886	0.1213	0.215621	-5.83068
SM(43:2) (b)	SM	43	2	FALSE	128	IM_FADS2 - Control_EV	0.406534	14.0479	1.93457	0.0733945	0.155361	-5.37955
SM(43:2) (b)	SM	43	2	FALSE	128	Control_FADS2 - Control_EV	0.0352467	14.0479	0.167727	0.869183	0.941581	-6.74912
SM(43:2) (b)	SM	43	2	FALSE	128	Control_FADS1 - Control_EV	-0.00487891	14.0479	-0.0232171	0.981803	0.988621	-6.76804
SM(43:2) (b)	SM	43	2	FALSE	128	IM_FADS1 - IM_EV	-0.0112856	14.0479	-0.0537045	0.957925	0.981619	-7.02398
SM(43:2) (b)	SM	43	2	FALSE	128	IM_FADS2 - IM_EV	0.0487542	14.0479	0.232005	0.819872	0.900617	-7.03219
SM(43:2) (b)	SM	43	2	FALSE	128	IM_FADS1 - Control_FADS1	0.351373	14.0479	1.67207	0.116575	0.266194	-5.65069
SM(43:2) (b)	SM	43	2	FALSE	128	IM_FADS2 - Control_FADS2	0.371288	14.0479	1.76684	0.0989137	0.225866	-5.53031
SM(43:2) (c)	SM	43	2	FALSE	129	IM_EV - Control_EV	-0.0331073	18.9527	-0.215556	0.832425	0.899081	-6.93974
SM(43:2) (c)	SM	43	2	FALSE	129	IM_FADS1 - Control_EV	-0.264133	18.9527	-1.71973	0.107375	0.198336	-5.72504
SM(43:2) (c)	SM	43	2	FALSE	129	IM_FADS2 - Control_EV	-0.332545	18.9527	-2.16514	0.0480322	0.113709	-4.99296
SM(43:2) (c)	SM	43	2	FALSE	129	Control_FADS2 - Control_EV	-0.230077	18.9527	-1.49799	0.156215	0.435358	-5.66465
SM(43:2) (c)	SM	43	2	FALSE	129	Control_FADS1 - Control_EV	-0.234527	18.9527	-1.52696	0.148916	0.399868	-5.62909
SM(43:2) (c)	SM	43	2	FALSE	129	IM_FADS1 - IM_EV	-0.231026	18.9527	-1.50417	0.154633	0.290988	-5.91131
SM(43:2) (c)	SM	43	2	FALSE	129	IM_FADS2 - IM_EV	-0.299437	18.9527	-1.94959	0.0714276	0.181533	-5.27353
SM(43:2) (c)	SM	43	2	FALSE	129	IM_FADS1 - Control_FADS1	-0.0296069	18.9527	-0.192766	0.849895	0.930278	-6.98459
SM(43:2) (c)	SM	43	2	FALSE	129	IM_FADS2 - Control_FADS2	-0.102468	18.9527	-0.667152	0.51546	0.690454	-6.79451
SM(44:1)	SM	44	1	FALSE	130	IM_EV - Control_EV	-0.36134	17.7453	-2.33464	0.0348768	0.0972526	-4.52259
SM(44:1)	SM	44	1	FALSE	130	IM_FADS1 - Control_EV	-0.282868	17.7453	-1.82763	0.0888699	0.173551	-5.55875
SM(44:1)	SM	44	1	FALSE	130	IM_FADS2 - Control_EV	-0.218959	17.7453	-1.41471	0.178886	0.29644	-6.149
SM(44:1)	SM	44	1	FALSE	130	Control_FADS2 - Control_EV	0.0217897	17.7453	0.140785	0.890034	0.952754	-6.75351
SM(44:1)	SM	44	1	FALSE	130	Control_FADS1 - Control_EV	-0.0969119	17.7453	-0.626154	0.541232	0.797337	-6.56396
SM(44:1)	SM	44	1	FALSE	130	IM_FADS1 - IM_EV	0.0784715	17.7453	0.50701	0.619995	0.747603	-6.89016
SM(44:1)	SM	44	1	FALSE	130	IM_FADS2 - IM_EV	0.142381	17.7453	0.919932	0.3731	0.54646	-6.62393
SM(44:1)	SM	44	1	FALSE	130	IM_FADS1 - Control_FADS1	-0.185956	17.7453	-1.20148	0.249386	0.436991	-6.27462
SM(44:1)	SM	44	1	FALSE	130	IM_FADS2 - Control_FADS2	-0.240748	17.7453	-1.55549	0.142013	0.286996	-5.84165
SM(44:2)	SM	44	2	FALSE	131	IM_EV - Control_EV	0.322336	19.5927	3.00053	0.00949111	0.0355151	-3.27903
SM(44:2)	SM	44	2	FALSE	131	IM_FADS1 - Control_EV	-0.0403	19.5927	-0.375141	0.713146	0.806636	-7.07858
SM(44:2)	SM	44	2	FALSE	131	IM_FADS2 - Control_EV	-0.0604736	19.5927	-0.562931	0.582335	0.702242	-6.9778
SM(44:2)	SM	44	2	FALSE	131	Control_FADS2 - Control_EV	-0.356649	19.5927	-3.31994	0.00502306	0.0642579	-2.48109
SM(44:2)	SM	44	2	FALSE	131	Control_FADS1 - Control_EV	-0.350109	19.5927	-3.25906	0.00567169	0.0609181	-2.60331
SM(44:2)	SM	44	2	FALSE	131	IM_FADS1 - IM_EV	-0.362636	19.5927	-3.37567	0.00449461	0.0224212	-2.60175
SM(44:2)	SM	44	2	FALSE	131	IM_FADS2 - IM_EV	-0.382809	19.5927	-3.56346	0.00309125	0.0192787	-2.26265
SM(44:2)	SM	44	2	FALSE	131	IM_FADS1 - Control_FADS1	0.309809	19.5927	2.88392	0.0119605	0.0529551	-3.54033
SM(44:2)	SM	44	2	FALSE	131	IM_FADS2 - Control_FADS2	0.296176	19.5927	2.75701	0.0153656	0.0618274	-3.80374
SM(44:3)	SM	44	3	FALSE	132	IM_EV - Control_EV	0.645141	17.7289	4.9986	0.000191692	0.00209776	0.614133
SM(44:3)	SM	44	3	FALSE	132	IM_FADS1 - Control_EV	-0.915156	17.7289	-7.09069	5.24449e-06	9.21758e-05	4.14592
SM(44:3)	SM	44	3	FALSE	132	IM_FADS2 - Control_EV	-0.949543	17.7289	-7.35713	3.4608e-06	6.892e-05	4.57747
SM(44:3)	SM	44	3	FALSE	132	Control_FADS2 - Control_EV	-1.18367	17.7289	-9.17112	2.57588e-07	7.47006e-05	7.31355
SM(44:3)	SM	44	3	FALSE	132	Control_FADS1 - Control_EV	-1.20729	17.7289	-9.35414	2.02343e-07	5.86795e-05	7.54811
SM(44:3)	SM	44	3	FALSE	132	IM_FADS1 - IM_EV	-1.5603	17.7289	-12.0893	7.9759e-09	2.31301e-06	10.7284
SM(44:3)	SM	44	3	FALSE	132	IM_FADS2 - IM_EV	-1.59468	17.7289	-12.3557	6.01515e-09	1.74439e-06	11.0085
SM(44:3)	SM	44	3	FALSE	132	IM_FADS1 - Control_FADS1	0.29213	17.7289	2.26345	0.0399254	0.1268	-4.6866
SM(44:3)	SM	44	3	FALSE	132	IM_FADS2 - Control_FADS2	0.234122	17.7289	1.81399	0.0910404	0.213779	-5.45735
SM(d16:1/19:0)	SM	35	1	FALSE	133	IM_EV - Control_EV	0.668901	17.4968	5.67369	5.62137e-05	0.000958939	1.8572
SM(d16:1/19:0)	SM	35	1	FALSE	133	IM_FADS1 - Control_EV	-0.0766288	17.4968	-0.649974	0.526172	0.646567	-6.93157
SM(d16:1/19:0)	SM	35	1	FALSE	133	IM_FADS2 - Control_EV	-0.120975	17.4968	-1.02613	0.322138	0.458646	-6.60425
SM(d16:1/19:0)	SM	35	1	FALSE	133	Control_FADS2 - Control_EV	-0.491632	17.4968	-4.17007	0.000932924	0.0245953	-0.820442
SM(d16:1/19:0)	SM	35	1	FALSE	133	Control_FADS1 - Control_EV	-0.396362	17.4968	-3.36199	0.00461892	0.0526729	-2.40278
SM(d16:1/19:0)	SM	35	1	FALSE	133	IM_FADS1 - IM_EV	-0.74553	17.4968	-6.32366	1.82997e-05	0.000442242	2.95576
SM(d16:1/19:0)	SM	35	1	FALSE	133	IM_FADS2 - IM_EV	-0.789876	17.4968	-6.69982	9.81632e-06	0.000279834	3.56702
SM(d16:1/19:0)	SM	35	1	FALSE	133	IM_FADS1 - Control_FADS1	0.319734	17.4968	2.71201	0.0167868	0.065786	-3.86719
SM(d16:1/19:0)	SM	35	1	FALSE	133	IM_FADS2 - Control_FADS2	0.370656	17.4968	3.14395	0.00713474	0.0368312	-3.05815
SM(d16:1/23:0)/SM(d17:1/22:0)	SM	39	1	FALSE	134	IM_EV - Control_EV	0.147582	21.5421	0.656338	0.522188	0.680605	-6.73916
SM(d16:1/23:0)/SM(d17:1/22:0)	SM	39	1	FALSE	134	IM_FADS1 - Control_EV	0.580714	21.5421	2.58259	0.0216224	0.0580602	-4.25064
SM(d16:1/23:0)/SM(d17:1/22:0)	SM	39	1	FALSE	134	IM_FADS2 - Control_EV	0.407421	21.5421	1.81191	0.0913753	0.18112	-5.57501
SM(d16:1/23:0)/SM(d17:1/22:0)	SM	39	1	FALSE	134	Control_FADS2 - Control_EV	0.258453	21.5421	1.14941	0.269536	0.57763	-6.09698
SM(d16:1/23:0)/SM(d17:1/22:0)	SM	39	1	FALSE	134	Control_FADS1 - Control_EV	0.327255	21.5421	1.45539	0.167491	0.429845	-5.72632
SM(d16:1/23:0)/SM(d17:1/22:0)	SM	39	1	FALSE	134	IM_FADS1 - IM_EV	0.433131	21.5421	1.92625	0.0745039	0.179304	-5.27723
SM(d16:1/23:0)/SM(d17:1/22:0)	SM	39	1	FALSE	134	IM_FADS2 - IM_EV	0.259839	21.5421	1.15558	0.267087	0.441693	-6.38272
SM(d16:1/23:0)/SM(d17:1/22:0)	SM	39	1	FALSE	134	IM_FADS1 - Control_FADS1	0.253458	21.5421	1.1272	0.278502	0.473698	-6.35836
SM(d16:1/23:0)/SM(d17:1/22:0)	SM	39	1	FALSE	134	IM_FADS2 - Control_FADS2	0.148969	21.5421	0.662504	0.518346	0.691339	-6.7977
SM(d16:1/24:1)	SM	40	2	FALSE	135	IM_EV - Control_EV	0.0890275	19.4997	1.27668	0.222367	0.380452	-6.14609
SM(d16:1/24:1)	SM	40	2	FALSE	135	IM_FADS1 - Control_EV	0.0380123	19.4997	0.54511	0.594208	0.706231	-6.9966
SM(d16:1/24:1)	SM	40	2	FALSE	135	IM_FADS2 - Control_EV	0.0374756	19.4997	0.537413	0.599373	0.716776	-6.99243
SM(d16:1/24:1)	SM	40	2	FALSE	135	Control_FADS2 - Control_EV	-0.031602	19.4997	-0.453183	0.657322	0.874419	-6.65623
SM(d16:1/24:1)	SM	40	2	FALSE	135	Control_FADS1 - Control_EV	-0.026014	19.4997	-0.373049	0.714668	0.887774	-6.69513
SM(d16:1/24:1)	SM	40	2	FALSE	135	IM_FADS1 - IM_EV	-0.0510152	19.4997	-0.731575	0.476428	0.628018	-6.74644
SM(d16:1/24:1)	SM	40	2	FALSE	135	IM_FADS2 - IM_EV	-0.0515519	19.4997	-0.739272	0.471887	0.64002	-6.77573
SM(d16:1/24:1)	SM	40	2	FALSE	135	IM_FADS1 - Control_FADS1	0.0640263	19.4997	0.918158	0.373996	0.56826	-6.5695
SM(d16:1/24:1)	SM	40	2	FALSE	135	IM_FADS2 - Control_FADS2	0.0690776	19.4997	0.990596	0.338601	0.525103	-6.5234
SM(d17:1/14:0)	SM	31	1	FALSE	136	IM_EV - Control_EV	0.215866	13.4363	1.52759	0.148763	0.28857	-5.81904
SM(d17:1/14:0)	SM	31	1	FALSE	136	IM_FADS1 - Control_EV	-0.0464669	13.4363	-0.328825	0.747127	0.834371	-7.09578
SM(d17:1/14:0)	SM	31	1	FALSE	136	IM_FADS2 - Control_EV	-0.193935	13.4363	-1.37239	0.191409	0.30838	-6.20411
SM(d17:1/14:0)	SM	31	1	FALSE	136	Control_FADS2 - Control_EV	-0.0834967	13.4363	-0.590868	0.563973	0.823941	-6.58174
SM(d17:1/14:0)	SM	31	1	FALSE	136	Control_FADS1 - Control_EV	-0.350625	13.4363	-2.48122	0.0263224	0.138711	-4.07591
SM(d17:1/14:0)	SM	31	1	FALSE	136	IM_FADS1 - IM_EV	-0.262333	13.4363	-1.85641	0.08444	0.194124	-5.38894
SM(d17:1/14:0)	SM	31	1	FALSE	136	IM_FADS2 - IM_EV	-0.409801	13.4363	-2.89998	0.0115862	0.0464265	-3.5621
SM(d17:1/14:0)	SM	31	1	FALSE	136	IM_FADS1 - Control_FADS1	0.304159	13.4363	2.15239	0.0491897	0.148023	-4.87954
SM(d17:1/14:0)	SM	31	1	FALSE	136	IM_FADS2 - Control_FADS2	-0.110438	13.4363	-0.781522	0.447437	0.628363	-6.70968
SM(d17:1/16:0)	SM	33	1	FALSE	137	IM_EV - Control_EV	-0.377904	19.4689	-4.6661	0.000358407	0.00324807	-0.0182818
SM(d17:1/16:0)	SM	33	1	FALSE	137	IM_FADS1 - Control_EV	-0.50913	19.4689	-6.28639	1.94854e-05	0.00025659	2.80044
SM(d17:1/16:0)	SM	33	1	FALSE	137	IM_FADS2 - Control_EV	-0.522126	19.4689	-6.44686	1.4891e-05	0.00019938	3.08238
SM(d17:1/16:0)	SM	33	1	FALSE	137	Control_FADS2 - Control_EV	-0.0261963	19.4689	-0.323454	0.751105	0.913293	-6.70889
SM(d17:1/16:0)	SM	33	1	FALSE	137	Control_FADS1 - Control_EV	-0.0598443	19.4689	-0.738917	0.472096	0.748827	-6.48525
SM(d17:1/16:0)	SM	33	1	FALSE	137	IM_FADS1 - IM_EV	-0.131226	19.4689	-1.62029	0.127343	0.260066	-5.74726
SM(d17:1/16:0)	SM	33	1	FALSE	137	IM_FADS2 - IM_EV	-0.144222	19.4689	-1.78076	0.0965286	0.229453	-5.54146
SM(d17:1/16:0)	SM	33	1	FALSE	137	IM_FADS1 - Control_FADS1	-0.449285	19.4689	-5.54747	7.03767e-05	0.000927693	1.60024
SM(d17:1/16:0)	SM	33	1	FALSE	137	IM_FADS2 - Control_FADS2	-0.49593	19.4689	-6.1234	2.56982e-05	0.000427996	2.60873
SM(d18:0/14:0)	SM	32	0	FALSE	138	IM_EV - Control_EV	0.0634186	17.0535	0.63806	0.533675	0.689209	-6.75135
SM(d18:0/14:0)	SM	32	0	FALSE	138	IM_FADS1 - Control_EV	-0.0465226	17.0535	-0.468068	0.646899	0.750403	-7.0374
SM(d18:0/14:0)	SM	32	0	FALSE	138	IM_FADS2 - Control_EV	-0.13968	17.0535	-1.40533	0.181601	0.298761	-6.16132
SM(d18:0/14:0)	SM	32	0	FALSE	138	Control_FADS2 - Control_EV	-0.0513653	17.0535	-0.51679	0.613324	0.844959	-6.62416
SM(d18:0/14:0)	SM	32	0	FALSE	138	Control_FADS1 - Control_EV	-0.0837136	17.0535	-0.842249	0.413726	0.699595	-6.40262
SM(d18:0/14:0)	SM	32	0	FALSE	138	IM_FADS1 - IM_EV	-0.109941	17.0535	-1.10613	0.287212	0.444221	-6.4023
SM(d18:0/14:0)	SM	32	0	FALSE	138	IM_FADS2 - IM_EV	-0.203099	17.0535	-2.04339	0.060193	0.158691	-5.11866
SM(d18:0/14:0)	SM	32	0	FALSE	138	IM_FADS1 - Control_FADS1	0.037191	17.0535	0.374181	0.713844	0.857033	-6.9303
SM(d18:0/14:0)	SM	32	0	FALSE	138	IM_FADS2 - Control_FADS2	-0.0883148	17.0535	-0.888542	0.389176	0.578775	-6.61923
SM(d18:0/16:0)	SM	34	0	FALSE	139	IM_EV - Control_EV	-0.0265708	21.0837	-0.196341	0.847149	0.9099	-6.94393
SM(d18:0/16:0)	SM	34	0	FALSE	139	IM_FADS1 - Control_EV	-0.107976	21.0837	-0.797877	0.438192	0.563528	-6.82174
SM(d18:0/16:0)	SM	34	0	FALSE	139	IM_FADS2 - Control_EV	-0.0260216	21.0837	-0.192284	0.850266	0.901382	-7.12493
SM(d18:0/16:0)	SM	34	0	FALSE	139	Control_FADS2 - Control_EV	-0.12852	21.0837	-0.949685	0.358289	0.681336	-6.30214
SM(d18:0/16:0)	SM	34	0	FALSE	139	Control_FADS1 - Control_EV	-0.138396	21.0837	-1.02266	0.323717	0.630053	-6.23534
SM(d18:0/16:0)	SM	34	0	FALSE	139	IM_FADS1 - IM_EV	-0.0814054	21.0837	-0.601535	0.557045	0.69781	-6.83569
SM(d18:0/16:0)	SM	34	0	FALSE	139	IM_FADS2 - IM_EV	0.000549114	21.0837	0.00405761	0.996819	0.997441	-7.06074
SM(d18:0/16:0)	SM	34	0	FALSE	139	IM_FADS1 - Control_FADS1	0.0304202	21.0837	0.224786	0.825375	0.924165	-6.97751
SM(d18:0/16:0)	SM	34	0	FALSE	139	IM_FADS2 - Control_FADS2	0.102499	21.0837	0.757401	0.461297	0.638963	-6.7286
SM(d18:1/14:0)/SM(d16:1/16:0)	SM	32	1	FALSE	140	IM_EV - Control_EV	0.299479	21.6816	1.83597	0.0875658	0.194591	-5.36185
SM(d18:1/14:0)/SM(d16:1/16:0)	SM	32	1	FALSE	140	IM_FADS1 - Control_EV	0.42292	21.6816	2.59273	0.0211996	0.0574569	-4.23177
SM(d18:1/14:0)/SM(d16:1/16:0)	SM	32	1	FALSE	140	IM_FADS2 - Control_EV	0.323013	21.6816	1.98024	0.0675614	0.146502	-5.30486
SM(d18:1/14:0)/SM(d16:1/16:0)	SM	32	1	FALSE	140	Control_FADS2 - Control_EV	-0.0529103	21.6816	-0.324368	0.750428	0.913293	-6.70858
SM(d18:1/14:0)/SM(d16:1/16:0)	SM	32	1	FALSE	140	Control_FADS1 - Control_EV	-0.0500735	21.6816	-0.306977	0.763353	0.912583	-6.71868
SM(d18:1/14:0)/SM(d16:1/16:0)	SM	32	1	FALSE	140	IM_FADS1 - IM_EV	0.123441	21.6816	0.756761	0.461668	0.612125	-6.72728
SM(d18:1/14:0)/SM(d16:1/16:0)	SM	32	1	FALSE	140	IM_FADS2 - IM_EV	0.0235343	21.6816	0.144278	0.887325	0.935965	-7.04969
SM(d18:1/14:0)/SM(d16:1/16:0)	SM	32	1	FALSE	140	IM_FADS1 - Control_FADS1	0.472994	21.6816	2.8997	0.0115924	0.0521211	-3.51004
SM(d18:1/14:0)/SM(d16:1/16:0)	SM	32	1	FALSE	140	IM_FADS2 - Control_FADS2	0.375923	21.6816	2.30461	0.0369279	0.115152	-4.63594
SM(d18:1/16:0)	SM	34	1	FALSE	141	IM_EV - Control_EV	0.0245235	26.072	0.41095	0.687295	0.804682	-6.87526
SM(d18:1/16:0)	SM	34	1	FALSE	141	IM_FADS1 - Control_EV	0.0226438	26.072	0.37945	0.710015	0.806636	-7.07687
SM(d18:1/16:0)	SM	34	1	FALSE	141	IM_FADS2 - Control_EV	0.0487722	26.072	0.817294	0.427374	0.560807	-6.79729
SM(d18:1/16:0)	SM	34	1	FALSE	141	Control_FADS2 - Control_EV	-0.00704339	26.072	-0.118029	0.907712	0.955792	-6.75662
SM(d18:1/16:0)	SM	34	1	FALSE	141	Control_FADS1 - Control_EV	-0.00947781	26.072	-0.158823	0.876064	0.977279	-6.755
SM(d18:1/16:0)	SM	34	1	FALSE	141	IM_FADS1 - IM_EV	-0.00187973	26.072	-0.0314993	0.975313	0.993854	-7.02499
SM(d18:1/16:0)	SM	34	1	FALSE	141	IM_FADS2 - IM_EV	0.0242487	26.072	0.406344	0.690598	0.801094	-6.97348
SM(d18:1/16:0)	SM	34	1	FALSE	141	IM_FADS1 - Control_FADS1	0.0321216	26.072	0.538273	0.598795	0.780451	-6.85197
SM(d18:1/16:0)	SM	34	1	FALSE	141	IM_FADS2 - Control_FADS2	0.0558156	26.072	0.935322	0.365387	0.556232	-6.57645
SM(d18:1/17:0)/SM(d17:1/18:0)	SM	35	1	FALSE	142	IM_EV - Control_EV	-0.196649	17.8086	-1.44207	0.171153	0.318223	-5.93541
SM(d18:1/17:0)/SM(d17:1/18:0)	SM	35	1	FALSE	142	IM_FADS1 - Control_EV	-1.01255	17.8086	-7.42524	3.11653e-06	6.45567e-05	4.67919
SM(d18:1/17:0)/SM(d17:1/18:0)	SM	35	1	FALSE	142	IM_FADS2 - Control_EV	-0.91664	17.8086	-6.72192	9.46917e-06	0.000137303	3.54631
SM(d18:1/17:0)/SM(d17:1/18:0)	SM	35	1	FALSE	142	Control_FADS2 - Control_EV	0.154001	17.8086	1.12932	0.277635	0.583436	-6.11911
SM(d18:1/17:0)/SM(d17:1/18:0)	SM	35	1	FALSE	142	Control_FADS1 - Control_EV	-0.392355	17.8086	-2.87722	0.01212	0.0924946	-3.33864
SM(d18:1/17:0)/SM(d17:1/18:0)	SM	35	1	FALSE	142	IM_FADS1 - IM_EV	-0.815899	17.8086	-5.98317	3.27041e-05	0.000677442	2.36451
SM(d18:1/17:0)/SM(d17:1/18:0)	SM	35	1	FALSE	142	IM_FADS2 - IM_EV	-0.71999	17.8086	-5.27985	0.000114142	0.00178926	1.06525
SM(d18:1/17:0)/SM(d17:1/18:0)	SM	35	1	FALSE	142	IM_FADS1 - Control_FADS1	-0.620194	17.8086	-4.54802	0.00044901	0.00420041	-0.278197
SM(d18:1/17:0)/SM(d17:1/18:0)	SM	35	1	FALSE	142	IM_FADS2 - Control_FADS2	-1.07064	17.8086	-7.85124	1.64013e-06	6.22569e-05	5.40717
SM(d18:1/18:0)/SM(d16:1/20:0)	SM	36	1	FALSE	143	IM_EV - Control_EV	-0.194308	22.4794	-2.14564	0.0498131	0.127575	-4.85284
SM(d18:1/18:0)/SM(d16:1/20:0)	SM	36	1	FALSE	143	IM_FADS1 - Control_EV	-0.241592	22.4794	-2.66777	0.0183082	0.0510518	-4.09128
SM(d18:1/18:0)/SM(d16:1/20:0)	SM	36	1	FALSE	143	IM_FADS2 - Control_EV	-0.235221	22.4794	-2.59742	0.0210065	0.0603156	-4.21485
SM(d18:1/18:0)/SM(d16:1/20:0)	SM	36	1	FALSE	143	Control_FADS2 - Control_EV	-0.020055	22.4794	-0.221457	0.827916	0.92701	-6.7381
SM(d18:1/18:0)/SM(d16:1/20:0)	SM	36	1	FALSE	143	Control_FADS1 - Control_EV	-0.0116186	22.4794	-0.128298	0.899727	0.978232	-6.75963
SM(d18:1/18:0)/SM(d16:1/20:0)	SM	36	1	FALSE	143	IM_FADS1 - IM_EV	-0.0472842	22.4794	-0.522134	0.609694	0.739796	-6.88205
SM(d18:1/18:0)/SM(d16:1/20:0)	SM	36	1	FALSE	143	IM_FADS2 - IM_EV	-0.0409132	22.4794	-0.451782	0.658307	0.774479	-6.95302
SM(d18:1/18:0)/SM(d16:1/20:0)	SM	36	1	FALSE	143	IM_FADS1 - Control_FADS1	-0.229974	22.4794	-2.53948	0.0235135	0.0846668	-4.18895
SM(d18:1/18:0)/SM(d16:1/20:0)	SM	36	1	FALSE	143	IM_FADS2 - Control_FADS2	-0.215166	22.4794	-2.37597	0.0322294	0.103276	-4.50856
SM(d18:1/20:0)/SM(d16:1/22:0)	SM	38	1	FALSE	144	IM_EV - Control_EV	-0.465925	19.8493	-5.56357	6.83797e-05	0.0010719	1.65849
SM(d18:1/20:0)/SM(d16:1/22:0)	SM	38	1	FALSE	144	IM_FADS1 - Control_EV	-0.725011	19.8493	-8.65729	5.17172e-07	1.66644e-05	6.51554
SM(d18:1/20:0)/SM(d16:1/22:0)	SM	38	1	FALSE	144	IM_FADS2 - Control_EV	-0.74397	19.8493	-8.88368	3.79066e-07	1.40604e-05	6.83655
SM(d18:1/20:0)/SM(d16:1/22:0)	SM	38	1	FALSE	144	Control_FADS2 - Control_EV	-0.100371	19.8493	-1.19853	0.250496	0.565321	-6.04154
SM(d18:1/20:0)/SM(d16:1/22:0)	SM	38	1	FALSE	144	Control_FADS1 - Control_EV	-0.116789	19.8493	-1.39457	0.18476	0.442931	-5.80625
SM(d18:1/20:0)/SM(d16:1/22:0)	SM	38	1	FALSE	144	IM_FADS1 - IM_EV	-0.259086	19.8493	-3.09372	0.00788533	0.0325114	-3.15441
SM(d18:1/20:0)/SM(d16:1/22:0)	SM	38	1	FALSE	144	IM_FADS2 - IM_EV	-0.278045	19.8493	-3.32011	0.00502137	0.0251068	-2.74328
SM(d18:1/20:0)/SM(d16:1/22:0)	SM	38	1	FALSE	144	IM_FADS1 - Control_FADS1	-0.608222	19.8493	-7.26272	4.00573e-06	0.000136	4.51362
SM(d18:1/20:0)/SM(d16:1/22:0)	SM	38	1	FALSE	144	IM_FADS2 - Control_FADS2	-0.643599	19.8493	-7.68515	2.10085e-06	7.01777e-05	5.15605
SM(d18:0/22:0)	SM	40	0	FALSE	145	IM_EV - Control_EV	-0.502988	16.8389	-1.78107	0.0964761	0.208792	-5.4472
SM(d18:0/22:0)	SM	40	0	FALSE	145	IM_FADS1 - Control_EV	-1.25674	16.8389	-4.45009	0.000541923	0.00353163	-0.594987
SM(d18:0/22:0)	SM	40	0	FALSE	145	IM_FADS2 - Control_EV	-0.853993	16.8389	-3.02397	0.00905903	0.0316158	-3.401
SM(d18:0/22:0)	SM	40	0	FALSE	145	Control_FADS2 - Control_EV	0.114395	16.8389	0.405069	0.691514	0.893269	-6.67777
SM(d18:0/22:0)	SM	40	0	FALSE	145	Control_FADS1 - Control_EV	0.226655	16.8389	0.802581	0.435555	0.71972	-6.43551
SM(d18:0/22:0)	SM	40	0	FALSE	145	IM_FADS1 - IM_EV	-0.753752	16.8389	-2.66902	0.0182636	0.0615864	-3.96796
SM(d18:0/22:0)	SM	40	0	FALSE	145	IM_FADS2 - IM_EV	-0.351005	16.8389	-1.2429	0.234203	0.400702	-6.28177
SM(d18:0/22:0)	SM	40	0	FALSE	145	IM_FADS1 - Control_FADS1	-1.48339	16.8389	-5.25267	0.000119952	0.00144942	1.05862
SM(d18:0/22:0)	SM	40	0	FALSE	145	IM_FADS2 - Control_FADS2	-0.968387	16.8389	-3.42904	0.00404074	0.0232042	-2.49815
SM(d18:1/22:0)/SM(d16:1/24:0)	SM	40	1	FALSE	146	IM_EV - Control_EV	-0.435184	21.9723	-6.76236	8.86717e-06	0.000233771	3.73051
SM(d18:1/22:0)/SM(d16:1/24:0)	SM	40	1	FALSE	146	IM_FADS1 - Control_EV	-0.755017	21.9723	-11.7323	1.1737e-08	1.20524e-06	10.3427
SM(d18:1/22:0)/SM(d16:1/24:0)	SM	40	1	FALSE	146	IM_FADS2 - Control_EV	-0.747458	21.9723	-11.6148	1.33561e-08	1.29109e-06	10.215
SM(d18:1/22:0)/SM(d16:1/24:0)	SM	40	1	FALSE	146	Control_FADS2 - Control_EV	-0.17076	21.9723	-2.65346	0.0188286	0.12834	-3.75555
SM(d18:1/22:0)/SM(d16:1/24:0)	SM	40	1	FALSE	146	Control_FADS1 - Control_EV	-0.193739	21.9723	-3.01053	0.00930436	0.0780268	-3.0839
SM(d18:1/22:0)/SM(d16:1/24:0)	SM	40	1	FALSE	146	IM_FADS1 - IM_EV	-0.319833	21.9723	-4.96992	0.000202216	0.00272757	0.512047
SM(d18:1/22:0)/SM(d16:1/24:0)	SM	40	1	FALSE	146	IM_FADS2 - IM_EV	-0.312274	21.9723	-4.85245	0.000251963	0.00339857	0.260357
SM(d18:1/22:0)/SM(d16:1/24:0)	SM	40	1	FALSE	146	IM_FADS1 - Control_FADS1	-0.561278	21.9723	-8.72175	4.73113e-07	2.28671e-05	6.67354
SM(d18:1/22:0)/SM(d16:1/24:0)	SM	40	1	FALSE	146	IM_FADS2 - Control_FADS2	-0.576698	21.9723	-8.96136	3.41184e-07	1.59469e-05	6.99424
SM(d18:2/14:0)	SM	32	2	FALSE	147	IM_EV - Control_EV	0.640381	14.5943	6.38659	1.64666e-05	0.000382025	3.10289
SM(d18:2/14:0)	SM	32	2	FALSE	147	IM_FADS1 - Control_EV	0.398189	14.5943	3.97119	0.00137804	0.00692492	-1.53768
SM(d18:2/14:0)	SM	32	2	FALSE	147	IM_FADS2 - Control_EV	0.313564	14.5943	3.1272	0.0073767	0.0269087	-3.19967
SM(d18:2/14:0)	SM	32	2	FALSE	147	Control_FADS2 - Control_EV	-0.152405	14.5943	-1.51995	0.150656	0.429733	-5.63456
SM(d18:2/14:0)	SM	32	2	FALSE	147	Control_FADS1 - Control_EV	-0.154779	14.5943	-1.54363	0.14485	0.396288	-5.60597
SM(d18:2/14:0)	SM	32	2	FALSE	147	IM_FADS1 - IM_EV	-0.242192	14.5943	-2.4154	0.0298816	0.0901969	-4.43571
SM(d18:2/14:0)	SM	32	2	FALSE	147	IM_FADS2 - IM_EV	-0.326817	14.5943	-3.25939	0.00566796	0.0267435	-2.86272
SM(d18:2/14:0)	SM	32	2	FALSE	147	IM_FADS1 - Control_FADS1	0.552969	14.5943	5.51481	7.46155e-05	0.000961711	1.5408
SM(d18:2/14:0)	SM	32	2	FALSE	147	IM_FADS2 - Control_FADS2	0.465969	14.5943	4.64716	0.000371563	0.00378082	-0.1058
SM(d18:2/16:0)	SM	34	2	FALSE	148	IM_EV - Control_EV	0.0598572	21.3544	0.626484	0.541022	0.694232	-6.7589
SM(d18:2/16:0)	SM	34	2	FALSE	148	IM_FADS1 - Control_EV	-0.152528	21.3544	-1.59641	0.13259	0.226526	-5.90692
SM(d18:2/16:0)	SM	34	2	FALSE	148	IM_FADS2 - Control_EV	-0.207287	21.3544	-2.16953	0.0476398	0.113708	-4.98538
SM(d18:2/16:0)	SM	34	2	FALSE	148	Control_FADS2 - Control_EV	-0.113041	21.3544	-1.18312	0.256354	0.565922	-6.05914
SM(d18:2/16:0)	SM	34	2	FALSE	148	Control_FADS1 - Control_EV	-0.12481	21.3544	-1.3063	0.212388	0.484979	-5.91762
SM(d18:2/16:0)	SM	34	2	FALSE	148	IM_FADS1 - IM_EV	-0.212386	21.3544	-2.22289	0.0431009	0.119041	-4.77793
SM(d18:2/16:0)	SM	34	2	FALSE	148	IM_FADS2 - IM_EV	-0.267145	21.3544	-2.79602	0.014229	0.0546546	-3.76102
SM(d18:2/16:0)	SM	34	2	FALSE	148	IM_FADS1 - Control_FADS1	-0.0277185	21.3544	-0.29011	0.77596	0.896528	-6.95973
SM(d18:2/16:0)	SM	34	2	FALSE	148	IM_FADS2 - Control_FADS2	-0.0942467	21.3544	-0.986414	0.340577	0.525359	-6.52751
SM(d18:2/18:0)	SM	36	2	FALSE	149	IM_EV - Control_EV	-0.203688	19.4441	-3.06219	0.00839607	0.0328247	-3.15964
SM(d18:2/18:0)	SM	36	2	FALSE	149	IM_FADS1 - Control_EV	-0.646233	19.4441	-9.7153	1.26942e-07	5.66358e-06	7.94439
SM(d18:2/18:0)	SM	36	2	FALSE	149	IM_FADS2 - Control_EV	-0.648049	19.4441	-9.74261	1.22611e-07	6.46494e-06	7.98309
SM(d18:2/18:0)	SM	36	2	FALSE	149	Control_FADS2 - Control_EV	-0.162939	19.4441	-2.44959	0.0279794	0.154553	-4.12919
SM(d18:2/18:0)	SM	36	2	FALSE	149	Control_FADS1 - Control_EV	-0.172108	19.4441	-2.58743	0.0214194	0.126768	-3.88165
SM(d18:2/18:0)	SM	36	2	FALSE	149	IM_FADS1 - IM_EV	-0.442546	19.4441	-6.65311	1.05944e-05	0.000341349	3.51225
SM(d18:2/18:0)	SM	36	2	FALSE	149	IM_FADS2 - IM_EV	-0.444362	19.4441	-6.68042	1.01319e-05	0.000279834	3.53475
SM(d18:2/18:0)	SM	36	2	FALSE	149	IM_FADS1 - Control_FADS1	-0.474125	19.4441	-7.12787	4.94622e-06	0.00014344	4.29956
SM(d18:2/18:0)	SM	36	2	FALSE	149	IM_FADS2 - Control_FADS2	-0.48511	19.4441	-7.29302	3.82162e-06	0.00010555	4.54839
SM(d18:2/18:1)	SM	36	3	FALSE	150	IM_EV - Control_EV	0.628468	13.7052	2.44019	0.0284903	0.0843079	-4.33283
SM(d18:2/18:1)	SM	36	3	FALSE	150	IM_FADS1 - Control_EV	0.583824	13.7052	2.26685	0.0396693	0.0920328	-4.82373
SM(d18:2/18:1)	SM	36	3	FALSE	150	IM_FADS2 - Control_EV	0.777722	13.7052	3.01971	0.00913606	0.0316158	-3.40928
SM(d18:2/18:1)	SM	36	3	FALSE	150	Control_FADS2 - Control_EV	0.0638594	13.7052	0.247951	0.807752	0.922236	-6.73156
SM(d18:2/18:1)	SM	36	3	FALSE	150	Control_FADS1 - Control_EV	0.251025	13.7052	0.974671	0.346171	0.654004	-6.28261
SM(d18:2/18:1)	SM	36	3	FALSE	150	IM_FADS1 - IM_EV	-0.0446445	13.7052	-0.173344	0.864848	0.927194	-7.00957
SM(d18:2/18:1)	SM	36	3	FALSE	150	IM_FADS2 - IM_EV	0.149254	13.7052	0.579518	0.571396	0.716174	-6.88431
SM(d18:2/18:1)	SM	36	3	FALSE	150	IM_FADS1 - Control_FADS1	0.332799	13.7052	1.29218	0.2171	0.399741	-6.16653
SM(d18:2/18:1)	SM	36	3	FALSE	150	IM_FADS2 - Control_FADS2	0.713863	13.7052	2.77176	0.0149258	0.0618274	-3.77577
SM(d18:2/20:0)	SM	38	2	FALSE	151	IM_EV - Control_EV	0.161333	15.6375	1.27919	0.221508	0.380102	-6.14305
SM(d18:2/20:0)	SM	38	2	FALSE	151	IM_FADS1 - Control_EV	-0.228256	15.6375	-1.80981	0.091715	0.177629	-5.58664
SM(d18:2/20:0)	SM	38	2	FALSE	151	IM_FADS2 - Control_EV	-0.0142364	15.6375	-0.112879	0.91172	0.937584	-7.1378
SM(d18:2/20:0)	SM	38	2	FALSE	151	Control_FADS2 - Control_EV	-0.252511	15.6375	-2.00213	0.0649191	0.275237	-4.90303
SM(d18:2/20:0)	SM	38	2	FALSE	151	Control_FADS1 - Control_EV	-0.195091	15.6375	-1.54685	0.144075	0.396288	-5.60148
SM(d18:2/20:0)	SM	38	2	FALSE	151	IM_FADS1 - IM_EV	-0.389589	15.6375	-3.08901	0.00795969	0.0325114	-3.16359
SM(d18:2/20:0)	SM	38	2	FALSE	151	IM_FADS2 - IM_EV	-0.17557	15.6375	-1.39207	0.185498	0.351789	-6.09596
SM(d18:2/20:0)	SM	38	2	FALSE	151	IM_FADS1 - Control_FADS1	-0.0331648	15.6375	-0.26296	0.79639	0.910647	-6.96766
SM(d18:2/20:0)	SM	38	2	FALSE	151	IM_FADS2 - Control_FADS2	0.238275	15.6375	1.88925	0.0796282	0.197277	-5.33848
SM(d18:2/22:0)	SM	40	2	FALSE	152	IM_EV - Control_EV	-0.0324895	19.7965	-0.449206	0.660119	0.784568	-6.85802
SM(d18:2/22:0)	SM	40	2	FALSE	152	IM_FADS1 - Control_EV	-0.0103127	19.7965	-0.142586	0.888637	0.920374	-7.1423
SM(d18:2/22:0)	SM	40	2	FALSE	152	IM_FADS2 - Control_EV	-0.0662469	19.7965	-0.915942	0.375118	0.514708	-6.71093
SM(d18:2/22:0)	SM	40	2	FALSE	152	Control_FADS2 - Control_EV	-0.0857446	19.7965	-1.18552	0.255433	0.565922	-6.0564
SM(d18:2/22:0)	SM	40	2	FALSE	152	Control_FADS1 - Control_EV	-0.101537	19.7965	-1.40387	0.182027	0.439899	-5.79419
SM(d18:2/22:0)	SM	40	2	FALSE	152	IM_FADS1 - IM_EV	0.0221768	19.7965	0.30662	0.76362	0.863352	-6.97573
SM(d18:2/22:0)	SM	40	2	FALSE	152	IM_FADS2 - IM_EV	-0.0337574	19.7965	-0.466736	0.647828	0.76626	-6.94583
SM(d18:2/22:0)	SM	40	2	FALSE	152	IM_FADS1 - Control_FADS1	0.0912243	19.7965	1.26128	0.227703	0.408987	-6.20405
SM(d18:2/22:0)	SM	40	2	FALSE	152	IM_FADS2 - Control_FADS2	0.0194977	19.7965	0.269579	0.791395	0.877646	-6.98882
SM(d18:2/23:0)	SM	41	2	FALSE	153	IM_EV - Control_EV	-0.0600419	21.1003	-0.604429	0.555173	0.704038	-6.77293
SM(d18:2/23:0)	SM	41	2	FALSE	153	IM_FADS1 - Control_EV	-0.336848	21.1003	-3.39098	0.00435942	0.0166346	-2.6885
SM(d18:2/23:0)	SM	41	2	FALSE	153	IM_FADS2 - Control_EV	-0.360036	21.1003	-3.62441	0.00273817	0.0124073	-2.21801
SM(d18:2/23:0)	SM	41	2	FALSE	153	Control_FADS2 - Control_EV	-0.195746	21.1003	-1.97053	0.0687653	0.284885	-4.95466
SM(d18:2/23:0)	SM	41	2	FALSE	153	Control_FADS1 - Control_EV	-0.205311	21.1003	-2.06682	0.057652	0.233664	-4.80001
SM(d18:2/23:0)	SM	41	2	FALSE	153	IM_FADS1 - IM_EV	-0.276806	21.1003	-2.78655	0.0144971	0.0528826	-3.74598
SM(d18:2/23:0)	SM	41	2	FALSE	153	IM_FADS2 - IM_EV	-0.299994	21.1003	-3.01998	0.00913125	0.0381016	-3.33035
SM(d18:2/23:0)	SM	41	2	FALSE	153	IM_FADS1 - Control_FADS1	-0.131537	21.1003	-1.32415	0.206545	0.38769	-6.12695
SM(d18:2/23:0)	SM	41	2	FALSE	153	IM_FADS2 - Control_FADS2	-0.16429	21.1003	-1.65387	0.120265	0.255537	-5.70002
SM(d18:2/24:0)	SM	42	2	FALSE	154	IM_EV - Control_EV	0.0160978	24.3984	0.234033	0.818328	0.891623	-6.93535
SM(d18:2/24:0)	SM	42	2	FALSE	154	IM_FADS1 - Control_EV	0.261313	24.3984	3.79903	0.00193612	0.00870504	-1.87912
SM(d18:2/24:0)	SM	42	2	FALSE	154	IM_FADS2 - Control_EV	0.257783	24.3984	3.74769	0.00214345	0.0104471	-1.97327
SM(d18:2/24:0)	SM	42	2	FALSE	154	Control_FADS2 - Control_EV	0.0920908	24.3984	1.33883	0.201839	0.491878	-5.87298
SM(d18:2/24:0)	SM	42	2	FALSE	154	Control_FADS1 - Control_EV	0.0944009	24.3984	1.37242	0.1914	0.454967	-5.83472
SM(d18:2/24:0)	SM	42	2	FALSE	154	IM_FADS1 - IM_EV	0.245216	24.3984	3.56499	0.00308181	0.017524	-2.22793
SM(d18:2/24:0)	SM	42	2	FALSE	154	IM_FADS2 - IM_EV	0.241685	24.3984	3.51366	0.00341355	0.0208481	-2.36118
SM(d18:2/24:0)	SM	42	2	FALSE	154	IM_FADS1 - Control_FADS1	0.166912	24.3984	2.42661	0.029245	0.100965	-4.39527
SM(d18:2/24:0)	SM	42	2	FALSE	154	IM_FADS2 - Control_FADS2	0.165692	24.3984	2.40886	0.0302596	0.0997191	-4.44928
SM(d18:1/24:0)	SM	42	1	FALSE	155	IM_EV - Control_EV	-0.389573	23.0953	-3.83526	0.00180213	0.0113613	-1.63997
SM(d18:1/24:0)	SM	42	1	FALSE	155	IM_FADS1 - Control_EV	-0.45903	23.0953	-4.51905	0.00047465	0.00323879	-0.460566
SM(d18:1/24:0)	SM	42	1	FALSE	155	IM_FADS2 - Control_EV	-0.480994	23.0953	-4.73527	0.000314314	0.0023372	-0.0345313
SM(d18:1/24:0)	SM	42	1	FALSE	155	Control_FADS2 - Control_EV	-0.0651061	23.0953	-0.640955	0.531846	0.813725	-6.55
SM(d18:1/24:0)	SM	42	1	FALSE	155	Control_FADS1 - Control_EV	-0.0825327	23.0953	-0.812515	0.43002	0.714646	-6.42741
SM(d18:1/24:0)	SM	42	1	FALSE	155	IM_FADS1 - IM_EV	-0.0694573	23.0953	-0.683791	0.505205	0.651153	-6.78113
SM(d18:1/24:0)	SM	42	1	FALSE	155	IM_FADS2 - IM_EV	-0.0914205	23.0953	-0.900013	0.383248	0.552985	-6.64212
SM(d18:1/24:0)	SM	42	1	FALSE	155	IM_FADS1 - Control_FADS1	-0.376498	23.0953	-3.70653	0.00232587	0.0149889	-1.92915
SM(d18:1/24:0)	SM	42	1	FALSE	155	IM_FADS2 - Control_FADS2	-0.415887	23.0953	-4.09431	0.00108196	0.00848025	-1.18357
SM(d18:1/24:1)	SM	42	2	FALSE	156	IM_EV - Control_EV	0.101674	17.1235	0.467655	0.647187	0.77764	-6.84918
SM(d18:1/24:1)	SM	42	2	FALSE	156	IM_FADS1 - Control_EV	-0.959189	17.1235	-4.41183	0.000583405	0.00367799	-0.669739
SM(d18:1/24:1)	SM	42	2	FALSE	156	IM_FADS2 - Control_EV	-1.05765	17.1235	-4.8647	0.000246231	0.00198352	0.213848
SM(d18:1/24:1)	SM	42	2	FALSE	156	Control_FADS2 - Control_EV	-0.75815	17.1235	-3.48714	0.00359878	0.0549287	-2.15461
SM(d18:1/24:1)	SM	42	2	FALSE	156	Control_FADS1 - Control_EV	-0.937556	17.1235	-4.31233	0.000707266	0.0189717	-0.548263
SM(d18:1/24:1)	SM	42	2	FALSE	156	IM_FADS1 - IM_EV	-1.06086	17.1235	-4.87949	0.000239491	0.00301967	0.34049
SM(d18:1/24:1)	SM	42	2	FALSE	156	IM_FADS2 - IM_EV	-1.15932	17.1235	-5.33236	0.000103731	0.00171897	1.16262
SM(d18:1/24:1)	SM	42	2	FALSE	156	IM_FADS1 - Control_FADS1	-0.0216329	17.1235	-0.0995015	0.922143	0.963681	-6.99904
SM(d18:1/24:1)	SM	42	2	FALSE	156	IM_FADS2 - Control_FADS2	-0.299499	17.1235	-1.37756	0.189842	0.343868	-6.08184
PC(28:0)	PC	28	0	FALSE	157	IM_EV - Control_EV	-0.263433	22.444	-1.161	0.264946	0.428046	-6.28135
PC(28:0)	PC	28	0	FALSE	157	IM_FADS1 - Control_EV	0.210925	22.444	0.92959	0.368247	0.487633	-6.70678
PC(28:0)	PC	28	0	FALSE	157	IM_FADS2 - Control_EV	0.0475714	22.444	0.209656	0.836939	0.895617	-7.12122
PC(28:0)	PC	28	0	FALSE	157	Control_FADS2 - Control_EV	0.197837	22.444	0.871905	0.397883	0.715699	-6.3728
PC(28:0)	PC	28	0	FALSE	157	Control_FADS1 - Control_EV	0.251553	22.444	1.10864	0.286161	0.58726	-6.14581
PC(28:0)	PC	28	0	FALSE	157	IM_FADS1 - IM_EV	0.474359	22.444	2.09059	0.0551756	0.143804	-5.00525
PC(28:0)	PC	28	0	FALSE	157	IM_FADS2 - IM_EV	0.311005	22.444	1.37066	0.191936	0.359106	-6.12363
PC(28:0)	PC	28	0	FALSE	157	IM_FADS1 - Control_FADS1	-0.0406277	22.444	-0.179054	0.860446	0.930278	-6.98729
PC(28:0)	PC	28	0	FALSE	157	IM_FADS2 - Control_FADS2	-0.150265	22.444	-0.662249	0.518504	0.691339	-6.79787
PC(14:0_16:0)	PC	30	0	FALSE	158	IM_EV - Control_EV	-0.24042	24.9032	-3.59286	0.00291551	0.0161047	-2.11858
PC(14:0_16:0)	PC	30	0	FALSE	158	IM_FADS1 - Control_EV	-0.104718	24.9032	-1.56491	0.139795	0.233614	-5.95188
PC(14:0_16:0)	PC	30	0	FALSE	158	IM_FADS2 - Control_EV	-0.126867	24.9032	-1.89592	0.078682	0.161828	-5.44196
PC(14:0_16:0)	PC	30	0	FALSE	158	Control_FADS2 - Control_EV	0.0333158	24.9032	0.497875	0.626257	0.849972	-6.63412
PC(14:0_16:0)	PC	30	0	FALSE	158	Control_FADS1 - Control_EV	0.0452459	24.9032	0.676159	0.509894	0.780312	-6.53055
PC(14:0_16:0)	PC	30	0	FALSE	158	IM_FADS1 - IM_EV	0.135702	24.9032	2.02795	0.0619239	0.15481	-5.11036
PC(14:0_16:0)	PC	30	0	FALSE	158	IM_FADS2 - IM_EV	0.113552	24.9032	1.69694	0.111692	0.25285	-5.66883
PC(14:0_16:0)	PC	30	0	FALSE	158	IM_FADS1 - Control_FADS1	-0.149964	24.9032	-2.24107	0.0416492	0.130992	-4.72585
PC(14:0_16:0)	PC	30	0	FALSE	158	IM_FADS2 - Control_FADS2	-0.160183	24.9032	-2.39379	0.0311471	0.100924	-4.47647
PC(31:0) (a)	PC	31	0	FALSE	159	IM_EV - Control_EV	-0.384388	18.0489	-3.59518	0.0029021	0.0161047	-2.11401
PC(31:0) (a)	PC	31	0	FALSE	159	IM_FADS1 - Control_EV	0.0172829	18.0489	0.161647	0.87388	0.913244	-7.13922
PC(31:0) (a)	PC	31	0	FALSE	159	IM_FADS2 - Control_EV	-0.0278547	18.0489	-0.260525	0.79823	0.870251	-7.10854
PC(31:0) (a)	PC	31	0	FALSE	159	Control_FADS2 - Control_EV	0.272167	18.0489	2.54557	0.0232366	0.141022	-3.9546
PC(31:0) (a)	PC	31	0	FALSE	159	Control_FADS1 - Control_EV	0.359309	18.0489	3.36062	0.00463158	0.0526729	-2.40546
PC(31:0) (a)	PC	31	0	FALSE	159	IM_FADS1 - IM_EV	0.401671	18.0489	3.75682	0.00210499	0.0136679	-1.8484
PC(31:0) (a)	PC	31	0	FALSE	159	IM_FADS2 - IM_EV	0.356533	18.0489	3.33465	0.00487779	0.0249001	-2.71464
PC(31:0) (a)	PC	31	0	FALSE	159	IM_FADS1 - Control_FADS1	-0.342026	18.0489	-3.19897	0.00639368	0.0337121	-2.92951
PC(31:0) (a)	PC	31	0	FALSE	159	IM_FADS2 - Control_FADS2	-0.300022	18.0489	-2.8061	0.0139488	0.0594876	-3.71048
PC(31:0) (b)	PC	31	0	FALSE	160	IM_EV - Control_EV	-0.453109	21.2353	-2.72749	0.0162842	0.0545945	-3.80074
PC(31:0) (b)	PC	31	0	FALSE	160	IM_FADS1 - Control_EV	-0.203783	21.2353	-1.22667	0.240063	0.355196	-6.39237
PC(31:0) (b)	PC	31	0	FALSE	160	IM_FADS2 - Control_EV	-0.0800272	21.2353	-0.481723	0.637404	0.754478	-7.02208
PC(31:0) (b)	PC	31	0	FALSE	160	Control_FADS2 - Control_EV	0.245375	21.2353	1.47703	0.161681	0.440561	-5.69307
PC(31:0) (b)	PC	31	0	FALSE	160	Control_FADS1 - Control_EV	0.204948	21.2353	1.23369	0.237517	0.525113	-6.00495
PC(31:0) (b)	PC	31	0	FALSE	160	IM_FADS1 - IM_EV	0.249326	21.2353	1.50082	0.155491	0.290988	-5.91592
PC(31:0) (b)	PC	31	0	FALSE	160	IM_FADS2 - IM_EV	0.373082	21.2353	2.24576	0.041282	0.12242	-4.77176
PC(31:0) (b)	PC	31	0	FALSE	160	IM_FADS1 - Control_FADS1	-0.408731	21.2353	-2.46036	0.0274043	0.0951767	-4.33396
PC(31:0) (b)	PC	31	0	FALSE	160	IM_FADS2 - Control_FADS2	-0.325402	21.2353	-1.95876	0.0702509	0.183538	-5.22618
PC(16:0/16:0)	PC	32	0	FALSE	161	IM_EV - Control_EV	-0.594514	24.2771	-7.56027	2.53646e-06	8.65379e-05	4.99708
PC(16:0/16:0)	PC	32	0	FALSE	161	IM_FADS1 - Control_EV	-0.409569	24.2771	-5.20838	0.000130088	0.00113801	0.857273
PC(16:0/16:0)	PC	32	0	FALSE	161	IM_FADS2 - Control_EV	-0.394993	24.2771	-5.02302	0.000183182	0.00152235	0.515182
PC(16:0/16:0)	PC	32	0	FALSE	161	Control_FADS2 - Control_EV	0.139258	24.2771	1.77091	0.0982106	0.345549	-5.26966
PC(16:0/16:0)	PC	32	0	FALSE	161	Control_FADS1 - Control_EV	0.129426	24.2771	1.64587	0.12192	0.357139	-5.46034
PC(16:0/16:0)	PC	32	0	FALSE	161	IM_FADS1 - IM_EV	0.184944	24.2771	2.35189	0.0337477	0.100258	-4.54999
PC(16:0/16:0)	PC	32	0	FALSE	161	IM_FADS2 - IM_EV	0.199521	24.2771	2.53725	0.0236153	0.0796328	-4.24654
PC(16:0/16:0)	PC	32	0	FALSE	161	IM_FADS1 - Control_FADS1	-0.538995	24.2771	-6.85425	7.64399e-06	0.00018473	3.85743
PC(16:0/16:0)	PC	32	0	FALSE	161	IM_FADS2 - Control_FADS2	-0.534251	24.2771	-6.79393	8.42527e-06	0.000174523	3.74427
PC(32:1)	PC	32	1	FALSE	162	IM_EV - Control_EV	0.227348	26.4801	3.06001	0.00843256	0.0328247	-3.16387
PC(32:1)	PC	32	1	FALSE	162	IM_FADS1 - Control_EV	-0.101252	26.4801	-1.36281	0.194342	0.302887	-6.22485
PC(32:1)	PC	32	1	FALSE	162	IM_FADS2 - Control_EV	-0.113747	26.4801	-1.53099	0.147926	0.253838	-5.9912
PC(32:1)	PC	32	1	FALSE	162	Control_FADS2 - Control_EV	-0.253954	26.4801	-3.41812	0.00412971	0.0598808	-2.28953
PC(32:1)	PC	32	1	FALSE	162	Control_FADS1 - Control_EV	-0.230211	26.4801	-3.09855	0.00780991	0.0707773	-2.91441
PC(32:1)	PC	32	1	FALSE	162	IM_FADS1 - IM_EV	-0.3286	26.4801	-4.42281	0.000571176	0.00581197	-0.53877
PC(32:1)	PC	32	1	FALSE	162	IM_FADS2 - IM_EV	-0.341095	26.4801	-4.59099	0.000413575	0.00455925	-0.241995
PC(32:1)	PC	32	1	FALSE	162	IM_FADS1 - Control_FADS1	0.12896	26.4801	1.73574	0.10443	0.246217	-5.5553
PC(32:1)	PC	32	1	FALSE	162	IM_FADS2 - Control_FADS2	0.140207	26.4801	1.88713	0.0799312	0.197277	-5.34187
PC(32:2)	PC	32	2	FALSE	163	IM_EV - Control_EV	0.767845	24.0299	3.95054	0.00143525	0.00945958	-1.41265
PC(32:2)	PC	32	2	FALSE	163	IM_FADS1 - Control_EV	0.0211995	24.0299	0.109071	0.914685	0.936792	-7.14679
PC(32:2)	PC	32	2	FALSE	163	IM_FADS2 - Control_EV	-0.109402	24.0299	-0.562868	0.582376	0.702242	-6.97784
PC(32:2)	PC	32	2	FALSE	163	Control_FADS2 - Control_EV	-0.723899	24.0299	-3.72444	0.00224466	0.0444937	-1.69007
PC(32:2)	PC	32	2	FALSE	163	Control_FADS1 - Control_EV	-0.704699	24.0299	-3.62565	0.00273139	0.0418884	-1.88707
PC(32:2)	PC	32	2	FALSE	163	IM_FADS1 - IM_EV	-0.746646	24.0299	-3.84147	0.00178013	0.0126583	-1.68097
PC(32:2)	PC	32	2	FALSE	163	IM_FADS2 - IM_EV	-0.877247	24.0299	-4.51341	0.000479815	0.00488233	-0.392333
PC(32:2)	PC	32	2	FALSE	163	IM_FADS1 - Control_FADS1	0.725898	24.0299	3.73472	0.00219932	0.014487	-1.8734
PC(32:2)	PC	32	2	FALSE	163	IM_FADS2 - Control_FADS2	0.614497	24.0299	3.16157	0.00688854	0.0359942	-3.02373
PC(33:0) (a)	PC	33	0	FALSE	164	IM_EV - Control_EV	-0.402357	18.3194	-3.15599	0.00696555	0.0288573	-2.97715
PC(33:0) (a)	PC	33	0	FALSE	164	IM_FADS1 - Control_EV	-0.50596	18.3194	-3.96863	0.00138498	0.00692492	-1.54273
PC(33:0) (a)	PC	33	0	FALSE	164	IM_FADS2 - Control_EV	-0.390816	18.3194	-3.06547	0.00834138	0.0298642	-3.32022
PC(33:0) (a)	PC	33	0	FALSE	164	Control_FADS2 - Control_EV	0.021726	18.3194	0.170414	0.867109	0.941581	-6.74864
PC(33:0) (a)	PC	33	0	FALSE	164	Control_FADS1 - Control_EV	0.00409481	18.3194	0.0321187	0.974828	0.988462	-6.76778
PC(33:0) (a)	PC	33	0	FALSE	164	IM_FADS1 - IM_EV	-0.103604	18.3194	-0.812644	0.429948	0.586753	-6.68265
PC(33:0) (a)	PC	33	0	FALSE	164	IM_FADS2 - IM_EV	0.0115403	18.3194	0.0905192	0.92915	0.962334	-7.0564
PC(33:0) (a)	PC	33	0	FALSE	164	IM_FADS1 - Control_FADS1	-0.510055	18.3194	-4.00075	0.00130014	0.00994425	-1.34799
PC(33:0) (a)	PC	33	0	FALSE	164	IM_FADS2 - Control_FADS2	-0.412542	18.3194	-3.23588	0.00593995	0.0318997	-2.87823
PC(33:0) (b)	PC	33	0	FALSE	165	IM_EV - Control_EV	-0.69386	18.7298	-4.02093	0.00124957	0.00873194	-1.27406
PC(33:0) (b)	PC	33	0	FALSE	165	IM_FADS1 - Control_EV	-0.560405	18.7298	-3.24755	0.0058033	0.0211693	-2.97148
PC(33:0) (b)	PC	33	0	FALSE	165	IM_FADS2 - Control_EV	-0.500446	18.7298	-2.9001	0.0115835	0.0379572	-3.64071
PC(33:0) (b)	PC	33	0	FALSE	165	Control_FADS2 - Control_EV	0.148192	18.7298	0.858777	0.404846	0.720233	-6.38419
PC(33:0) (b)	PC	33	0	FALSE	165	Control_FADS1 - Control_EV	0.122824	18.7298	0.71177	0.488233	0.761224	-6.50531
PC(33:0) (b)	PC	33	0	FALSE	165	IM_FADS1 - IM_EV	0.133455	18.7298	0.773375	0.452089	0.603525	-6.71432
PC(33:0) (b)	PC	33	0	FALSE	165	IM_FADS2 - IM_EV	0.193413	18.7298	1.12083	0.281111	0.454463	-6.4212
PC(33:0) (b)	PC	33	0	FALSE	165	IM_FADS1 - Control_FADS1	-0.683229	18.7298	-3.95932	0.00141061	0.0103564	-1.42969
PC(33:0) (b)	PC	33	0	FALSE	165	IM_FADS2 - Control_FADS2	-0.648639	18.7298	-3.75887	0.00209646	0.0143053	-1.84595
PC(33:1)	PC	33	1	FALSE	166	IM_EV - Control_EV	-0.152983	23.3583	-2.07369	0.0569263	0.141099	-4.97494
PC(33:1)	PC	33	1	FALSE	166	IM_FADS1 - Control_EV	0.050169	23.3583	0.680043	0.507505	0.630306	-6.91093
PC(33:1)	PC	33	1	FALSE	166	IM_FADS2 - Control_EV	0.110439	23.3583	1.49701	0.156469	0.266134	-6.03825
PC(33:1)	PC	33	1	FALSE	166	Control_FADS2 - Control_EV	0.11805	23.3583	1.60017	0.131752	0.395745	-5.52204
PC(33:1)	PC	33	1	FALSE	166	Control_FADS1 - Control_EV	0.114942	23.3583	1.55804	0.14141	0.394317	-5.58584
PC(33:1)	PC	33	1	FALSE	166	IM_FADS1 - IM_EV	0.203152	23.3583	2.75373	0.015465	0.0545972	-3.80825
PC(33:1)	PC	33	1	FALSE	166	IM_FADS2 - IM_EV	0.263422	23.3583	3.5707	0.00304701	0.0192094	-2.24831
PC(33:1)	PC	33	1	FALSE	166	IM_FADS1 - Control_FADS1	-0.0647728	23.3583	-0.877997	0.39468	0.596131	-6.60573
PC(33:1)	PC	33	1	FALSE	166	IM_FADS2 - Control_FADS2	-0.00761039	23.3583	-0.103159	0.919292	0.95549	-7.02168
PC(33:2)	PC	33	2	FALSE	167	IM_EV - Control_EV	0.308955	21.2712	5.3228	0.000105549	0.00143144	1.2184
PC(33:2)	PC	33	2	FALSE	167	IM_FADS1 - Control_EV	0.080717	21.2712	1.39063	0.185927	0.290668	-6.18895
PC(33:2)	PC	33	2	FALSE	167	IM_FADS2 - Control_EV	0.111258	21.2712	1.91681	0.0757832	0.157542	-5.40833
PC(33:2)	PC	33	2	FALSE	167	Control_FADS2 - Control_EV	-0.237397	21.2712	-4.08997	0.00109122	0.0263712	-0.976115
PC(33:2)	PC	33	2	FALSE	167	Control_FADS1 - Control_EV	-0.248457	21.2712	-4.28052	0.000752328	0.0189717	-0.609748
PC(33:2)	PC	33	2	FALSE	167	IM_FADS1 - IM_EV	-0.228238	21.2712	-3.93218	0.00148814	0.0112947	-1.50171
PC(33:2)	PC	33	2	FALSE	167	IM_FADS2 - IM_EV	-0.197697	21.2712	-3.406	0.00423074	0.022933	-2.57394
PC(33:2)	PC	33	2	FALSE	167	IM_FADS1 - Control_FADS1	0.329174	21.2712	5.67114	5.6468e-05	0.000761662	1.82404
PC(33:2)	PC	33	2	FALSE	167	IM_FADS2 - Control_FADS2	0.348655	21.2712	6.00677	3.13977e-05	0.000492661	2.40473
PC(16:0_18:0)	PC	34	0	FALSE	168	IM_EV - Control_EV	-0.905788	21.0844	-6.32247	1.83364e-05	0.000409042	2.99379
PC(16:0_18:0)	PC	34	0	FALSE	168	IM_FADS1 - Control_EV	-0.806955	21.0844	-5.63261	6.04639e-05	0.000584485	1.64051
PC(16:0_18:0)	PC	34	0	FALSE	168	IM_FADS2 - Control_EV	-0.792912	21.0844	-5.53459	7.20178e-05	0.000699798	1.46846
PC(16:0_18:0)	PC	34	0	FALSE	168	Control_FADS2 - Control_EV	0.0142657	21.0844	0.0995757	0.922085	0.956725	-6.75874
PC(16:0_18:0)	PC	34	0	FALSE	168	Control_FADS1 - Control_EV	-0.0311129	21.0844	-0.21717	0.831191	0.957393	-6.74344
PC(16:0_18:0)	PC	34	0	FALSE	168	IM_FADS1 - IM_EV	0.0988325	21.0844	0.689859	0.501495	0.649257	-6.77685
PC(16:0_18:0)	PC	34	0	FALSE	168	IM_FADS2 - IM_EV	0.112876	21.0844	0.787882	0.443827	0.615837	-6.73785
PC(16:0_18:0)	PC	34	0	FALSE	168	IM_FADS1 - Control_FADS1	-0.775843	21.0844	-5.41544	8.92308e-05	0.00110115	1.35906
PC(16:0_18:0)	PC	34	0	FALSE	168	IM_FADS2 - Control_FADS2	-0.807178	21.0844	-5.63416	6.02973e-05	0.000852987	1.74038
PC(16:0_18:1)	PC	34	1	FALSE	169	IM_EV - Control_EV	0.0348262	26.3299	0.522663	0.609334	0.750348	-6.82076
PC(16:0_18:1)	PC	34	1	FALSE	169	IM_FADS1 - Control_EV	0.0507008	26.3299	0.760906	0.459267	0.585439	-6.85113
PC(16:0_18:1)	PC	34	1	FALSE	169	IM_FADS2 - Control_EV	0.0827207	26.3299	1.24145	0.234722	0.358259	-6.36641
PC(16:0_18:1)	PC	34	1	FALSE	169	Control_FADS2 - Control_EV	0.0265715	26.3299	0.39878	0.696037	0.897115	-6.68041
PC(16:0_18:1)	PC	34	1	FALSE	169	Control_FADS1 - Control_EV	0.0388801	26.3299	0.583504	0.568784	0.810552	-6.59053
PC(16:0_18:1)	PC	34	1	FALSE	169	IM_FADS1 - IM_EV	0.0158746	26.3299	0.238243	0.815125	0.900112	-6.99542
PC(16:0_18:1)	PC	34	1	FALSE	169	IM_FADS2 - IM_EV	0.0478945	26.3299	0.71879	0.484028	0.646302	-6.79103
PC(16:0_18:1)	PC	34	1	FALSE	169	IM_FADS1 - Control_FADS1	0.0118207	26.3299	0.177402	0.861719	0.930278	-6.9876
PC(16:0_18:1)	PC	34	1	FALSE	169	IM_FADS2 - Control_FADS2	0.0561492	26.3299	0.842674	0.413496	0.605625	-6.65928
PC(16:0_18:2)	PC	34	2	FALSE	170	IM_EV - Control_EV	0.445013	25.6782	5.46523	8.15686e-05	0.00121307	1.47965
PC(16:0_18:2)	PC	34	2	FALSE	170	IM_FADS1 - Control_EV	0.456902	25.6782	5.61124	6.28071e-05	0.000597183	1.6016
PC(16:0_18:2)	PC	34	2	FALSE	170	IM_FADS2 - Control_EV	0.417402	25.6782	5.12614	0.000151338	0.00132994	0.709928
PC(16:0_18:2)	PC	34	2	FALSE	170	Control_FADS2 - Control_EV	0.0422172	25.6782	0.518472	0.61218	0.844959	-6.62326
PC(16:0_18:2)	PC	34	2	FALSE	170	Control_FADS1 - Control_EV	0.0613369	25.6782	0.753282	0.46369	0.744987	-6.47435
PC(16:0_18:2)	PC	34	2	FALSE	170	IM_FADS1 - IM_EV	0.011889	25.6782	0.14601	0.885983	0.934974	-7.0142
PC(16:0_18:2)	PC	34	2	FALSE	170	IM_FADS2 - IM_EV	-0.0276104	25.6782	-0.339085	0.739549	0.840654	-6.99987
PC(16:0_18:2)	PC	34	2	FALSE	170	IM_FADS1 - Control_FADS1	0.395565	25.6782	4.85795	0.000249373	0.00278146	0.316534
PC(16:0_18:2)	PC	34	2	FALSE	170	IM_FADS2 - Control_FADS2	0.375185	25.6782	4.60767	0.000400613	0.00393823	-0.181944
PC(16:1_18:2)	PC	34	3	FALSE	171	IM_EV - Control_EV	0.754567	21.711	6.41975	1.55791e-05	0.000376495	3.15909
PC(16:1_18:2)	PC	34	3	FALSE	171	IM_FADS1 - Control_EV	-0.0495277	21.711	-0.421374	0.679843	0.77773	-7.0592
PC(16:1_18:2)	PC	34	3	FALSE	171	IM_FADS2 - Control_EV	-0.0365575	21.711	-0.311026	0.760337	0.843204	-7.09327
PC(16:1_18:2)	PC	34	3	FALSE	171	Control_FADS2 - Control_EV	-0.503287	21.711	-4.28189	0.000750317	0.0217378	-0.60383
PC(16:1_18:2)	PC	34	3	FALSE	171	Control_FADS1 - Control_EV	-0.487866	21.711	-4.1507	0.00096892	0.0231286	-0.861378
PC(16:1_18:2)	PC	34	3	FALSE	171	IM_FADS1 - IM_EV	-0.804095	21.711	-6.84113	7.80723e-06	0.000266364	3.82294
PC(16:1_18:2)	PC	34	3	FALSE	171	IM_FADS2 - IM_EV	-0.791125	21.711	-6.73078	9.33378e-06	0.000279834	3.61844
PC(16:1_18:2)	PC	34	3	FALSE	171	IM_FADS1 - Control_FADS1	0.438339	21.711	3.72932	0.00222301	0.014487	-1.88408
PC(16:1_18:2)	PC	34	3	FALSE	171	IM_FADS2 - Control_FADS2	0.466729	21.711	3.97087	0.00137891	0.0106636	-1.42691
PC(16:0_18:3) (a)	PC	34	3	FALSE	172	IM_EV - Control_EV	0.9438	19.5633	3.29395	0.00529036	0.0247452	-2.70724
PC(16:0_18:3) (a)	PC	34	3	FALSE	172	IM_FADS1 - Control_EV	1.22444	19.5633	4.27339	0.00076281	0.00460864	-0.941141
PC(16:0_18:3) (a)	PC	34	3	FALSE	172	IM_FADS2 - Control_EV	0.983079	19.5633	3.43104	0.00402468	0.0171641	-2.60135
PC(16:0_18:3) (a)	PC	34	3	FALSE	172	Control_FADS2 - Control_EV	0.955652	19.5633	3.33531	0.00487135	0.0642579	-2.45113
PC(16:0_18:3) (a)	PC	34	3	FALSE	172	Control_FADS1 - Control_EV	1.28615	19.5633	4.48877	0.000503064	0.0145888	-0.20877
PC(16:0_18:3) (a)	PC	34	3	FALSE	172	IM_FADS1 - IM_EV	0.280636	19.5633	0.979445	0.34389	0.50238	-6.53251
PC(16:0_18:3) (a)	PC	34	3	FALSE	172	IM_FADS2 - IM_EV	0.0392791	19.5633	0.137088	0.892902	0.938195	-7.05077
PC(16:0_18:3) (a)	PC	34	3	FALSE	172	IM_FADS1 - Control_FADS1	-0.06171	19.5633	-0.215374	0.832564	0.926847	-6.9797
PC(16:0_18:3) (a)	PC	34	3	FALSE	172	IM_FADS2 - Control_FADS2	0.027427	19.5633	0.095723	0.92509	0.95549	-7.02247
PC(16:0_18:3) (b)	PC	34	3	FALSE	173	IM_EV - Control_EV	0.578402	19.1698	2.52563	0.0241538	0.0733466	-4.17681
PC(16:0_18:3) (b)	PC	34	3	FALSE	173	IM_FADS1 - Control_EV	-1.02383	19.1698	-4.47061	0.000520942	0.00347294	-0.554955
PC(16:0_18:3) (b)	PC	34	3	FALSE	173	IM_FADS2 - Control_EV	-0.739785	19.1698	-3.23032	0.00600623	0.0230703	-2.99742
PC(16:0_18:3) (b)	PC	34	3	FALSE	173	Control_FADS2 - Control_EV	-0.901728	19.1698	-3.93746	0.00147274	0.0328534	-1.27343
PC(16:0_18:3) (b)	PC	34	3	FALSE	173	Control_FADS1 - Control_EV	-0.869603	19.1698	-3.79718	0.0019432	0.0360672	-1.55116
PC(16:0_18:3) (b)	PC	34	3	FALSE	173	IM_FADS1 - IM_EV	-1.60223	19.1698	-6.99623	6.09087e-06	0.000252336	4.07552
PC(16:0_18:3) (b)	PC	34	3	FALSE	173	IM_FADS2 - IM_EV	-1.31819	19.1698	-5.75595	4.86132e-05	0.000972264	1.9349
PC(16:0_18:3) (b)	PC	34	3	FALSE	173	IM_FADS1 - Control_FADS1	-0.154223	19.1698	-0.673424	0.51158	0.70312	-6.76724
PC(16:0_18:3) (b)	PC	34	3	FALSE	173	IM_FADS2 - Control_FADS2	0.161943	19.1698	0.707137	0.49102	0.666959	-6.76627
PC(14:0_20:4)	PC	34	4	FALSE	174	IM_EV - Control_EV	0.110821	19.7888	0.85964	0.404386	0.579121	-6.58213
PC(14:0_20:4)	PC	34	4	FALSE	174	IM_FADS1 - Control_EV	-0.36274	19.7888	-2.81378	0.013739	0.0412882	-3.81439
PC(14:0_20:4)	PC	34	4	FALSE	174	IM_FADS2 - Control_EV	-0.322812	19.7888	-2.50406	0.0251847	0.0695579	-4.38774
PC(14:0_20:4)	PC	34	4	FALSE	174	Control_FADS2 - Control_EV	-0.319354	19.7888	-2.47723	0.026526	0.152429	-4.07917
PC(14:0_20:4)	PC	34	4	FALSE	174	Control_FADS1 - Control_EV	-0.367783	19.7888	-2.8529	0.0127174	0.0945653	-3.38484
PC(14:0_20:4)	PC	34	4	FALSE	174	IM_FADS1 - IM_EV	-0.473561	19.7888	-3.67342	0.00248397	0.0152792	-2.01343
PC(14:0_20:4)	PC	34	4	FALSE	174	IM_FADS2 - IM_EV	-0.433633	19.7888	-3.3637	0.00460318	0.0242713	-2.65739
PC(14:0_20:4)	PC	34	4	FALSE	174	IM_FADS1 - Control_FADS1	0.00504278	19.7888	0.039117	0.969346	0.986367	-7.00349
PC(14:0_20:4)	PC	34	4	FALSE	174	IM_FADS2 - Control_FADS2	-0.00345871	19.7888	-0.0268292	0.978972	0.990932	-7.02695
PC(34:5)	PC	34	5	FALSE	175	IM_EV - Control_EV	-0.014886	17.524	-0.102948	0.919456	0.962302	-6.95874
PC(34:5)	PC	34	5	FALSE	175	IM_FADS1 - Control_EV	0.169253	17.524	1.17051	0.261225	0.373178	-6.45736
PC(34:5)	PC	34	5	FALSE	175	IM_FADS2 - Control_EV	0.0857634	17.524	0.593117	0.562509	0.692604	-6.95966
PC(34:5)	PC	34	5	FALSE	175	Control_FADS2 - Control_EV	-0.0772976	17.524	-0.534569	0.601287	0.844959	-6.61448
PC(34:5)	PC	34	5	FALSE	175	Control_FADS1 - Control_EV	-0.0884799	17.524	-0.611903	0.550355	0.803989	-6.57303
PC(34:5)	PC	34	5	FALSE	175	IM_FADS1 - IM_EV	0.184139	17.524	1.27346	0.223477	0.372461	-6.21028
PC(34:5)	PC	34	5	FALSE	175	IM_FADS2 - IM_EV	0.100649	17.524	0.696064	0.497718	0.657577	-6.80753
PC(34:5)	PC	34	5	FALSE	175	IM_FADS1 - Control_FADS1	0.257733	17.524	1.78241	0.0962487	0.235545	-5.48392
PC(34:5)	PC	34	5	FALSE	175	IM_FADS2 - Control_FADS2	0.163061	17.524	1.12769	0.278302	0.457267	-6.38061
PC(17:0_18:1) (15-MHDA)	PC	35	1	FALSE	176	IM_EV - Control_EV	-0.307774	18.8107	-2.31113	0.0364734	0.100531	-4.56436
PC(17:0_18:1) (15-MHDA)	PC	35	1	FALSE	176	IM_FADS1 - Control_EV	0.197886	18.8107	1.48596	0.159334	0.256705	-6.0618
PC(17:0_18:1) (15-MHDA)	PC	35	1	FALSE	176	IM_FADS2 - Control_EV	0.307677	18.8107	2.3104	0.0365238	0.0929114	-4.73832
PC(17:0_18:1) (15-MHDA)	PC	35	1	FALSE	176	Control_FADS2 - Control_EV	0.188125	18.8107	1.41267	0.179474	0.458568	-5.77851
PC(17:0_18:1) (15-MHDA)	PC	35	1	FALSE	176	Control_FADS1 - Control_EV	0.244043	18.8107	1.83256	0.0880962	0.291272	-5.17868
PC(17:0_18:1) (15-MHDA)	PC	35	1	FALSE	176	IM_FADS1 - IM_EV	0.50566	18.8107	3.79709	0.00194357	0.0129571	-1.76874
PC(17:0_18:1) (15-MHDA)	PC	35	1	FALSE	176	IM_FADS2 - IM_EV	0.615451	18.8107	4.62153	0.000390157	0.00452582	-0.182972
PC(17:0_18:1) (15-MHDA)	PC	35	1	FALSE	176	IM_FADS1 - Control_FADS1	-0.0461575	18.8107	-0.346605	0.734014	0.865301	-6.94076
PC(17:0_18:1) (15-MHDA)	PC	35	1	FALSE	176	IM_FADS2 - Control_FADS2	0.119552	18.8107	0.897735	0.38442	0.574648	-6.61098
PC(17:0_18:1)	PC	35	1	FALSE	177	IM_EV - Control_EV	-0.380334	21.395	-2.97168	0.0100507	0.03713	-3.33471
PC(17:0_18:1)	PC	35	1	FALSE	177	IM_FADS1 - Control_EV	-0.0382313	21.395	-0.298714	0.769521	0.84123	-7.10577
PC(17:0_18:1)	PC	35	1	FALSE	177	IM_FADS2 - Control_EV	-0.0135982	21.395	-0.106248	0.916885	0.939307	-7.13858
PC(17:0_18:1)	PC	35	1	FALSE	177	Control_FADS2 - Control_EV	0.198899	21.395	1.55406	0.142353	0.415605	-5.58721
PC(17:0_18:1)	PC	35	1	FALSE	177	Control_FADS1 - Control_EV	0.12076	21.395	0.943537	0.361315	0.657085	-6.31222
PC(17:0_18:1)	PC	35	1	FALSE	177	IM_FADS1 - IM_EV	0.342103	21.395	2.67296	0.0181231	0.0614701	-3.96056
PC(17:0_18:1)	PC	35	1	FALSE	177	IM_FADS2 - IM_EV	0.366736	21.395	2.86543	0.0124061	0.0489493	-3.62841
PC(17:0_18:1)	PC	35	1	FALSE	177	IM_FADS1 - Control_FADS1	-0.158991	21.395	-1.24225	0.234436	0.417095	-6.22681
PC(17:0_18:1)	PC	35	1	FALSE	177	IM_FADS2 - Control_FADS2	-0.212497	21.395	-1.66031	0.118949	0.255519	-5.69055
PC(17:0_18:2) (15-MHDA)	PC	35	2	FALSE	178	IM_EV - Control_EV	0.0322381	22.1857	0.380526	0.709234	0.821069	-6.8879
PC(17:0_18:2) (15-MHDA)	PC	35	2	FALSE	178	IM_FADS1 - Control_EV	0.236676	22.1857	2.79363	0.014296	0.0425216	-3.85285
PC(17:0_18:2) (15-MHDA)	PC	35	2	FALSE	178	IM_FADS2 - Control_EV	0.312359	22.1857	3.68696	0.00241805	0.0114957	-2.09384
PC(17:0_18:2) (15-MHDA)	PC	35	2	FALSE	178	Control_FADS2 - Control_EV	0.135364	22.1857	1.59778	0.132284	0.395745	-5.52545
PC(17:0_18:2) (15-MHDA)	PC	35	2	FALSE	178	Control_FADS1 - Control_EV	0.129984	22.1857	1.53427	0.147121	0.396884	-5.61897
PC(17:0_18:2) (15-MHDA)	PC	35	2	FALSE	178	IM_FADS1 - IM_EV	0.204438	22.1857	2.41311	0.0300138	0.0901969	-4.43987
PC(17:0_18:2) (15-MHDA)	PC	35	2	FALSE	178	IM_FADS2 - IM_EV	0.280121	22.1857	3.30643	0.00516025	0.0253639	-2.7702
PC(17:0_18:2) (15-MHDA)	PC	35	2	FALSE	178	IM_FADS1 - Control_FADS1	0.106693	22.1857	1.25936	0.228377	0.408987	-6.20637
PC(17:0_18:2) (15-MHDA)	PC	35	2	FALSE	178	IM_FADS2 - Control_FADS2	0.176995	22.1857	2.08918	0.05532	0.153655	-5.00939
PC(17:1_18:2)	PC	35	3	FALSE	179	IM_EV - Control_EV	0.0509317	17.6399	0.258644	0.799652	0.881746	-6.92894
PC(17:1_18:2)	PC	35	3	FALSE	179	IM_FADS1 - Control_EV	-0.33042	17.6399	-1.67796	0.115403	0.207868	-5.78766
PC(17:1_18:2)	PC	35	3	FALSE	179	IM_FADS2 - Control_EV	-0.208543	17.6399	-1.05903	0.307414	0.442432	-6.57037
PC(17:1_18:2)	PC	35	3	FALSE	179	Control_FADS2 - Control_EV	-0.0933708	17.6399	-0.474161	0.642654	0.862823	-6.6461
PC(17:1_18:2)	PC	35	3	FALSE	179	Control_FADS1 - Control_EV	-0.100288	17.6399	-0.509288	0.618438	0.83691	-6.63249
PC(17:1_18:2)	PC	35	3	FALSE	179	IM_FADS1 - IM_EV	-0.381352	17.6399	-1.9366	0.0731251	0.176719	-5.26047
PC(17:1_18:2)	PC	35	3	FALSE	179	IM_FADS2 - IM_EV	-0.259475	17.6399	-1.31768	0.208649	0.37283	-6.19068
PC(17:1_18:2)	PC	35	3	FALSE	179	IM_FADS1 - Control_FADS1	-0.230132	17.6399	-1.16867	0.261942	0.453512	-6.31215
PC(17:1_18:2)	PC	35	3	FALSE	179	IM_FADS2 - Control_FADS2	-0.115172	17.6399	-0.584873	0.567887	0.732137	-6.84775
PC(15:0_20:3)	PC	35	3	FALSE	180	IM_EV - Control_EV	0.0775841	17.7153	0.330561	0.745843	0.854152	-6.90659
PC(15:0_20:3)	PC	35	3	FALSE	180	IM_FADS1 - Control_EV	-0.659639	17.7153	-2.81052	0.0138278	0.0413408	-3.82062
PC(15:0_20:3)	PC	35	3	FALSE	180	IM_FADS2 - Control_EV	-0.564672	17.7153	-2.40589	0.0304327	0.0798687	-4.56691
PC(15:0_20:3)	PC	35	3	FALSE	180	Control_FADS2 - Control_EV	-0.346567	17.7153	-1.47661	0.161792	0.440561	-5.69363
PC(15:0_20:3)	PC	35	3	FALSE	180	Control_FADS1 - Control_EV	-0.436797	17.7153	-1.86105	0.0837443	0.284045	-5.13404
PC(15:0_20:3)	PC	35	3	FALSE	180	IM_FADS1 - IM_EV	-0.737224	17.7153	-3.14108	0.00717563	0.030602	-3.06208
PC(15:0_20:3)	PC	35	3	FALSE	180	IM_FADS2 - IM_EV	-0.642256	17.7153	-2.73645	0.0159998	0.0602591	-3.87408
PC(15:0_20:3)	PC	35	3	FALSE	180	IM_FADS1 - Control_FADS1	-0.222842	17.7153	-0.949462	0.358398	0.552849	-6.54027
PC(15:0_20:3)	PC	35	3	FALSE	180	IM_FADS2 - Control_FADS2	-0.218105	17.7153	-0.929276	0.368404	0.559356	-6.58209
PC(15:0_20:4)	PC	35	4	FALSE	181	IM_EV - Control_EV	0.123918	18.3495	0.411443	0.686942	0.804682	-6.87505
PC(15:0_20:4)	PC	35	4	FALSE	181	IM_FADS1 - Control_EV	-0.216054	18.3495	-0.717365	0.48488	0.60741	-6.88411
PC(15:0_20:4)	PC	35	4	FALSE	181	IM_FADS2 - Control_EV	-0.0716502	18.3495	-0.2379	0.815386	0.880677	-7.11452
PC(15:0_20:4)	PC	35	4	FALSE	181	Control_FADS2 - Control_EV	-0.108335	18.3495	-0.359705	0.724405	0.906954	-6.69591
PC(15:0_20:4)	PC	35	4	FALSE	181	Control_FADS1 - Control_EV	-0.18918	18.3495	-0.628135	0.53997	0.797337	-6.56268
PC(15:0_20:4)	PC	35	4	FALSE	181	IM_FADS1 - IM_EV	-0.339972	18.3495	-1.12881	0.277844	0.433198	-6.37758
PC(15:0_20:4)	PC	35	4	FALSE	181	IM_FADS2 - IM_EV	-0.195568	18.3495	-0.649343	0.526567	0.689411	-6.8399
PC(15:0_20:4)	PC	35	4	FALSE	181	IM_FADS1 - Control_FADS1	-0.0268738	18.3495	-0.0892292	0.930157	0.965173	-7.00007
PC(15:0_20:4)	PC	35	4	FALSE	181	IM_FADS2 - Control_FADS2	0.0366849	18.3495	0.121805	0.904775	0.948976	-7.01945
PC(35:5)	PC	35	5	FALSE	182	IM_EV - Control_EV	-0.500255	15.426	-1.62239	0.126888	0.255538	-5.68448
PC(35:5)	PC	35	5	FALSE	182	IM_FADS1 - Control_EV	-0.555489	15.426	-1.80153	0.0930655	0.178724	-5.59956
PC(35:5)	PC	35	5	FALSE	182	IM_FADS2 - Control_EV	-0.459946	15.426	-1.49167	0.157847	0.267187	-6.04557
PC(35:5)	PC	35	5	FALSE	182	Control_FADS2 - Control_EV	-0.0801246	15.426	-0.259855	0.798737	0.919553	-6.72837
PC(35:5)	PC	35	5	FALSE	182	Control_FADS1 - Control_EV	-0.147083	15.426	-0.477009	0.640674	0.854232	-6.64903
PC(35:5)	PC	35	5	FALSE	182	IM_FADS1 - IM_EV	-0.0552343	15.426	-0.179132	0.860386	0.925699	-7.00848
PC(35:5)	PC	35	5	FALSE	182	IM_FADS2 - IM_EV	0.0403084	15.426	0.130726	0.897842	0.938285	-7.05167
PC(35:5)	PC	35	5	FALSE	182	IM_FADS1 - Control_FADS1	-0.408406	15.426	-1.32452	0.206427	0.38769	-6.12649
PC(35:5)	PC	35	5	FALSE	182	IM_FADS2 - Control_FADS2	-0.379822	15.426	-1.23181	0.238194	0.406217	-6.26191
PC(36:0)	PC	36	0	FALSE	183	IM_EV - Control_EV	-0.628597	17.389	-4.10598	0.00105752	0.00750775	-1.10691
PC(36:0)	PC	36	0	FALSE	183	IM_FADS1 - Control_EV	-0.754609	17.389	-4.92908	0.000218243	0.00171056	0.329513
PC(36:0)	PC	36	0	FALSE	183	IM_FADS2 - Control_EV	-0.864137	17.389	-5.64452	5.91988e-05	0.00061313	1.66894
PC(36:0)	PC	36	0	FALSE	183	Control_FADS2 - Control_EV	-0.0176881	17.389	-0.115538	0.90965	0.955792	-6.75692
PC(36:0)	PC	36	0	FALSE	183	Control_FADS1 - Control_EV	-0.0283688	17.389	-0.185304	0.855633	0.971771	-6.7502
PC(36:0)	PC	36	0	FALSE	183	IM_FADS1 - IM_EV	-0.126011	17.389	-0.823102	0.424171	0.585654	-6.67398
PC(36:0)	PC	36	0	FALSE	183	IM_FADS2 - IM_EV	-0.23554	17.389	-1.53854	0.146082	0.30621	-5.89822
PC(36:0)	PC	36	0	FALSE	183	IM_FADS1 - Control_FADS1	-0.72624	17.389	-4.74378	0.000309292	0.00320338	0.098573
PC(36:0)	PC	36	0	FALSE	183	IM_FADS2 - Control_FADS2	-0.846449	17.389	-5.52898	7.27452e-05	0.000917222	1.54942
PC(18:0_18:1)	PC	36	1	FALSE	184	IM_EV - Control_EV	-0.431657	23.5219	-3.48504	0.00361392	0.0190552	-2.33132
PC(18:0_18:1)	PC	36	1	FALSE	184	IM_FADS1 - Control_EV	-0.148103	23.5219	-1.19573	0.251552	0.36475	-6.42848
PC(18:0_18:1)	PC	36	1	FALSE	184	IM_FADS2 - Control_EV	-0.171402	23.5219	-1.38384	0.187953	0.304378	-6.18933
PC(18:0_18:1)	PC	36	1	FALSE	184	Control_FADS2 - Control_EV	0.143159	23.5219	1.15582	0.266992	0.575671	-6.08986
PC(18:0_18:1)	PC	36	1	FALSE	184	Control_FADS1 - Control_EV	0.119625	23.5219	0.965807	0.350437	0.657085	-6.29113
PC(18:0_18:1)	PC	36	1	FALSE	184	IM_FADS1 - IM_EV	0.283554	23.5219	2.28931	0.0380167	0.111362	-4.6613
PC(18:0_18:1)	PC	36	1	FALSE	184	IM_FADS2 - IM_EV	0.260255	23.5219	2.1012	0.0541025	0.149723	-5.02127
PC(18:0_18:1)	PC	36	1	FALSE	184	IM_FADS1 - Control_FADS1	-0.267728	23.5219	-2.16153	0.0483572	0.147369	-4.86384
PC(18:0_18:1)	PC	36	1	FALSE	184	IM_FADS2 - Control_FADS2	-0.314562	23.5219	-2.53965	0.0235053	0.0833079	-4.2104
PC(18:1_18:1)	PC	36	2	FALSE	185	IM_EV - Control_EV	0.211608	25.7007	3.53771	0.00325388	0.0174745	-2.22743
PC(18:1_18:1)	PC	36	2	FALSE	185	IM_FADS1 - Control_EV	0.37962	25.7007	6.34659	1.76082e-05	0.000237506	2.90428
PC(18:1_18:1)	PC	36	2	FALSE	185	IM_FADS2 - Control_EV	0.368504	25.7007	6.16074	2.41117e-05	0.000291349	2.58857
PC(18:1_18:1)	PC	36	2	FALSE	185	Control_FADS2 - Control_EV	0.111406	25.7007	1.86251	0.0835274	0.312889	-5.12761
PC(18:1_18:1)	PC	36	2	FALSE	185	Control_FADS1 - Control_EV	0.119221	25.7007	1.99317	0.0659893	0.256871	-4.92182
PC(18:1_18:1)	PC	36	2	FALSE	185	IM_FADS1 - IM_EV	0.168013	25.7007	2.80888	0.0138725	0.0509244	-3.70349
PC(18:1_18:1)	PC	36	2	FALSE	185	IM_FADS2 - IM_EV	0.156896	25.7007	2.62303	0.0199825	0.0706698	-4.0873
PC(18:1_18:1)	PC	36	2	FALSE	185	IM_FADS1 - Control_FADS1	0.260399	25.7007	4.35342	0.000653136	0.00573536	-0.656181
PC(18:1_18:1)	PC	36	2	FALSE	185	IM_FADS2 - Control_FADS2	0.257098	25.7007	4.29823	0.000726882	0.00602273	-0.78339
PC(18:1_18:2)	PC	36	3	FALSE	186	IM_EV - Control_EV	0.536532	22.4542	3.67271	0.00248749	0.0147219	-1.96092
PC(18:1_18:2)	PC	36	3	FALSE	186	IM_FADS1 - Control_EV	0.290432	22.4542	1.98809	0.0666037	0.136502	-5.30026
PC(18:1_18:2)	PC	36	3	FALSE	186	IM_FADS2 - Control_EV	0.317853	22.4542	2.17579	0.0470852	0.112849	-4.97456
PC(18:1_18:2)	PC	36	3	FALSE	186	Control_FADS2 - Control_EV	0.169514	22.4542	1.16037	0.265194	0.575671	-6.08477
PC(18:1_18:2)	PC	36	3	FALSE	186	Control_FADS1 - Control_EV	0.351886	22.4542	2.40875	0.0302658	0.152389	-4.20666
PC(18:1_18:2)	PC	36	3	FALSE	186	IM_FADS1 - IM_EV	-0.2461	22.4542	-1.68462	0.114088	0.2415	-5.65278
PC(18:1_18:2)	PC	36	3	FALSE	186	IM_FADS2 - IM_EV	-0.218679	22.4542	-1.49692	0.156492	0.317485	-5.95588
PC(18:1_18:2)	PC	36	3	FALSE	186	IM_FADS1 - Control_FADS1	-0.0614539	22.4542	-0.420669	0.680346	0.836019	-6.91089
PC(18:1_18:2)	PC	36	3	FALSE	186	IM_FADS2 - Control_FADS2	0.148339	22.4542	1.01542	0.327037	0.514042	-6.49872
PC(16:0_20:3) (a)	PC	36	3	FALSE	187	IM_EV - Control_EV	0.019209	22.6703	0.15118	0.881978	0.928451	-6.95225
PC(16:0_20:3) (a)	PC	36	3	FALSE	187	IM_FADS1 - Control_EV	-0.523117	22.6703	-4.11707	0.00103479	0.00560916	-1.24912
PC(16:0_20:3) (a)	PC	36	3	FALSE	187	IM_FADS2 - Control_EV	-0.561175	22.6703	-4.4166	0.000578062	0.00372529	-0.652951
PC(16:0_20:3) (a)	PC	36	3	FALSE	187	Control_FADS2 - Control_EV	-0.335709	22.6703	-2.64212	0.019251	0.12834	-3.77661
PC(16:0_20:3) (a)	PC	36	3	FALSE	187	Control_FADS1 - Control_EV	-0.383881	22.6703	-3.02125	0.00910818	0.0776874	-3.0633
PC(16:0_20:3) (a)	PC	36	3	FALSE	187	IM_FADS1 - IM_EV	-0.542326	22.6703	-4.26825	0.000770472	0.00687498	-0.840511
PC(16:0_20:3) (a)	PC	36	3	FALSE	187	IM_FADS2 - IM_EV	-0.580384	22.6703	-4.56778	0.000432343	0.00455925	-0.286918
PC(16:0_20:3) (a)	PC	36	3	FALSE	187	IM_FADS1 - Control_FADS1	-0.139236	22.6703	-1.09582	0.291545	0.490134	-6.39239
PC(16:0_20:3) (a)	PC	36	3	FALSE	187	IM_FADS2 - Control_FADS2	-0.225467	22.6703	-1.77448	0.0975976	0.224947	-5.51856
PC(16:0_20:3) (b)	PC	36	3	FALSE	188	IM_EV - Control_EV	0.942835	19.5076	3.9571	0.00141681	0.00945958	-1.39973
PC(16:0_20:3) (b)	PC	36	3	FALSE	188	IM_FADS1 - Control_EV	-0.588156	19.5076	-2.46851	0.0269767	0.0684787	-4.46115
PC(16:0_20:3) (b)	PC	36	3	FALSE	188	IM_FADS2 - Control_EV	-0.584218	19.5076	-2.45198	0.0278507	0.0749065	-4.48315
PC(16:0_20:3) (b)	PC	36	3	FALSE	188	Control_FADS2 - Control_EV	-0.675143	19.5076	-2.83359	0.013212	0.10643	-3.41757
PC(16:0_20:3) (b)	PC	36	3	FALSE	188	Control_FADS1 - Control_EV	-0.828239	19.5076	-3.47614	0.0036786	0.0478849	-2.17976
PC(16:0_20:3) (b)	PC	36	3	FALSE	188	IM_FADS1 - IM_EV	-1.53099	19.5076	-6.4256	1.54278e-05	0.000406732	3.12959
PC(16:0_20:3) (b)	PC	36	3	FALSE	188	IM_FADS2 - IM_EV	-1.52705	19.5076	-6.40907	1.58592e-05	0.000418107	3.07761
PC(16:0_20:3) (b)	PC	36	3	FALSE	188	IM_FADS1 - Control_FADS1	0.240082	19.5076	1.00763	0.330634	0.53312	-6.48369
PC(16:0_20:3) (b)	PC	36	3	FALSE	188	IM_FADS2 - Control_FADS2	0.0909246	19.5076	0.381612	0.708446	0.818523	-6.95035
PC(18:2_18:2)	PC	36	4	FALSE	189	IM_EV - Control_EV	0.298916	20.8017	2.34608	0.034124	0.0960773	-4.50219
PC(18:2_18:2)	PC	36	4	FALSE	189	IM_FADS1 - Control_EV	-0.544565	20.8017	-4.27409	0.000761786	0.00460864	-0.939782
PC(18:2_18:2)	PC	36	4	FALSE	189	IM_FADS2 - Control_EV	-0.498773	20.8017	-3.91468	0.00154041	0.00827256	-1.64197
PC(18:2_18:2)	PC	36	4	FALSE	189	Control_FADS2 - Control_EV	-0.408643	20.8017	-3.20728	0.00628858	0.0729475	-2.70018
PC(18:2_18:2)	PC	36	4	FALSE	189	Control_FADS1 - Control_EV	-0.485366	20.8017	-3.80945	0.00189655	0.0360672	-1.52714
PC(18:2_18:2)	PC	36	4	FALSE	189	IM_FADS1 - IM_EV	-0.843481	20.8017	-6.62017	1.11821e-05	0.000341349	3.45728
PC(18:2_18:2)	PC	36	4	FALSE	189	IM_FADS2 - IM_EV	-0.797689	20.8017	-6.26076	2.03471e-05	0.000491721	2.82336
PC(18:2_18:2)	PC	36	4	FALSE	189	IM_FADS1 - Control_FADS1	-0.0591992	20.8017	-0.464632	0.649298	0.820464	-6.8905
PC(18:2_18:2)	PC	36	4	FALSE	189	IM_FADS2 - Control_FADS2	-0.0901302	20.8017	-0.707397	0.490863	0.666959	-6.76608
PC(16:0_20:4)	PC	36	4	FALSE	190	IM_EV - Control_EV	-0.155024	23.4771	-0.578001	0.572391	0.718587	-6.78912
PC(16:0_20:4)	PC	36	4	FALSE	190	IM_FADS1 - Control_EV	-0.29567	23.4771	-1.10239	0.288777	0.400696	-6.5328
PC(16:0_20:4)	PC	36	4	FALSE	190	IM_FADS2 - Control_EV	-0.174945	23.4771	-0.652275	0.52473	0.661235	-6.92151
PC(16:0_20:4)	PC	36	4	FALSE	190	Control_FADS2 - Control_EV	0.082383	23.4771	0.307162	0.763216	0.918523	-6.71428
PC(16:0_20:4)	PC	36	4	FALSE	190	Control_FADS1 - Control_EV	0.0167475	23.4771	0.0624422	0.951088	0.985246	-6.76626
PC(16:0_20:4)	PC	36	4	FALSE	190	IM_FADS1 - IM_EV	-0.140645	23.4771	-0.524391	0.608164	0.739796	-6.88082
PC(16:0_20:4)	PC	36	4	FALSE	190	IM_FADS2 - IM_EV	-0.0199207	23.4771	-0.0742734	0.941838	0.970104	-7.05782
PC(16:0_20:4)	PC	36	4	FALSE	190	IM_FADS1 - Control_FADS1	-0.312417	23.4771	-1.16483	0.263441	0.45475	-6.31648
PC(16:0_20:4)	PC	36	4	FALSE	190	IM_FADS2 - Control_FADS2	-0.257328	23.4771	-0.959437	0.353525	0.542445	-6.55363
PC(16:1_20:4)	PC	36	5	FALSE	191	IM_EV - Control_EV	-0.0541393	20.9578	-0.454818	0.656173	0.783087	-6.85537
PC(16:1_20:4)	PC	36	5	FALSE	191	IM_FADS1 - Control_EV	0.330575	20.9578	2.77713	0.0147688	0.0428296	-3.88431
PC(16:1_20:4)	PC	36	5	FALSE	191	IM_FADS2 - Control_EV	0.364088	20.9578	3.05866	0.00845513	0.0299023	-3.33348
PC(16:1_20:4)	PC	36	5	FALSE	191	Control_FADS2 - Control_EV	0.191158	20.9578	1.6059	0.130482	0.395745	-5.51384
PC(16:1_20:4)	PC	36	5	FALSE	191	Control_FADS1 - Control_EV	0.229078	20.9578	1.92446	0.0747457	0.274383	-5.03324
PC(16:1_20:4)	PC	36	5	FALSE	191	IM_FADS1 - IM_EV	0.384714	20.9578	3.23194	0.00598682	0.0275584	-2.8843
PC(16:1_20:4)	PC	36	5	FALSE	191	IM_FADS2 - IM_EV	0.418227	20.9578	3.51348	0.00341477	0.0208481	-2.36154
PC(16:1_20:4)	PC	36	5	FALSE	191	IM_FADS1 - Control_FADS1	0.101497	20.9578	0.852669	0.408113	0.605385	-6.62782
PC(16:1_20:4)	PC	36	5	FALSE	191	IM_FADS2 - Control_FADS2	0.172929	20.9578	1.45276	0.16821	0.313703	-5.98294
PC(16:0_20:5)	PC	36	5	FALSE	192	IM_EV - Control_EV	-0.26072	22.3537	-1.41649	0.178374	0.325465	-5.96928
PC(16:0_20:5)	PC	36	5	FALSE	192	IM_FADS1 - Control_EV	-0.472045	22.3537	-2.56462	0.0223924	0.059304	-4.28404
PC(16:0_20:5)	PC	36	5	FALSE	192	IM_FADS2 - Control_EV	-0.358561	22.3537	-1.94806	0.0716256	0.152731	-5.35759
PC(16:0_20:5)	PC	36	5	FALSE	192	Control_FADS2 - Control_EV	-0.0798926	22.3537	-0.434056	0.670825	0.889762	-6.66507
PC(16:0_20:5)	PC	36	5	FALSE	192	Control_FADS1 - Control_EV	-0.14616	22.3537	-0.794085	0.440324	0.725534	-6.44236
PC(16:0_20:5)	PC	36	5	FALSE	192	IM_FADS1 - IM_EV	-0.211325	22.3537	-1.14813	0.270048	0.42598	-6.35619
PC(16:0_20:5)	PC	36	5	FALSE	192	IM_FADS2 - IM_EV	-0.0978412	22.3537	-0.53157	0.603309	0.742275	-6.91202
PC(16:0_20:5)	PC	36	5	FALSE	192	IM_FADS1 - Control_FADS1	-0.325885	22.3537	-1.77053	0.0982761	0.239063	-5.50221
PC(16:0_20:5)	PC	36	5	FALSE	192	IM_FADS2 - Control_FADS2	-0.278668	22.3537	-1.514	0.152145	0.294741	-5.89954
PC(36:6) (a)	PC	36	6	FALSE	193	IM_EV - Control_EV	-0.656596	17.9898	-4.71094	0.000329144	0.00312956	0.0676998
PC(36:6) (a)	PC	36	6	FALSE	193	IM_FADS1 - Control_EV	0.0142353	17.9898	0.102136	0.920089	0.939528	-7.14757
PC(36:6) (a)	PC	36	6	FALSE	193	IM_FADS2 - Control_EV	0.0471889	17.9898	0.338571	0.739929	0.82721	-7.08382
PC(36:6) (a)	PC	36	6	FALSE	193	Control_FADS2 - Control_EV	-0.0132881	17.9898	-0.0953394	0.925389	0.957464	-6.75917
PC(36:6) (a)	PC	36	6	FALSE	193	Control_FADS1 - Control_EV	-0.0498384	17.9898	-0.357581	0.72596	0.887774	-6.70105
PC(36:6) (a)	PC	36	6	FALSE	193	IM_FADS1 - IM_EV	0.670831	17.9898	4.81308	0.000271345	0.00334852	0.213933
PC(36:6) (a)	PC	36	6	FALSE	193	IM_FADS2 - IM_EV	0.703785	17.9898	5.04952	0.000174387	0.00252862	0.634142
PC(36:6) (a)	PC	36	6	FALSE	193	IM_FADS1 - Control_FADS1	0.0640738	17.9898	0.459716	0.652738	0.821232	-6.89288
PC(36:6) (a)	PC	36	6	FALSE	193	IM_FADS2 - Control_FADS2	0.060477	17.9898	0.43391	0.670928	0.809664	-6.92796
PC(14:0_22:6)	PC	36	6	FALSE	194	IM_EV - Control_EV	0.0806499	19.0917	0.527113	0.606321	0.748226	-6.81833
PC(14:0_22:6)	PC	36	6	FALSE	194	IM_FADS1 - Control_EV	-0.523621	19.0917	-3.42229	0.0040955	0.0159422	-2.62655
PC(14:0_22:6)	PC	36	6	FALSE	194	IM_FADS2 - Control_EV	-0.444025	19.0917	-2.90206	0.0115384	0.0379572	-3.63692
PC(14:0_22:6)	PC	36	6	FALSE	194	Control_FADS2 - Control_EV	-0.395351	19.0917	-2.58394	0.0215656	0.134495	-3.88413
PC(14:0_22:6)	PC	36	6	FALSE	194	Control_FADS1 - Control_EV	-0.482901	19.0917	-3.15615	0.00696329	0.0663553	-2.80303
PC(14:0_22:6)	PC	36	6	FALSE	194	IM_FADS1 - IM_EV	-0.604271	19.0917	-3.9494	0.00143846	0.0111412	-1.46769
PC(14:0_22:6)	PC	36	6	FALSE	194	IM_FADS2 - IM_EV	-0.524675	19.0917	-3.42918	0.00403965	0.0225288	-2.52818
PC(14:0_22:6)	PC	36	6	FALSE	194	IM_FADS1 - Control_FADS1	-0.0407198	19.0917	-0.266137	0.793991	0.910108	-6.96677
PC(14:0_22:6)	PC	36	6	FALSE	194	IM_FADS2 - Control_FADS2	-0.0486734	19.0917	-0.31812	0.755063	0.851104	-6.97375
PC(17:0_20:4) (15-MHDA)	PC	37	4	FALSE	195	IM_EV - Control_EV	-1.13903	12.4437	-2.79284	0.0143184	0.04914	-3.67706
PC(17:0_20:4) (15-MHDA)	PC	37	4	FALSE	195	IM_FADS1 - Control_EV	-2.23913	12.4437	-5.49023	7.79827e-05	0.000706718	1.38021
PC(17:0_20:4) (15-MHDA)	PC	37	4	FALSE	195	IM_FADS2 - Control_EV	-1.43708	12.4437	-3.52364	0.00334639	0.0147038	-2.41792
PC(17:0_20:4) (15-MHDA)	PC	37	4	FALSE	195	Control_FADS2 - Control_EV	-1.0934	12.4437	-2.68096	0.0178412	0.12319	-3.70438
PC(17:0_20:4) (15-MHDA)	PC	37	4	FALSE	195	Control_FADS1 - Control_EV	-1.31018	12.4437	-3.21249	0.00622367	0.0633286	-2.69381
PC(17:0_20:4) (15-MHDA)	PC	37	4	FALSE	195	IM_FADS1 - IM_EV	-1.1001	12.4437	-2.69738	0.0172758	0.0592898	-3.91465
PC(17:0_20:4) (15-MHDA)	PC	37	4	FALSE	195	IM_FADS2 - IM_EV	-0.298047	12.4437	-0.730794	0.47689	0.641755	-6.78211
PC(17:0_20:4) (15-MHDA)	PC	37	4	FALSE	195	IM_FADS1 - Control_FADS1	-0.928953	12.4437	-2.27774	0.0388597	0.125215	-4.66144
PC(17:0_20:4) (15-MHDA)	PC	37	4	FALSE	195	IM_FADS2 - Control_FADS2	-0.343676	12.4437	-0.842674	0.413496	0.605625	-6.65928
PC(17:0_20:4)	PC	37	4	FALSE	196	IM_EV - Control_EV	0.368698	16.2865	1.61821	0.127792	0.255584	-5.69053
PC(17:0_20:4)	PC	37	4	FALSE	196	IM_FADS1 - Control_EV	-0.202523	16.2865	-0.888869	0.389006	0.511618	-6.744
PC(17:0_20:4)	PC	37	4	FALSE	196	IM_FADS2 - Control_EV	-0.250854	16.2865	-1.10099	0.289364	0.424889	-6.52584
PC(17:0_20:4)	PC	37	4	FALSE	196	Control_FADS2 - Control_EV	-0.120671	16.2865	-0.529623	0.604624	0.844959	-6.6172
PC(17:0_20:4)	PC	37	4	FALSE	196	Control_FADS1 - Control_EV	-0.231716	16.2865	-1.017	0.326312	0.630131	-6.24102
PC(17:0_20:4)	PC	37	4	FALSE	196	IM_FADS1 - IM_EV	-0.57122	16.2865	-2.50708	0.025038	0.0780754	-4.26863
PC(17:0_20:4)	PC	37	4	FALSE	196	IM_FADS2 - IM_EV	-0.619552	16.2865	-2.7192	0.0165514	0.0615373	-3.90669
PC(17:0_20:4)	PC	37	4	FALSE	196	IM_FADS1 - Control_FADS1	0.029193	16.2865	0.128128	0.89986	0.951402	-6.99558
PC(17:0_20:4)	PC	37	4	FALSE	196	IM_FADS2 - Control_FADS2	-0.130183	16.2865	-0.571372	0.576754	0.736759	-6.85585
PC(15:0_22:6)	PC	37	6	FALSE	197	IM_EV - Control_EV	0.173626	16.0673	0.90625	0.38005	0.555237	-6.54076
PC(15:0_22:6)	PC	37	6	FALSE	197	IM_FADS1 - Control_EV	-0.328302	16.0673	-1.71359	0.108523	0.19982	-5.7343
PC(15:0_22:6)	PC	37	6	FALSE	197	IM_FADS2 - Control_EV	-0.0481263	16.0673	-0.251198	0.80529	0.873024	-7.11107
PC(15:0_22:6)	PC	37	6	FALSE	197	Control_FADS2 - Control_EV	0.0343667	16.0673	0.179379	0.860196	0.941581	-6.74699
PC(15:0_22:6)	PC	37	6	FALSE	197	Control_FADS1 - Control_EV	0.205004	16.0673	1.07003	0.302606	0.605371	-6.18678
PC(15:0_22:6)	PC	37	6	FALSE	197	IM_FADS1 - IM_EV	-0.501928	16.0673	-2.61984	0.0201074	0.0654846	-4.05995
PC(15:0_22:6)	PC	37	6	FALSE	197	IM_FADS2 - IM_EV	-0.221752	16.0673	-1.15745	0.266347	0.441693	-6.38062
PC(15:0_22:6)	PC	37	6	FALSE	197	IM_FADS1 - Control_FADS1	-0.533306	16.0673	-2.78362	0.014581	0.0608415	-3.73171
PC(15:0_22:6)	PC	37	6	FALSE	197	IM_FADS2 - Control_FADS2	-0.082493	16.0673	-0.430577	0.673294	0.809664	-6.92947
PC(38:2)	PC	38	2	FALSE	198	IM_EV - Control_EV	0.0285384	22.3103	0.203272	0.841831	0.906349	-6.94247
PC(38:2)	PC	38	2	FALSE	198	IM_FADS1 - Control_EV	0.640286	22.3103	4.56059	0.00043833	0.00302656	-0.379777
PC(38:2)	PC	38	2	FALSE	198	IM_FADS2 - Control_EV	0.540452	22.3103	3.8495	0.00175207	0.00899294	-1.77123
PC(38:2)	PC	38	2	FALSE	198	Control_FADS2 - Control_EV	0.304916	22.3103	2.17184	0.0474347	0.223755	-4.61833
PC(38:2)	PC	38	2	FALSE	198	Control_FADS1 - Control_EV	0.344923	22.3103	2.4568	0.0275929	0.142892	-4.12014
PC(38:2)	PC	38	2	FALSE	198	IM_FADS1 - IM_EV	0.611747	22.3103	4.35732	0.000648222	0.00616342	-0.666409
PC(38:2)	PC	38	2	FALSE	198	IM_FADS2 - IM_EV	0.511913	22.3103	3.64623	0.00262189	0.0176825	-2.09875
PC(38:2)	PC	38	2	FALSE	198	IM_FADS1 - Control_FADS1	0.295362	22.3103	2.10379	0.0538432	0.159561	-4.96246
PC(38:2)	PC	38	2	FALSE	198	IM_FADS2 - Control_FADS2	0.235536	22.3103	1.67766	0.115461	0.25101	-5.6649
PC(18:0_20:3)	PC	38	3	FALSE	199	IM_EV - Control_EV	0.791165	21.3779	8.62996	5.37144e-07	2.5962e-05	6.56001
PC(18:0_20:3)	PC	38	3	FALSE	199	IM_FADS1 - Control_EV	-0.963604	21.3779	-10.5109	4.75392e-08	2.75727e-06	8.93795
PC(18:0_20:3)	PC	38	3	FALSE	199	IM_FADS2 - Control_EV	-0.914107	21.3779	-9.971	9.19737e-08	5.7434e-06	8.27419
PC(18:0_20:3)	PC	38	3	FALSE	199	Control_FADS2 - Control_EV	-1.20096	21.3779	-13.1	2.80814e-09	1.62872e-06	11.5706
PC(18:0_20:3)	PC	38	3	FALSE	199	Control_FADS1 - Control_EV	-1.23085	21.3779	-13.426	2.03502e-09	1.18031e-06	11.8668
PC(18:0_20:3)	PC	38	3	FALSE	199	IM_FADS1 - IM_EV	-1.75477	21.3779	-19.1409	1.76796e-11	1.02542e-08	16.4477
PC(18:0_20:3)	PC	38	3	FALSE	199	IM_FADS2 - IM_EV	-1.70527	21.3779	-18.601	2.60736e-11	1.51227e-08	16.1505
PC(18:0_20:3)	PC	38	3	FALSE	199	IM_FADS1 - Control_FADS1	0.267244	21.3779	2.91508	0.0112447	0.0509527	-3.48051
PC(18:0_20:3)	PC	38	3	FALSE	199	IM_FADS2 - Control_FADS2	0.286857	21.3779	3.12901	0.00735016	0.0373955	-3.0873
PC(18:1_20:3)	PC	38	4	FALSE	200	IM_EV - Control_EV	0.0836867	21.3669	0.467082	0.647587	0.77764	-6.84946
PC(18:1_20:3)	PC	38	4	FALSE	200	IM_FADS1 - Control_EV	-0.702263	21.3669	-3.91956	0.00152566	0.00749902	-1.64
PC(18:1_20:3)	PC	38	4	FALSE	200	IM_FADS2 - Control_EV	-0.560337	21.3669	-3.12742	0.0073735	0.0269087	-3.19924
PC(18:1_20:3)	PC	38	4	FALSE	200	Control_FADS2 - Control_EV	-0.421975	21.3669	-2.35518	0.0335363	0.175234	-4.29831
PC(18:1_20:3)	PC	38	4	FALSE	200	Control_FADS1 - Control_EV	-0.478601	21.3669	-2.67123	0.0181848	0.118508	-3.72643
PC(18:1_20:3)	PC	38	4	FALSE	200	IM_FADS1 - IM_EV	-0.78595	21.3669	-4.38664	0.000612491	0.00592075	-0.60923
PC(18:1_20:3)	PC	38	4	FALSE	200	IM_FADS2 - IM_EV	-0.644024	21.3669	-3.5945	0.00290599	0.0185217	-2.20118
PC(18:1_20:3)	PC	38	4	FALSE	200	IM_FADS1 - Control_FADS1	-0.223662	21.3669	-1.24833	0.232269	0.414511	-6.21957
PC(18:1_20:3)	PC	38	4	FALSE	200	IM_FADS2 - Control_FADS2	-0.138362	21.3669	-0.772243	0.452738	0.632742	-6.71702
PC(38:4) (b)	PC	38	4	FALSE	201	IM_EV - Control_EV	0.111888	19.4605	0.302112	0.766983	0.860445	-6.91608
PC(38:4) (b)	PC	38	4	FALSE	201	IM_FADS1 - Control_EV	-0.230739	19.4605	-0.623027	0.543227	0.661091	-6.94931
PC(38:4) (b)	PC	38	4	FALSE	201	IM_FADS2 - Control_EV	-0.094501	19.4605	-0.255166	0.802284	0.872294	-7.11001
PC(38:4) (b)	PC	38	4	FALSE	201	Control_FADS2 - Control_EV	-0.0970591	19.4605	-0.262073	0.79706	0.919553	-6.72777
PC(38:4) (b)	PC	38	4	FALSE	201	Control_FADS1 - Control_EV	-0.221164	19.4605	-0.597174	0.559872	0.807776	-6.5822
PC(38:4) (b)	PC	38	4	FALSE	201	IM_FADS1 - IM_EV	-0.342626	19.4605	-0.925139	0.370478	0.529254	-6.58412
PC(38:4) (b)	PC	38	4	FALSE	201	IM_FADS2 - IM_EV	-0.206389	19.4605	-0.557278	0.586088	0.729465	-6.89745
PC(38:4) (b)	PC	38	4	FALSE	201	IM_FADS1 - Control_FADS1	-0.00957464	19.4605	-0.0258529	0.979738	0.989121	-7.00394
PC(38:4) (b)	PC	38	4	FALSE	201	IM_FADS2 - Control_FADS2	0.00255819	19.4605	0.00690746	0.994586	0.998027	-7.02731
PC(18:0_20:4)	PC	38	4	FALSE	202	IM_EV - Control_EV	-0.00958262	22.1701	-0.0363865	0.971485	0.982079	-6.96366
PC(18:0_20:4)	PC	38	4	FALSE	202	IM_FADS1 - Control_EV	-0.474736	22.1701	-1.80263	0.092884	0.178724	-5.59783
PC(18:0_20:4)	PC	38	4	FALSE	202	IM_FADS2 - Control_EV	-0.356395	22.1701	-1.35328	0.197294	0.31437	-6.22859
PC(18:0_20:4)	PC	38	4	FALSE	202	Control_FADS2 - Control_EV	-0.158607	22.1701	-0.602252	0.556581	0.822951	-6.57474
PC(18:0_20:4)	PC	38	4	FALSE	202	Control_FADS1 - Control_EV	-0.266808	22.1701	-1.01311	0.328103	0.630131	-6.24491
PC(18:0_20:4)	PC	38	4	FALSE	202	IM_FADS1 - IM_EV	-0.465153	22.1701	-1.76625	0.0990159	0.218326	-5.52944
PC(18:0_20:4)	PC	38	4	FALSE	202	IM_FADS2 - IM_EV	-0.346812	22.1701	-1.31689	0.208905	0.37283	-6.19166
PC(18:0_20:4)	PC	38	4	FALSE	202	IM_FADS1 - Control_FADS1	-0.207928	22.1701	-0.789529	0.442896	0.63427	-6.68036
PC(18:0_20:4)	PC	38	4	FALSE	202	IM_FADS2 - Control_FADS2	-0.197788	22.1701	-0.751027	0.465004	0.641875	-6.73351
PC(38:5) (a)	PC	38	5	FALSE	203	IM_EV - Control_EV	-0.124792	23.1867	-0.58951	0.564859	0.710668	-6.78215
PC(38:5) (a)	PC	38	5	FALSE	203	IM_FADS1 - Control_EV	-0.073273	23.1867	-0.346139	0.734356	0.827042	-7.08961
PC(38:5) (a)	PC	38	5	FALSE	203	IM_FADS2 - Control_EV	-0.0101063	23.1867	-0.0477417	0.962593	0.966081	-7.14337
PC(38:5) (a)	PC	38	5	FALSE	203	Control_FADS2 - Control_EV	0.076897	23.1867	0.363259	0.721807	0.906954	-6.69456
PC(38:5) (a)	PC	38	5	FALSE	203	Control_FADS1 - Control_EV	0.00763193	23.1867	0.0360529	0.971746	0.988462	-6.76764
PC(38:5) (a)	PC	38	5	FALSE	203	IM_FADS1 - IM_EV	0.0515185	23.1867	0.243372	0.811227	0.897923	-6.99411
PC(38:5) (a)	PC	38	5	FALSE	203	IM_FADS2 - IM_EV	0.114685	23.1867	0.541769	0.596447	0.739187	-6.90632
PC(38:5) (a)	PC	38	5	FALSE	203	IM_FADS1 - Control_FADS1	-0.0809049	23.1867	-0.382192	0.708026	0.853625	-6.92711
PC(38:5) (a)	PC	38	5	FALSE	203	IM_FADS2 - Control_FADS2	-0.0870033	23.1867	-0.411	0.687259	0.81027	-6.93811
PC(38:5) (b)	PC	38	5	FALSE	204	IM_EV - Control_EV	-0.47127	20.0118	-1.79554	0.0940522	0.204308	-5.42486
PC(38:5) (b)	PC	38	5	FALSE	204	IM_FADS1 - Control_EV	-1.28254	20.0118	-4.88646	0.000236377	0.00182798	0.248203
PC(38:5) (b)	PC	38	5	FALSE	204	IM_FADS2 - Control_EV	-1.01239	20.0118	-3.85722	0.00172552	0.00893574	-1.75591
PC(38:5) (b)	PC	38	5	FALSE	204	Control_FADS2 - Control_EV	-0.445861	20.0118	-1.69873	0.111347	0.371156	-5.3784
PC(38:5) (b)	PC	38	5	FALSE	204	Control_FADS1 - Control_EV	-0.513133	20.0118	-1.95504	0.070726	0.267856	-4.98393
PC(38:5) (b)	PC	38	5	FALSE	204	IM_FADS1 - IM_EV	-0.811265	20.0118	-3.09092	0.00792938	0.0325114	-3.15986
PC(38:5) (b)	PC	38	5	FALSE	204	IM_FADS2 - IM_EV	-0.541123	20.0118	-2.06168	0.0582011	0.155039	-5.08801
PC(38:5) (b)	PC	38	5	FALSE	204	IM_FADS1 - Control_FADS1	-0.769402	20.0118	-2.93143	0.0108862	0.0497165	-3.44907
PC(38:5) (b)	PC	38	5	FALSE	204	IM_FADS2 - Control_FADS2	-0.566532	20.0118	-2.15849	0.0486331	0.144652	-4.8912
PC(38:6) (a)	PC	38	6	FALSE	205	IM_EV - Control_EV	-0.235276	20.2337	-1.12278	0.280311	0.447531	-6.32372
PC(38:6) (a)	PC	38	6	FALSE	205	IM_FADS1 - Control_EV	-0.353876	20.2337	-1.68876	0.113278	0.204676	-5.77156
PC(38:6) (a)	PC	38	6	FALSE	205	IM_FADS2 - Control_EV	-0.272985	20.2337	-1.30274	0.213569	0.33224	-6.29203
PC(38:6) (a)	PC	38	6	FALSE	205	Control_FADS2 - Control_EV	-0.0048198	20.2337	-0.023001	0.981972	0.99075	-6.7637
PC(38:6) (a)	PC	38	6	FALSE	205	Control_FADS1 - Control_EV	-0.0889021	20.2337	-0.424258	0.677788	0.869728	-6.67379
PC(38:6) (a)	PC	38	6	FALSE	205	IM_FADS1 - IM_EV	-0.1186	20.2337	-0.565982	0.580314	0.722959	-6.85722
PC(38:6) (a)	PC	38	6	FALSE	205	IM_FADS2 - IM_EV	-0.0377093	20.2337	-0.179956	0.859751	0.923437	-7.04355
PC(38:6) (a)	PC	38	6	FALSE	205	IM_FADS1 - Control_FADS1	-0.264974	20.2337	-1.2645	0.226579	0.408987	-6.20018
PC(38:6) (a)	PC	38	6	FALSE	205	IM_FADS2 - Control_FADS2	-0.268165	20.2337	-1.27973	0.221323	0.388991	-6.20445
PC(16:0_22:6)	PC	38	6	FALSE	206	IM_EV - Control_EV	-0.259978	22.5839	-1.24354	0.233975	0.390685	-6.1859
PC(16:0_22:6)	PC	38	6	FALSE	206	IM_FADS1 - Control_EV	-0.581589	22.5839	-2.78189	0.0146308	0.0428296	-3.87523
PC(16:0_22:6)	PC	38	6	FALSE	206	IM_FADS2 - Control_EV	-0.417108	22.5839	-1.99513	0.0657534	0.143372	-5.2803
PC(16:0_22:6)	PC	38	6	FALSE	206	Control_FADS2 - Control_EV	-0.117758	22.5839	-0.563269	0.582111	0.835294	-6.59818
PC(16:0_22:6)	PC	38	6	FALSE	206	Control_FADS1 - Control_EV	-0.200092	22.5839	-0.957093	0.354666	0.657085	-6.29943
PC(16:0_22:6)	PC	38	6	FALSE	206	IM_FADS1 - IM_EV	-0.321611	22.5839	-1.53835	0.146128	0.282514	-5.86392
PC(16:0_22:6)	PC	38	6	FALSE	206	IM_FADS2 - IM_EV	-0.15713	22.5839	-0.751593	0.464674	0.632654	-6.76634
PC(16:0_22:6)	PC	38	6	FALSE	206	IM_FADS1 - Control_FADS1	-0.381497	22.5839	-1.8248	0.0893168	0.226217	-5.41808
PC(16:0_22:6)	PC	38	6	FALSE	206	IM_FADS2 - Control_FADS2	-0.299349	22.5839	-1.43186	0.174005	0.321411	-6.01081
PC(16:1_22:6)	PC	38	7	FALSE	207	IM_EV - Control_EV	-0.00726305	20.4751	-0.0536921	0.957935	0.976605	-6.96284
PC(16:1_22:6)	PC	38	7	FALSE	207	IM_FADS1 - Control_EV	-0.155918	20.4751	-1.15262	0.268259	0.37954	-6.47753
PC(16:1_22:6)	PC	38	7	FALSE	207	IM_FADS2 - Control_EV	-0.118796	20.4751	-0.878202	0.394573	0.528527	-6.74501
PC(16:1_22:6)	PC	38	7	FALSE	207	Control_FADS2 - Control_EV	-0.197733	20.4751	-1.46174	0.165769	0.449281	-5.71362
PC(16:1_22:6)	PC	38	7	FALSE	207	Control_FADS1 - Control_EV	-0.253607	20.4751	-1.87479	0.0817154	0.283432	-5.11236
PC(16:1_22:6)	PC	38	7	FALSE	207	IM_FADS1 - IM_EV	-0.148654	20.4751	-1.09893	0.290234	0.446514	-6.41006
PC(16:1_22:6)	PC	38	7	FALSE	207	IM_FADS2 - IM_EV	-0.111533	20.4751	-0.82451	0.423397	0.596045	-6.70784
PC(16:1_22:6)	PC	38	7	FALSE	207	IM_FADS1 - Control_FADS1	0.0976899	20.4751	0.722173	0.48201	0.672033	-6.73232
PC(16:1_22:6)	PC	38	7	FALSE	207	IM_FADS2 - Control_FADS2	0.0789366	20.4751	0.583539	0.56876	0.732137	-6.84856
PC(38:7) (c)	PC	38	7	FALSE	208	IM_EV - Control_EV	0.123336	14.0416	0.285217	0.779631	0.867919	-6.92131
PC(38:7) (c)	PC	38	7	FALSE	208	IM_FADS1 - Control_EV	-0.0548564	14.0416	-0.126856	0.900848	0.929701	-7.14456
PC(38:7) (c)	PC	38	7	FALSE	208	IM_FADS2 - Control_EV	0.146243	14.0416	0.338189	0.74021	0.82721	-7.08396
PC(38:7) (c)	PC	38	7	FALSE	208	Control_FADS2 - Control_EV	-0.378054	14.0416	-0.874257	0.396645	0.715699	-6.37074
PC(38:7) (c)	PC	38	7	FALSE	208	Control_FADS1 - Control_EV	0.616775	14.0416	1.4263	0.175575	0.439107	-5.76486
PC(38:7) (c)	PC	38	7	FALSE	208	IM_FADS1 - IM_EV	-0.178192	14.0416	-0.412073	0.686491	0.809278	-6.93583
PC(38:7) (c)	PC	38	7	FALSE	208	IM_FADS2 - IM_EV	0.0229069	14.0416	0.0529726	0.958498	0.971903	-7.05926
PC(38:7) (c)	PC	38	7	FALSE	208	IM_FADS1 - Control_FADS1	-0.671632	14.0416	-1.55316	0.142567	0.301785	-5.82236
PC(38:7) (c)	PC	38	7	FALSE	208	IM_FADS2 - Control_FADS2	0.524297	14.0416	1.21245	0.245293	0.413575	-6.28463
PC (39:5) (a)	PC	39	5	FALSE	209	IM_EV - Control_EV	-0.0128962	17.2464	-0.0531701	0.958343	0.976605	-6.96287
PC (39:5) (a)	PC	39	5	FALSE	209	IM_FADS1 - Control_EV	-0.147378	17.2464	-0.607628	0.553108	0.669735	-6.95914
PC (39:5) (a)	PC	39	5	FALSE	209	IM_FADS2 - Control_EV	-0.0642076	17.2464	-0.264723	0.795058	0.868469	-7.10738
PC (39:5) (a)	PC	39	5	FALSE	209	Control_FADS2 - Control_EV	0.0481961	17.2464	0.198709	0.845331	0.936414	-6.74314
PC (39:5) (a)	PC	39	5	FALSE	209	Control_FADS1 - Control_EV	0.0119874	17.2464	0.0494233	0.961276	0.986797	-6.76703
PC (39:5) (a)	PC	39	5	FALSE	209	IM_FADS1 - IM_EV	-0.134482	17.2464	-0.554458	0.587965	0.724994	-6.86393
PC (39:5) (a)	PC	39	5	FALSE	209	IM_FADS2 - IM_EV	-0.0513114	17.2464	-0.211553	0.835487	0.912585	-7.037
PC (39:5) (a)	PC	39	5	FALSE	209	IM_FADS1 - Control_FADS1	-0.159365	17.2464	-0.657051	0.521743	0.715393	-6.77845
PC (39:5) (a)	PC	39	5	FALSE	209	IM_FADS2 - Control_FADS2	-0.112404	17.2464	-0.463432	0.650137	0.793852	-6.91408
PC (39:5) (b)	PC	39	5	FALSE	210	IM_EV - Control_EV	0.0253321	15.4131	0.244995	0.809995	0.889767	-6.93257
PC (39:5) (b)	PC	39	5	FALSE	210	IM_FADS1 - Control_EV	0.124991	15.4131	1.20883	0.246638	0.361237	-6.41329
PC (39:5) (b)	PC	39	5	FALSE	210	IM_FADS2 - Control_EV	0.191641	15.4131	1.85343	0.0848899	0.171554	-5.50971
PC (39:5) (b)	PC	39	5	FALSE	210	Control_FADS2 - Control_EV	0.0722229	15.4131	0.698492	0.496245	0.797291	-6.51054
PC (39:5) (b)	PC	39	5	FALSE	210	Control_FADS1 - Control_EV	0.0443505	15.4131	0.428929	0.674465	0.867721	-6.67171
PC (39:5) (b)	PC	39	5	FALSE	210	IM_FADS1 - IM_EV	0.0996585	15.4131	0.96383	0.351393	0.509129	-6.54762
PC (39:5) (b)	PC	39	5	FALSE	210	IM_FADS2 - IM_EV	0.166309	15.4131	1.60843	0.129925	0.285441	-5.7989
PC (39:5) (b)	PC	39	5	FALSE	210	IM_FADS1 - Control_FADS1	0.08064	15.4131	0.779896	0.448363	0.637379	-6.68805
PC (39:5) (b)	PC	39	5	FALSE	210	IM_FADS2 - Control_FADS2	0.119418	15.4131	1.15494	0.267341	0.443022	-6.35038
PC(17:0_22:6) (15-MHDA)	PC	39	6	FALSE	211	IM_EV - Control_EV	-0.0506582	16.1474	-0.161609	0.873909	0.926632	-6.95052
PC(17:0_22:6) (15-MHDA)	PC	39	6	FALSE	211	IM_FADS1 - Control_EV	-0.0517823	16.1474	-0.165195	0.871138	0.913244	-7.13861
PC(17:0_22:6) (15-MHDA)	PC	39	6	FALSE	211	IM_FADS2 - Control_EV	0.0720057	16.1474	0.229712	0.821619	0.88576	-7.11655
PC(17:0_22:6) (15-MHDA)	PC	39	6	FALSE	211	Control_FADS2 - Control_EV	0.188279	16.1474	0.600646	0.55762	0.822951	-6.57573
PC(17:0_22:6) (15-MHDA)	PC	39	6	FALSE	211	Control_FADS1 - Control_EV	-0.0361622	16.1474	-0.115364	0.909785	0.97899	-6.76129
PC(17:0_22:6) (15-MHDA)	PC	39	6	FALSE	211	IM_FADS1 - IM_EV	-0.00112408	16.1474	-0.00358602	0.997189	0.999819	-7.02551
PC(17:0_22:6) (15-MHDA)	PC	39	6	FALSE	211	IM_FADS2 - IM_EV	0.122664	16.1474	0.391321	0.701418	0.811763	-6.97978
PC(17:0_22:6) (15-MHDA)	PC	39	6	FALSE	211	IM_FADS1 - Control_FADS1	-0.0156201	16.1474	-0.0498311	0.960957	0.982989	-7.00298
PC(17:0_22:6) (15-MHDA)	PC	39	6	FALSE	211	IM_FADS2 - Control_FADS2	-0.116274	16.1474	-0.370935	0.716207	0.824207	-6.95458
PC(17:0_22:6)	PC	39	6	FALSE	212	IM_EV - Control_EV	0.238906	14.9629	0.672386	0.512221	0.67367	-6.72819
PC(17:0_22:6)	PC	39	6	FALSE	212	IM_FADS1 - Control_EV	-0.252451	14.9629	-0.710508	0.488991	0.611239	-6.88914
PC(17:0_22:6)	PC	39	6	FALSE	212	IM_FADS2 - Control_EV	-0.330199	14.9629	-0.929326	0.368379	0.508714	-6.69854
PC(17:0_22:6)	PC	39	6	FALSE	212	Control_FADS2 - Control_EV	-0.326657	14.9629	-0.919358	0.37339	0.692543	-6.33033
PC(17:0_22:6)	PC	39	6	FALSE	212	Control_FADS1 - Control_EV	-0.55218	14.9629	-1.55408	0.142349	0.395035	-5.59139
PC(17:0_22:6)	PC	39	6	FALSE	212	IM_FADS1 - IM_EV	-0.491357	14.9629	-1.38289	0.188236	0.329839	-6.07316
PC(17:0_22:6)	PC	39	6	FALSE	212	IM_FADS2 - IM_EV	-0.569105	14.9629	-1.60171	0.131409	0.285709	-5.80859
PC(17:0_22:6)	PC	39	6	FALSE	212	IM_FADS1 - Control_FADS1	0.299729	14.9629	0.843571	0.413011	0.607986	-6.63562
PC(17:0_22:6)	PC	39	6	FALSE	212	IM_FADS2 - Control_FADS2	-0.00354166	14.9629	-0.00996779	0.992187	0.997346	-7.02728
PC(18:0_22:4)	PC	40	4	FALSE	213	IM_EV - Control_EV	0.340782	19.5513	1.64773	0.121534	0.248203	-5.64758
PC(18:0_22:4)	PC	40	4	FALSE	213	IM_FADS1 - Control_EV	-0.481582	19.5513	-2.32851	0.0352863	0.0848666	-4.71427
PC(18:0_22:4)	PC	40	4	FALSE	213	IM_FADS2 - Control_EV	-0.374583	19.5513	-1.81116	0.0914971	0.18112	-5.57619
PC(18:0_22:4)	PC	40	4	FALSE	213	Control_FADS2 - Control_EV	-0.360071	19.5513	-1.74099	0.10348	0.35594	-5.31509
PC(18:0_22:4)	PC	40	4	FALSE	213	Control_FADS1 - Control_EV	-0.444401	19.5513	-2.14874	0.0495262	0.219276	-4.66184
PC(18:0_22:4)	PC	40	4	FALSE	213	IM_FADS1 - IM_EV	-0.822364	19.5513	-3.97624	0.00136439	0.0111412	-1.41472
PC(18:0_22:4)	PC	40	4	FALSE	213	IM_FADS2 - IM_EV	-0.715366	19.5513	-3.45889	0.00380728	0.0218636	-2.46948
PC(18:0_22:4)	PC	40	4	FALSE	213	IM_FADS1 - Control_FADS1	-0.037181	19.5513	-0.179775	0.859891	0.930278	-6.98715
PC(18:0_22:4)	PC	40	4	FALSE	213	IM_FADS2 - Control_FADS2	-0.0145123	19.5513	-0.070169	0.945046	0.969971	-7.02472
PC(20:0_20:4)	PC	40	4	FALSE	214	IM_EV - Control_EV	0.112377	17.0621	0.736194	0.4737	0.635986	-6.68212
PC(20:0_20:4)	PC	40	4	FALSE	214	IM_FADS1 - Control_EV	-0.724359	17.0621	-4.74537	0.000308363	0.00223743	-0.0223973
PC(20:0_20:4)	PC	40	4	FALSE	214	IM_FADS2 - Control_EV	-0.660515	17.0621	-4.32711	0.000687279	0.00428626	-0.828155
PC(20:0_20:4)	PC	40	4	FALSE	214	Control_FADS2 - Control_EV	-0.388216	17.0621	-2.54325	0.0233416	0.141022	-3.95885
PC(20:0_20:4)	PC	40	4	FALSE	214	Control_FADS1 - Control_EV	-0.573221	17.0621	-3.75524	0.00211162	0.0360672	-1.63327
PC(20:0_20:4)	PC	40	4	FALSE	214	IM_FADS1 - IM_EV	-0.836736	17.0621	-5.48156	7.92067e-05	0.00124162	1.46422
PC(20:0_20:4)	PC	40	4	FALSE	214	IM_FADS2 - IM_EV	-0.772891	17.0621	-5.06331	0.000169985	0.00252797	0.660136
PC(20:0_20:4)	PC	40	4	FALSE	214	IM_FADS1 - Control_FADS1	-0.151138	17.0621	-0.990126	0.338822	0.538403	-6.50102
PC(20:0_20:4)	PC	40	4	FALSE	214	IM_FADS2 - Control_FADS2	-0.272298	17.0621	-1.78386	0.0960047	0.222731	-5.50411
PC(18:0_22:5) (n3)/PC(20:1_20:4)	PC	40	5	FALSE	215	IM_EV - Control_EV	0.355086	19.4022	1.12143	0.280864	0.447531	-6.32519
PC(18:0_22:5) (n3)/PC(20:1_20:4)	PC	40	5	FALSE	215	IM_FADS1 - Control_EV	0.0253067	19.4022	0.0799237	0.937423	0.952198	-7.14972
PC(18:0_22:5) (n3)/PC(20:1_20:4)	PC	40	5	FALSE	215	IM_FADS2 - Control_EV	0.131525	19.4022	0.415384	0.684121	0.787282	-7.05331
PC(18:0_22:5) (n3)/PC(20:1_20:4)	PC	40	5	FALSE	215	Control_FADS2 - Control_EV	0.0334845	19.4022	0.105751	0.917272	0.956725	-6.75807
PC(18:0_22:5) (n3)/PC(20:1_20:4)	PC	40	5	FALSE	215	Control_FADS1 - Control_EV	-0.0406101	19.4022	-0.128255	0.899761	0.978232	-6.75963
PC(18:0_22:5) (n3)/PC(20:1_20:4)	PC	40	5	FALSE	215	IM_FADS1 - IM_EV	-0.329779	19.4022	-1.04151	0.315192	0.476071	-6.47041
PC(18:0_22:5) (n3)/PC(20:1_20:4)	PC	40	5	FALSE	215	IM_FADS2 - IM_EV	-0.22356	19.4022	-0.70605	0.491675	0.654062	-6.80034
PC(18:0_22:5) (n3)/PC(20:1_20:4)	PC	40	5	FALSE	215	IM_FADS1 - Control_FADS1	0.0659167	19.4022	0.208179	0.838071	0.927823	-6.98131
PC(18:0_22:5) (n3)/PC(20:1_20:4)	PC	40	5	FALSE	215	IM_FADS2 - Control_FADS2	0.0980408	19.4022	0.309633	0.761375	0.851104	-6.97656
PC(18:0_22:5) (n6)	PC	40	5	FALSE	216	IM_EV - Control_EV	0.0768697	20.9842	0.477807	0.64012	0.776715	-6.84416
PC(18:0_22:5) (n6)	PC	40	5	FALSE	216	IM_FADS1 - Control_EV	-0.151596	20.9842	-0.942293	0.36193	0.481466	-6.69487
PC(18:0_22:5) (n6)	PC	40	5	FALSE	216	IM_FADS2 - Control_EV	-0.0670231	20.9842	-0.416602	0.68325	0.787282	-7.05278
PC(18:0_22:5) (n6)	PC	40	5	FALSE	216	Control_FADS2 - Control_EV	-0.0616373	20.9842	-0.383125	0.707349	0.903661	-6.68681
PC(18:0_22:5) (n6)	PC	40	5	FALSE	216	Control_FADS1 - Control_EV	-0.118757	20.9842	-0.73817	0.472536	0.748827	-6.48581
PC(18:0_22:5) (n6)	PC	40	5	FALSE	216	IM_FADS1 - IM_EV	-0.228466	20.9842	-1.4201	0.17734	0.317461	-6.02458
PC(18:0_22:5) (n6)	PC	40	5	FALSE	216	IM_FADS2 - IM_EV	-0.143893	20.9842	-0.894409	0.386136	0.552985	-6.64718
PC(18:0_22:5) (n6)	PC	40	5	FALSE	216	IM_FADS1 - Control_FADS1	-0.0328394	20.9842	-0.204123	0.841178	0.927823	-6.9822
PC(18:0_22:5) (n6)	PC	40	5	FALSE	216	IM_FADS2 - Control_FADS2	-0.00538579	20.9842	-0.033477	0.973764	0.989112	-7.02674
PC(18:0_22:6)	PC	40	6	FALSE	217	IM_EV - Control_EV	0.0631054	22.1063	0.309574	0.761419	0.859067	-6.91367
PC(18:0_22:6)	PC	40	6	FALSE	217	IM_FADS1 - Control_EV	-0.0987896	22.1063	-0.484629	0.635391	0.741503	-7.02914
PC(18:0_22:6)	PC	40	6	FALSE	217	IM_FADS2 - Control_EV	-0.020453	22.1063	-0.100335	0.921493	0.939307	-7.13923
PC(18:0_22:6)	PC	40	6	FALSE	217	Control_FADS2 - Control_EV	-0.128069	22.1063	-0.628266	0.539887	0.815989	-6.55827
PC(18:0_22:6)	PC	40	6	FALSE	217	Control_FADS1 - Control_EV	-0.166674	22.1063	-0.817648	0.427178	0.714321	-6.42318
PC(18:0_22:6)	PC	40	6	FALSE	217	IM_FADS1 - IM_EV	-0.161895	22.1063	-0.794203	0.440258	0.592458	-6.6977
PC(18:0_22:6)	PC	40	6	FALSE	217	IM_FADS2 - IM_EV	-0.0835583	22.1063	-0.409909	0.688041	0.799727	-6.97195
PC(18:0_22:6)	PC	40	6	FALSE	217	IM_FADS1 - Control_FADS1	0.0678846	22.1063	0.333019	0.744026	0.873553	-6.94562
PC(18:0_22:6)	PC	40	6	FALSE	217	IM_FADS2 - Control_FADS2	0.107617	22.1063	0.527931	0.605768	0.758845	-6.88069
PC(40:7) (a)	PC	40	7	FALSE	218	IM_EV - Control_EV	-0.81738	17.3889	-1.91914	0.0754653	0.172322	-5.22955
PC(40:7) (a)	PC	40	7	FALSE	218	IM_FADS1 - Control_EV	-1.47387	17.3889	-3.46052	0.00379492	0.0148866	-2.55086
PC(40:7) (a)	PC	40	7	FALSE	218	IM_FADS2 - Control_EV	-1.46712	17.3889	-3.44467	0.00391673	0.0169038	-2.57436
PC(40:7) (a)	PC	40	7	FALSE	218	Control_FADS2 - Control_EV	-0.57371	17.3889	-1.34702	0.199252	0.487622	-5.86269
PC(40:7) (a)	PC	40	7	FALSE	218	Control_FADS1 - Control_EV	-0.657846	17.3889	-1.54457	0.144624	0.396288	-5.60467
PC(40:7) (a)	PC	40	7	FALSE	218	IM_FADS1 - IM_EV	-0.656489	17.3889	-1.54138	0.145393	0.282034	-5.85968
PC(40:7) (a)	PC	40	7	FALSE	218	IM_FADS2 - IM_EV	-0.64974	17.3889	-1.52553	0.14927	0.309201	-5.91636
PC(40:7) (a)	PC	40	7	FALSE	218	IM_FADS1 - Control_FADS1	-0.816023	17.3889	-1.91595	0.0758995	0.204752	-5.2733
PC(40:7) (a)	PC	40	7	FALSE	218	IM_FADS2 - Control_FADS2	-0.893409	17.3889	-2.09765	0.0544595	0.153655	-4.99505
PC(18:1_22:6) (a)	PC	40	7	FALSE	219	IM_EV - Control_EV	-0.193086	21.7014	-1.1543	0.267592	0.43112	-6.28886
PC(18:1_22:6) (a)	PC	40	7	FALSE	219	IM_FADS1 - Control_EV	-0.24522	21.7014	-1.46597	0.164629	0.262321	-6.08897
PC(18:1_22:6) (a)	PC	40	7	FALSE	219	IM_FADS2 - Control_EV	-0.0980056	21.7014	-0.585895	0.567219	0.692604	-6.96408
PC(18:1_22:6) (a)	PC	40	7	FALSE	219	Control_FADS2 - Control_EV	0.0371824	21.7014	0.222283	0.827285	0.92701	-6.73791
PC(18:1_22:6) (a)	PC	40	7	FALSE	219	Control_FADS1 - Control_EV	-0.0254973	21.7014	-0.152427	0.881012	0.977279	-6.75605
PC(18:1_22:6) (a)	PC	40	7	FALSE	219	IM_FADS1 - IM_EV	-0.0521346	21.7014	-0.31167	0.759858	0.862461	-6.97408
PC(18:1_22:6) (a)	PC	40	7	FALSE	219	IM_FADS2 - IM_EV	0.0950802	21.7014	0.568407	0.578711	0.721834	-6.89094
PC(18:1_22:6) (a)	PC	40	7	FALSE	219	IM_FADS1 - Control_FADS1	-0.219723	21.7014	-1.31355	0.21	0.391641	-6.14017
PC(18:1_22:6) (a)	PC	40	7	FALSE	219	IM_FADS2 - Control_FADS2	-0.135188	21.7014	-0.808178	0.43243	0.616356	-6.68813
PC(40:8)	PC	40	8	FALSE	220	IM_EV - Control_EV	-0.614942	20.0055	-3.26113	0.00564822	0.0253951	-2.77158
PC(40:8)	PC	40	8	FALSE	220	IM_FADS1 - Control_EV	-0.719217	20.0055	-3.81412	0.00187909	0.00857392	-1.84915
PC(40:8)	PC	40	8	FALSE	220	IM_FADS2 - Control_EV	-0.649123	20.0055	-3.4424	0.0039345	0.0169038	-2.57886
PC(40:8)	PC	40	8	FALSE	220	Control_FADS2 - Control_EV	0.0219626	20.0055	0.116471	0.908924	0.955792	-6.75681
PC(40:8)	PC	40	8	FALSE	220	Control_FADS1 - Control_EV	-0.0286884	20.0055	-0.152139	0.881236	0.977279	-6.7561
PC(40:8)	PC	40	8	FALSE	220	IM_FADS1 - IM_EV	-0.104276	20.0055	-0.55299	0.588943	0.724994	-6.86478
PC(40:8)	PC	40	8	FALSE	220	IM_FADS2 - IM_EV	-0.0341811	20.0055	-0.181268	0.858741	0.923437	-7.0433
PC(40:8)	PC	40	8	FALSE	220	IM_FADS1 - Control_FADS1	-0.690529	20.0055	-3.66199	0.00254105	0.0161957	-2.01723
PC(40:8)	PC	40	8	FALSE	220	IM_FADS2 - Control_FADS2	-0.671085	20.0055	-3.55887	0.00311958	0.0190459	-2.24166
PC(O-16:0/16:0)	PC	32	0	FALSE	221	IM_EV - Control_EV	-0.519391	23.5485	-2.86983	0.0122987	0.0437622	-3.53033
PC(O-16:0/16:0)	PC	32	0	FALSE	221	IM_FADS1 - Control_EV	-0.0457146	23.5485	-0.25259	0.804235	0.870255	-7.11923
PC(O-16:0/16:0)	PC	32	0	FALSE	221	IM_FADS2 - Control_EV	-0.160962	23.5485	-0.889374	0.388744	0.521925	-6.73506
PC(O-16:0/16:0)	PC	32	0	FALSE	221	Control_FADS2 - Control_EV	0.218637	23.5485	1.20805	0.246928	0.559446	-6.03057
PC(O-16:0/16:0)	PC	32	0	FALSE	221	Control_FADS1 - Control_EV	0.232751	23.5485	1.28603	0.219177	0.492724	-5.94239
PC(O-16:0/16:0)	PC	32	0	FALSE	221	IM_FADS1 - IM_EV	0.473677	23.5485	2.61724	0.0202099	0.0654846	-4.06481
PC(O-16:0/16:0)	PC	32	0	FALSE	221	IM_FADS2 - IM_EV	0.358429	23.5485	1.98045	0.0675359	0.173322	-5.22302
PC(O-16:0/16:0)	PC	32	0	FALSE	221	IM_FADS1 - Control_FADS1	-0.278465	23.5485	-1.53862	0.146062	0.304733	-5.84275
PC(O-16:0/16:0)	PC	32	0	FALSE	221	IM_FADS2 - Control_FADS2	-0.379599	23.5485	-2.09742	0.0544825	0.153655	-4.99544
PC(O-32:1)	PC	32	1	FALSE	222	IM_EV - Control_EV	0.32562	24.2119	1.70074	0.110961	0.229848	-5.56913
PC(O-32:1)	PC	32	1	FALSE	222	IM_FADS1 - Control_EV	0.402427	24.2119	2.10191	0.0540312	0.115214	-5.10956
PC(O-32:1)	PC	32	1	FALSE	222	IM_FADS2 - Control_EV	0.243184	24.2119	1.27017	0.224612	0.345556	-6.33191
PC(O-32:1)	PC	32	1	FALSE	222	Control_FADS2 - Control_EV	-0.052183	24.2119	-0.272556	0.78915	0.919553	-6.72482
PC(O-32:1)	PC	32	1	FALSE	222	Control_FADS1 - Control_EV	0.0305096	24.2119	0.159354	0.875653	0.977279	-6.75491
PC(O-32:1)	PC	32	1	FALSE	222	IM_FADS1 - IM_EV	0.076807	24.2119	0.401169	0.694317	0.813681	-6.94049
PC(O-32:1)	PC	32	1	FALSE	222	IM_FADS2 - IM_EV	-0.0824361	24.2119	-0.430571	0.673298	0.786562	-6.96284
PC(O-32:1)	PC	32	1	FALSE	222	IM_FADS1 - Control_FADS1	0.371918	24.2119	1.94256	0.0723421	0.198669	-5.23026
PC(O-32:1)	PC	32	1	FALSE	222	IM_FADS2 - Control_FADS2	0.295367	24.2119	1.54273	0.145068	0.28903	-5.85958
PC(O-32:2)	PC	32	2	FALSE	223	IM_EV - Control_EV	0.729141	18.2409	4.50563	0.000487035	0.00409392	-0.327548
PC(O-32:2)	PC	32	2	FALSE	223	IM_FADS1 - Control_EV	-1.00274	18.2409	-6.19629	2.26962e-05	0.000268649	2.6441
PC(O-32:2)	PC	32	2	FALSE	223	IM_FADS2 - Control_EV	-1.14392	18.2409	-7.06871	5.42971e-06	8.51144e-05	4.11618
PC(O-32:2)	PC	32	2	FALSE	223	Control_FADS2 - Control_EV	-1.42818	18.2409	-8.82525	4.10487e-07	7.93608e-05	6.86024
PC(O-32:2)	PC	32	2	FALSE	223	Control_FADS1 - Control_EV	-1.4101	18.2409	-8.71355	4.78493e-07	9.25087e-05	6.71061
PC(O-32:2)	PC	32	2	FALSE	223	IM_FADS1 - IM_EV	-1.73188	18.2409	-10.7019	3.78812e-08	7.3237e-06	9.19318
PC(O-32:2)	PC	32	2	FALSE	223	IM_FADS2 - IM_EV	-1.87306	18.2409	-11.5743	1.39679e-08	2.70046e-06	10.1789
PC(O-32:2)	PC	32	2	FALSE	223	IM_FADS1 - Control_FADS1	0.407365	18.2409	2.51726	0.0245491	0.0873526	-4.22985
PC(O-32:2)	PC	32	2	FALSE	223	IM_FADS2 - Control_FADS2	0.284259	18.2409	1.75654	0.100712	0.228175	-5.54608
PC(O-34:1)	PC	34	1	FALSE	224	IM_EV - Control_EV	-0.0806761	24.5373	-0.516959	0.613209	0.751927	-6.82385
PC(O-34:1)	PC	34	1	FALSE	224	IM_FADS1 - Control_EV	0.557696	24.5373	3.57362	0.00302931	0.0127432	-2.32661
PC(O-34:1)	PC	34	1	FALSE	224	IM_FADS2 - Control_EV	0.432405	24.5373	2.77078	0.0149547	0.0458929	-3.88828
PC(O-34:1)	PC	34	1	FALSE	224	Control_FADS2 - Control_EV	0.326483	24.5373	2.09205	0.0550272	0.244608	-4.75368
PC(O-34:1)	PC	34	1	FALSE	224	Control_FADS1 - Control_EV	0.381285	24.5373	2.44321	0.0283251	0.145386	-4.14468
PC(O-34:1)	PC	34	1	FALSE	224	IM_FADS1 - IM_EV	0.638372	24.5373	4.09058	0.00108991	0.00943505	-1.18935
PC(O-34:1)	PC	34	1	FALSE	224	IM_FADS2 - IM_EV	0.513081	24.5373	3.28773	0.00535636	0.0256751	-2.80699
PC(O-34:1)	PC	34	1	FALSE	224	IM_FADS1 - Control_FADS1	0.176411	24.5373	1.13041	0.277191	0.472855	-6.35483
PC(O-34:1)	PC	34	1	FALSE	224	IM_FADS2 - Control_FADS2	0.105922	24.5373	0.678728	0.508313	0.68404	-6.78649
PC(O-34:2)	PC	34	2	FALSE	225	IM_EV - Control_EV	0.492964	21.6316	3.04405	0.00870456	0.0335855	-3.19481
PC(O-34:2)	PC	34	2	FALSE	225	IM_FADS1 - Control_EV	0.674003	21.6316	4.16197	0.000947814	0.00533721	-1.16053
PC(O-34:2)	PC	34	2	FALSE	225	IM_FADS2 - Control_EV	0.578562	21.6316	3.57261	0.00303541	0.0135426	-2.32078
PC(O-34:2)	PC	34	2	FALSE	225	Control_FADS2 - Control_EV	0.184604	21.6316	1.13993	0.273336	0.582342	-6.10746
PC(O-34:2)	PC	34	2	FALSE	225	Control_FADS1 - Control_EV	0.274711	21.6316	1.69634	0.111808	0.346019	-5.38612
PC(O-34:2)	PC	34	2	FALSE	225	IM_FADS1 - IM_EV	0.18104	21.6316	1.11792	0.282312	0.438984	-6.3895
PC(O-34:2)	PC	34	2	FALSE	225	IM_FADS2 - IM_EV	0.085598	21.6316	0.528567	0.605338	0.742275	-6.91368
PC(O-34:2)	PC	34	2	FALSE	225	IM_FADS1 - Control_FADS1	0.399292	21.6316	2.46563	0.0271271	0.0951767	-4.32436
PC(O-34:2)	PC	34	2	FALSE	225	IM_FADS2 - Control_FADS2	0.393957	21.6316	2.43268	0.0289051	0.0963504	-4.40614
PC(O-34:4)	PC	34	4	FALSE	226	IM_EV - Control_EV	0.364957	17.4155	2.04207	0.0603391	0.147045	-5.0279
PC(O-34:4)	PC	34	4	FALSE	226	IM_FADS1 - Control_EV	-0.0338201	17.4155	-0.189236	0.852608	0.905701	-7.13408
PC(O-34:4)	PC	34	4	FALSE	226	IM_FADS2 - Control_EV	0.0788145	17.4155	0.440997	0.665911	0.774005	-7.04179
PC(O-34:4)	PC	34	4	FALSE	226	Control_FADS2 - Control_EV	-0.220546	17.4155	-1.23404	0.23739	0.546141	-6.00028
PC(O-34:4)	PC	34	4	FALSE	226	Control_FADS1 - Control_EV	-0.198475	17.4155	-1.11054	0.28537	0.58726	-6.14376
PC(O-34:4)	PC	34	4	FALSE	226	IM_FADS1 - IM_EV	-0.398777	17.4155	-2.23131	0.0424229	0.118866	-4.76323
PC(O-34:4)	PC	34	4	FALSE	226	IM_FADS2 - IM_EV	-0.286143	17.4155	-1.60108	0.13155	0.285709	-5.8095
PC(O-34:4)	PC	34	4	FALSE	226	IM_FADS1 - Control_FADS1	0.164655	17.4155	0.921308	0.372406	0.56826	-6.5666
PC(O-34:4)	PC	34	4	FALSE	226	IM_FADS2 - Control_FADS2	0.29936	17.4155	1.67503	0.115984	0.25101	-5.66879
PC(O-35:4)	PC	35	4	FALSE	227	IM_EV - Control_EV	0.344223	20.8943	2.3365	0.0347535	0.0972526	-4.51928
PC(O-35:4)	PC	35	4	FALSE	227	IM_FADS1 - Control_EV	0.146878	20.8943	0.996966	0.335606	0.452678	-6.64199
PC(O-35:4)	PC	35	4	FALSE	227	IM_FADS2 - Control_EV	0.240811	20.8943	1.63456	0.124291	0.224504	-5.84323
PC(O-35:4)	PC	35	4	FALSE	227	Control_FADS2 - Control_EV	-0.0531443	20.8943	-0.360729	0.723656	0.906954	-6.69552
PC(O-35:4)	PC	35	4	FALSE	227	Control_FADS1 - Control_EV	-0.00349928	20.8943	-0.0237522	0.981384	0.988621	-6.76802
PC(O-35:4)	PC	35	4	FALSE	227	IM_FADS1 - IM_EV	-0.197346	20.8943	-1.33953	0.201618	0.345972	-6.12854
PC(O-35:4)	PC	35	4	FALSE	227	IM_FADS2 - IM_EV	-0.103412	20.8943	-0.701933	0.494161	0.655866	-6.80332
PC(O-35:4)	PC	35	4	FALSE	227	IM_FADS1 - Control_FADS1	0.150377	20.8943	1.02072	0.324606	0.527371	-6.47055
PC(O-35:4)	PC	35	4	FALSE	227	IM_FADS2 - Control_FADS2	0.293956	20.8943	1.99529	0.0657343	0.174091	-5.16622
PC(O-36:0)	PC	36	0	FALSE	228	IM_EV - Control_EV	-0.781139	18.7723	-5.21574	0.000128345	0.00156689	1.02028
PC(O-36:0)	PC	36	0	FALSE	228	IM_FADS1 - Control_EV	-0.535139	18.7723	-3.57318	0.00303201	0.0127432	-2.3275
PC(O-36:0)	PC	36	0	FALSE	228	IM_FADS2 - Control_EV	-0.609475	18.7723	-4.06952	0.00113586	0.00652274	-1.33545
PC(O-36:0)	PC	36	0	FALSE	228	Control_FADS2 - Control_EV	0.135759	18.7723	0.906473	0.379936	0.699566	-6.34206
PC(O-36:0)	PC	36	0	FALSE	228	Control_FADS1 - Control_EV	0.156899	18.7723	1.04763	0.31246	0.616785	-6.20998
PC(O-36:0)	PC	36	0	FALSE	228	IM_FADS1 - IM_EV	0.246	18.7723	1.64256	0.12261	0.252344	-5.71483
PC(O-36:0)	PC	36	0	FALSE	228	IM_FADS2 - IM_EV	0.171664	18.7723	1.14622	0.270812	0.446224	-6.39318
PC(O-36:0)	PC	36	0	FALSE	228	IM_FADS1 - Control_FADS1	-0.692038	18.7723	-4.6208	0.000390698	0.00384076	-0.137676
PC(O-36:0)	PC	36	0	FALSE	228	IM_FADS2 - Control_FADS2	-0.745234	18.7723	-4.97599	0.000199938	0.0022738	0.522091
PC(O-18:0/18:1)	PC	36	1	FALSE	229	IM_EV - Control_EV	-0.257996	21.245	-1.16692	0.262627	0.425484	-6.27468
PC(O-18:0/18:1)	PC	36	1	FALSE	229	IM_FADS1 - Control_EV	0.496785	21.245	2.24696	0.0411888	0.0940531	-4.85874
PC(O-18:0/18:1)	PC	36	1	FALSE	229	IM_FADS2 - Control_EV	0.31724	21.245	1.43488	0.173159	0.289452	-6.12228
PC(O-18:0/18:1)	PC	36	1	FALSE	229	Control_FADS2 - Control_EV	0.410517	21.245	1.85677	0.0843859	0.313742	-5.13664
PC(O-18:0/18:1)	PC	36	1	FALSE	229	Control_FADS1 - Control_EV	0.458365	21.245	2.07319	0.056979	0.233664	-4.78938
PC(O-18:0/18:1)	PC	36	1	FALSE	229	IM_FADS1 - IM_EV	0.75478	21.245	3.41388	0.00416478	0.0214292	-2.52642
PC(O-18:0/18:1)	PC	36	1	FALSE	229	IM_FADS2 - IM_EV	0.575235	21.245	2.6018	0.0208281	0.0719066	-4.12689
PC(O-18:0/18:1)	PC	36	1	FALSE	229	IM_FADS1 - Control_FADS1	0.0384198	21.245	0.173773	0.864517	0.930278	-6.98828
PC(O-18:0/18:1)	PC	36	1	FALSE	229	IM_FADS2 - Control_FADS2	-0.0932771	21.245	-0.421893	0.679473	0.809664	-6.93335
PC(O-18:1/18:1)	PC	36	2	FALSE	230	IM_EV - Control_EV	-0.0115823	22.0152	-0.0509559	0.960076	0.976605	-6.96299
PC(O-18:1/18:1)	PC	36	2	FALSE	230	IM_FADS1 - Control_EV	0.562118	22.0152	2.47302	0.0267425	0.0684787	-4.45289
PC(O-18:1/18:1)	PC	36	2	FALSE	230	IM_FADS2 - Control_EV	0.390043	22.0152	1.71598	0.108074	0.202858	-5.72232
PC(O-18:1/18:1)	PC	36	2	FALSE	230	Control_FADS2 - Control_EV	0.251769	22.0152	1.10765	0.286576	0.58526	-6.14261
PC(O-18:1/18:1)	PC	36	2	FALSE	230	Control_FADS1 - Control_EV	0.343382	22.0152	1.5107	0.152978	0.407005	-5.65149
PC(O-18:1/18:1)	PC	36	2	FALSE	230	IM_FADS1 - IM_EV	0.5737	22.0152	2.52398	0.0242313	0.0763812	-4.23756
PC(O-18:1/18:1)	PC	36	2	FALSE	230	IM_FADS2 - IM_EV	0.401626	22.0152	1.76694	0.0988961	0.232226	-5.56273
PC(O-18:1/18:1)	PC	36	2	FALSE	230	IM_FADS1 - Control_FADS1	0.218736	22.0152	0.962324	0.352123	0.550488	-6.52801
PC(O-18:1/18:1)	PC	36	2	FALSE	230	IM_FADS2 - Control_FADS2	0.138274	22.0152	0.608334	0.552653	0.718697	-6.83325
PC(O-18:1/18:2)	PC	36	3	FALSE	231	IM_EV - Control_EV	0.115698	17.4885	0.750151	0.465515	0.633799	-6.67152
PC(O-18:1/18:2)	PC	36	3	FALSE	231	IM_FADS1 - Control_EV	0.34437	17.4885	2.2328	0.0423042	0.0957871	-4.88359
PC(O-18:1/18:2)	PC	36	3	FALSE	231	IM_FADS2 - Control_EV	0.287898	17.4885	1.86665	0.0829125	0.169328	-5.48873
PC(O-18:1/18:2)	PC	36	3	FALSE	231	Control_FADS2 - Control_EV	0.247791	17.4885	1.60661	0.130327	0.395745	-5.51284
PC(O-18:1/18:2)	PC	36	3	FALSE	231	Control_FADS1 - Control_EV	0.32543	17.4885	2.10999	0.0532276	0.227	-4.72754
PC(O-18:1/18:2)	PC	36	3	FALSE	231	IM_FADS1 - IM_EV	0.228672	17.4885	1.48265	0.160202	0.29487	-5.94077
PC(O-18:1/18:2)	PC	36	3	FALSE	231	IM_FADS2 - IM_EV	0.172201	17.4885	1.1165	0.282899	0.454623	-6.42593
PC(O-18:1/18:2)	PC	36	3	FALSE	231	IM_FADS1 - Control_FADS1	0.0189405	17.4885	0.122805	0.903997	0.953306	-6.99629
PC(O-18:1/18:2)	PC	36	3	FALSE	231	IM_FADS2 - Control_FADS2	0.0401074	17.4885	0.260045	0.798593	0.878896	-6.99149
PC(O-16:0/20:3)	PC	36	3	FALSE	232	IM_EV - Control_EV	-0.13244	20.8886	-1.32114	0.207521	0.362537	-6.0914
PC(O-16:0/20:3)	PC	36	3	FALSE	232	IM_FADS1 - Control_EV	-0.470224	20.8886	-4.69068	0.000342052	0.00241939	-0.127832
PC(O-16:0/20:3)	PC	36	3	FALSE	232	IM_FADS2 - Control_EV	-0.451954	20.8886	-4.50842	0.000484425	0.00344161	-0.473826
PC(O-16:0/20:3)	PC	36	3	FALSE	232	Control_FADS2 - Control_EV	-0.306152	20.8886	-3.05399	0.00853415	0.083895	-2.99654
PC(O-16:0/20:3)	PC	36	3	FALSE	232	Control_FADS1 - Control_EV	-0.307578	20.8886	-3.06821	0.00829598	0.0740257	-2.97292
PC(O-16:0/20:3)	PC	36	3	FALSE	232	IM_FADS1 - IM_EV	-0.337784	20.8886	-3.36953	0.00454993	0.0224212	-2.61384
PC(O-16:0/20:3)	PC	36	3	FALSE	232	IM_FADS2 - IM_EV	-0.319514	20.8886	-3.18728	0.0065444	0.0293429	-3.00416
PC(O-16:0/20:3)	PC	36	3	FALSE	232	IM_FADS1 - Control_FADS1	-0.162646	20.8886	-1.62246	0.126874	0.281941	-5.72336
PC(O-16:0/20:3)	PC	36	3	FALSE	232	IM_FADS2 - Control_FADS2	-0.145802	20.8886	-1.45444	0.167752	0.313703	-5.98069
PC(O-16:0/20:4)	PC	36	4	FALSE	233	IM_EV - Control_EV	0.0517597	22.562	0.411733	0.686734	0.804682	-6.87492
PC(O-16:0/20:4)	PC	36	4	FALSE	233	IM_FADS1 - Control_EV	0.153963	22.562	1.22473	0.240772	0.355338	-6.39466
PC(O-16:0/20:4)	PC	36	4	FALSE	233	IM_FADS2 - Control_EV	0.204365	22.562	1.62566	0.126187	0.224504	-5.85622
PC(O-16:0/20:4)	PC	36	4	FALSE	233	Control_FADS2 - Control_EV	0.116882	22.562	0.92976	0.368161	0.691047	-6.32075
PC(O-16:0/20:4)	PC	36	4	FALSE	233	Control_FADS1 - Control_EV	0.108671	22.562	0.864446	0.40183	0.689336	-6.38359
PC(O-16:0/20:4)	PC	36	4	FALSE	233	IM_FADS1 - IM_EV	0.102203	22.562	0.812996	0.429753	0.586753	-6.68236
PC(O-16:0/20:4)	PC	36	4	FALSE	233	IM_FADS2 - IM_EV	0.152605	22.562	1.21393	0.244745	0.412651	-6.31593
PC(O-16:0/20:4)	PC	36	4	FALSE	233	IM_FADS1 - Control_FADS1	0.0452919	22.562	0.360283	0.723982	0.860471	-6.93567
PC(O-16:0/20:4)	PC	36	4	FALSE	233	IM_FADS2 - Control_FADS2	0.0874827	22.562	0.695898	0.497819	0.671477	-6.77436
PC(O-36:5)	PC	36	5	FALSE	234	IM_EV - Control_EV	-0.379949	19.9686	-4.74361	0.000309389	0.00299076	0.130202
PC(O-36:5)	PC	36	5	FALSE	234	IM_FADS1 - Control_EV	0.0156344	19.9686	0.195193	0.848031	0.902491	-7.13286
PC(O-36:5)	PC	36	5	FALSE	234	IM_FADS2 - Control_EV	0.0900707	19.9686	1.12452	0.279598	0.41159	-6.50024
PC(O-36:5)	PC	36	5	FALSE	234	Control_FADS2 - Control_EV	0.288728	19.9686	3.60472	0.00284749	0.047187	-1.92449
PC(O-36:5)	PC	36	5	FALSE	234	Control_FADS1 - Control_EV	0.280578	19.9686	3.50297	0.00348701	0.0478849	-2.12725
PC(O-36:5)	PC	36	5	FALSE	234	IM_FADS1 - IM_EV	0.395584	19.9686	4.9388	0.000214312	0.00282502	0.453124
PC(O-36:5)	PC	36	5	FALSE	234	IM_FADS2 - IM_EV	0.47002	19.9686	5.86813	3.99367e-05	0.0008579	2.13539
PC(O-36:5)	PC	36	5	FALSE	234	IM_FADS1 - Control_FADS1	-0.264944	19.9686	-3.30778	0.00514638	0.0281594	-2.71612
PC(O-36:5)	PC	36	5	FALSE	234	IM_FADS2 - Control_FADS2	-0.198657	19.9686	-2.48021	0.026374	0.0910531	-4.31958
PC(O-18:0/20:4)	PC	38	4	FALSE	235	IM_EV - Control_EV	0.289406	18.93	3.45505	0.00383654	0.0195469	-2.39043
PC(O-18:0/20:4)	PC	38	4	FALSE	235	IM_FADS1 - Control_EV	0.0364701	18.93	0.435396	0.669875	0.769362	-7.05289
PC(O-18:0/20:4)	PC	38	4	FALSE	235	IM_FADS2 - Control_EV	0.0251812	18.93	0.300624	0.768094	0.848561	-7.09664
PC(O-18:0/20:4)	PC	38	4	FALSE	235	Control_FADS2 - Control_EV	-0.121605	18.93	-1.45177	0.168482	0.454509	-5.72694
PC(O-18:0/20:4)	PC	38	4	FALSE	235	Control_FADS1 - Control_EV	-0.18594	18.93	-2.21982	0.0433506	0.202769	-4.53978
PC(O-18:0/20:4)	PC	38	4	FALSE	235	IM_FADS1 - IM_EV	-0.252936	18.93	-3.01965	0.00913713	0.0358077	-3.2983
PC(O-18:0/20:4)	PC	38	4	FALSE	235	IM_FADS2 - IM_EV	-0.264225	18.93	-3.15442	0.00698731	0.0307018	-3.06846
PC(O-18:0/20:4)	PC	38	4	FALSE	235	IM_FADS1 - Control_FADS1	0.22241	18.93	2.65522	0.0187638	0.0711309	-3.97388
PC(O-18:0/20:4)	PC	38	4	FALSE	235	IM_FADS2 - Control_FADS2	0.146786	18.93	1.75239	0.101444	0.228939	-5.55241
PC(O-38:5)	PC	38	5	FALSE	236	IM_EV - Control_EV	0.196459	20.9565	1.40296	0.182293	0.330015	-5.987
[truncated: 3,221 more rows]

## Sheet: Fig. 4b
NB4: Cellrox Green % control pooled
	Vehicle control (PBS)				Imetelstat				Vehicle control (PBS) + ferrostatin-1				Imetelstat + ferrostatin-1
Controls	100	100			212.641	215.361			100	100			138.669	138.313
ACSL4 gRNA	87.2427	94.0134	90.2221	87.0986	174.543	179.485	170.175	138.639	82.4048	90.9972	93.6027	92.1287	125.22	114.939	125.738	115.868
FADS2 gRNA	98.0769	97.7764			170.012	147.897			102.036	104.823			118.328	106.431
MV411: Cellrox Green % control pooled
	Vehicle control (PBS)				Imetelstat				Vehicle control (PBS) + ferrostatin-1				Imetelstat + ferrostatin-1
Controls	100		103.305		240.07		266.329		100		114.486		116.01		130.136
ACSL4 gRNA	86.1871	77.2802	90.1472	79.1457	182.945	176.256	197.952	204.663	96.9189	93.0623	91.5732	83.9275	105.685	113.772	100.567	102.146
FADS2 gRNA	58.3301	74.3505			86.9492	85.0142			80.2158	97.5479			83.7572	93.8646

## Sheet: Fig. 4c
NB4: C11-Bodipy % control pooled
	Vehicle control (PBS)				Imetelstat
Controls	100	100			316.1	342.988
ACSL4 gRNA	64.679	71.4014	72.5207	71.427	215.386	235.04	243.096	237.43
FADS2 gRNA	86.4213	76.6497			171.954	207.107
MV411: C11-Bodipy % control pooled
	Vehicle control (PBS)				Imetelstat
Controls	100		115.674		300.557		309.381
ACSL4 gRNA	122.556	109.211	118.797	117.293	234.023	215.602	231.203	248.308
FADS2 gRNA	81.8783	83.4413			118.91	123.431
