# Supplementary material for: Imetelstat-mediated alterations in fatty acid metabolism to induce ferroptosis as a therapeutic strategy for acute myeloid leukemia
Source: Nat Cancer. 2023 Oct 30;5(1):47–65. doi: 10.1038/s43018-023-00653-5 (PMC10824665; doi:10.1038/s43018-023-00653-5)
Supplement: Supplementary file 9 — Statistical Source Data. [file 43018_2023_653_MOESM9_ESM.xlsx]

## Sheet: Fig. 5a
NB4 native: Cellrox Green % control
Vehicle control (PBS)	Imetelstat	Vehicle control (PBS) + ferrostatin-1	Imetelstat + ferrostatin-1
88.3436	209.356	114.341	122.217
99.1564	243.405	88.9645	136.509
112.5	289.647	96.6942	152.261
81.0749	163.417	85.7477	111.682
117.582	172.054	115.421	133.645
101.344	197.965	98.8318	175.701
MV411 native: Cellrox Green % control
Vehicle control (PBS)	Imetelstat	Vehicle control (PBS) + ferrostatin-1	Imetelstat + ferrostatin-1
	258.927	117.011	123.802
	277.528	94.7347	107.196
100	349.369	88.2544	140.408
103.941	164.811	109.538	98.9924
93.0311	170.919	93.0334	108.808
103.028	218.863	97.4288	116.852
KO52 native: Cellrox Green % control
Vehicle control (PBS)	Imetelstat	Vehicle control (PBS) + ferrostatin-1	Imetelstat + ferrostatin-1
105.755	158.948	134.054	137.096
129.676	168.39	111.361	125.632
113.624	191.367	103.64	136.862
82.0489	132.808	46.2394	59.2421
84.413	135.103	44.5706	63.9008
84.4826	166.462	41.9979	80.241
TF1 native: Cellrox Green % control
Vehicle control (PBS)	Imetelstat	Vehicle control (PBS) + ferrostatin-1	Imetelstat + ferrostatin-1
104.128	141.972	110.646	76.8544
99.7706	172.936	105.082	83.8599
96.1009	220.642	84.272	121.978
102.204	133.181	47.5676	29.5634
85.0312	138.753	36.8399	29.0229
112.765	192.017	36.9647	51.8087

## Sheet: Fig. 5b
NB4 native: C11-Bodipy % control
Vehicle control (PBS)	Imetelstat	Ttest
78.4708	317.807	2.03397e-06
108.048	337.425
113.481	403.823
84.9057	251.698
94.1509	293.396
120.943	292.453
MV411 native: C11-Bodipy % control
Vehicle control (PBS)	Imetelstat	Ttest
99.2481	240.226	0.000114597
98.6842	236.842
102.068	254.887
54.9505	290.198
118.812	350.792
126.238	430.396
KO52 native: C11-Bodipy % control
Vehicle control (PBS)	Imetelstat	Ttest
117.81	170.538	0.00935404
118.111	188.918
126.548	262.135
87.1591	119.732
76.3014	147.695
74.0704	144.72
TF1 native: C11-Bodipy % control
Vehicle control (PBS)	Imetelstat	Ttest
94.3938	226.209	5.37439e-06
95.0245	260.897
110.582	307.568
76.5497	207.448
106.716	212.674
116.735	241.651

## Sheet: Fig. 5c
C11-Bodipy: PDX with imetelstat-induced ACSL4
Vehicle	Imetelstat	Ttest
94.9833	110.368	2.61112e-05
106.02	119.866
98.9967	132.441
106.534	109.602
95.4545	132.102
98.0114	150
93.6	124.8
103.8	129.6
102.6	123.6
ACSL4: PDX with imetelstat-induced ACSL4
Vehicle	Imetelstat	Ttest
0.317224	1.2609	0.000120922
-0.40723	1.08951
0.13614	0.690264
-0.150339	1.06416
0.269628	0.665117
-0.331876	1.35162
ACSL4: PDX with unchanged ACSL4 % control
Vehicle	Imetelstat	Ttest
-0.00203184	0.238102	0.953031
0.00202898	-0.671441
-0.0650581	0.0241994
0.0622505	-0.234972
0.0160392	0.279536
-0.0162195	0.304585
C11-Bodipy: PDX with unchanged ACSL4 % control
Vehicle	Imetelstat	Ttest
105.776	150.313	0.214522
94.7112	102.296
99.5129	112.039
83.8288	84.2747
114.15	134.215
102.021	130.202
103.846	95.979
101.224	96.5035
94.9301	88.6364

## Sheet: Fig. 5d
SPL C11-Bodipy norm
Vehicle	Imetelstat	Liproxstatin-1	Imetelstat + Liproxstatin-1
105.39	130.615	96.6155	111.04
108.846	114.264	102.864	110.475
90.6331	121.642	102.963	93.1258
92.9264	122.307	87.7084	109.311
101.368	116.324	91.4308	95.5852
100.836	120.645	97.7788	111.671
104.066	109.531	92.6938	89.0724
99.6867	106.194	85.852	84.7915
98.3387	93.8539	93.2273	97.4643
95.9339	105.527	92.2763	83.1639
100.313	108.656	102.885	94.6663
101.661	112.135	91.0419	73.9937

## Sheet: Fig. 5e
SPL Cellrox norm
Vehicle	Imetelstat	Liproxstatin-1	Imetelstat + Liproxstatin-1
93.5393	138.943	126.013	159.449
110.79	141.144	99.4785	126.298
87.0462	129.534	90.7443	113.81
102.119	149.162	88.8497	122.82
100.951	112.864	79.1796	104.922
105.554	129.407	78.3019	132.496
101.271	106.556	105.544	100.482
93.8961	109.569	96.7735	100.105
104.925	108.681	95.2822	82.1505
98.7289	126.584	94.0354	94.1008
106.104	112.19	95.6421	85.8757
106.556	104.983	102.323	95.8187

## Sheet: Fig. 5f
PB abs donor norm ctrl
Vehicle	Imetelstat	Liproxstatin-1	Imetelstat + Liproxstatin-1
93.5282	27.1923	253.835	44.9966
101.388	30.4736	114.888	40.0698
81.5255	32.3067	178.133	40.0176
124.781	26.5969	201.989	24.1206
86.7156	40.477	172.642	62.329
112.062	46.4113	232.41	45.647
100.74	21.9674	142.421	74.9562
121.056	24.8958	301.967	159.124
75.2974	38.1044	140.905	221.062
142.859	28.3094	202.329	41.39
87.5161	56.2197	225.683	123.54
72.5322	64.1759	175.522	126.55
