# Supplementary material for: Imetelstat-mediated alterations in fatty acid metabolism to induce ferroptosis as a therapeutic strategy for acute myeloid leukemia
Source: Nat Cancer. 2023 Oct 30;5(1):47–65. doi: 10.1038/s43018-023-00653-5 (PMC10824665; doi:10.1038/s43018-023-00653-5)
Supplement: Supplementary file 10 — Statistical Source Data. [file 43018_2023_653_MOESM10_ESM.xlsx]

## Sheet: Figure 6A
	-log p-value CRISPR screen	-log adjP value RNAseq
ACSL4	3.30103	1.88825
GATSL3 (CASTOR1)	3.30103	1.40315
PRICKLE4	1.79317	1.50554
VIM	1.70553	1.33242
PAG1	1.67985	1.69147
DPYD	1.60906	1.40315
TESK2	1.60206	1.41013
THBS3	1.55284	2.91696
RBM20	1.49485	1.33283
GSR	1.48149	1.83475
LMNA	1.47886	1.77581
CLNK	1.45593	2.33461
RGS18	1.43415	1.89817
TRA2A	3.30103	0.466532
LAMTOR2	3.30103	0.1804
TXNRD1	3.30103	0.168059
LAMTOR1	3.30103	0.0510132
FADS2	3.30103	0.00323442
SLC34A1	3.22185	0.668428
NR2C2AP	3.22185	0.00834074
TIMM17A	3.09691	0.0297768
PTGFRN	3.09691	0.00260336
TAZ	3	0.273565
TMEM106C	3	0.174884
TGFBI	3	0.155858
GPI	3	0.0967649
SERINC3	2.95861	0.47448
IRF2BP2	2.95861	0.0990148
C9orf64	2.92082	0.0147481
ANAPC13	2.85387	0.0649007
DNAJC6	2.76955	0.950978
KLF2	2.76955	0.554695
RRP1	2.69897	0.24563
CALHM2	2.69897	0.187559
MEPCE	2.69897	0.0708357
MTA3	2.69897	0.0145905
OPA1	2.67778	0.0136538
MYOM1	2.67778	0.00441651
OSGIN1	2.55284	0.0369619
PYCARD	2.5376	0.173866
U2AF1L4	2.48149	0.692344
JMJD4	2.46852	0.265113
OVCA2	2.4437	0.168348
NDUFA12	2.40894	0.155847
ETF1	2.39794	0.0692683
BCORL1	2.38722	0.024788
PRPF8	2.36653	0.0149527
ZNF703	2.33724	0.507449
CDC42EP2	2.33724	0.258108
ATL2	2.31876	0.163798
HK2	2.3098	0.046629
ATP6V1B2	2.25964	0.0729444
PAX5	2.25181	0.387876
POLR2A	2.24413	0.18473
PPP1R15A	2.24413	0.1804
DDAH1	2.21467	0.415425
TIAM2	2.21467	0.307886
ZNF626	2.21467	0.0885576
RFNG	2.21467	0.072107
GUK1	2.21467	0.0635119
C15orf52	2.21467	0.0448871
SNX3	2.21467	0.0373826
SCAPER	2.21467	0.0100971
TNFSF12	2.17393	0.93949
FOXK1	2.17393	0.138264
ARHGAP17	2.16115	1.11159
GEMIN6	2.16115	0.0134672
HDAC1	2.14267	0.00961316
CDK9	2.10791	0.0936498
ZNF516	2.09691	1.26449
COPE	2.09691	0.0835814
PHC2	2.09691	0.0508397
ACOT7	2.09691	0.0411889
ISYNA1	2.08092	0.0830694
PRDX2	2.03621	0.0062483
RNF25	2.02228	0.269096
S1PR1	2.01773	0.40371
GOLGA8R	2.01773	0.123
GRIN2D	2.01773	0.0399661
AGAP4	2.01773	0.0086855
PDE6G	2.00877	0.046629
RRM1	2	0.257977
CLCC1	1.99568	0.297393
ZNF565	1.99568	0.19812
ZNF217	1.99568	0.0258125
EIF2S2	1.97062	0.0760041
PTPRG	1.97062	0.0651661
TCTEX1D1	1.96658	1.24838
GLI2	1.96658	0.141828
PPP1R15B	1.96658	0.090529
NUFIP2	1.96658	0.0898448
RAB39B	1.96658	0.047089
ARHGAP23	1.95861	1.17642
IGFBP6	1.95861	0.353603
TERT	1.9431	0.193309
VMAC	1.89963	0.088265
GPR153	1.88941	0.368329
ZNF764	1.88606	0.0983493
TM4SF18	1.88273	0.108762
PNPLA6	1.86328	0.0620251
C19orf52	1.86328	0.036202
SBNO1	1.84164	0.197088
PLEKHA2	1.84164	0.12538
CAAP1	1.84164	0.00749671
PCGF2	1.83268	1.22284
CDCP1	1.82974	0.311591
FLCN	1.82974	0.220772
LYSMD2	1.82974	0.0492291
DHRS4L2	1.82391	0.287314
DCAF10	1.81816	0.036202
HSPB1	1.81248	0.0145905
CYP2S1	1.8041	0.0902939
DDA1	1.80134	0.109229
STAMBPL1	1.80134	0.0287126
ANXA9	1.79588	0.0103205
SLC27A1	1.77728	0.7456
ABTB1	1.77728	0.0651661
DDX47	1.77728	0.0125084
GYG2	1.77469	0.155126
SLC38A2	1.77469	0.140993
STT3B	1.75696	0.189457
UCN	1.75449	1.2572
NIPAL3	1.75449	0.105936
CORO1A	1.74958	0.113453
NISCH	1.74473	0.0666118
FAM73A	1.74473	0.0554663
ID1	1.74232	0.620297
MLLT10	1.72584	0.682582
CUL4A	1.72584	0.176114
CDK12	1.72584	0.0225271
UTP18	1.72354	0.0527845
MED14	1.7167	0.163446
ICT1	1.71444	0.00955423
ARHGAP22	1.70553	0.836793
TUBB4B	1.70553	0.147017
ICAM1	1.70553	0.0473879
TAF6	1.70553	0.0459809
CDC7	1.69465	0.0302161
SUGP2	1.69037	0.183682
MXRA7	1.68613	0.971467
OBSCN	1.67778	0.688602
GPR173	1.67778	0.0673082
EIF4A3	1.67778	0.0183794
SVIL	1.67572	1.08549
AKIRIN1	1.67366	0.466532
EAF1	1.66354	0.231281
MARCKS	1.64016	0.809416
SIRT1	1.64016	0.123238
RBCK1	1.64016	0.0891153
MLXIP	1.64016	0.0691257
LY6G5C	1.64016	0.0139222
NPRL3	1.63827	0.284452
B3GNT3	1.63827	0.0966069
CLEC7A	1.63451	1.1279
C21orf58	1.63451	0.0385364
ZNF282	1.63451	0.038315
ANPEP	1.62893	0.00322704
NDUFA11	1.6216	0.0991843
MOAP1	1.61798	0.392536
RHBDF2	1.61618	0.514613
TCN2	1.61618	0.457941
ING3	1.61618	0.136418
MYLIP	1.61439	0.45066
PROM1	1.6073	0.0589884
AKT1S1	1.6038	0.329771
NUB1	1.6038	0.0193184
MTFP1	1.60033	0.0616221
KRT18	1.59007	0.321408
SLC25A15	1.58838	0.37565
SHOC2	1.5867	0.136741
PHIP	1.5784	0.100407
ISOC1	1.57349	0.838908
AAK1	1.57187	0.15061
POLR2L	1.56543	0.082152
SOX4	1.56384	0.0913194
LCN8	1.56384	0.0776142
AKIRIN2	1.56384	0.0145462
MLST8	1.56225	0.37125
FAM173B	1.5544	0.052966
COPB2	1.55129	0.0784829
SALL4	1.54212	0.0649007
ARHGEF10	1.53462	0.599934
PDSS1	1.53462	0.0549781
IGF2R	1.53313	0.392536
ATP8B4	1.51713	0.125043
CD22	1.5157	0.421133
MEX3A	1.51428	0.00149496
LTC4S	1.51145	0.31283
KPNB1	1.50446	0.0089114
BRAT1	1.50307	0.0797257
KATNB1	1.50169	0.0790968
EIF3C	1.50169	0.0659799
TMEM136	1.49485	0.114149
XPO1	1.4908	0.117242
ASPM	1.48812	0.0614752
POLR3C	1.48413	0.090529
SCRN3	1.48413	0.0518961
DGAT2	1.4828	0.0302664
ZFYVE26	1.48149	0.0831923
RPS8	1.47886	0.207201
C11orf31	1.47625	0.0147481
TSR3	1.47496	0.0602582
SLC25A46	1.47237	0.0797257
MTA1	1.46597	0.462922
TFB2M	1.46597	0.0504964
GP1BA	1.46344	0.387879
ARF6	1.46344	0.138046
DIS3L	1.46092	0.193802
PTPRS	1.45593	0.104627
DYRK2	1.45593	0.0456106
RPS9	1.45469	0.12336
FGD4	1.45223	0.517005
CCDC8	1.44612	0.0816799
ZNF296	1.44491	0.0760041
BUB1	1.44249	0.0854626
ARHGEF17	1.44129	0.872076
METRNL	1.44129	0.310938
THOP1	1.44129	0.0010261
CD276	1.4389	0.690297
TUBG1	1.4389	0.0760041
ZNF283	1.43063	0.337942
CD93	1.41908	0.185404
MSTO1	1.41908	0.0442303
LTBP1	1.41794	0.0532138
PLCB3	1.4168	0.77089
MYC	1.41454	1.24106
KIAA1598	1.41341	1.2379
RAPGEFL1	1.41341	0.184494
CLTCL1	1.40012	0.313769
MAN2A2	1.39903	0.124684
GRAPL	1.39686	0.0801673
C17orf53	1.39362	0.0816799
DROSHA	1.39254	0.745933
ABCB9	1.39254	0.0885576
C19orf66	1.39254	0.0797257
WDR60	1.39041	0.503228
P2RY11	1.39041	0.219665
PTGER4	1.38934	0.0629685
TTF2	1.38934	0.0019611
P2RY8	1.38828	0.0464831
TMEM18	1.38091	0.0715218
SUN2	1.38091	0.037355
NOL7	1.37986	0.0108701
C17orf96	1.37986	0.0049276
DNAJB2	1.37882	0.526122
C5orf34	1.37882	0.0395602
ZNF138	1.37779	0.0835742
EIF3A	1.37469	0.0699133
IGFLR1	1.37263	0.235755
PGBD3	1.36653	0.0154948
ASAP1	1.36552	0.68386
DGCR14	1.36552	0.301698
ANXA7	1.36452	0.0470953
RCCD1	1.36452	0.032522
PICK1	1.36452	0.00492116
CCNA2	1.36151	0.155126
TPH1	1.35655	0.074261
FTH1	1.35458	0.276073
MRFAP1	1.35458	0.00323442
LRRC41	1.35164	0.0952396
TFDP1	1.34679	0.00441651
ABCC10	1.3439	0.00399172
MPP1	1.34199	0.0666118
HAUS8	1.34199	0.0426844
ICK	1.33724	1.26125
ARL2BP	1.33536	0.572295
C19orf24	1.33536	0.035351
TBP	1.3279	0.0474267
PNPLA7	1.32698	0.152618
RBM47	1.32606	0.104627
ELOVL6	1.32514	0.382736
ROS1	1.32514	0.0666767
NFYA	1.32422	0.0703221
USP1	1.32148	0.0266982
C1orf233	1.31876	0.293577
RDH11	1.31426	0.157699
MAMDC4	1.30892	0.496894
MBNL2	1.30892	0.0243159
CDC42EP1	1.30715	0.0517449
WBSCR16	1.30627	0.132733
NETO2	1.30452	0.222318
KAT6B	1.2993	0.46034
SYF2	1.2993	0.00579557
WDR24	1.29843	0.188084
DAP	1.29585	0.0165548
PLB1	1.29328	0.72475
AP5B1	1.29073	0.304537
MYO19	1.29073	0.0892438
TCF4	1.28735	0.263123
PEX1	1.28735	0.0665386
SMG1	1.284	0.00430767
IGFL2	1.28233	1.26052
EME2	1.28233	0.387135
IGLON5	1.28233	0.128508
ACP6	1.28233	0.031769
SPATA20	1.2815	1.40149
FRMD4B	1.2815	0.738996
OTUD7B	1.27901	0.541544
DPP7	1.27901	0.0410738
AGAP1	1.27819	0.0885576
GPSM2	1.27003	0.00391521
FBXO46	1.266	0.0885576
SSC5D	1.2644	0.00131861
KIAA1211	1.26281	0.255536
STK25	1.26122	0.313769
CPSF3	1.25727	0.193978
FFAR2	1.25414	0.109694
CYFIP1	1.25337	1.11374
SETD4	1.25337	0.706842
ITGA1	1.25337	0.269835
HIST1H1C	1.25259	0.0680386
SLPI	1.25104	0.399954
PIK3AP1	1.24642	0.295689
TRIM68	1.24185	0.811728
HSPA6	1.24109	0.326115
MYO5A	1.24109	0.0135489
ABCA5	1.23958	0.00608875
CCDC97	1.23657	0.125043
BABAM1	1.23657	0.0729056
MRPS35	1.23657	0.0338133
LRP4	1.23433	0.727681
LPCAT2	1.23433	0.725458
TIE1	1.23136	0.843055
KDM4B	1.23136	0.19133
RPL3	1.23136	0.0726968
ACSBG1	1.23136	0.0392031
ZNF417	1.22915	0.307118
SETD7	1.22695	1.41099
ZBED1	1.22695	0.333827
GLE1	1.22621	0.114421
ZNF785	1.22548	0.168348
LY75-CD302	1.22403	0.1677
C19orf44	1.22113	0.00651168
FUT11	1.2204	0.0568647
ATP11A	1.21681	0.238838
FGFBP3	1.21681	0.194513
EHD1	1.21681	0.0209799
MPP5	1.21467	0.0639584
GBP1	1.21467	0.0511611
NR3C2	1.20551	0.0293481
MCOLN2	1.20551	0.0264587
FRAT1	1.20482	0.00781996
CDV3	1.20412	0.0473879
PGGT1B	1.20135	0.0211528
RANBP2	1.20135	5.3824e-05
PELI2	1.20066	0.0719836
RUVBL1	1.19723	0.038315
ZNF618	1.19518	0.0350053
PKD1	1.1945	0.0589278
PTGIR	1.19314	1.16664
NRG1	1.19111	1.59
MAD1L1	1.19044	0.0666767
GOLGA6L9	1.18977	0.454807
TRIM8	1.1891	0.403998
STRN4	1.1891	0.0336882
FES	1.18776	0.0393565
AQP1	1.1831	1.24722
GRINA	1.1831	0.0190007
INTS1	1.1798	0.00660184
DCPS	1.1798	0.000805173
AKAP8L	1.17522	0.563826
STEAP4	1.17457	0.0275087
VPS13A	1.17263	0.0891153
CHRNB1	1.16749	0.131817
CCDC51	1.16685	0.0484372
POLH	1.16241	0.284482
NDUFS1	1.15864	0.0438609
PGM3	1.15614	0.0142266
RAB3GAP1	1.15552	0.191213
DLX4	1.15552	0.105936
VAMP2	1.1549	0.00548306
SPC24	1.15428	0.105482
TSPAN15	1.15243	0.132861
OXLD1	1.14935	0.126252
PTCD1	1.14813	0.0602582
ZNF155	1.1463	0.13806
KIAA1683	1.14509	0.0196516
TMEM25	1.14448	0.437898
SUFU	1.14388	0.333569
CENPBD1	1.14146	0.293857
PAICS	1.14146	0.152059
HCST	1.14146	0.121764
TPP2	1.14146	0.104627
OXER1	1.14146	0.0165548
ALG11	1.13966	0.0921986
UNC119	1.13906	1.24854
AEBP2	1.13906	0.0187333
CIRBP	1.13787	0.146289
OSCAR	1.13727	0.303625
SZT2	1.13608	0.0650862
IBTK	1.13608	0.00492116
SVIP	1.13077	0.205545
GOSR1	1.1296	0.0960398
DOLPP1	1.12843	0.657323
FZD10	1.12726	0.121047
GCC1	1.1261	0.177581
LIMS2	1.12436	0.0389025
DLG4	1.12321	0.96033
EIF2A	1.12321	0.57924
SIK1	1.12321	0.477708
TGFB3	1.12321	0.328453
RPL24	1.12321	0.0236815
C19orf60	1.12263	0.0211528
PSMD2	1.12263	0.0050419
MYBL1	1.11919	0.257064
NFATC2IP	1.11919	0.0410738
CCDC102A	1.11862	1.01443
IQCE	1.11805	0.595725
ELL	1.11577	0.090529
RASD1	1.1152	0.161749
MAP1S	1.11407	0.0885576
SCAMP3	1.11407	0.00940095
C7orf49	1.11351	0.151836
TMC4	1.11295	0.379935
FZD7	1.11182	1.30157
TET2	1.1107	0.0145209
MEX3B	1.11014	0.668428
SHD	1.10958	0.676674
CBWD1	1.10902	0.166591
SNRPD3	1.10902	0.0797257
RBM4B	1.10902	0.0788401
SLC44A2	1.10679	0.759773
GRAP	1.10513	0.301293
RGCC	1.10458	2.03184
B3GAT2	1.098	0.263926
NDUFAB1	1.09745	0.035136
FOXD1	1.09691	0.0838017
PURB	1.09637	0.092392
POMZP3	1.09583	0.116621
GAN	1.09583	0.0143438
TUSC1	1.09528	0.00278693
EPDR1	1.09313	0.0421391
S1PR4	1.09044	0.108447
AGXT	1.08938	0.467694
FAM102B	1.08884	0.824213
KIF9	1.08778	1.21788
NAA16	1.08672	0.071059
CTU1	1.08249	0.20404
SHQ1	1.08249	0.105725
ERH	1.08249	0.0658823
MPRIP	1.08249	0.0135489
PRMT6	1.08092	0.0473879
C2orf81	1.07727	0.00749671
SERTAD3	1.0752	0.0786101
LAMTOR5	1.0716	0.375852
WDR78	1.07058	0.336301
TSTD1	1.07058	0.0013557
GGNBP2	1.07007	0.0290402
KIF7	1.06905	0.124891
PLEKHA3	1.06753	0.375878
CACNB4	1.06702	0.0620251
PLD6	1.06651	0.040757
LRRC14	1.06399	0.0167985
PEG10	1.06349	0.0975414
NPW	1.05948	0.557854
TP53I11	1.05899	0.0142266
ITGAM	1.0575	0.201176
FDX1	1.0575	0.161496
NPTN	1.0575	0.00940502
TMEM156	1.0575	0.00749671
AIG1	1.057	0.0703221
SP110	1.05601	0.235355
C4A	1.05552	0.152757
ELP4	1.05355	0.0142266
FOXJ2	1.05257	0.759773
ALS2	1.05159	1.37925
CCDC141	1.05061	1.00204
EMILIN2	1.04964	0.011201
CSNK2B	1.04818	0.165
PLK4	1.04721	0.139026
C19orf12	1.04672	0.0497963
UBE2Z	1.04576	0.131395
SPEG	1.04576	0.0898448
FRMD4A	1.04383	0.0243159
APBB2	1.04383	0.0165548
WNK1	1.04335	0.81937
NQO2	1.04096	0.15869
AGAP9	1.03716	0.129231
RPL39	1.03621	0.109824
EXOC4	1.03527	0.0627805
HIST2H2BE	1.0348	0.0835814
GPBAR1	1.03292	0.024194
CEP85	1.03245	0.00853509
ATP5L	1.03198	0.237957
DBP	1.03152	0.0297768
KLHL3	1.03012	0.145117
GLG1	1.02965	0.630135
FAM104A	1.02687	0.162608
UBFD1	1.02641	0.0788401
RALY	1.02641	0.0049276
LRRN1	1.02595	0.108024
PRRT4	1.02595	0.0838017
MKNK1	1.02549	0.45066
CDKN2B	1.02273	1.36474
BOLA2B	1.02273	0.242628
CCT6A	1.02182	0.963268
ORC3	1.02182	0.0219537
RAPGEF6	1.02136	0.193674
TAB1	1.02136	0.0924796
CDIPT	1.02045	0.0297768
RRP12	1.01954	0.766086
KIAA1551	1.01863	0.0589393
NBPF8	1.01818	0.340018
ZNF75A	1.01818	0.0474267
KRT19	1.01144	2.24337
NTHL1	1.00745	0.0885576
ULK4	1.00568	0.579226
PLEKHM2	1.00568	0.054136
NAPG	1.00261	0.0139047
TOLLIP	1.00218	0.266088
TRNT1	1.00218	0.261858
EBNA1BP2	1.00218	0.00749671
THAP9	1.0013	0.0713231
CDH26	1.0013	0.0289538
TUSC2	1.00087	0.109268
PTPN22	1.00043	0.175927
NECAB1	1	0.189523
DDX60	1	0.0772244
UBASH3B	0.999566	0.0885576
EIF2S3	0.999566	0.00961316
GOLPH3	0.999566	0.00749671
RPLP2	0.998266	0.123238
CFLAR	0.998266	0.0392031
ZNF318	0.997834	0.704136
RPS15	0.996971	0.0882799
KSR1	0.996109	0.556734
ZNF506	0.996109	0.114977
SPDYE2	0.995249	0.0636936
LIN52	0.994819	0.69696
LINGO3	0.994391	1.26297
IFT74	0.994391	0.220565
NCKIPSD	0.993106	0.467259
PTPRA	0.989276	0.0602881
CBX7	0.9859	0.445371
C22orf34	0.982549	0.0474267
PARP12	0.981716	0.928525
EAPP	0.980468	0.00848997
HNRNPD	0.979639	0.0935222
CECR2	0.979639	0.0721402
L1CAM	0.978397	0.200573
C4orf3	0.977572	0.267823
PIK3IP1	0.977572	0.00502974
PCSK7	0.977159	0.0497963
CERS5	0.974694	0.0729056
CHTF18	0.974285	0.0813148
ZNF202	0.972243	0.0139047
CCT5	0.971429	0.0135915
TMTC4	0.970211	0.281291
CACTIN	0.970211	0.000110655
IRS2	0.968996	0.0452694
NBPF15	0.966174	0.572848
BANP	0.965773	0.0219537
MTL5	0.964971	0.198844
PDE6B	0.96417	0.0636866
ANP32A	0.96377	0.343304
TRIB2	0.962175	2.22251
XRN1	0.96138	0.0569878
C1orf50	0.960983	0.00749671
GSPT1	0.960189	0.0879762
TSPAN11	0.958213	0.251891
PADI2	0.957424	1.24221
ASAP2	0.957424	0.871703
OSBPL3	0.95546	1.52713
NHP2L1	0.95546	0.035397
USP45	0.953505	0.307886
ANKRD28	0.95117	1.25728
ADCYAP1	0.950007	0.761961
ZNF720	0.948847	0.412595
RPAP1	0.948076	0.148441
TIMP2	0.947306	0.897004
PLEKHF1	0.946922	0.135327
LEPR	0.946922	0.103411
SNX1	0.946922	0.0295624
TCEB2	0.945004	0.198815
SAR1B	0.943858	0.19979
ZNF592	0.943095	0.0715218
AQP9	0.942714	0.052966
PSRC1	0.941954	0.371723
CD101	0.941954	0.327468
C2orf15	0.941954	0.168348
RREB1	0.941574	0.778631
ANKRD10	0.941195	0.385003
NDOR1	0.941195	0.148517
TRMT1L	0.941195	0.0983493
KBTBD7	0.941195	0.00441291
MCF2L	0.940815	0.534561
ALKBH6	0.940815	0.0898839
MTBP	0.940815	0.0610733
FBXO31	0.940058	0.515525
CLASRP	0.940058	0.268711
HDAC2	0.940058	0.0971527
ASXL1	0.938171	0.0829381
DAPK2	0.936667	4.31012
BMS1	0.936667	0.0584683
CREBZF	0.936291	0.097723
ZBTB10	0.935917	0.445371
BRD7	0.93442	0.163205
C2orf82	0.93442	0.148868
CCT2	0.93442	0.0145462
DPP4	0.934047	2.79427
SECISBP2L	0.934047	0.268467
TMLHE	0.933301	0.0898448
CMTM6	0.931443	0.418437
AP5M1	0.931072	0.0885576
ATP5J	0.930702	0.038315
CPS1	0.929593	0.15123
MICAL3	0.928486	0.329771
INSIG1	0.928486	0.138059
SLFNL1	0.928486	0.0654385
SLC12A6	0.92775	0.47212
FGF10	0.92775	0.0701196
PIP5K1A	0.927015	0.174884
RNF126	0.922269	0.186327
TRIM52	0.921906	0.0119178
NUP133	0.921543	0.0510472
ZNF707	0.920457	0.055737
PHACTR1	0.919013	0.949943
CTNNBL1	0.917933	1.45605
C2CD4B	0.916856	0.0579527
FCGR3A	0.915781	0.58008
TMEM138	0.915781	0.241704
PLAGL1	0.915781	0.0143438
SLC35D2	0.914709	0.129172
KLHL26	0.914709	0.106422
TMEM180	0.91364	0.0118932
TPRN	0.912929	0.566166
CHID1	0.912219	0.0613684
ATXN7L3	0.912219	0.0221376
RPS26	0.91151	0.0650328
TSPYL1	0.908685	0.438784
RNF145	0.908333	0.75553
LRPPRC	0.908333	0.177885
RABGEF1	0.908333	0.0666118
CHD2	0.907982	0.0145209
DDX21	0.906228	0.0915247
ABCF3	0.903785	0.111611
THAP1	0.903438	0.187224
GCSH	0.902743	0.214148
ZNF414	0.902396	0.824213
PHF5A	0.902396	0.0469483
MFGE8	0.901356	1.29122
STX16	0.901356	0.0134672
TSPAN31	0.900319	0.235531
ADA	0.899629	0.673051
MMP17	0.898597	0.572647
RFC5	0.898253	0.110234
MVK	0.897566	0.035397
GPS2	0.897223	0.171672
CLEC4A	0.894149	1.18959
MTRR	0.890759	0.00184314
POGK	0.890421	0.426376
MIER1	0.888737	2.06169
TNXB	0.888737	0.0264498
SAMD4A	0.886057	0.276765
GPR162	0.884722	1.88825
LDB1	0.884722	0.15028
ZNF420	0.883392	0.0666118
OLFM2	0.88306	0.875278
FAM83F	0.88306	0.871703
C11orf74	0.88306	0.0303339
SPRY4	0.879426	0.0878973
SLC30A9	0.879426	0.046824
SLC27A2	0.878112	0.416453
ATOX1	0.874844	0.0669055
TMEM209	0.874844	0.0208583
NCF1	0.874519	1.72361
WDR35	0.873869	0.237957
ZNHIT3	0.873869	0.00830691
CNTD1	0.873219	0.00302406
CCDC170	0.872895	0.672366
HMGA1	0.872895	0.220933
PPM1H	0.872571	1.87225
ACTN4	0.871278	0.0532912
LIMD2	0.870955	0.198815
KIAA0195	0.869345	0.00133763
H2AFY	0.869023	0.472625
UHRF1BP1L	0.869023	0.114421
RPIA	0.8671	0.0145905
POLR3H	0.866461	0.263099
ISG20L2	0.866461	0.180948
PTRF	0.866461	0.0103205
FLVCR2	0.866142	2.59156
PELO	0.864867	0.18298
MFSD12	0.863597	0.451523
GPATCH1	0.861697	0.00235006
MORC3	0.861382	0.320249
PIK3CA	0.860121	1.11912
FCRLB	0.859492	0.203489
OR2A4	0.859178	0.987437
PARN	0.859178	0.0331128
HSDL2	0.858237	0.337942
SIRT2	0.858237	0.144638
NDUFB11	0.857924	0.0219537
HLA-DPA1	0.854493	0.0891266
IL4R	0.852633	0.00323442
EXOC3L1	0.852324	0.086618
FRMD8	0.852015	0.0788401
FRRS1	0.851706	0.0602582
AHNAK2	0.850781	0.0192773
FAM219A	0.850473	0.031572
MBTPS1	0.847406	0.00927279
SPRYD4	0.845576	0.537601
DHRS13	0.844968	0.0703051
MOSPD2	0.842543	0.421714
CCDC88C	0.842241	1.14871
PIH1D1	0.841939	0.0499822
SETD6	0.841336	0.0209229
CENPB	0.841035	0.0223068
CITED4	0.840433	1.51253
PATL2	0.838932	0.123523
MACF1	0.838932	0.0617179
ZNF571	0.838932	0.0165548
EFHC1	0.838033	0.984658
OCIAD1	0.838033	0.202158
QPCT	0.837734	0.379935
MAP3K4	0.837436	0.0103205
DENND5A	0.835945	0.479678
DDX10	0.835945	0.00861773
PPM1D	0.834756	1.84043
DGUOK	0.834756	0.258108
ACACB	0.834756	0.222318
HIST1H2AM	0.834756	0.0983493
NDUFS5	0.834756	0.00955423
RPL27	0.834756	0.0072143
HSPA1B	0.834459	1.33584
MTHFS	0.834459	0.0748245
RPS11	0.834162	0.0729056
NOP2	0.834162	0.00441651
SEPHS1	0.83357	0.161285
UNKL	0.832683	0.0151102
SLFN5	0.830326	1.77483
RAB35	0.828859	0.230657
BCCIP	0.827397	0.0426844
IFNAR2	0.82594	0.376461
GFPT1	0.825359	0.561053
SNX10	0.823619	0.0187577
ABO	0.823041	0.883684
RANBP9	0.822464	0.361287
TRIT1	0.822464	0.35233
STK32B	0.822464	0.325286
TCP11L1	0.822175	0.132789
CANX	0.821311	0.0527845
SERBP1	0.820161	0.0389025
RNF34	0.819874	0.172557
DNAJC4	0.819301	0.275954
FUT1	0.819301	0.0149527
RAB11A	0.818442	0.00834074
PRKG2	0.817585	1.04315
LONRF3	0.817585	0.0531099
FERMT3	0.81673	0.26171
LPAR2	0.814741	0.235355
ADCY4	0.814741	0.0654385
ANKRA2	0.813044	0.00667528
PIK3R4	0.812761	0.0268804
C19orf54	0.811916	1.30276
KIAA1586	0.811353	0.0943548
TXN	0.810791	0.240919
YPEL3	0.807433	0.112354
CBR3	0.806319	0.0223068
GEMIN5	0.806319	0.0013557
PTPRC	0.805208	0.141681
PLK1	0.805208	0.0340942
SHOX2	0.804931	0.947191
RALA	0.804931	0.630737
MAPK7	0.804377	0.164779
ITPR1	0.804377	0.0816799
NOVA1	0.804377	0.0010261
DHX40	0.803824	0.114923
SLC29A2	0.803271	0.880556
ACTA2	0.803271	0.650362
CAD	0.803271	0.130757
CLCF1	0.803271	0.0620251
CNNM3	0.803271	0.0497963
KLHDC3	0.803271	0.0474657
CCDC144A	0.803271	0.0311302
UTF1	0.801343	0.0470143
TRIM13	0.800794	0.0410473
RP2	0.799971	0.279302
MFSD11	0.799423	0.0492291
EPB41L2	0.797239	0.102288
FRS3	0.796695	0.770017
FDXACB1	0.796423	0.155858
PDCD6	0.793174	0.179462
H3F3A	0.792366	0.114842
L2HGDH	0.792096	0.852541
SUGP1	0.789681	0.0357128
CBL	0.789147	0.012147
RBM7	0.788879	0.110936
CANT1	0.788079	0.200932
SLC4A7	0.787812	0.505949
PCDHB2	0.787546	0.0169526
TRIM59	0.787546	0.0165548
MEF2BNB	0.786217	0.250908
NDUFAF3	0.785951	0.174884
RTN4R	0.784362	0.430951
ATP5J2-PTCD1	0.783306	0.0050419
ACTR1B	0.783043	1.18959
C9orf69	0.782516	0.0419194
RCAN3	0.781727	0.187559
F8A3	0.781727	0.000781753
ARFGEF1	0.780415	0.255675
RGPD8	0.780415	0.0384398
ARHGAP33	0.779892	0.0739309
CABIN1	0.778325	0.112185
SPIN3	0.777544	0.217348
RENBP	0.777284	1.09365
POC5	0.777284	0.12712
SLC25A33	0.777284	0.0885576
ATRX	0.777284	0.00697845
AKR1B1	0.775467	0.00955423
C17orf80	0.7734	0.174884
ZSCAN2	0.7734	0.031572
HCK	0.773142	0.479678
METTL10	0.773142	0.212815
C2orf68	0.773142	0.166762
PCF11	0.772885	0.0209177
COX6B1	0.7716	0.0107932
QPCTL	0.771343	0.246725
SOCS6	0.771087	0.897004
GON4L	0.77083	0.0776115
TTC37	0.77083	0.0651661
STX5	0.77083	0.0387405
TOMM70A	0.769551	0.0209799
RAPGEF4	0.76853	0.261858
ARNT	0.76853	0.0885576
ZSWIM8	0.76675	0.0257986
FAM188A	0.766496	0.505538
CFDP1	0.76523	0.0531261
STXBP6	0.764472	1.29753
FANCC	0.762708	0.490336
CNOT3	0.762456	0.0303144
HOXB9	0.761703	0.8219
RPL8	0.76045	0.00302406
SCYL1	0.7602	0.00893185
MAFF	0.75995	0.0634335
CDK6	0.75995	0.0126058
GIT2	0.75995	0.00576668
ERAP2	0.7597	0.054136
TMEM160	0.759201	0.716603
COQ5	0.758703	0.109824
C7orf31	0.758703	0.032522
SCD	0.758205	0.0716261
TMEM143	0.757459	0.369877
UNG	0.757459	0.0636936
EXOSC5	0.757459	0.0426844
CUL4B	0.756962	0.035397
RPL41	0.756466	0.0387731
ITGB7	0.754981	4.49769
SOX13	0.754981	4.10002
GTF3A	0.754981	0.185947
ASPHD2	0.754734	0.485378
WRAP53	0.754734	0.0458274
HLX	0.753748	0.687774
MRPL43	0.753255	0.0240783
SYNGR2	0.752763	1.11649
AMMECR1	0.752518	0.12983
DNAL4	0.752518	0.102258
TIMM50	0.752518	0.0557374
SUCLA2	0.752272	0.0151102
CACFD1	0.752027	0.187559
UMPS	0.752027	0.0464945
GALT	0.752027	0.00835377
ZHX3	0.751781	1.03024
PRKRIR	0.751536	0.905904
M6PR	0.748362	0.754625
TSPAN17	0.748119	0.161966
TMOD1	0.747632	0.689509
TMEM236	0.746662	0.0726706
ST6GALNAC1	0.745936	0.476785
CDCA7	0.745452	0.796615
LIG1	0.744486	0.00415348
EPM2AIP1	0.743282	0.0966069
PSMA2	0.743042	0.489
TOMM34	0.743042	0.0180141
LDLRAD3	0.742082	0.735847
SERINC5	0.742082	0.0528781
CAMTA1	0.742082	0.0115937
RPL10A	0.741363	0.266966
TARS	0.741363	0.0208948
TMEM131	0.740645	0.109268
PLXNA4	0.73969	0.505538
TIMM44	0.73969	0.0716261
NTN1	0.739452	1.0085
NRIP2	0.739213	0.00749671
POLR2J	0.738024	0.105101
LYAR	0.737312	0.247772
TMEM8B	0.737075	0.0249549
MRI1	0.735418	1.03546
GTSE1	0.734946	0.0505586
CCDC17	0.733533	0.0114134
MYO1E	0.731422	0.212815
METTL23	0.730954	0.0775707
ANKAR	0.730487	0.0118932
POLD1	0.730254	0.180829
DIP2B	0.730254	0.177885
ZNF749	0.730254	0.0518961
ARVCF	0.728623	0.0838017
INTS2	0.728158	0.0335984
CLPP	0.728158	0.0216164
RECQL5	0.727694	0.168353
OCEL1	0.726999	0.021814
INCENP	0.726304	0.0303144
PRR16	0.725611	0.738755
CHD9	0.725611	0.016562
ZNF395	0.725611	0.00749671
ABI2	0.72515	0.257207
SLC39A3	0.724228	0.234043
NTPCR	0.722391	1.15804
SALL2	0.721246	0.283036
TMEM163	0.721246	0.19789
ARMCX1	0.721246	0.0219537
WDR46	0.721246	0.0129502
NCKAP1	0.721018	0.307886
C9orf72	0.720789	0.609905
COPZ1	0.720789	0.168693
SMO	0.720105	0.181226
ATP10A	0.719877	0.212712
UHRF2	0.718512	0.0898448
PRSS3	0.718512	0.0493038
TMUB1	0.717604	0.0483081
HERPUD1	0.717378	0.66903
LYST	0.715118	1.04919
MMEL1	0.715118	0.338051
KHK	0.715118	0.303625
NLGN1	0.715118	0.282097
SZRD1	0.715118	0.011201
INPP5E	0.714218	0.036202
C1orf159	0.713993	0.0657041
SLAIN1	0.712422	0.581408
PARP9	0.712422	0.324122
CYP2E1	0.712422	0.119787
FDPS	0.712198	0.098375
MT1E	0.711751	0.125705
FOSL2	0.711304	0.0915185
GLUD1	0.71108	0.152629
MEI1	0.710411	0.0557374
MPHOSPH9	0.710188	0.0518961
SRSF6	0.709965	0.150428
TNFRSF18	0.709743	0.924331
LBX2	0.70952	0.150763
VPS35	0.70952	0.00323442
SPRED2	0.708853	0.102821
HDGFRP2	0.706416	0.0324591
C6orf47	0.705754	0.0948835
GRPEL2	0.705313	0.444517
BAHD1	0.705093	0.184362
TSPAN6	0.705093	0.157456
MAP1LC3B2	0.704873	0.0258125
CMPK2	0.704433	3.32685
SETD8	0.703774	0.36506
SAC3D1	0.702677	0.0151102
CLSPN	0.701802	0.0786859
TRIP10	0.701584	0.867188
KIAA0391	0.701584	0.38496
KIFC3	0.700711	0.141334
PNKP	0.700057	0.0237946
GPR85	0.699622	2.2751
BCAP29	0.699405	0.428403
UTP6	0.698753	0.346035
SNRPC	0.698753	0.0243159
UBA52	0.697669	0.0517153
TM9SF4	0.696804	0.92289
TSNARE1	0.696588	0.566777
SMAD6	0.696588	0.071795
DTL	0.696372	0.0792856
NUP107	0.696372	0.00430767
TTC32	0.695941	0.101385
EPC1	0.695725	0.0671113
ZNF267	0.695725	0.011201
HOXA1	0.695079	0.293131
SNX14	0.694864	0.00441651
LAPTM4A	0.693575	1.15804
CDK17	0.692076	1.15343
SLC25A38	0.692076	0.704467
LEF1	0.692076	0.241935
SLC25A17	0.692076	0.145985
GOPC	0.692076	0.0943548
CLCN2	0.692076	0.0583197
GID8	0.691009	0.335898
SEPW1	0.689094	0.082152
FBXW7	0.688882	0.0143438
SPOP	0.68867	0.0224842
TRAF3IP1	0.68867	0.0170035
FNDC3A	0.688458	0.332407
HCFC1R1	0.688034	0.575899
CDC42BPB	0.687611	0.186439
RALGDS	0.6874	0.664067
PQLC2	0.686766	0.316557
RASGEF1A	0.686344	1.6891
ZNF562	0.685922	0.0146008
ITGAX	0.685711	0.0726493
RILP	0.685501	0.785022
HSBP1L1	0.68529	0.640312
DCTN6	0.68508	0.0599841
POLR2I	0.68487	0.035397
TYRO3	0.68382	0.201161
MST1R	0.68361	0.111028
RPS19	0.682982	0.0522331
CENPL	0.682146	0.175015
MARS	0.681937	0.485712
RBM23	0.681102	0.263389
MSN	0.680894	0.177202
ATP9A	0.68027	0.479226
MPLKIP	0.68027	0.0657041
SUV420H1	0.680062	0.241935
GUCY1A3	0.679646	1.18615
CDH24	0.678402	0.0780161
CHD7	0.678195	1.49332
PELI1	0.677367	0.0421794
JMJD1C	0.677161	1.08314
CISD2	0.676129	0.319782
NCAPG2	0.676129	0.120376
CYP2A6	0.675101	0.046629
THOC5	0.675101	0.033159
KDELR1	0.674279	0.128905
PARM1	0.674074	0.977133
USP54	0.673459	1.14948
SH2B1	0.673459	0.322653
FLOT2	0.673459	0.25532
DBNDD2	0.673459	0.169217
STAG2	0.673459	0.113265
SLC38A10	0.673459	0.0954792
DCP1A	0.67305	0.0452357
COPA	0.67162	0.15061
DDT	0.67162	0.0846558
LEO1	0.671213	0.161496
ORMDL3	0.671009	0.285464
MALT1	0.670602	0.214148
TWSG1	0.670602	0.0426844
C18orf54	0.670195	0.321676
IFI27L1	0.669586	0.102956
SKIL	0.669383	2.52012
KAT2A	0.668775	0.37125
RAB5A	0.668775	0.209682
JAK3	0.668168	0.00562181
GULP1	0.667764	3.29371
PPT2	0.667764	0.34409
IFT57	0.667562	0.401589
C7orf55	0.666553	0.0970788
MASTL	0.666553	0.0788401
TIGD5	0.666553	0.0616015
C5orf63	0.666351	0.0241738
TBC1D23	0.665949	0.19979
P2RX5	0.665546	0.585633
GCOM1	0.665144	0.046351
PIK3R6	0.66354	1.12342
HOMER2	0.66354	1.00931
DGKA	0.66334	0.902869
ATL3	0.66274	0.0994533
ZDHHC12	0.660946	0.0716174
ZNF517	0.660946	0.0154956
NCOR1	0.660549	0.0062697
SDR42E1	0.66035	0.0196042
TSLP	0.659754	0.282894
UFC1	0.659754	0.184362
LNX2	0.659754	0.0970638
ZNF526	0.659556	0.0483827
CSGALNACT2	0.659159	0.0585941
TAF5L	0.659159	0.00955423
KLF16	0.658565	0.0190007
RAB40B	0.658565	0.0089114
TESC	0.65817	0.584855
LAT2	0.65817	0.386241
SCAF8	0.657972	0.155458
ATXN1	0.656198	0.234835
MRGBP	0.656001	0.0120313
KIF24	0.655804	0.212913
C8orf44	0.655608	0.00691275
RAD9A	0.655019	0.0211275
GATAD1	0.65443	0.063056
FREM2	0.653843	0.281291
TMEFF1	0.653451	0.0322233
MGAT3	0.65267	1.29316
PPP4C	0.652475	0.0302499
FAHD2A	0.651695	0.630737
GET4	0.650917	0.0389025
FBXL6	0.65014	0.286278
LONP2	0.649364	0.123238
DHRSX	0.648784	0.0752067
ZNF281	0.64859	0.0361744
CCDC71L	0.648397	0.865519
ZNF273	0.648397	0.435516
MRPL1	0.648397	0.0835814
WFS1	0.648397	0.0464945
VPS13C	0.648397	0.0381245
TIMD4	0.648204	0.00357395
PTPRJ	0.648011	0.848005
FAR2	0.647239	0.0221745
MPV17	0.646084	0.207348
SDF2L1	0.64474	0.235818
KBTBD2	0.644548	0.412513
TLR7	0.644548	0.00834074
PXMP2	0.644357	0.250277
FAM96B	0.643783	0.427222
BEX5	0.64321	0.0460992
RHOT1	0.642828	0.00430767
BIRC5	0.641494	0.0219537
GLP1R	0.640544	0.385003
FLNB	0.640544	0.138617
LMAN1	0.640544	0.0850464
ADI1	0.639407	0.0657041
COPG2	0.639028	0.883597
SLC14A1	0.639028	0.485378
NBPF3	0.639028	0.00853509
SPAG1	0.63865	0.0863985
YY1AP1	0.63865	0.0600425
ABCC3	0.638272	0.204616
PRRG1	0.638272	0.006168
CCDC12	0.638083	0.182053
OTUD3	0.637518	0.0497963
FPGS	0.637141	0.1677
ZSWIM3	0.637141	0.0857907
CHAF1B	0.636764	0.0729056
DGKD	0.636576	0.15172
PISD	0.6362	0.0179691
GUCD1	0.636012	0.168353
ATR	0.634325	0.11916
GNB1L	0.633764	0.0242609
KCNH2	0.632831	0.74609
UBXN11	0.632644	1.93518
TRMT2B	0.632644	0.0060058
RASSF8	0.632271	0.149565
DHX29	0.632271	0.0751463
C4orf48	0.632085	0.0464945
SCAF11	0.631341	0.316314
RECK	0.631341	0.153873
RPS2	0.631155	0.0971527
TRAF3IP3	0.63097	0.39482
COL6A1	0.630599	0.202233
ASMTL	0.630413	0.170452
VWA1	0.628378	0.198844
CAMK1	0.628194	2.41884
SLC17A9	0.627825	1.50554
PTGS2	0.627825	1.19791
CBWD5	0.627825	0.13287
TAF15	0.627825	0.0201196
SULT1A4	0.627272	0.26029
FCRL1	0.62672	4.19511
GSTM4	0.626353	0.00892682
NFS1	0.625802	0.580658
HPCAL1	0.625435	0.0145905
NUDT19	0.625252	0.150763
HMGCR	0.625252	0.123238
RBMS1	0.624885	0.0280783
SMIM4	0.624519	0.0311302
CCDC127	0.623788	0.126638
AIFM2	0.623241	0.340018
SCARF2	0.623241	0.149647
TFPI	0.623241	0.0797257
PAAF1	0.622876	0.0921986
CCDC136	0.621784	0.275429
BUD13	0.621784	0.0816799
ATP6AP1	0.621784	0.0243715
HLA-DQB2	0.621784	0.0231557
GALNT2	0.620694	0.157832
DNM1L	0.620513	0.046629
HYAL2	0.620513	0.011201
ABL2	0.61997	0.462322
DUSP7	0.61997	0.0145209
MYOZ3	0.619246	0.170953
TTC8	0.619246	0.000795051
LILRB1	0.618704	1.10844
AFAP1L1	0.618704	0.0748551
CTDSPL2	0.618344	0.0915247
SMAD2	0.618163	0.0457704
CPNE8	0.617983	0.185075
SLC16A1	0.617623	0.134766
LACTB2	0.617623	0.0666118
KIF22	0.617263	0.00184314
UMODL1	0.617083	0.2162
TRIP6	0.616544	0.563769
AGA	0.616185	0.214148
TWF1	0.616185	0.179462
GATM	0.616185	0.102461
SMAP2	0.616185	0.0417843
LAMTOR3	0.615109	0.152426
PARP15	0.614751	0.266453
NUP93	0.614572	0.446363
PCBD1	0.613323	0.0518961
ZNF543	0.612788	0.109871
PCNA	0.611544	0.0997607
RELL2	0.610657	0.36506
MAP3K12	0.610657	0.0721938
HOMER3	0.610302	0.0303144
ALCAM	0.609772	0.105347
JSRP1	0.608888	0.175927
PIGK	0.608888	0.0940056
IL32	0.607831	0.900126
HAX1	0.607127	0.607795
CNTROB	0.607127	0.0392333
CLU	0.606952	0.551419
FUT7	0.6066	0.0484372
DBF4	0.605899	0.0297768
OTOF	0.604848	3.20954
FFAR3	0.604848	1.02415
FCGR1B	0.603626	2.20205
DOT1L	0.603452	0.0170035
BAG1	0.603278	0.0142266
FAM156B	0.603104	1.0508
FGFRL1	0.602755	2.20511
GDAP1	0.602408	0.303126
FBXO6	0.601539	0.341158
RARG	0.600846	1.04919
FBXW8	0.600326	0.383974
C10orf128	0.599635	0.130784
NUDT22	0.598944	0.00302406
ZNF226	0.598599	0.38496
BRCC3	0.598427	0.0331128
ATG5	0.598255	0.104627
CDKN1B	0.597739	0.0151102
BZW1	0.597395	0.200932
EML6	0.597051	0.0729444
PAK1IP1	0.596879	0.000928823
PACS1	0.596536	0.342942
LCT	0.596365	0.200573
ZNF594	0.595851	0.15114
BBS4	0.595851	0.0885576
ZNF551	0.59568	0.00955423
TSPAN18	0.594824	0.0493477
MTMR1	0.594654	0.00640646
CRNKL1	0.594483	0.206002
KCNE1	0.594483	0.145279
FAM47E	0.594483	0.00741977
NDUFA3	0.594312	0.123238
LGALS9B	0.593801	0.412736
NOTCH4	0.59363	0.00985161
SNX18	0.59346	0.498673
BAALC	0.59346	0.0653049
ZSWIM4	0.59346	0.00214363
NPRL2	0.592949	0.123238
NSMAF	0.592949	0.11974
FZD2	0.592099	0.0375928
RABGAP1	0.592099	0.00332088
WAPAL	0.591082	0.0654385
CLEC4M	0.591082	0.0474267
IARS	0.590743	0.230589
SHANK1	0.590405	0.0648806
NCSTN	0.590405	0.00502974
SLC35B3	0.590236	0.140752
ULK1	0.589898	0.333569
PGRMC2	0.58956	0.000584835
EMP3	0.589391	0.472009
BCL2L13	0.589223	0.353085
DEF6	0.589223	0.00261312
C2orf74	0.589054	0.136762
SAMD9L	0.588886	0.00124741
ZNF736	0.588212	0.656262
GGCT	0.588212	0.217269
P2RY2	0.588212	0.0517153
ZNF581	0.588044	0.0980235
PIGB	0.588044	0.0474267
PLEKHA6	0.586533	0.31454
EIF4A1	0.58603	0.592457
CSF1R	0.585528	1.18042
TMEM106B	0.585361	0.69862
FBXO22	0.585361	0.523585
TPM2	0.585361	0.213756
ZNF19	0.585194	0.112354
RRAGA	0.58486	0.0474657
DUSP11	0.584526	0.123238
TAF11	0.584026	0.0797257
KDSR	0.583692	0.32265
SCUBE3	0.583526	0.123384
PPAP2A	0.583359	1.87015
PNP	0.583193	0.0962629
MCM4	0.582694	0.15598
NAA40	0.581036	0.284368
ZNF8	0.581036	0.0221745
LETM1	0.580871	0.0267486
E2F1	0.580705	0.0168366
BRWD1	0.58054	0.0221745
ARRB2	0.58054	0.0142266
ZDHHC11	0.580375	0.706323
KIAA0196	0.579714	0.175015
POLR3D	0.579549	0.0260834
S1PR2	0.57889	1.08787
BRIP1	0.57889	0.0334685
R3HDM1	0.57889	0.000795831
CCDC86	0.578725	0.287489
CD19	0.578725	0.111171
HYPK	0.578725	0.0772244
FAM172A	0.578561	0.0303144
LMLN	0.578067	0.752939
NPL	0.577903	0.143375
TMCO6	0.577574	0.0645003
DONSON	0.576754	0.0915928
FOXC1	0.575608	0.109602
KCTD13	0.575608	0.0516268
TMEM178A	0.575118	0.693589
AQR	0.574955	0.0546922
HIST1H2AC	0.573326	0.130585
CD44	0.573001	0.00781996
RPL23	0.572676	0.0557374
TNFSF10	0.572027	4.22764
CENPK	0.572027	0.149427
TCTN1	0.571541	0.592364
ADNP2	0.571541	0.0838017
MMP25	0.571379	1.61289
SMARCD3	0.571379	0.265113
ITFG1	0.571056	0.314706
CCDC125	0.570732	0.00523028
FUBP3	0.570248	0.0879951
PPIL2	0.570248	0.0676269
CLN6	0.569925	0.0749396
NMT2	0.569602	0.873918
CASP7	0.569441	0.0475208
MEA1	0.569119	0.16096
CTSH	0.569119	0.0010261
SPIN1	0.568636	0.37565
TMCC3	0.568154	0.450711
IGSF10	0.568154	0.393501
PDCD11	0.568154	0.26029
SERTAD2	0.568154	0.248378
GIMAP8	0.567993	0.00898342
FCRL2	0.567031	2.32807
MYL4	0.56687	0.353603
REV1	0.56671	0.0885576
LEPROTL1	0.56655	0.292088
CTSC	0.56607	0.0857907
OSM	0.565751	0.363868
NDUFS8	0.565751	0.0392333
TMEM219	0.565271	0.0357128
VPS53	0.565112	0.0334674
PROX2	0.564952	1.01623
EVI5L	0.564952	0.0589938
BNIP3	0.564952	0.0459232
BLOC1S1	0.564952	0.00579557
HOXA4	0.564793	0.0789165
NNT	0.564315	0.0615542
SPAG5	0.563996	0.0591799
ICA1	0.563519	0.152369
ZBTB5	0.563519	0.0267241
TTK	0.562249	0.0148417
TCF19	0.562091	0.100193
ZNF429	0.561458	0.00749671
HRH4	0.561299	3.82326
MVP	0.561299	0.200573
NUP88	0.561299	0.0411889
WASF1	0.561299	0.00955423
COQ2	0.560825	0.02802
CDCA3	0.560825	0.0151967
SETDB2	0.560352	0.119371
BCL2	0.560036	0.0620251
POLI	0.559878	0.183698
RTN1	0.559878	0.119787
CELSR1	0.559563	0.400876
VPS25	0.559406	0.0211925
SIX5	0.559091	0.475253
OSGEPL1	0.558934	0.0147481
FAM136A	0.558462	0.124521
RPAIN	0.558462	0.0277133
CAMK2D	0.558305	0.119787
TMC8	0.558148	0.663121
PCBP1	0.558148	0.286872
PTGES3L	0.558148	0.12392
PAF1	0.557207	0.00749192
ANKLE1	0.556894	0.429426
ZNF185	0.556737	0.0944204
GADD45A	0.556581	0.55921
CHRDL1	0.556424	0.200573
NPTX1	0.556424	0.0145462
HIBADH	0.556111	0.27163
NOL6	0.555487	0.0464945
SSFA2	0.555019	0.225093
ANXA11	0.553929	0.130843
FKBP3	0.553929	0.0182717
ZEB1	0.553308	0.214193
UQCRQ	0.553308	0.181275
WDR41	0.553308	0.0196042
CSNK1A1	0.553152	0.147678
DDX49	0.552532	0.0153107
ACADSB	0.552532	0.0115856
MIA3	0.551603	0.173975
AP5Z1	0.551603	0.0915247
SIDT1	0.551603	0.0231557
RABL6	0.551448	0.0448344
KREMEN2	0.550213	0.00500538
C3orf38	0.550059	1.04069
UBN2	0.550059	0.052966
ALG2	0.549597	0.116678
FANCM	0.549597	0.0921942
ALG6	0.549597	0.0532253
AFF3	0.549135	0.320545
ZNF480	0.549135	0.054136
AURKA	0.548674	0.036202
COL11A1	0.548214	1.12329
SPG20	0.548214	0.090529
MEN1	0.548214	0.00990831
GPC3	0.546988	0.187559
ARHGAP12	0.546376	1.53082
ZSWIM1	0.546376	0.0878516
LIMCH1	0.546376	0.040341
METTL5	0.546376	0.0151102
KAT7	0.545613	0.27163
CARKD	0.545613	0.0103205
ZNF449	0.545308	0.971467
CD209	0.545155	0.0147244
ELAC1	0.544546	0.0151967
SAMD14	0.544394	3.63469
CXCR2	0.544394	2.38599
ERCC6	0.543938	0.123238
VDAC1	0.543938	0.0414279
FOXI2	0.543179	0.287489
GABARAPL2	0.543179	0.0966069
PTS	0.543179	0.0510472
HSF4	0.543179	0.0145209
COQ10A	0.542724	0.140752
TMX3	0.541967	0.0797257
IFT122	0.541513	1.17642
CXCR3	0.541513	0.523585
SYS1	0.541513	0.143841
TLR1	0.540758	0.982392
C11orf84	0.540608	1.69287
CPD	0.540608	1.22284
STK24	0.540005	0.883289
TRANK1	0.540005	0.362801
IGFBP7	0.540005	0.280231
TMCO1	0.539854	0.767242
SEPSECS	0.539704	0.47465
SERP2	0.539252	0.605704
TRPM7	0.539252	0.221659
CD300LB	0.539252	0.0771717
MYL5	0.538952	0.32609
PRPF4	0.538802	0.0158799
ATP5G3	0.538201	0.00124741
SCAF1	0.537153	0.0748738
FAM227A	0.537003	1.11762
ALS2CL	0.537003	0.782874
SRGAP2C	0.537003	0.047846
MAN1A1	0.536854	0.830673
CYBA	0.536704	0.035136
MRPS27	0.536555	0.0221745
NAT6	0.536107	0.157374
VAPB	0.53551	0.166837
RASA4B	0.535064	1.20028
RETSAT	0.534766	0.0625927
EPB41	0.534617	0.0414279
FARP2	0.53432	0.31283
MFSD3	0.533726	0.0885576
MS4A4A	0.533577	0.0772244
BTBD1	0.533429	0.35662
AGPAT1	0.533429	0.158089
ATP6V0D1	0.533281	0.00548306
DUSP6	0.532984	0.054136
HSPA1L	0.532836	0.0727555
EFNA4	0.532096	0.299899
FAM98B	0.532096	0.0520377
COL14A1	0.531653	0.421714
DNM2	0.531505	0.122797
PIK3R5	0.531505	0.0146008
ATP6V1C2	0.531357	0.18298
AVPR1A	0.531357	0.155847
UFL1	0.53062	0.12585
MYEF2	0.53062	0.11467
NTS	0.53062	0.0192773
TSPAN13	0.530473	2.22251
GFRA3	0.529884	1.47269
NF2	0.529443	0.257977
PDE4A	0.529149	1.10263
BMP8B	0.529149	0.184554
ERAL1	0.529149	0.0266982
SLC35E1	0.529002	0.0473879
ANKS6	0.528708	0.402947
BTBD9	0.528708	0.185385
ARPC5L	0.528708	0.0484372
EIF2D	0.528415	0.235818
SMAD5	0.528415	0.193851
SUPT4H1	0.526951	0.418738
IMPDH1	0.526367	1.18677
SYTL3	0.526367	0.886463
DHTKD1	0.526075	0.504624
PDZD7	0.525492	1.18927
CMKLR1	0.525201	0.0885576
STAR	0.525056	1.14701
NACA2	0.52491	0.140893
RNF181	0.524619	0.0367954
CMC4	0.524474	0.0345379
CAB39	0.524329	0.737568
DUSP14	0.524184	0.873918
LILRA6	0.523458	0.0314023
FBXL15	0.523458	0.0212323
GNPDA1	0.523313	0.515366
ERBB4	0.523168	0.136223
ITM2A	0.523168	0.123841
ZNF316	0.522879	0.0887353
P2RX4	0.522734	0.149647
ASB3	0.522734	0.027338
RELB	0.522445	0.0854826
KIF18B	0.521867	0.0361457
CCDC77	0.521001	0.0417059
DNAJC16	0.520857	0.0115937
ACLY	0.519993	0.0691967
VIPR1	0.519993	0.0103619
ZNF879	0.519706	0.0037015
PBX3	0.517555	0.293131
GPRIN1	0.517555	0.0729444
PAFAH1B3	0.517269	0.27549
NCOA4	0.517269	0.0921942
RPL11	0.517126	0.104627
PGBD4	0.516984	0.0504964
RPS29	0.516841	0.217077
KIF26B	0.516413	0.0418845
CAMTA2	0.515843	0.251891
ATP5J2	0.514989	0.0561185
KIF27	0.514847	0.217077
CTDP1	0.514563	0.489884
IPCEF1	0.513995	0.159395
IPO4	0.51357	0.532778
TRIM45	0.513145	0.104314
TDRD9	0.512155	0.163079
EHBP1L1	0.512014	0.562642
GPR180	0.511873	0.489
ATP6V0B	0.511873	0.109268
SFT2D3	0.51159	0.403124
HTR1F	0.511449	0.0119013
GPR132	0.511308	0.421133
CDH2	0.511308	0.19451
SERPINA1	0.510604	0.184932
HERC2	0.510604	0.0537252
PIGR	0.510463	0.0131315
RTN2	0.509761	0.554695
TIPIN	0.509761	0.0671113
SLC48A1	0.50962	0.209526
CCR3	0.50948	6.07288
PSEN2	0.509339	0.289398
VCP	0.509339	0.0385364
ZNHIT2	0.509199	0.15755
ORAOV1	0.509199	0.0666118
AKIP1	0.508218	0.0121848
ZFP57	0.508078	0.0971387
TRAK1	0.507659	0.0572098
STK17A	0.5071	3.38182
PLA2G16	0.506403	0.248378
TGFB1I1	0.506124	0.102821
RHOQ	0.506124	0.00947254
STX7	0.506124	0.00430767
NUSAP1	0.505567	0.0385125
NHLRC4	0.505289	0.220124
TPMT	0.50515	0.0303144
HMGXB4	0.504872	0.039679
KLHL24	0.504872	0.036202
SHROOM1	0.504733	0.92336
OPRL1	0.504317	0.124319
NDUFB8	0.504178	0.520776
CGGBP1	0.504178	0.283537
AP4S1	0.504178	0.119787
LSM3	0.504178	0.116621
HIST2H2AA4	0.503624	0.00719971
MYEOV2	0.503347	0.00955423
KIAA0020	0.502932	0.0944204
EID2	0.502794	0.0916492
TSNAX	0.502656	0.843291
RABAC1	0.502656	0.0069508
PRSS21	0.502103	0.456541
POC1A	0.502103	0.0811614
LIG3	0.501965	0.0151102
PGLS	0.501689	0.113265
ERO1L	0.501552	0.011727
SARDH	0.500863	0.203002
RMND5B	0.500863	0.12979
ZNF793	0.500863	0.0178118
NSD1	0.50045	0.119816
ENTPD7	0.499489	0.00955423
SEMA6B	0.499078	1.24221
TBPL1	0.498667	1.26957
RNF149	0.498667	0.131454
SF3A2	0.498667	0.0297768
L3MBTL3	0.498667	0.00861773
ADH5	0.498667	0.00374808
NFKBIB	0.49812	0.292088
CCDC57	0.496754	0.506177
SPDL1	0.496754	0.0384564
FCER2	0.496482	0.225087
CEP78	0.496345	0.00121604
KIF20A	0.495937	0.0464945
ACAT2	0.495801	0.590073
SERF2	0.495801	0.054184
HSPA4L	0.495801	0.00835377
TRMT10A	0.495665	0.152766
DNAJB9	0.494986	0.841002
OPN3	0.494986	0.126745
WIPF1	0.49485	0.650145
SCN9A	0.49485	0.163798
MED23	0.49485	0.0997278
GLYR1	0.49485	0.0739952
CEBPG	0.49485	0.0342668
SIGLEC5	0.494307	0.630135
HLA-DMB	0.494307	0.395355
C15orf57	0.494172	0.0147481
ATP6V1D	0.493766	0.0665848
LAMTOR4	0.49363	0.108914
KPNA6	0.49363	0.0561185
TAPBPL	0.492684	0.289317
KL	0.492549	0.295689
SLC25A5	0.491874	0.0885576
SAP30BP	0.491874	0.0183794
ZNF322	0.49147	0.32609
CREBRF	0.491336	0.0324591
RAB21	0.491201	1.43245
CTNNAL1	0.491201	1.10985
ZNF561	0.491066	0.011116
HOXA5	0.490797	0.449051
INSL3	0.490797	0.428352
SNIP1	0.49026	0.206456
GHRL	0.490126	0.146454
F5	0.490126	0.0583197
MLH1	0.490126	0.0273475
PTDSS2	0.489857	0.169281
LRRC37A3	0.489589	0.57924
DYTN	0.489589	0.26029
BCL2L1	0.489589	0.133079
LPL	0.489455	0.0997852
RAP1GAP2	0.489187	0.00230576
B3GALNT1	0.488651	0.231583
DEK	0.48825	0.0528456
POLR3G	0.487983	0.14662
VPS72	0.487849	0.104627
PLEKHA7	0.487716	0.781675
RRM2	0.487182	0.572295
ADAM10	0.487049	0.269835
C15orf62	0.487049	0.0219537
ANKRD50	0.486782	0.351789
COMMD3	0.48625	0.207937
TMED4	0.485452	0.184554
MAP1LC3A	0.484921	0.0885576
LRPAP1	0.483994	0.0387731
RAB33B	0.483729	0.137559
HDC	0.483597	1.84703
EFCAB2	0.483597	1.05492
UTP3	0.483597	0.388525
LARP7	0.483597	0.325099
NOS3	0.483597	0.140296
EVA1B	0.483597	0.0599031
B3GNT7	0.483068	0.92336
FAM83H	0.483068	0.0167985
ERVFRD-1	0.482804	1.73657
RANGRF	0.482013	0.0857915
ENOX2	0.481749	0.0569878
BAZ2A	0.481618	0.0885576
HES6	0.481486	0.283036
CHMP1B	0.481223	0.563769
EMC2	0.481223	0.0561208
RPL10	0.481091	0.202089
MYL12A	0.480829	0.185396
P2RX1	0.480697	0.0392031
DST	0.480434	0.123238
DVL3	0.480303	0.147561
C19orf48	0.47991	0.0768603
NUDT4	0.479516	0.0371644
GAB1	0.478862	0.105328
SLC25A1	0.478862	0.0876011
TMEM185B	0.478862	0.0152858
MRPL39	0.4786	0.55871
SOCS4	0.4786	0.0960398
IL1B	0.47847	0.0222072
BLM	0.477947	0.237957
MCTP1	0.477817	0.353192
SMN1	0.477817	0.216256
RNF19A	0.477817	0.0774406
RBM14	0.477686	0.0498605
ZNF608	0.477686	0.0116797
LAT	0.477425	1.25941
TBCE	0.477165	0.0100971
GINS1	0.477034	0.0301368
USP3	0.476904	0.189457
ME3	0.476774	0.286062
KANSL2	0.476514	0.0997551
ADCY2	0.476254	0.95469
SRSF9	0.475864	0.0137855
APOBEC3D	0.475604	0.210213
ZNF22	0.474826	0.296458
CBWD2	0.474049	0.247652
WDR53	0.474049	0.0327695
SIGLEC1	0.473919	0.115425
TWISTNB	0.47379	0.379935
SLC15A3	0.473402	0.0389333
CLEC4D	0.473273	0.650145
SLC24A3	0.472757	1.84427
MYCBP2	0.472628	0.293131
PIGM	0.472628	0.235355
EXD3	0.472628	0.17713
GPR108	0.472628	0.0665848
INPP5B	0.47237	0.110503
CASQ1	0.471984	2.87922
C2orf88	0.471726	0.472944
E2F3	0.471598	0.0302664
CBFB	0.471469	0.987437
EIF4EBP3	0.47134	0.484071
ZNF808	0.471212	0.408304
PPP1R14A	0.471083	0.180948
HNRNPC	0.471083	0.0737074
CHMP2A	0.471083	0.0620251
ARL3	0.471083	0.0483081
TTYH3	0.471083	0.00955423
MALSU1	0.471083	0.00749671
APOBEC3A	0.470955	0.0324591
EIF3F	0.470313	0.0112735
BRSK2	0.470185	0.919072
BDP1	0.470185	0.0943548
PEX16	0.470057	0.0531099
CAMP	0.469672	1.01662
CCNA1	0.469672	0.0876011
TMBIM4	0.469416	0.0667468
TMEM80	0.468904	0.661047
IRF2BP1	0.468777	0.551419
WDFY1	0.468266	0.0143614
DERL2	0.467628	0.316277
SLC7A6	0.467628	0.0734985
DRAM2	0.467628	0.0726493
ZNF677	0.466864	0.0145905
KLHDC7B	0.466609	0.640312
LAP3	0.466482	0.0837035
LACTB	0.466355	0.0221745
HIVEP1	0.466101	0.835361
SMG5	0.466101	0.184169
ZER1	0.465974	0.151443
FLII	0.465593	0.221931
SOX6	0.464453	0.373969
KCNS3	0.464326	0.869964
RPL22	0.464326	0.247652
MAGT1	0.463442	0.117175
ZNF639	0.463442	0.0832413
CCNC	0.463442	0.016165
LRRC37B	0.463189	0.154378
BCDIN3D	0.463063	0.0756861
PSMB6	0.462937	0.0726968
JOSD1	0.462685	0.132733
STAT5B	0.462559	0.0221745
FAM160A2	0.462433	0.957656
RRAS	0.462307	0.814776
SMPD1	0.461929	0.441226
GLIS2	0.461929	0.108102
SCYL3	0.461929	0.0513014
AGGF1	0.461929	0.0010261
GRSF1	0.461426	0.0561185
DHX58	0.461175	0.077803
NAP1L5	0.461049	0.137293
SLC44A3	0.460798	0.630919
ZNF549	0.460798	0.104627
ZNF852	0.460798	0.00630685
TMEM87B	0.460297	0.23057
CCDC43	0.460297	0.185947
AP1B1	0.460297	0.008969
TP53BP1	0.459796	0.0287312
KIF3A	0.459545	0.55871
ATG4D	0.459295	0.324763
CLGN	0.45892	0.283036
TAX1BP1	0.458546	3.70347
NDUFS2	0.458296	0.370185
EXOSC3	0.458171	0.216479
KDM5C	0.457673	0.119787
MYADM	0.457548	1.77519
XPO6	0.457548	0.227494
LMCD1	0.457175	0.405662
GTF2I	0.457175	0.0648806
GNG11	0.45705	0.69862
SNRNP200	0.456926	0.0365862
ZNF865	0.456926	0.0211925
HMGN1	0.456801	0.0516504
KIF1A	0.456429	0.219
TOR1A	0.45618	0.170894
SPATA18	0.455808	0.365634
ARID1A	0.455808	0.0816799
ENDOD1	0.455684	1.21391
DHX8	0.455188	0.163446
TRAM2	0.45494	0.0219537
ZMYM6	0.454817	0.000271007
C2CD2L	0.454693	1.19342
PPIC	0.454693	0.386439
ADAMTS10	0.454075	0.00882935
TXNDC9	0.453951	0.0360902
ARHGAP32	0.453457	0.565538
TOX2	0.453457	0.107072
STXBP3	0.453457	0.0751463
SERPINE1	0.453334	0.485378
CRLF2	0.453334	0.0885576
DAD1	0.452595	0.0772244
COX7A2	0.452471	0.324763
RPS21	0.452471	0.31319
NUDT13	0.452471	0.244533
TRAPPC2L	0.452225	0.00848997
ZBTB33	0.451733	0.229142
CCDC85C	0.451611	0.0474657
PKM	0.451242	0.00834074
ARF1	0.450874	0.0666118
CEBPZ	0.450874	0.037355
SH3D21	0.450874	0.0244531
RFTN1	0.450751	0.704486
RBP5	0.450751	0.141906
KLF4	0.450629	0.663261
CROT	0.450506	2.43177
SELK	0.450261	1.90343
CAPS	0.450261	0.123238
GOLGA3	0.449772	0.00495362
SOCS3	0.449649	0.197699
GTPBP4	0.448672	0.0236815
PPIH	0.448306	0.00781996
CSRP2	0.448184	0.246725
S100A10	0.447089	0.734062
CGREF1	0.446967	0.2995
IPO9	0.446967	0.140352
LRRC61	0.446967	0.00531596
SURF2	0.446602	0.102974
UBE4B	0.446602	0.0262321
VWA5A	0.446481	0.822666
PMF1	0.44636	0.170604
LRRC56	0.446117	0.229142
MED13	0.445874	0.260231
CUTC	0.445874	0.134933
ZNRF2	0.445753	0.907717
DPM3	0.445753	0.00492116
CLTB	0.445269	0.153011
PSMB2	0.445269	0.0671113
MZT2B	0.445269	0.0248342
SMPD2	0.445027	0.00184314
PARD3B	0.444906	1.11979
REST	0.444906	0.40636
ATP2B4	0.444664	0.772107
LCNL1	0.444664	0.29775
ZNF79	0.444422	0.167078
NAB1	0.44406	0.020083
PPM1F	0.443939	0.43779
MKS1	0.443939	0.130843
FAM118B	0.443577	0.0755089
HTRA2	0.443456	0.0885576
CDH23	0.443095	0.240024
PLIN3	0.441772	0.0109858
COL24A1	0.441651	0.92206
CASP3	0.441171	0.818112
ZMIZ2	0.441171	0.117242
AGBL5	0.441171	0.000289432
IL2RB	0.440812	1.41013
VPS33B	0.440812	0.0289538
SLX1B	0.440812	0.00822935
LMX1B	0.440692	0.0531099
SORCS2	0.440452	0.104627
CHIC2	0.440333	0.264083
NOM1	0.440213	0.0895701
LPPR2	0.439974	0.356289
ELAVL1	0.439974	0.0887036
BCL2L2-PABPN1	0.439735	0.444998
VSIG4	0.439376	0.121737
TRIM24	0.439137	1.70904
USP6NL	0.438899	1.23444
ESF1	0.43866	0.120777
ORMDL2	0.438422	0.177202
ANKFY1	0.438183	0.035397
SOX18	0.437826	0.0266982
RNF187	0.437707	0.51999
MPND	0.43735	0.0531099
GNB1	0.436994	0.138264
KTN1	0.436875	0.0143614
SIGLEC6	0.436756	3.90861
ATP6V0E2	0.436756	0.125043
GNG5	0.4364	0.172557
ARMCX3	0.4364	0.164728
PDIA6	0.4364	0.0123812
TRIM73	0.436282	0.360465
RPGR	0.435926	0.32793
XAB2	0.435926	0.0761975
JUP	0.435926	0.0630143
NOTCH2	0.435689	0.356289
RSF1	0.435689	0.0579527
PTRH1	0.435571	0.0153107
RNF212	0.435216	0.162608
KCNIP2	0.435216	0.123523
WDR34	0.434743	0.0885576
ATP11C	0.434743	0.0830694
ITSN2	0.434743	0.0137855
EYS	0.434624	0.7391
TMEM64	0.434624	0.390284
PPP2R5C	0.434624	0.290567
RTP4	0.434506	0.306372
RGS13	0.434152	1.30157
PAGR1	0.434152	0.00749671
CIC	0.433798	0.112354
SERTAD1	0.433563	0.770017
RIMBP3C	0.433563	0.301719
PMS1	0.433327	0.123238
NOLC1	0.433327	0.0277776
CLPB	0.433209	0.0701095
PATZ1	0.432974	0.421133
TAGLN	0.432621	0.173321
C4orf33	0.432621	0.0262
TPK1	0.432503	0.236566
ASRGL1	0.431916	0.244808
CD82	0.431329	0.721911
ADRA2A	0.431329	0.126902
HDHD3	0.430743	0.10288
IFI44	0.430626	0.284676
TMOD2	0.430626	0.182053
TFB1M	0.430626	0.0219537
SRC	0.430392	0.498387
KLF7	0.430275	0.10606
POLR2F	0.430275	0.0337061
C1orf216	0.429691	0.0642143
PNRC1	0.42934	0.184554
TXLNA	0.429224	0.183698
SEMA3G	0.429224	0.168693
PRKCD	0.428641	0.234176
CUL2	0.428641	0.134766
MED30	0.428291	0.35233
DNAAF2	0.428291	0.0148417
PTPN13	0.428175	0.262098
TM7SF2	0.428175	0.223933
RDM1	0.428175	0.0342668
VENTX	0.428175	0.031572
MBD6	0.428175	0.0264052
SDCCAG8	0.427942	0.445187
RPL7A	0.427942	0.0484372
ARPC1B	0.427709	0.182082
ADAM22	0.427477	0.0671113
LYL1	0.426664	0.375878
ZNF430	0.426548	0.584551
ATN1	0.426548	0.110713
FIGNL1	0.426432	0.402947
METAP1	0.426432	0.25126
PTP4A1	0.426432	0.212913
TMEM176A	0.426316	2.1175
KHDRBS1	0.4262	0.0145905
ARL8A	0.426085	0.725578
UCP3	0.425853	0.156577
FAM53C	0.425737	0.492152
ANKRD32	0.425737	0.235818
RCOR2	0.425737	0.170775
C17orf70	0.425506	0.760445
GTF2E1	0.42539	0.0473879
MIEN1	0.425274	0.185437
ANKRD39	0.425274	0.0599031
RNASET2	0.425274	0.0418845
ANKRD33B	0.425274	0.0345379
TMCC2	0.425159	0.290181
SLC25A20	0.425043	0.231281
ARMCX2	0.425043	0.0862189
SLC30A1	0.424697	0.281649
HADHB	0.424697	0.20346
RPL13A	0.424697	0.0392466
KRTCAP3	0.42412	0.0448889
MSANTD2	0.423889	0.387135
NRG4	0.423889	0.311742
CMIP	0.423889	0.0417051
SCARB1	0.422968	1.05731
ANKRD13D	0.422853	0.249262
CSPG4	0.422623	0.408304
ENTHD2	0.422278	0.28877
CYB561D1	0.422278	0.197372
KIAA0895L	0.422278	0.147443
CXorf65	0.422278	0.0247532
SETD1B	0.422278	0.00882935
NUDCD1	0.422278	0.00781996
ZNF235	0.422278	0.000795051
RBFOX2	0.422164	0.261858
LYPLA2	0.422164	0.0924432
RNASE3	0.422164	0.0504964
YTHDC2	0.422164	0.00579557
ASB7	0.421934	0.285648
P4HTM	0.421934	0.0225271
FURIN	0.42159	0.909731
GOLGA8O	0.42159	0.0903768
ARL17B	0.421361	0.00608875
WDR90	0.420903	0.922322
PITX1	0.420903	0.0975286
RWDD3	0.420331	0.332963
NT5DC1	0.420102	0.30387
TFDP2	0.419531	0.172557
PCDHGA5	0.419303	0.174884
RPL28	0.418961	0.141972
MECOM	0.418961	0.0729056
WDR47	0.418619	0.280446
PRUNE	0.418505	0.581168
ARL5B	0.418278	0.0891266
ZC3H6	0.41805	0.0147681
PLS1	0.417709	0.430531
SLC30A5	0.417369	0.220565
MPC2	0.417369	0.123238
RSAD2	0.417028	2.82558
KCNAB2	0.417028	1.30276
C20orf96	0.417028	0.472625
SLC25A12	0.417028	0.142556
FBXO30	0.416915	0.46967
LANCL3	0.416801	0.472625
PCNT	0.416461	0.394642
UBTD1	0.416235	0.0314023
ANKRD46	0.415895	0.177202
COX4I1	0.415782	0.0145462
FAM127B	0.415669	0.0955294
SEMA4D	0.415104	0.914202
ARPC1A	0.414426	0.0517153
NHLRC3	0.413976	0.243212
GRHPR	0.413638	0.0648652
CENPV	0.412738	0.00133763
TFRC	0.411953	0.242109
PLXDC2	0.410944	0.25273
MRPL12	0.410944	0.0943548
PINLYP	0.410721	0.00333867
GRIPAP1	0.410609	0.0977404
PFAS	0.410162	0.625983
MRPS21	0.409716	0.781675
OAT	0.40927	1.15658
[truncated: 10,430 more rows]

## Sheet: Figure 6C
mCherry% VIM-sg1
Culture days	Vehicle			Imetelstat
0	54.6392	54.6392	54.6392	54.6392	54.6392	54.6392
2	58.8932	57.7519	58.6978	56.8472	57.7961	58.3275
4	55.7656	54.4805	55.274	67.0732	63.2184	56.6038
6	58.3152	58.3646	57.3825	88.8889	100
8	57.9729	58.5094	58.6374	100
mCherry% VIM-sg2
Culture days	Vehicle			Imetelstat
0	51.6393	51.6393	51.6393	51.6393	51.6393	51.6393
2	54.825	53.2012	54.833	53.9756	54.5587	54.2593
4	50.185	50.6097	50.5837	67.7419	50	83.3333
6	54.7677	53.9752	53.6683
8	53.6562	53.7351	54.5544
mCherry% VIM-sg3
Culture days	Vehicle			Imetelstat
0	43.4783	43.4783	43.4783	43.4783	43.4783	43.4783
2	54.5069	54.0803	54.455	54.4002	55.5391	55.4892
4	46.7674	48.0621	45.8103	32	66.6667	44.1176
6	54.9596	54.6192	54.2193
8	55.9397	54.6273	54.969
mCherry% VIM-sg4
Culture days	Vehicle			Imetelstat
0	40.3509	40.3509	40.3509	40.3509	40.3509	40.3509
2	64.8909	64.7408	64.0888	64.8001	64.0979	65.228
4	60.9655	61.5652	61.4189	78.9474	50	100
6	62.9385	63.4688	63.5635		100
8	62.9291	62.7143	64.0093

## Sheet: Figure 6D
Native	9.5981	16.9401
Cas9	16.2578	25.1303
Empty vector	13.7852	20.3698
CD33	12.7643	20.2559
VIM-sg1			10.8096	15.7258
VIM-sg2			13.3539	16.3926
VIM-sg3			10.9637	16.8689
VIM-sg4			9.0811	15.6342

## Sheet: Figure 6E
NB4 d2
Vehicle control (PBS)	4 uM Imetelstat	12.5 uM Chloroquine	12.5 uM Chloroquine + 4 uM Imetelstat
1.04477	0.16092	0.736237	0.538415
0.964912	0.166364	0.709014	0.547489
0.990321	0.15366	0.759831	0.45493
MV411 d9
Vehicle control (PBS)	4 uM Imetelstat	3 uM Chloroquine	3 uM Chloroquine + 4 uM Imetelstat
1.00999	0.313605	0.850884	0.692929
1.00538	0.255957	0.828978	0.585703
0.984627	0.217909	0.880861	0.582244
KO52 d9
Vehicle control (PBS)	4 uM Imetelstat	3 uM Chloroquine	3 uM Chloroquine + 4 uM Imetelstat
1.10785	0.130129	0.629543	0.31653
0.977726	0.137163	0.555686	0.390387
0.91442	0.179367	0.587339	0.404455
TF1 d9
Vehicle control (PBS)	4 uM Imetelstat	2.5 uM Chloroquine	2.5 uM Chloroquine + 4 uM Imetelstat
0.890909	0.193939	1.10061	1.12121
1.10909	0	0.967273	0.985455
MOLM13 d6
Vehicle control (PBS)	4 uM Imetelstat	3 uM Chloroquine	3 uM Chloroquine + 4 uM Imetelstat
1.02107	0.353522	0.910467	0.886768
1.02897	0.511521	0.900592	0.908492
0.949967	0.361422	0.999342	0.851218
HEL d6
Vehicle control (PBS)	4 uM Imetelstat	3 uM Chloroquine	3 uM Chloroquine + 4 uM Imetelstat
0.834965	0.0839161	1.38881	1.8
1.06993	0.0965035	1.43916	1.6951
1.0951	0.155245	1.53566	1.67413
