# Supplementary material for: Imetelstat-mediated alterations in fatty acid metabolism to induce ferroptosis as a therapeutic strategy for acute myeloid leukemia
Source: Nat Cancer. 2023 Oct 30;5(1):47–65. doi: 10.1038/s43018-023-00653-5 (PMC10824665; doi:10.1038/s43018-023-00653-5)
Supplement: Supplementary file 11 — Statistical Source Data. [file 43018_2023_653_MOESM11_ESM.xlsx]

## Sheet: Fig. 7a
Oncogenic mutations in AML samples per response group [% AML samples with mutations in gene of interest in each group]
	Sustained	Intermediate	Poor
NRAS	28.5714	25	0
SDHA	28.5714	0	0
FAT1	21.4286	25	0
EP400	21.4286	12.5	0
NCOR1	21.4286	0	0
FLT3-TKD	14.2857	37.5	0
APC	14.2857	12.5	0
FAT3	14.2857	12.5	0
PAX5	14.2857	12.5	0
GLI1	14.2857	12.5	0
HIST1H1D	14.2857	25	0
JAK2	7.14286	25	0
NOTCH1	7.14286	50	0
PIK3C2G	7.14286	0	25
RUNX1	7.14286	25	0
MED12	7.14286	12.5	25
TOP1	7.14286	0	37.5
MLL	7.14286	0	25
MDC1	7.14286	0	37.5
MSH6	7.14286	25	0
SRSF2	0	37.5	12.5
NCOR2	0	25	12.5

## Sheet: Fig. 7b
Imetelstat response by NRAS VAF
wt	Log wt	mut	Log mut	Ttest
171.391	2.23399	7.70954	0.887029	0.0285827
165.062	2.21765	7.74889	0.88924
167.563	2.22418	67.2937	1.82797
157.976	2.19859	8.19454	0.913524
138.614	2.14181	6.11229	0.786204
105.369	2.02271	8.36945	0.922697
40.3074	1.60539	16.2391	1.21056
33.7678	1.5285	33.036	1.51899
31.9839	1.50493	3.38252	0.529241
24.0205	1.38058	2.89861	0.46219
18.1915	1.25987	18.7098	1.27207
25.5034	1.4066	5.15091	0.711884
173.36	2.23895	31.8552	1.50318
9.44581	0.975239	12.2511	1.08817
115.817	2.06377	19.3793	1.28734
73.6309	1.86706	24.0473	1.38107
93.8258	1.97232	18.0218	1.2558
96.1915	1.98314	28.062	1.44812
18.9513	1.27764	14.6152	1.1648
11.908	1.07584	1.55053	0.19048
25.0677	1.39911	81.7896	1.9127
20.9283	1.32073	29.7357	1.47328
177.876	2.25012	0.383789	-0.415907
64.0203	1.80632	74.3961	1.87155
16.0149	1.20453	38.7152	1.58788
12.5144	1.09741	69.3349	1.84095
24.4238	1.38781	65.2183	1.81437
9.01634	0.95503	46.9002	1.67117
15.3143	1.1851	35.8044	1.55394
9.62511	0.983406	140.277	2.14699
42.5391	1.62879	80.059	1.90341
84.2889	1.92577	59.639	1.77553
17.2931	1.23787	70.6876	1.84934
21.3442	1.32928	69.9581	1.84484
40.1162	1.60332	45.2663	1.65578
64.5864	1.81014	99.8778	1.99947
91.9836	1.96371
83.3087	1.92069
63.3859	1.80199
4.91722	0.69172
9.8783	0.994682
21.2252	1.32685
76.9291	1.88609
118.545	2.07388
153.989	2.18749
95.88	1.98173
89.4025	1.95135
123.369	2.09121
8.5946	0.934226
11.3873	1.05642
17.3849	1.24017
33.012	1.51867
53.0169	1.72441
19.1766	1.28277
44.1231	1.64467
80.2361	1.90437
46.4295	1.66679
87.0119	1.93958
62.7755	1.79779
92.3477	1.96543
141.31	2.15017
55.124	1.74134
58.4641	1.76689
61.9116	1.79177
53.7485	1.73037
70.6887	1.84935
141.26	2.15002
121.934	2.08612
114.434	2.05856
105.046	2.02138
146.371	2.16545
141.126	2.14961
18.5846	1.26915
35.3633	1.54855
22.4648	1.3515
26.462	1.42262
22.9196	1.36021
18.3051	1.26257
13.4995	1.13032
8.72962	0.940996
10.1211	1.00523
13.7111	1.13707
15.1125	1.17934
11.779	1.07111
80.6875	1.90681
88.4446	1.94667
69.2664	1.84052
78.8472	1.89679
94.7926	1.97677
11.3028	1.05319
4.57212	0.660118
46.236	1.66498
4.52963	0.656062
23.2659	1.36672
12.056	1.0812
69.8177	1.84397
63.4528	1.80245
49.0783	1.69089
16.2617	1.21117
38.7187	1.58792
65.4753	1.81608
8.59236	0.934112
4.58887	0.661706
6.15919	0.789524
24.7056	1.3928
15.7934	1.19848
7.68914	0.885878
31.798	1.5024
36.7079	1.56476
10.6585	1.0277
16.0693	1.206
13.3577	1.12573
17.5093	1.24327
65.8857	1.81879
46.1476	1.66415
128.191	2.10786
126.243	2.10121
127.112	2.10419
59.7167	1.7761
19.5836	1.29189
74.1612	1.87018
47.1142	1.67315
94.7346	1.97651
81.2256	1.90969
85.3348	1.93113
50.3439	1.70195
57.8361	1.7622
56.3017	1.75052
36.1501	1.55811
66.4972	1.8228
87.5306	1.94216
34.485	1.53763
49.6279	1.69573
0.088745	-1.05186
66.3309	1.82172
89.0041	1.94941
0.149528	-0.825277
12.8275	1.10814
14.0311	1.14709
17.8554	1.25177
11.0051	1.04159
8.04424	0.905485
10.0742	1.00321
38.7152	1.58788
38.7152	1.58788

## Sheet: Fig. 7c
Survival by NRAS status
	Days post start of treatment	NRAS-mut: PBS	NRAS-mut: Imetelstat	NRAS-wt: PBS	NRAS-wt: Imetelstat
RBWH-64	136	1
	275	0
	103	1
	136	1
	191	0
	103	1
	185		0
	185		0
	275		0
	189		0
	153		0
	275		1
	21			1
	21			1
	21			1
	21			1
	21			1
	21			1
	38				1
	38				1
	38				1
	38				1
	38				1
	21				1
	141			1
	100			1
	114			1
	100			1
	114			1
	124			1
	136				0
	123				0
	123				0
	136				0
	107				0
	117				0
	70			1
	70			1
	153			1
	153			1
	70			1
	153			1
	153				1
	153				0
	121				1
	121				0
	153				0
	153				0
	153			1
	153			1
	153			1
	153			1
	153			1
	153				1
	153				1
	153				1
	153				0
	139				1
	152				1
	82	0
	82	0
	61	1
	82	1
	82	0
	72	1
	82		0
	79		0
	71		0
	82		0
	74		0
	82		0
	33			1
	139			1
	139			1
	82			1
	139			1
	124			1
	129				0
	146				0
	144				0
	157				0
	143				0
	134				0
	126			1
	126			1
	41			0
	145			1
	166			1
	5			1
	194				1
	194				1
	154				0
	194				0
	194				0
	133				0
	46	1
	16	0
	40	1
	83	1
	46	1
	46	1
	72		0
	72		0
	72		0
	72		0
	72		0
	72		0
	66			1
	105			1
	84			1
	84			1
	-28			0
	105			1
	123				1
	123				1
	105				1
	80				0
	41				0
	150				1
	38			1
	38			1
	38			1
	38			1
	38			1
	38			1
	39				0
	37				0
	39				0
	39				1
	33				1
	39				1
	103			1
	102			1
	103			1
	120			1
	103			1
	103			1
	113				1
	140				0
	82				0
	140				1
	123				0
	140				0
	68			1
	68			1
	68			1
	68			1
	68			1
	68			1
	83				0
	83				1
	83				1
	83				1
	80				1
	83				1
	54			1
	50			1
	54			1
	56			1
	56			1
	54			1
	70				0
	60				0
	62				0
	70				0
	64				0
	70				0
	44			1
	44			1
	44			1
	44			1
	44			1
	44			1
	61				1
	177				1
	61				1
	61				1
	138				1
	61				1
	127			1
	127			1
	144			1
	152			1
	152			1
	144			1
	166				1
	145				0
	166				1
	166				0
	165				0
	158				0
	56	1
	77	1
	77	1
	101	0
	101	1
	77	1
	110		1
	110		0
	110		0
	110		1
	110		1
	110		1
	125			1
	140			0
	95			1
	125			1
	113			1
	125			1
	110				0
	136				0
	155				1
	155				1
	155				1
	155				0
	61			1
	61			1
	61			1
	56			1
	51			1
	61			1
	91				1
	0				0
	89				0
	79				1
	79				1
	91				1
	387			1
	517			0
	517			0
	346			0
	285			0
	517			0
	496				0
	446				0
	485				0
	425				0
	255				0
	457				0
	39			1
	39			1
	39			1
	39			1
	39			1
	39			1
	39				1
	39				1
	39				1
	39				0
	39				1
	39				1
	59			1
	59			1
	59			1
	59			1
	59			1
	59			1
	76				1
	76				1
	61				0
	76				1
	76				1
	76				1
	100			1
	114			1
	100			1
	100			1
	87			1
	122			1
	130				0
	114				0
	131				0
	134				0
	122				0
	134				0
	28			1
	28			1
	28			1
	28			1
	28			1
	28			1
	28				1
	28				1
	28				1
	28				1
	28				1
	28				1
	110			1
	108			1
	108			1
	128			1
	83			1
	83			1
	128				1
	128				1
	128				1
	128				1
	128				1
	128				1
	119			1
	81			1
	119			1
	161			1
	161			1
	161			1
	120				0
	161				1
	161				1
	161				0
	161				1
	120				0
	98			1
	138			1
	106			1
	141			0
	141			1
	48			0
	141				1
	110				0
	141				0
	123				0
	141				1
	141				0
	88	1
	88	1
	88	1
	97	1
	94	1
	88	1
	129		1
	88		1
	123		1
	97		1
	108		0
	84		0
	290			1
	262			1
	339			1
	290			1
	340			1
	214			1
	424				1
	184				0
	345				1
	366				1
	409				0
	436				1
	306	1
	236	1
	278	1
	305	1
	258	1
	297	1
	389		1
	382		0
	183		0
	479		1
	400		0
	360		0

## Sheet: Fig. 7d
Ensembl.Gene.ID	Associated.Gene.Name	Gene.Biotype	Chromosome.Name	Gene.Start..bp.	Gene.End..bp.	Strand	Description	U9_sust	R6_sust	R36_sust	R43_sust	R16_sust	R38_sust	R45_sust	R48_sust	R37_sust	R47_sust	R65_sust	R68_sust	R41B_sust	RCH11_sust	U4_int	R42_int	R46_int	U17_int	R56_int	R58_int	R64_int	R40_int	R7_poor	U5_poor	R44_poor	R23_poor	R52_poor	U18_poor	R55_poor	U16_poor	AVG sustained	AVG Int	AVG poor
ENSG00000000419	DPM1	protein_coding	20	49551404	49575092	-1	dolichyl-phosphate mannosyltransferase polypeptide 1, catalytic subunit [Source:HGNC Symbol;Acc:3005]	25.6717	14.3264	23.1284	18.4077	21.3528	16.0671	17.8996	15.8969	8.01934	15.3354	17.8047	17.7179	23.2846	20.8335	23.2693	17.115	37.471	25.7971	15.7987	14.1445	18.8273	18.3851	16.2663	24.5157	16.5999	22.1461	10.3721	22.5501	16.8253	14.1504	18.2676	21.351	17.9283
ENSG00000000457	SCYL3	protein_coding	1	169821804	169863408	-1	SCY1-like 3 (S. cerevisiae) [Source:HGNC Symbol;Acc:19285]	16.3236	18.2024	12.3153	13.6416	9.50994	13.0841	6.34537	19.5957	24.8761	16.5977	16.8346	15.0916	10.2845	9.73649	13.4182	16.9041	6.98478	15.6222	16.6262	17.8883	15.2529	13.1056	13.2364	11.5126	12.9837	9.09014	14.5061	8.41104	18.7946	20.9685	14.4599	14.4753	13.6879
ENSG00000000460	C1orf112	protein_coding	1	169631245	169823221	1	chromosome 1 open reading frame 112 [Source:HGNC Symbol;Acc:25565]	22.4434	16.0467	16.7021	13.5683	9.49822	10.7412	7.68358	7.74759	6.97221	15.7595	14.0808	9.88399	13.2755	12.0979	16.8929	17.1132	14.4219	8.43751	15.181	6.3853	21.7634	8.25361	11.5834	11.156	17.5151	11.5409	9.43551	15.7152	14.3361	16.0603	12.6072	13.5561	13.4178
ENSG00000000938	FGR	protein_coding	1	27938575	27961788	-1	Gardner-Rasheed feline sarcoma viral (v-fgr) oncogene homolog [Source:HGNC Symbol;Acc:3697]	105.268	564.977	36.2396	1182.73	807.554	858.919	797.572	394.52	91.0509	28.1905	65.5727	55.1263	58.4095	978.542	31.0645	69.1403	315.871	317.308	52.9058	1357.92	158.398	1003.73	58.8149	163.147	76.3836	183.496	252.654	371.229	1236.16	71.6345	430.333	413.292	301.69
ENSG00000000971	CFH	protein_coding	1	196621008	196716634	1	complement factor H [Source:HGNC Symbol;Acc:4883]	3.1152	1.04736	4.07427	0.0349293	8.47287	3.40295	0.80501	1.9129	62.9485	72.4366	1.18698	1.5851	0.143954	0.444842	0	1.10997	0.341888	0.453244	483.475	1.37466	0.497911	0.463491	2.44748	34.2548	16.2053	3.11916	0.116979	3.83918	1.44854	72.1432	11.5437	60.9645	16.6968
ENSG00000001036	FUCA2	protein_coding	6	143816614	143832827	-1	fucosidase, alpha-L- 2, plasma [Source:HGNC Symbol;Acc:4008]	45.0065	37.7978	55.2738	58.8429	96.8026	75.8818	80.6279	34.2542	25.3893	30.6941	26.0735	37.7328	35.3228	65.5053	11.1765	36.0808	68.6071	30.4206	93.3219	38.5473	56.5316	91.6332	16.9332	78.9913	58.6527	66.7096	50.0517	66.7282	64.912	37.2004	50.3718	53.2899	55.0224
ENSG00000001084	GCLC	protein_coding	6	53362139	53481768	-1	glutamate-cysteine ligase, catalytic subunit [Source:HGNC Symbol;Acc:4311]	26.5503	36.9943	35.7495	46.5957	42.0775	40.2754	32.6266	41.886	72.5041	27.6305	43.1484	41.1774	34.6211	35.0684	27.894	56.143	61.198	109.383	43.3469	107.875	40.7042	35.5343	50.4935	60.4497	54.8675	47.279	73.0727	45.3023	33.6507	29.8279	39.7789	60.2597	49.3679
ENSG00000001167	NFYA	protein_coding	6	41040684	41067715	1	nuclear transcription factor Y, alpha [Source:HGNC Symbol;Acc:7804]	49.0096	54.1636	55.692	35.2436	36.2997	32.8234	53.178	45.7118	34.2225	41.8721	61.4982	37.0209	38.0393	32.9176	62.158	46.0816	29.6759	46.1931	42.1185	31.8705	47.7995	42.3708	70.6381	36.74	43.366	37.0735	33.4949	28.3695	35.842	39.9063	43.4066	43.5335	40.6788
ENSG00000001460	STPG1	protein_coding	1	24683489	24743424	-1	sperm-tail PG-rich repeat containing 1 [Source:HGNC Symbol;Acc:28070]	5.18486	4.74268	5.07538	4.57643	3.72711	3.83542	1.05456	4.00819	8.09987	7.36581	5.38441	4.21355	2.85138	3.70887	7.42842	2.58408	6.39468	4.53357	6.47714	2.68023	6.07265	5.11539	4.94053	2.87808	4.74689	4.68989	5.46057	4.45103	3.57046	7.17363	4.55918	5.16077	4.73888
ENSG00000001461	NIPAL3	protein_coding	1	24742284	24799466	1	NIPA-like domain containing 3 [Source:HGNC Symbol;Acc:25233]	42.0676	43.1367	45.6233	39.155	35.0847	37.7753	16.4189	58.3591	93.7095	46.0015	66.8611	49.223	39.6152	32.4716	60.1397	51.6583	22.153	44.7944	61.1321	38.6682	44.5587	55.4087	46.0801	22.8802	51.3345	37.4634	48.8566	40.3259	38.4372	52.0726	46.1073	47.3141	42.1813
ENSG00000001497	LAS1L	protein_coding	X	64732462	64754655	-1	LAS1-like (S. cerevisiae) [Source:HGNC Symbol;Acc:25726]	57.3289	42.2311	68.6806	30.8076	47.7297	39.7154	31.7268	43.0733	29.1732	61.3951	57.2639	59.8464	52.5794	40.666	56.4862	44.0407	56.9586	55.4846	42.6499	34.258	59.8738	34.6459	48.6108	53.1957	51.2866	50.9315	30.6094	56.2945	30.9764	50.9688	47.3013	48.0497	46.6092
ENSG00000001561	ENPP4	protein_coding	6	46097701	46114435	1	ectonucleotide pyrophosphatase/phosphodiesterase 4 (putative) [Source:HGNC Symbol;Acc:3359]	5.84821	13.279	27.6315	8.97682	5.86155	12.4918	4.87741	12.5328	21.4839	7.22766	18.0293	11.9059	2.05135	4.67085	0	11.3145	9.77801	29.4986	36.3105	22.2478	1.74269	7.41585	15.1367	23.9112	15.9929	26.2455	23.9806	4.12207	2.04281	25.2808	11.2049	14.7885	17.0891
ENSG00000001617	SEMA3F	protein_coding	3	50192478	50226508	1	sema domain, immunoglobulin domain (Ig), short basic domain, secreted, (semaphorin) 3F [Source:HGNC Symbol;Acc:10728]	0.0549127	4.90016	16.2971	0.838303	3.5588	1.11996	0.189414	0.59366	7.65633	5.41408	0.449128	0.915836	0.107966	11.4918	0.785338	0.39386	4.92319	9.48034	8.03212	0.325578	0.155597	0.540739	0.301229	5.10464	1.91187	1.15855	3.89929	23.1967	0.74284	0.78048	3.82767	3.0796	4.63695
ENSG00000001629	ANKIB1	protein_coding	7	91875548	92030698	1	ankyrin repeat and IBR domain containing 1 [Source:HGNC Symbol;Acc:22215]	55.0217	34.3759	32.778	52.4288	37.5558	41.2661	49.7212	51.9782	67.6859	40.5922	40.9348	34.7666	48.7286	37.478	81.6461	48.2658	33.1974	65.0027	72.5878	49.8496	54.4279	43.9157	36.2981	18.9745	54.3498	38.4548	64.5723	43.5646	40.7076	50.9688	44.6651	56.1116	43.4863
ENSG00000001630	CYP51A1	protein_coding	7	91741465	91772266	-1	cytochrome P450, family 51, subfamily A, polypeptide 1 [Source:HGNC Symbol;Acc:2649]	49.2957	16.836	24.4631	43.5498	26.9233	25.7357	36.5299	23.6732	22.3759	24.0836	40.59	19.6362	37.295	31.2183	57.5042	16.3409	80.1646	19.7875	51.0076	22.2797	40.0414	11.9384	25.6417	8.80718	28.8983	31.836	22.5071	36.5684	9.50873	31.7011	30.1576	37.383	24.4336
ENSG00000001631	KRIT1	protein_coding	7	91828283	91875480	-1	KRIT1, ankyrin repeat containing [Source:HGNC Symbol;Acc:1573]	44.7964	33.2825	35.3834	34.9286	18.0871	25.8779	28.6091	29.9953	36.1563	35.2312	27.3404	32.6728	31.3691	24.0434	58.7846	42.5254	24.4081	42.4244	44.4767	33.5161	29.9817	28.8059	27.5428	18.1682	40.1835	24.9092	29.9657	36.5163	41.6447	53.5376	31.2695	38.1154	34.0585
ENSG00000002016	RAD52	protein_coding	12	1021243	1100356	-1	RAD52 homolog (S. cerevisiae) [Source:HGNC Symbol;Acc:9824]	31.065	27.6088	18.7352	27.6622	11.7901	20.0584	13.6681	25.063	20.2936	33.8649	20.8675	19.6989	20.0151	20.7278	35.4109	20.9505	18.3242	15.2811	20.7571	25.1755	21.8717	15.688	25.8823	10.3201	22.506	10.2197	18.9213	18.6055	32.4922	30.2457	22.2228	21.6824	21.1491
ENSG00000002330	BAD	protein_coding	11	64037302	64052176	-1	BCL2-associated agonist of cell death [Source:HGNC Symbol;Acc:936]	14.8531	19.5554	21.0049	19.5338	30.2075	31.0331	19.1081	21.0396	22.3717	24.5671	16.3771	28.1831	14.3793	16.9207	16.2835	14.8142	22.3585	14.3742	17.7138	11.2925	16.5061	27.1922	19.0633	18.601	14.9235	15.9723	16.8208	15.8077	23.3764	14.8088	21.3667	17.5669	17.4217
ENSG00000002549	LAP3	protein_coding	4	17578815	17609595	1	leucine aminopeptidase 3 [Source:HGNC Symbol;Acc:18449]	92.5741	39.2723	60.3418	64.3055	190.018	116.939	77.4145	52.6042	42.4728	35.0152	60.2769	51.8349	89.0682	58.8627	143.663	50.6203	112.562	334.46	36.2365	234.903	66.8436	64.7519	54.8247	317.269	53.091	57.5758	36.1831	99.499	61.5855	27.7664	73.6429	130.505	88.4744
ENSG00000002586	CD99	protein_coding	X	2609220	2659350	1	CD99 molecule [Source:HGNC Symbol;Acc:7082]	834.807	85.6218	127.222	332.317	305.052	243.117	298.677	802.628	723.391	1109.89	244.454	162.843	556.672	151.765	106.515	188.552	335.392	156.407	304.59	130.484	559.621	292.308	289.744	227.056	206.785	176.411	618.701	152.314	294.685	331.535	427.032	259.234	287.154
ENSG00000002587	HS3ST1	protein_coding	4	11394774	11431389	-1	heparan sulfate (glucosamine) 3-O-sulfotransferase 1 [Source:HGNC Symbol;Acc:5194]	11.6964	0.299246	0	0.523939	0.334946	0.344602	0.0473535	0.230868	0.396017	0.080011	5.58202	0.211347	5.3623	0.111211	0.0581732	3.2583	2.22227	3.70149	3.94968	1.22996	3.88993	0.115873	9.56401	19.3775	1.15319	0.668392	0.389929	0.404124	0.445704	0.339339	1.80145	2.30321	4.04277
ENSG00000002726	ABP1	protein_coding	7	150521715	150558592	1	amiloride binding protein 1 (amine oxidase (copper-containing)) [Source:HGNC Symbol;Acc:80]	2.03177	7.1445	0.765841	1.92111	7.03386	0.344602	0.0473535	1.12136	0.561024	2.56035	1.09074	0.880612	0.359886	54.1596	0	4.54729	0.649588	14.5416	22.6692	0.0361753	1.2759	1.66084	0.903686	0.335832	3.55061	5.65906	0	57.4665	14.7825	4.78468	5.7159	5.67257	10.9354
ENSG00000002822	MAD1L1	protein_coding	7	1855383	2272878	-1	MAD1 mitotic arrest deficient-like 1 (yeast) [Source:HGNC Symbol;Acc:6762]	32.4334	22.543	60.6911	41.5648	50.8883	65.6282	25.713	44.9031	38.3001	28.6093	29.4975	33.0666	25.5368	61.5336	49.1101	26.6951	58.8021	43.8513	42.4132	60.8107	29.7966	40.903	17.0465	20.2842	22.6957	28.2017	39.2616	61.3529	49.3231	20.1486	40.0649	44.0478	32.2893
ENSG00000002834	LASP1	protein_coding	17	37026112	37078023	1	LIM and SH3 protein 1 [Source:HGNC Symbol;Acc:6513]	286.837	252.339	179.666	346.778	368.063	359.851	437.331	264.047	326.219	186.559	231.975	132.476	193.007	343.493	230.366	156.577	270.571	375.059	354.143	274.498	253.157	444.333	153.664	401.063	252.983	188.576	329.061	347.547	267.743	157.68	279.189	294.838	262.29
ENSG00000002919	SNX11	protein_coding	17	46180719	46200436	1	sorting nexin 11 [Source:HGNC Symbol;Acc:14975]	30.1746	26.2963	20.9228	52.2891	37.9745	45.5306	25.0027	36.0154	21.3849	23.3632	14.2117	22.5789	21.4852	42.7419	34.2058	14.9667	27.8639	31.8404	27.7473	44.6403	21.0679	45.1131	11.409	61.6923	18.2386	26.9585	36.4974	28.6524	49.5474	18.9012	29.998	30.9307	31.4871
ENSG00000002933	TMEM176A	protein_coding	7	150497491	150502208	1	transmembrane protein 176A [Source:HGNC Symbol;Acc:24930]	11.0572	4.82534	0.0306336	25.3555	79.2603	8.79511	0.568242	6.86007	3.03613	2.1603	13.2012	0.070449	0.611807	6.69747	0.0872598	5.44243	3.58983	1.88851	7.35702	1.48319	4.66294	47.2405	8.24613	0.201499	6.16046	31.9763	0.155972	89.8894	183.174	0.542943	11.6093	8.96896	40.0434
ENSG00000003056	M6PR	protein_coding	12	9092959	9102551	-1	mannose-6-phosphate receptor (cation dependent) [Source:HGNC Symbol;Acc:6752]	239.274	132.017	199.864	285.866	299.756	282.772	227.458	181.042	125.232	117.479	173.019	171.526	183.691	221.653	201.235	141.452	212.449	289.303	243.76	202.597	204.689	260.445	184.14	286.743	179.291	213.336	227.15	206.486	201.187	132.52	202.903	219.491	203.857
ENSG00000003096	KLHL13	protein_coding	X	117031776	117251303	-1	kelch-like 13 (Drosophila) [Source:HGNC Symbol;Acc:22931]	6.83664	2.69322	0.398237	0.803373	3.6844	2.36914	0	5.80467	43.0091	3.36046	6.46392	2.71228	10.6922	1.66816	0.581732	6.33757	2.25646	14.4494	0.796574	2.55796	5.65752	1.93121	8.69798	0.537331	2.67054	7.93159	3.39238	2.10145	0.594272	2.0021	6.46399	4.32105	3.49096
ENSG00000003147	ICA1	protein_coding	7	8152814	8302317	-1	islet cell autoantigen 1, 69kDa [Source:HGNC Symbol;Acc:5343]	11.3669	24.2135	21.3823	7.30022	11.0951	10.8119	10.4201	18.3045	57.1931	14.1086	22.4885	34.0723	5.6862	3.15097	0.145433	9.38103	5.60697	2.87054	9.55889	2.20669	8.74456	8.34283	14.7659	15.549	19.3918	6.14921	1.32576	0.767836	4.12276	15.2363	17.971	5.85712	9.66357
ENSG00000003393	ALS2	protein_coding	2	202565277	202645912	-1	amyotrophic lateral sclerosis 2 (juvenile) [Source:HGNC Symbol;Acc:443]	38.2193	45.448	56.4272	20.9925	15.9099	18.0485	34.9469	38.6539	201.54	40.0055	117.094	30.9271	30.1225	15.7548	21.4659	26.9973	11.2823	15.788	158.485	35.0177	51.5027	14.9862	47.4059	21.1238	45.7634	16.086	21.6021	20.2062	23.8823	70.5486	50.2921	41.9406	33.3273
ENSG00000003400	CASP10	protein_coding	2	202047604	202094129	1	caspase 10, apoptosis-related cysteine peptidase [Source:HGNC Symbol;Acc:1500]	59.7725	42.5678	25.9467	67.0991	40.7378	52.1211	40.3925	42.7105	117.353	43.3393	12.5114	22.7902	27.3514	34.846	43.2808	25.6009	23.4194	24.7395	79.1263	84.2523	41.3266	43.4522	16.1534	30.3592	49.8906	25.6663	32.949	19.7213	63.8471	70.0736	44.9671	45.6498	38.5825
ENSG00000003402	CFLAR	protein_coding	2	201980827	202029033	1	CASP8 and FADD-like apoptosis regulator [Source:HGNC Symbol;Acc:1876]	79.8181	167.472	42.3461	169.145	125.482	105.154	165.336	115.894	152.414	62.2323	50.8279	101.519	84.5092	117.533	90.1809	80.7818	68.1199	200.823	124.417	162.408	84.5911	132.607	49.226	70.9266	88.3513	103.251	64.6612	84.6499	170.289	100.97	109.977	117.991	91.5405
ENSG00000003436	TFPI	protein_coding	2	188328957	188430487	-1	tissue factor pathway inhibitor (lipoprotein-associated coagulation inhibitor) [Source:HGNC Symbol;Acc:11760]	62.3243	8.07965	13.3869	3.07378	4.18682	6.8046	7.33553	31.365	148.728	29.2523	68.6839	25.281	39.8394	1.96472	0.232693	21.7336	0.731983	3.92471	32.9858	9.40233	47.4559	0.617987	17.8463	17.3625	13.6556	8.9119	12.0847	0.315217	1.93138	41.9749	32.1647	14.6356	14.2603
ENSG00000003509	NDUFAF7	protein_coding	2	37458774	37480546	1	NADH dehydrogenase (ubiquinone) complex I, assembly factor 7 [Source:HGNC Symbol;Acc:28816]	17.9653	23.1112	17.6713	17.2488	11.214	14.9613	11.6627	13.9388	13.8243	12.6855	16.3284	14.2578	14.3807	16.7961	16.6678	14.4457	10.0966	18.4289	16.6159	18.8068	15.9164	13.7189	16.3149	15.7058	15.7365	10.3387	12.1482	20.612	24.4803	17.9042	15.4319	15.5871	16.6551
ENSG00000003756	RBM5	protein_coding	3	50126341	50156454	1	RNA binding motif protein 5 [Source:HGNC Symbol;Acc:9902]	335.187	294.165	146.514	215.421	116.023	188.562	194.362	287.327	393.966	341.642	156.563	229.05	205.769	169.821	264.714	199.741	122.651	161.42	309.869	216.377	230.242	162.937	144.553	174.298	236.995	152.512	202.969	176.316	381.583	374.015	233.884	208.494	230.405
ENSG00000003987	MTMR7	protein_coding	8	17155539	17271037	-1	myotubularin related protein 7 [Source:HGNC Symbol;Acc:7454]	2.95376	3.09009	0.800457	3.18939	2.22027	1.66529	6.45286	2.28196	2.69357	2.56115	6.47643	5.24281	9.09289	3.12131	3.50842	5.20755	3.17136	2.61975	2.29281	3.51118	5.78791	2.83733	5.63072	10.5293	5.90554	3.56164	2.65581	4.32413	4.40504	3.51895	3.70302	3.61704	5.06639
ENSG00000003989	SLC7A2	protein_coding	8	17354597	17428082	1	solute carrier family 7 (cationic amino acid transporter, y+ system), member 2 [Source:HGNC Symbol;Acc:11060]	0.109825	0.523681	0	0.244505	0.0418682	0.0430753	0	1.61607	0	2.21364	2.18148	0.070449	8.74524	0.111211	0	0	0	0	0.663812	0	0.186717	0.0386242	12.7269	29.2845	0.273124	0.623833	0	2.30351	0	0	1.13579	0.111144	5.65149
ENSG00000004059	ARF5	protein_coding	7	127228399	127231759	1	ADP-ribosylation factor 5 [Source:HGNC Symbol;Acc:658]	88.2074	76.8524	82.1567	100.758	168.916	149.678	154.154	105.996	44.9707	96.9088	44.3713	87.8361	44.5507	139.532	59.7072	63.0441	100.342	142.068	87.1057	111.77	90.2097	150.629	60.7887	59.6578	68.3862	124.705	82.0672	109.668	118.282	74.8678	98.9206	100.61	87.3027
ENSG00000004139	SARM1	protein_coding	17	26691378	26728065	1	sterile alpha and TIR motif containing 1 [Source:HGNC Symbol;Acc:17074]	0.836596	11.9665	13.5413	11.1816	15.191	14.8274	21.7187	20.4229	22.1502	15.3245	15.0975	13.4346	2.2896	14.1152	11.625	20.2312	9.78963	8.51871	22.7657	28.632	5.71042	17.6014	35.3206	4.6066	17.3452	30.6387	46.2639	9.11987	18.8199	6.01615	13.7213	15.6093	21.0164
ENSG00000004142	POLDIP2	processed_transcript	17	26673659	26684545	-1	polymerase (DNA-directed), delta interacting protein 2 [Source:HGNC Symbol;Acc:23781]	62.8669	49.5533	81.9609	50.8333	79.7137	63.5175	59.8264	52.4815	47.4283	54.0183	54.6111	59.7974	63.9536	63.7823	64.7025	51.3873	90.8818	66.9849	44.0253	56.3962	67.392	67.0188	58.4956	86.4054	67.0021	64.683	59.4892	78.3035	44.3297	42.3041	60.3103	63.5986	62.6266
ENSG00000004399	PLXND1	protein_coding	3	129274018	129325661	-1	plexin D1 [Source:HGNC Symbol;Acc:9107]	348.942	311.895	272.639	228.612	220.48	143.398	577.049	250.03	1140.56	82.6247	514.284	466.301	386.95	484.83	47.5275	351.896	317.922	270.511	152.378	153.709	488.575	79.4886	418.181	336.402	403.338	127.975	63.8704	250.236	130.219	219.722	387.757	232.751	243.743
ENSG00000004455	AK2	protein_coding	1	33473585	33546597	-1	adenylate kinase 2 [Source:HGNC Symbol;Acc:362]	137.898	208.682	204.299	211.92	387.437	293.473	134.077	242.206	103.716	298.534	141.517	321.793	129.066	301.632	211.529	161.539	376.049	152.349	116.709	115.668	138.682	536.971	171.256	126.259	257.249	432.575	252.153	244.818	218.059	170.764	222.589	226.187	234.142
ENSG00000004468	CD38	protein_coding	4	15779898	15851069	1	CD38 molecule [Source:HGNC Symbol;Acc:1667]	26.2483	33.3285	60.0419	9.39598	28.0517	18.5224	16.8105	29.3202	382.783	10.1081	64.5462	72.3863	41.243	15.1617	73.1819	28.6444	42.7702	54.8802	59.3448	28.2891	27.5718	18.4624	38.7832	2.95532	24.4597	39.2569	64.2993	12.6895	8.5798	15.7453	57.7106	41.6431	25.8461
ENSG00000004478	FKBP4	protein_coding	12	2904119	2914576	1	FK506 binding protein 4, 59kDa [Source:HGNC Symbol;Acc:3720]	101.579	86.4848	310.504	76.9059	68.0781	80.2436	33.8895	55.4742	26.6942	129.512	147.786	150.348	87.4416	61.5395	75.6295	80.7843	51.5185	42.3333	25.8555	34.8423	91.9617	32.4308	141.135	68.29	87.026	51.4903	17.1569	124.177	28.2955	61.719	101.177	54.4195	72.4113
ENSG00000004487	KDM1A	protein_coding	1	23345941	23410182	1	lysine (K)-specific demethylase 1A [Source:HGNC Symbol;Acc:29079]	84.7578	72.9413	142.998	60.1133	70.0874	61.0807	54.9774	93.1057	83.9556	113.345	130.632	129.943	101.02	81.6286	101.28	111.283	59.9672	69.3463	83.8062	62.8003	111.252	67.0516	102.606	69.4164	109.492	67.4631	53.3033	71.9745	47.8389	89.6534	91.4704	83.3483	76.4685
ENSG00000004534	RBM6	protein_coding	3	49977440	50137478	1	RNA binding motif protein 6 [Source:HGNC Symbol;Acc:9903]	268.221	273.1	147.763	236.401	164.458	227.48	76.0497	148.283	129.003	308.549	119.147	118.178	103.539	143.907	141.39	116.332	69.3008	101.111	219.953	246.173	147.459	160.715	109.873	84.8646	118.991	112.78	185.996	134.008	338.847	211.374	176.006	150.304	162.092
ENSG00000004660	CAMKK1	protein_coding	17	3763609	3798185	-1	calcium/calmodulin-dependent protein kinase kinase 1, alpha [Source:HGNC Symbol;Acc:1469]	23.9969	33.5904	28.2749	73.5775	34.2901	49.5051	31.6321	11.8155	7.85433	14.9666	14.1796	21.9146	10.6573	31.8804	7.97351	12.3887	38.6676	8.72494	18.2216	43.8445	11.0474	23.947	14.2707	22.3664	16.8426	15.9523	42.5803	22.5905	38.8877	25.8315	27.7239	20.6019	24.9153
ENSG00000004700	RECQL	protein_coding	12	21621845	21654603	-1	RecQ protein-like (DNA helicase Q1-like) [Source:HGNC Symbol;Acc:9948]	73.6591	43.9484	49.1057	75.0417	39.161	43.6473	40.5284	49.5564	57.4185	31.3182	34.4356	28.5829	45.4248	29.8248	42.823	56.2396	57.9504	86.9061	61.8095	58.4119	68.2092	35.9445	38.7041	61.7003	38.1812	29.0408	47.0087	47.7299	54.9936	41.5104	45.8324	58.5368	44.8586
ENSG00000004766	CCDC132	protein_coding	7	92861653	92988338	1	coiled-coil domain containing 132 [Source:HGNC Symbol;Acc:25956]	21.6356	10.511	12.8049	19.735	11.8906	17.2732	12.2646	17.5789	16.8637	15.5755	7.89183	13.6319	11.9842	14.235	0.203606	17.5805	9.06004	27.459	21.6403	19.1006	16.0265	13.4412	11.9362	8.42937	10.7732	12.2984	12.1268	8.4462	22.6566	17.2045	14.5626	15.564	12.9839
ENSG00000004777	ARHGAP33	protein_coding	19	36265434	36279724	1	Rho GTPase activating protein 33 [Source:HGNC Symbol;Acc:23085]	42.0632	118.988	65.5866	36.2566	49.237	56.3425	27.3703	67.8751	45.2449	99.1336	84.5645	61.2201	41.3869	63.3901	36.0092	53.8514	44.5481	29.3853	97.2822	59.0019	54.4901	61.3739	77.4534	37.6803	83.242	73.9692	81.4952	54.3547	66.1871	60.9793	61.3328	54.4928	66.9201
ENSG00000004779	NDUFAB1	protein_coding	16	23592323	23607677	-1	NADH dehydrogenase (ubiquinone) 1, alpha/beta subcomplex, 1, 8kDa [Source:HGNC Symbol;Acc:7694]	28.3075	18.6281	34.8917	23.4375	34.5831	29.6358	19.1308	19.261	11.3195	22.6164	19.9221	35.5415	23.7885	35.9952	29.3484	27.3554	52.138	35.8062	21.6376	18.3047	20.6011	27.5777	19.3916	38.4191	20.6664	26.4683	15.2462	48.5757	19.1653	20.9033	25.5042	29.0961	26.1045
ENSG00000004799	PDK4	protein_coding	7	95212811	95225803	-1	pyruvate dehydrogenase kinase, isozyme 4 [Source:HGNC Symbol;Acc:8812]	0.466758	1.75807	0	15.0196	22.3995	92.698	37.8355	4.98015	40.1627	0.533407	4.2988	0	0.359886	17.4971	0	3.86699	20.274	11.2178	1.59315	55.8909	8.49561	50.3273	1.46849	0.201499	2.00291	1.06943	26.2032	0.444537	79.2239	0.0339339	17.0007	18.9582	13.831
ENSG00000004809	SLC22A16	protein_coding	6	110745890	110797844	-1	solute carrier family 22 (organic cation/carnitine transporter), member 16 [Source:HGNC Symbol;Acc:20302]	29.4058	19.451	26.7738	3.42307	10.4252	8.3566	15.5793	17.48	12.0125	14.6153	21.9431	14.5125	21.0174	13.3453	3.60674	12.7467	11.9661	1.13311	3.68415	4.37721	20.85	25.0671	5.94927	14.9781	17.3585	11.5409	4.56217	5.69815	19.2767	1.28949	16.3101	10.4289	10.0817
ENSG00000004838	ZMYND10	protein_coding	3	50378541	50384283	-1	zinc finger, MYND-type containing 10 [Source:HGNC Symbol;Acc:19412]	2.30634	2.69322	1.01091	2.72169	1.3737	1.59378	1.51531	3.23215	3.59715	6.5609	1.12282	1.02151	2.05135	2.70613	1.10529	2.07672	6.1198	0.672689	2.42723	2.31522	3.04971	5.36877	2.52919	2.5859	0.824834	1.82694	9.35713	3.35423	4.30253	1.66276	2.39335	2.89193	3.30544
ENSG00000004864	SLC25A13	protein_coding	7	95749532	95951459	-1	solute carrier family 25 (aspartate/glutamate carrier), member 13 [Source:HGNC Symbol;Acc:10983]	21.8278	19.5258	29.347	17.8489	21.6877	17.0578	21.83	15.3362	19.0418	14.802	9.17505	18.0702	17.9943	21.4266	9.74401	18.225	17.6414	17.8276	22.8683	15.7001	21.0056	20.4322	12.3127	12.9295	21.4857	20.0963	18.3267	26.551	18.7567	22.2946	18.9265	17.9305	19.0942
ENSG00000004866	ST7	protein_coding	7	116593292	116870157	1	suppression of tumorigenicity 7 [Source:HGNC Symbol;Acc:11351]	14.7479	14.0029	0.520772	11.227	1.20371	8.49875	18.5356	1.6573	10.9476	3.1463	8.62102	14.4124	10.7466	15.3144	0.0872598	3.23216	17.3378	19.0264	7.19704	10.5679	17.6814	11.1578	23.8475	5.41025	9.41215	20.8436	8.45678	7.30455	4.22713	0.509009	9.54158	10.786	10.0014
ENSG00000004897	CDC27	protein_coding	17	45195069	45266788	-1	cell division cycle 27 homolog (S. cerevisiae) [Source:HGNC Symbol;Acc:1728]	54.1879	34.4597	56.8591	43.4342	40.1897	37.5276	37.191	28.4845	57.9171	21.9075	43.0836	29.6143	31.9129	43.9401	60.6694	61.2918	34.1174	71.9041	65.5384	40.2707	44.723	48.0026	37.4145	71.062	41.6544	36.8137	46.1193	62.3297	43.5531	42.8324	40.0507	53.3147	47.7224
ENSG00000004939	SLC4A1	protein_coding	17	42325753	42345509	-1	solute carrier family 4, anion exchanger, member 1 (erythrocyte membrane protein band 3, Diego blood group) [Source:HGNC Symbol;Acc:11027]	0.0760542	7.69848	1.14509	0	0.872533	53.4039	6.14933	2.00063	2.43946	0.480066	24.7258	33.402	22.12	22.929	0.0808607	126.977	1.06874	0.403764	15.4004	0.659476	2.11145	9.38568	28.4808	8.69804	1.36562	48.7882	1.24777	0.727828	0	1.05161	12.6745	19.5109	11.295
ENSG00000004961	HCCS	protein_coding	X	11129421	11141198	1	holocytochrome c synthase [Source:HGNC Symbol;Acc:4837]	15.101	7.7804	14.7654	18.5824	18.3383	19.3839	7.62391	10.389	6.63328	9.33461	9.4317	9.29926	7.80953	17.6454	15.5904	10.0255	16.7525	36.5239	14.9358	14.6148	11.3586	15.8359	7.41776	17.6983	9.43794	10.3824	12.0488	18.4281	16.3425	9.53543	12.2942	16.9547	12.6614
ENSG00000004975	DVL2	protein_coding	17	7128660	7137864	-1	dishevelled, dsh homolog 2 (Drosophila) [Source:HGNC Symbol;Acc:3086]	36.8465	42.68	60.1032	38.4571	34.7087	41.3523	32.7213	43.7329	44.2519	65.9291	65.7331	42.6921	36.6364	36.8849	39.8486	34.7313	34.7701	37.2037	40.4261	34.7283	46.3369	36.5771	49.0626	15.8848	44.1246	35.5139	33.8459	29.2182	23.4366	39.024	44.4807	38.0778	33.7638
ENSG00000005007	UPF1	protein_coding	19	18942747	18979045	1	UPF1 regulator of nonsense transcripts homolog (yeast) [Source:HGNC Symbol;Acc:9962]	164.823	173.525	187.286	186.033	151.186	159.852	120.657	135.519	154.15	174.851	95.5039	109.09	68.8822	178.122	176.032	76.9101	122.635	217.179	179.594	170.169	110.194	166.239	115.371	170.334	103.938	149.631	153.242	144.555	178.059	139.397	147.106	152.369	144.316
ENSG00000005020	SKAP2	protein_coding	7	26706681	27034858	-1	src kinase associated phosphoprotein 2 [Source:HGNC Symbol;Acc:15687]	92.6933	105.746	62.8296	214.116	177.689	200.86	136.52	114.049	98.0802	25.0168	94.9586	93.0278	101.632	118.032	38.4816	112.787	93.7458	163.372	101.065	172.665	101.854	246.577	75.6084	35.7996	121.874	108.502	78.4537	161.811	132.151	74.5868	116.804	128.818	98.5984
ENSG00000005022	SLC25A5	protein_coding	X	118602363	118605282	1	solute carrier family 25 (mitochondrial carrier; adenine nucleotide translocator), member 5 [Source:HGNC Symbol;Acc:10991]	237.919	210.964	480.102	216.282	448.157	305.023	363.984	186.856	137.25	149.781	243.204	230.599	307.202	477.77	192.405	226.961	488.865	340.291	130.587	288.956	264.727	254.568	176.904	416.811	286.491	311.258	231.281	448.511	208.354	148.807	285.364	273.42	278.552
ENSG00000005059	CCDC109B	protein_coding	4	110481361	110609874	1	coiled-coil domain containing 109B [Source:HGNC Symbol;Acc:26076]	14.3023	3.45368	0.949643	31.2268	53.379	28.938	57.4872	18.7854	26.1269	16.0185	12.2266	3.52738	9.70937	12.7892	3.87841	8.27106	15.932	42.1516	7.98366	44.3842	22.1374	31.7491	16.2663	36.8743	3.45957	23.6611	59.5784	5.61733	33.6061	5.3955	20.6371	22.0609	23.0573
ENSG00000005073	HOXA11	protein_coding	7	27221129	27224842	-1	homeobox A11 [Source:HGNC Symbol;Acc:5101]	0	0.680785	17.6545	2.54984	0.957107	3.17163	0.142061	7.98143	0	86.2078	0.0320806	58.3148	0	2.36545	0	7.02181	19.4275	0	16.1744	0.144701	0	12.7696	0.0376536	0.100749	6.724	3.743	34.8725	2.32816	5.95906	45.2445	12.8613	6.94225	12.3762
ENSG00000005075	POLR2J	protein_coding	7	102113565	102119354	-1	polymerase (RNA) II (DNA directed) polypeptide J, 13.3kDa [Source:HGNC Symbol;Acc:9197]	25.5583	29.0669	34.4215	32.7801	52.7564	41.6465	43.7523	20.0835	12.4131	26.9944	12.4948	16.6929	24.0631	40.4755	20.9072	15.2782	43.7176	24.528	18.6086	25.2594	25.8431	48.1482	21.1346	20.4075	22.7706	36.7807	25.5739	35.2699	34.0039	18.5276	29.5142	27.7863	26.8086
ENSG00000005100	DHX33	protein_coding	17	5344232	5372380	-1	DEAH (Asp-Glu-Ala-His) box polypeptide 33 [Source:HGNC Symbol;Acc:16718]	43.436	39.4257	64.1775	22.0404	24.786	20.3746	21.3564	28.8914	17.0287	49.4201	37.3418	46.4611	51.8956	28.7665	66.5501	40.7824	31.2486	22.2089	36.9743	26.6612	45.3099	26.8438	36.9005	35.2959	43.4267	28.5181	31.8572	43.1201	24.6623	54.2943	35.3858	37.0724	37.2594
ENSG00000005108	THSD7A	protein_coding	7	11414170	11871824	-1	thrombospondin, type I, domain containing 7A [Source:HGNC Symbol;Acc:22207]	11.1415	0	0	0	0	0	0	0.0659622	16.2182	0	18.2192	17.2706	2.05135	0	1.96916	0	0.0341888	0	0.132762	0	8.61324	0	36.6972	2.72024	0	0.445595	0.0389929	0.0860785	0	0.203604	4.64049	1.34367	5.02396
ENSG00000005156	LIG3	protein_coding	17	33307513	33332083	1	ligase III, DNA, ATP-dependent [Source:HGNC Symbol;Acc:6600]	38.5468	36.4822	66.3044	27.4195	42.6834	29.0319	22.3485	38.544	18.1207	48.6507	29.2922	44.4885	31.272	31.576	59.4495	34.9998	24.6727	44.3801	64.4836	34.5503	40.3212	32.0847	29.6944	22.4033	40.8447	42.373	37.9467	49.2628	29.2285	55.7721	36.0543	41.8678	38.4407
ENSG00000005175	RPAP3	protein_coding	12	48057070	48099844	-1	RNA polymerase II associated protein 3 [Source:HGNC Symbol;Acc:26151]	21.0316	18.1044	39.6706	23.9964	25.414	21.9684	17.4734	19.0631	15.8737	17.3357	26.2098	18.4073	28.395	21.7231	26.6142	26.2812	21.2996	25.0039	18.288	25.8653	28.1009	21.0502	18.262	19.8812	32.6535	18.3585	15.4022	24.8132	18.1253	17.6796	22.4762	24.0629	20.6469
ENSG00000005187	ACSM3	protein_coding	16	20621565	20808903	1	acyl-CoA synthetase medium-chain family member 3 [Source:HGNC Symbol;Acc:10522]	5.96407	21.5641	34.1752	3.28265	6.56158	6.17699	8.90767	18.5225	6.7247	58.4947	33.0064	23.6282	9.62048	3.11241	13.2786	29.803	2.4486	1.589	37.3281	69.7196	5.52868	3.14633	18.6709	0.770062	20.1505	11.839	1.94029	3.42132	5.71281	41.9542	17.1244	20.3552	13.0574
ENSG00000005189	AC004381.6	protein_coding	16	20817751	20860990	1	Putative RNA exonuclease NEF-sp [Source:UniProtKB/Swiss-Prot;Acc:Q96IC2]	18.1682	18.8046	40.9756	4.43602	10.7601	8.21445	5.96275	13.0655	9.17142	19.5101	39.8743	18.8437	16.1229	10.9357	5.87665	27.6629	13.2208	1.66189	21.2386	4.72739	18.2562	6.75924	46.0951	10.6391	25.4136	11.7191	4.71814	15.478	3.45421	17.4081	16.7747	12.4255	16.8657
ENSG00000005194	CIAPIN1	protein_coding	16	57462081	57481440	-1	cytokine induced apoptosis inhibitor 1 [Source:HGNC Symbol;Acc:28050]	29.1296	24.7521	39.5202	25.898	33.3618	28.7144	28.3449	31.1919	25.2672	36.082	25.2137	32.043	27.1023	31.837	33.0037	29.0085	52.6081	33.327	30.2001	22.7673	27.0714	27.6754	17.7186	52.2497	24.9902	30.8481	23.8617	41.5278	23.2921	30.6702	29.8899	31.9577	30.6448
ENSG00000005206	SPPL2B	processed_transcript	19	2328617	2355099	1	signal peptide peptidase like 2B [Source:HGNC Symbol;Acc:30627]	172.92	210.108	184.506	87.7773	110.098	112.857	116.348	260.32	436.436	213.283	354.009	198.913	141.83	126.15	173.476	166.746	126.09	77.0514	141.193	125.239	151.552	125.529	272.913	102.697	135.651	139.516	152.306	118.457	148.308	168.923	194.682	135.859	154.846
ENSG00000005238	FAM214B	protein_coding	9	35104109	35115999	-1	family with sequence similarity 214, member B [Source:HGNC Symbol;Acc:25666]	35.858	59.9615	17.0323	91.864	66.9891	63.9237	72.4982	46.1613	92.0409	29.1507	42.4747	12.7513	28.431	63.0564	21.844	18.1534	32.3085	66.586	50.8148	76.2576	35.3828	64.3479	45.7114	86.7789	18.4814	27.8942	69.7973	31.4005	68.956	33.2553	51.5852	45.7119	47.7844
ENSG00000005243	COPZ2	protein_coding	17	46103533	46115392	-1	coatomer protein complex, subunit zeta 2 [Source:HGNC Symbol;Acc:19356]	0.247107	4.86275	1.31725	6.00784	2.55396	2.92912	2.32032	1.35223	3.26714	0.266703	0.224564	0.422694	0.323898	0.556053	1.39616	2.50638	8.10276	0.0377703	1.09529	0.976733	0.186717	11.6645	2.5981	3.12323	0.455206	5.43626	4.83512	0.121237	8.09696	0.475075	1.90369	3.24579	3.14265
ENSG00000005249	PRKAR2B	protein_coding	7	106685094	106802256	1	protein kinase, cAMP-dependent, regulatory, type II, beta [Source:HGNC Symbol;Acc:9392]	2.36125	18.3662	46.5631	104.678	98.9764	61.8992	37.5513	64.577	52.1752	20.8562	7.82767	14.0898	10.7246	84.483	9.88944	72.6493	105.199	51.3298	29.4732	129.363	17.0535	73.8495	21.9144	17.8327	30.9844	89.3863	137.84	44.7758	50.3274	6.48138	44.6521	61.1008	49.9428
ENSG00000005302	MSL3	protein_coding	X	11776278	11793870	1	male-specific lethal 3 homolog (Drosophila) [Source:HGNC Symbol;Acc:7370]	44.833	104.809	40.3718	72.8101	63.8884	83.2649	83.3895	64.7564	59.5022	42.0599	48.4404	53.0551	58.6615	67.9489	88.4515	64.5784	41.0564	127.701	41.4182	100.493	56.2014	85.3166	38.9715	54.2704	49.0105	47.1872	55.9884	47.1593	103.515	46.2187	63.4136	75.6521	55.2901
ENSG00000005339	CREBBP	protein_coding	16	3775055	3930727	-1	CREB binding protein [Source:HGNC Symbol;Acc:2348]	129.649	140.124	81.0765	194.8	162.742	170.837	267.784	134.002	232.858	72.0899	169.488	75.0634	138.916	175.008	223.472	102.296	98.9767	152.479	132.663	212.568	144.799	206.641	109.873	154.751	122.815	130.827	374.086	143.545	164.056	73.8402	153.174	159.237	159.224
ENSG00000005379	BZRAP1	protein_coding	17	56378592	56406152	-1	benzodiazapine receptor (peripheral) associated protein 1 [Source:HGNC Symbol;Acc:16831]	61.4968	179.13	336.289	169.669	88.4478	32.608	233.737	64.921	9.73542	74.3569	197.943	263.043	148.494	73.5473	43.6008	953.156	61.369	30.4806	42.7189	34.648	53.6848	73.4385	1768.33	98.985	155.121	160.006	350.307	168.958	47.4749	180.619	138.101	161.637	366.225
ENSG00000005381	MPO	protein_coding	17	56347217	56358296	-1	myeloperoxidase [Source:HGNC Symbol;Acc:7218]	4480.88	2447.37	400.688	107.966	942.746	1069.6	235.842	769.857	34.6515	714.792	14642.3	363.834	9146.9	352.983	5.43919	401.272	28.3426	17.2988	92.4753	26.9144	6717.51	316.178	3918.59	1752.6	1868.57	2298.33	2.7685	1596.52	59.5015	148.698	2550.75	950.679	1455.7
ENSG00000005436	GCFC2	protein_coding	2	75879126	75938115	-1	GC-rich sequence DNA-binding factor 2 [Source:HGNC Symbol;Acc:1317]	22.4585	13.8027	25.4688	9.41798	14.4445	12.7934	12.5487	13.2914	14.9137	14.7487	22.6399	16.8021	32.9728	10.565	15.2975	14.4035	12.8755	22.2875	13.3333	14.9766	26.8611	10.5444	24.8981	14.7	26.5537	12.1202	14.8563	12.8107	10.1769	15.031	16.9191	16.3224	16.3934
ENSG00000005448	WDR54	protein_coding	2	74648805	74652882	1	WD repeat domain 54 [Source:HGNC Symbol;Acc:25770]	10.049	19.4884	21.0453	6.74135	11.9743	14.2148	7.33979	11.7413	14.3886	27.8705	14.4674	10.2855	11.8043	12.2332	9.24954	10.5268	11.7268	13.8239	6.83726	7.77769	9.52255	8.80632	18.2996	10.9145	14.1417	11.4072	14.3884	16.4883	6.90841	12.2162	13.8317	9.78386	13.0956
ENSG00000005469	CROT	protein_coding	7	86974997	87029111	1	carnitine O-octanoyltransferase [Source:HGNC Symbol;Acc:2366]	5.35399	8.34149	10.1091	5.51883	5.23352	6.07361	4.49858	9.26769	11.0225	8.21446	25.472	8.80612	5.93812	2.89148	7.30073	8.5217	2.39322	10.0469	101.497	9.69498	6.13053	4.55766	4.2172	4.63448	9.28621	4.76787	7.1357	0.202062	7.13127	27.4865	8.33868	18.7678	8.10766
ENSG00000005483	MLL5	protein_coding	7	104654626	104754808	1	myeloid/lymphoid or mixed-lineage leukemia 5 (trithorax homolog, Drosophila) [Source:HGNC Symbol;Acc:18541]	160.685	148.014	85.5083	165.856	167.682	164.216	180.957	118.155	121.282	122.279	91.7864	88.7667	159.738	139.356	212.349	99.5148	97.8789	192.756	149.097	185.48	142.896	186.388	102.531	48.8689	126.693	217.054	274.537	89.0961	163.658	122.727	136.735	158.295	143.146
ENSG00000005486	RHBDD2	protein_coding	7	75471920	75518244	1	rhomboid domain containing 2 [Source:HGNC Symbol;Acc:23082]	42.475	23.3412	69.8753	34.6149	42.9568	36.054	41.9552	20.1515	39.2387	40.1655	29.8029	29.2715	30.9502	28.0992	30.3082	26.6393	43.1121	24.0974	143.483	43.6636	29.3768	36.075	16.3417	37.7139	18.4814	45.7626	66.7949	45.2215	31.0136	28.3688	36.3537	47.0944	36.2123
ENSG00000005700	IBTK	protein_coding	6	82879700	82957471	-1	inhibitor of Bruton agammaglobulinemia tyrosine kinase [Source:HGNC Symbol;Acc:17853]	57.8506	33.366	55.2325	69.0203	59.3272	50.6996	59.476	53.4954	42.9348	39.3121	62.493	54.2105	71.3295	51.4164	83.1004	63.9844	58.0527	75.5784	59.5439	56.3973	68.1827	60.8331	53.2045	73.3456	58.4485	42.4652	34.8987	62.2756	45.2018	38.006	54.2974	65.7091	50.9807
ENSG00000005801	ZNF195	protein_coding	11	3360491	3400448	-1	zinc finger protein 195 [Source:HGNC Symbol;Acc:12986]	32.3985	31.7201	33.7276	19.7001	19.4687	18.3501	15.0111	32.9811	16.2037	51.5804	32.5939	31.8782	29.9065	25.3931	35.282	36.1635	29.1289	24.2485	38.3019	21.452	28.4121	12.746	35.8086	21.594	36.3255	25.7999	16.9619	30.3901	19.6481	60.7078	27.9224	28.2169	30.9045
ENSG00000005810	MYCBP2	protein_coding	13	77618792	77901185	-1	MYC binding protein 2, E3 ubiquitin protein ligase [Source:HGNC Symbol;Acc:23386]	211.828	114.285	143.979	243.816	180.443	195.865	187.234	263.381	321.72	124.337	209.421	192.154	191.739	182.181	436.11	216.938	179.039	110.505	209.011	190.891	246.339	241.054	257.238	173.802	202.273	166.286	372.376	318.884	160.068	165.192	197.313	228.736	227.015
ENSG00000005812	FBXL3	protein_coding	13	77566740	77601330	-1	F-box and leucine-rich repeat protein 3 [Source:HGNC Symbol;Acc:13599]	58.0299	34.5117	38.8863	56.1307	42.2379	39.0378	83.7234	50.5416	62.3096	33.4174	40.2377	30.9105	61.9613	39.694	51.8905	40.458	50.7619	49.4742	86.4276	40.8459	41.5052	33.6749	46.4886	40.6014	43.7007	55.9369	60.1072	29.4202	38.9163	34.802	47.9736	49.3798	43.7467
ENSG00000005844	ITGAL	protein_coding	16	30483979	30534289	1	integrin, alpha L (antigen CD11A (p180), lymphocyte function-associated antigen 1; alpha polypeptide) [Source:HGNC Symbol;Acc:6148]	417.276	209.014	1.47041	670.44	618.403	605.765	586.214	476.196	134.079	75.2469	142.176	43.7048	202.856	352.593	224.452	103.053	241.199	364.474	85.4266	348.662	263.584	768.275	113.85	200.815	170.648	298.686	422.831	285.667	681.298	232.015	323.96	299.891	300.726
ENSG00000005882	PDK2	protein_coding	17	48172101	48189516	1	pyruvate dehydrogenase kinase, isozyme 2 [Source:HGNC Symbol;Acc:8810]	13.8594	21.3325	21.3709	17.8838	20.5439	28.555	12.2006	19.2784	33.7202	19.2226	24.8378	16.5502	17.2321	32.3163	19.5849	13.1206	20.3889	21.174	10.2204	23.4857	14.4379	32.3671	17.1113	26.3591	22.028	17.3684	39.9541	15.9956	12.6602	10.7632	21.3503	19.3474	20.28
ENSG00000005884	ITGA3	protein_coding	17	48133332	48167845	1	integrin, alpha 3 (antigen CD49C, alpha 3 subunit of VLA-3 receptor) [Source:HGNC Symbol;Acc:6139]	2.27888	0.935144	1.22535	0.768444	1.25605	1.98146	0.662949	2.30868	1.61707	1.54688	6.64068	2.85318	1.47553	1.03797	1.0762	8.16364	2.08552	1.24642	4.47907	2.13434	0.964703	0.888357	0.489497	11.5862	0.364165	1.78238	1.24777	3.83918	0.594272	4.10601	1.89916	2.62978	3.00118
ENSG00000005889	ZFX	protein_coding	X	24167290	24234372	1	zinc finger protein, X-linked [Source:HGNC Symbol;Acc:12869]	51.3569	68.4526	61.206	53.2319	61.5035	64.9571	91.487	74.4384	54.6104	38.181	62.168	42.5765	41.1372	56.1243	50.7023	47.0058	65.6768	42.7039	72.6206	73.8338	46.3465	45.6048	33.5945	59.6101	80.6018	45.7898	89.6443	67.9333	77.9982	71.3631	58.6736	55.5618	65.8169
ENSG00000005893	LAMP2	protein_coding	X	119561682	119603220	-1	lysosomal-associated membrane protein 2 [Source:HGNC Symbol;Acc:6501]	203.067	150.222	169.527	232.699	252.172	229.204	174.924	205.703	143.886	190.8	224.083	128.464	160.545	256.007	94.2987	154.894	186.534	155.991	145.275	154.577	170.846	429.849	175.428	146.826	204.843	179.575	287.26	171.43	206.918	147.748	194.379	186.533	190.003
ENSG00000005955	GGNBP2	protein_coding	17	34900737	34946278	1	gametogenetin binding protein 2 [Source:HGNC Symbol;Acc:19357]	101.891	95.7214	77.9014	130.391	118.236	104.587	182.169	86.2126	116.561	86.4652	98.4554	100.038	137.98	112.286	105.381	114.318	165.064	146.738	81.9807	149.802	97.4039	119.812	72.6714	115.224	97.8693	108.235	110.155	93.4335	132.82	88.364	110.635	122.562	102.346
ENSG00000005961	ITGA2B	protein_coding	17	42449548	42466873	-1	integrin, alpha 2b (platelet glycoprotein IIb of IIb/IIIa complex, antigen CD41) [Source:HGNC Symbol;Acc:6138]	33.4419	66.8441	220.348	1.08281	9.29474	14.2148	2.0362	16.5235	73.1641	6.40088	10.9074	30.224	14.7193	138.606	1.54159	65.1301	45.0267	24.1352	374.688	40.7696	46.8348	4.59628	6.73999	12.4258	116.654	17.9575	17.7028	32.8553	13.1483	150.09	45.5577	75.3403	45.9467
ENSG00000006007	GDE1	protein_coding	16	19513015	19533467	-1	glycerophosphodiester phosphodiesterase 1 [Source:HGNC Symbol;Acc:29644]	47.0328	44.2944	75.6957	82.8522	89.7235	88.0988	72.7047	60.7512	46.565	46.6464	57.8734	52.8719	44.9138	67.6531	32.4315	53.2427	55.4885	33.6533	50.9807	63.7047	49.1665	100.925	59.342	53.8674	55.8993	58.4273	71.396	51.8896	60.0215	39.5961	62.6912	54.9491	56.3049
ENSG00000006015	C19orf60	protein_coding	19	18699495	18703146	1	chromosome 19 open reading frame 60 [Source:HGNC Symbol;Acc:26098]	62.4083	71.7443	64.3613	59.3448	96.5899	86.4521	83.5789	64.9398	57.8845	77.904	61.4985	98.134	53.9829	97.161	46.3783	60.189	81.472	56.1267	47.6617	55.3121	64.5728	92.853	87.394	80.9354	50.3761	77.7117	63.6364	58.1535	101.658	58.6718	73.9989	63.0707	72.3171
ENSG00000006016	CRLF1	protein_coding	19	18683030	18718551	-1	cytokine receptor-like factor 1 [Source:HGNC Symbol;Acc:2364]	2.20447	4.04431	3.49254	2.58512	2.9739	2.62458	3.96112	1.69556	0.574885	2.17096	2.98863	4.36537	2.32846	3.74113	4.10354	3.71947	3.25991	3.00916	2.53576	3.13242	2.30937	3.50553	3.37338	5.39715	2.07422	2.023	4.623	4.62157	7.15281	3.86202	2.83936	3.1969	4.14089
ENSG00000006025	OSBPL7	protein_coding	17	45884738	45899200	-1	oxysterol binding protein-like 7 [Source:HGNC Symbol;Acc:16387]	42.9967	49.0016	37.631	42.1596	30.8569	50.6996	27.6544	43.4031	58.3465	67.1559	42.0577	39.4514	31.3821	44.7437	38.6561	34.0152	32.7871	23.8708	44.3426	38.1288	43.1004	46.658	35.3191	24.3142	47.2504	33.8652	46.9085	43.6454	53.1131	56.1946	43.3957	37.6949	42.5763
ENSG00000006062	MAP3K14	processed_transcript	17	43340488	43394414	-1	mitogen-activated protein kinase kinase kinase 14 [Source:HGNC Symbol;Acc:6853]	27.0209	20.905	18.5765	30.4395	38.8047	41.9058	73.8658	32.2506	27.7179	19.4304	31.0197	11.5159	16.5116	41.0742	32.7343	21.6161	16.3754	135.793	49.6385	60.0912	27.7343	54.216	13.9345	32.3648	16.4499	32.9437	26.0094	15.2177	52.2406	66.4294	30.7885	49.7748	31.9488
ENSG00000006075	CCL3	protein_coding	17	34415602	34417515	-1	chemokine (C-C motif) ligand 3 [Source:HGNC Symbol;Acc:10627]	2.28464	3.58235	3.97441	18.9533	48.8506	10.1055	6.25066	5.60679	0.957041	6.18752	32.121	10.3486	10.4327	2.37249	0.623617	5.3189	7.92634	0.377703	5.90693	1.36381	4.5117	12.8147	12.6637	44.4893	1.5477	38.556	6.36208	35.4033	61.9655	6.57368	11.5734	4.85547	25.9452
ENSG00000006114	SYNRG	protein_coding	17	35874900	35969544	-1	synergin, gamma [Source:HGNC Symbol;Acc:557]	83.6047	61.3829	44.6332	86.1007	44.2965	67.2405	42.8549	81.5953	102.765	75.6904	62.3326	66.222	40.3792	50.2301	77.0795	63.7337	26.3938	112.67	96.8833	77.0892	72.2905	61.5284	53.6564	54.4719	42.5466	40.6828	69.0954	55.7692	62.3585	82.9345	64.952	73.4586	57.6894
ENSG00000006125	AP2B1	protein_coding	17	33905065	34053436	1	adaptor-related protein complex 2, beta 1 subunit [Source:HGNC Symbol;Acc:563]	207.9	105.995	137.534	157.221	162.683	167.629	129.134	180.789	305.296	146.006	167.463	115.007	181.198	128.926	189.219	152.024	147.239	130.099	207.53	131.889	227.681	166.559	124.438	124.908	211.057	140.697	193.817	148.78	86.7069	109.921	163.77	169.03	142.541
ENSG00000006194	ZNF263	protein_coding	16	3313743	3351401	1	zinc finger protein 263 [Source:HGNC Symbol;Acc:13056]	58.9414	47.3146	45.0658	41.1736	40.4581	44.6927	45.2074	58.8089	69.1	47.7066	59.4656	62.2385	46.4325	45.0017	78.5021	52.6609	31.2404	49.7854	43.157	46.7747	56.0875	47.2482	66.1268	45.879	43.8166	45.0193	56.5487	29.47	49.706	61.4079	50.8291	50.682	49.7468
ENSG00000006282	SPATA20	protein_coding	17	48620419	48633213	1	spermatogenesis associated 20 [Source:HGNC Symbol;Acc:26125]	99.145	81.2453	71.1004	80.0928	140.886	100.624	114.169	113.884	134.137	134.845	87.2913	82.6014	31.778	102.091	41.4484	104.194	135.354	56.5044	108.931	76.8364	93.8874	100.346	37.6159	93.7306	59.2071	125.301	119.786	98.5255	152.505	104.194	98.135	89.6876	98.8582
ENSG00000006327	TNFRSF12A	protein_coding	16	3068446	3072384	1	tumor necrosis factor receptor superfamily, member 12A [Source:HGNC Symbol;Acc:18152]	3.34968	2.43138	2.72639	2.37519	16.3705	1.63686	82.0636	0.758565	1.38606	3.01375	4.10632	1.54988	7.98947	5.85709	1.0762	0.966747	13.949	3.13493	11.8158	0.976733	3.08083	2.20158	0.263575	23.4075	1.00145	23.4383	0.818851	10.2648	1.33711	4.10601	9.68677	4.65024	8.07969
ENSG00000006432	MAP3K9	protein_coding	14	71189243	71276251	-1	mitogen-activated protein kinase kinase kinase 9 [Source:HGNC Symbol;Acc:6861]	0.137282	2.28175	7.90348	0.838303	0.418682	1.29226	0.094707	4.58437	4.12518	13.5485	1.1549	1.23286	0.431863	0.815545	0.203606	1.75447	0.717966	0.226622	2.22377	6.83713	0.964703	1.19735	0.790725	1.24258	2.45811	1.29223	4.75714	6.54681	2.3028	0.339339	2.77569	1.7657	2.46622
ENSG00000006451	RALA	protein_coding	7	39663082	39747723	1	v-ral simian leukemia viral oncogene homolog A (ras related) [Source:HGNC Symbol;Acc:9839]	72.4972	22.2901	53.1435	34.5678	34.2482	34.0725	31.6246	47.157	55.8423	46.309	63.5465	28.4529	50.4838	24.2406	28.3978	41.8902	32.3037	35.725	94.3585	25.3509	54.0794	29.5757	32.6408	21.4835	41.3825	31.2322	36.7617	34.0273	22.2109	27.5204	42.7483	42.7102	30.9074
ENSG00000006453	BAIAP2L1	protein_coding	7	97920963	98030380	-1	BAI1-associated protein 2-like 1 [Source:HGNC Symbol;Acc:21649]	0.789096	1.65146	0.288569	1.84496	1.79447	1.35558	3.05667	1.35058	0.71382	2.77931	0.866497	0.439601	0.693861	1.44833	9.50783	0.822093	7.00495	7.61374	0.894486	4.72341	1.58491	1.87057	1.00573	2.41866	0.901308	1.56359	1.23686	8.57552	3.56489	0.309477	1.36234	4.25275	2.447
ENSG00000006459	JHDM1D	protein_coding	7	139784546	139876835	-1	jumonji C domain containing histone demethylase 1 homolog D (S. cerevisiae) [Source:HGNC Symbol;Acc:22224]	25.7266	48.3657	2.29752	55.5725	37.0534	53.4995	152.194	32.9811	17.0947	15.9222	25.1512	13.1035	22.061	64.1315	3.60674	15.1099	18.8039	144.66	19.6488	116.593	60.714	72.3431	8.77328	15.4147	7.49573	28.9637	38.0961	54.4355	116.069	7.63513	40.3682	56.435	34.6104
ENSG00000006530	AGK	protein_coding	7	141250989	141355044	1	acylglycerol kinase [Source:HGNC Symbol;Acc:21869]	23.224	24.4473	29.3286	16.1027	24.3505	20.8816	15.5769	33.6777	21.008	39.2222	14.7943	29.9387	17.4584	18.5251	34.1829	26.9787	30.1012	37.0406	33.9078	20.9249	33.0367	20.7184	27.7537	19.8997	31.229	23.6767	19.5323	21.1498	20.4567	40.5324	23.4669	29.6114	25.5288
ENSG00000006534	ALDH3B1	processed_transcript	11	67776048	67796744	1	aldehyde dehydrogenase 3 family, member B1 [Source:HGNC Symbol;Acc:410]	76.2189	126.244	79.6168	233.083	274.153	203.961	157.116	102.967	92.767	25.6302	116.613	78.3745	104.727	232.022	173.05	50.1276	177.132	41.7362	59.4105	240.023	77.892	296.517	132.879	93.1597	89.0951	145.353	247.878	118.732	221.588	37.7335	135.964	139.486	135.802
ENSG00000006555	TTC22	protein_coding	1	55245385	55266940	-1	tetratricopeptide repeat domain 22 [Source:HGNC Symbol;Acc:26067]	0.521671	6.09714	0.367604	0.349293	0.795496	0.646129	0.189414	2.17675	6.56728	0.720099	1.18698	0.810163	0.863727	2.7432	0	0.572887	0.205133	0.339933	1.85867	2.17052	0.373433	0.656612	4.59374	0.0335832	0.455206	0.757511	0.428922	2.42475	0.631414	0.848348	1.71678	0.772149	1.27168
ENSG00000006576	PHTF2	protein_coding	7	77428122	77586818	1	putative homeodomain transcription factor 2 [Source:HGNC Symbol;Acc:13411]	41.4866	17.88	13.0499	39.1906	39.4398	29.2481	38.309	27.5062	38.3806	20.2428	21.3978	16.3089	30.4824	18.6092	33.8568	32.4039	24.992	68.0621	141.359	48.294	32.2709	22.5565	14.0071	37.8482	30.8326	27.4932	34.6257	30.1073	30.1222	49.4757	27.9666	50.4744	31.814
ENSG00000006607	FARP2	protein_coding	2	242295658	242434256	1	FERM, RhoGEF and pleckstrin domain protein 2 [Source:HGNC Symbol;Acc:16460]	3.64319	7.72654	12.2326	8.3481	10.4733	6.93598	22.6388	7.63315	14.1388	7.25433	4.08803	6.49117	5.14457	4.56483	5.21872	11.4291	13.9579	23.3466	9.25453	22.8737	6.19184	3.3437	8.14259	8.3162	9.04282	10.5869	25.5704	10.3698	8.96794	7.26152	8.66524	11.952	11.0323
ENSG00000006625	GGCT	protein_coding	7	30536237	30591095	-1	gamma-glutamylcyclotransferase [Source:HGNC Symbol;Acc:21705]	34.7189	33.927	60.9306	18.6009	26.5243	25.5889	21.0122	17.195	16.075	25.6281	26.1932	42.2701	42.9934	29.4504	16.3976	35.8176	59.8284	21.0381	19.6993	17.2582	33.787	19.5956	32.082	12.497	42.9533	33.2204	17.6821	32.625	19.1437	23.7887	30.0791	27.9277	26.749
ENSG00000006634	DBF4	protein_coding	7	87505531	87538856	1	DBF4 homolog (S. cerevisiae) [Source:HGNC Symbol;Acc:17364]	15.9604	11.9448	31.1471	9.44558	14.9524	9.34819	12.0051	8.34983	9.42124	10.179	18.6578	13.3761	21.4057	15.4653	15.6178	17.6965	19.9625	14.1824	15.1777	7.04406	14.6797	9.72326	14.5539	14.9106	24.1174	21.0107	9.58173	21.5386	7.93539	13.8993	14.4042	14.2605	15.9435
ENSG00000006638	TBXA2R	protein_coding	19	3594504	3606838	-1	thromboxane A2 receptor [Source:HGNC Symbol;Acc:11608]	46.2365	0.97255	0.214435	0.209576	1.0467	0.857629	0.520889	10.3561	48.5121	24.03	0.449128	7.00967	15.3671	1.51988	3.95578	2.68541	0.717966	0.188851	2.02463	0.289403	16.7706	0.231745	8.50971	14.7111	5.7356	0.267357	0.0389929	0.767836	0.55713	11.7411	11.2359	3.35804	5.29111
ENSG00000006652	IFRD1	protein_coding	7	112063023	112121072	1	interferon-related developmental regulator 1 [Source:HGNC Symbol;Acc:5456]	43.9577	117.641	29.4083	52.4987	35.9229	45.186	43.3758	38.1921	14.9826	40.2189	30.1878	46.3906	60.9647	52.8992	24.1742	60.7977	37.471	20.8492	36.4821	43.0124	38.9304	42.1776	25.7927	13.2653	63.6985	53.5605	26.3982	32.6532	43.9019	45.0982	46.559	37.9868	38.0461
ENSG00000006695	COX10	protein_coding	17	13972813	14111994	1	cytochrome c oxidase assembly homolog 10 (yeast) [Source:HGNC Symbol;Acc:2260]	16.034	8.78961	16.1298	11.4872	15.7747	12.5125	11.6831	13.0552	14.1226	13.3338	15.699	14.6079	21.1703	16.0718	11.8455	12.0664	16.6982	11.2129	12.644	16.6645	18.9657	14.2226	15.2941	18.7068	14.2649	11.3003	15.8506	20.0284	12.8407	9.24971	14.3194	14.29	14.692
ENSG00000006704	GTF2IRD1	protein_coding	7	73868120	74016931	1	GTF2I repeat domain containing 1 [Source:HGNC Symbol;Acc:4661]	1.04334	0.561087	0.857742	0.0698586	0.251209	1.03381	0.852363	0.395773	3.56415	5.36074	9.27129	0.281796	1.5835	0.667264	7.88247	1.3248	17.8124	2.26622	4.38116	0.253227	0.871344	0.0386242	5.23385	4.09715	0.273124	0.490154	0.428922	0.525362	0.148568	3.8006	1.84242	4.35378	1.87472
ENSG00000006712	PAF1	protein_coding	19	39876492	39881835	-1	Paf1, RNA polymerase II associated factor, homolog (S. cerevisiae) [Source:HGNC Symbol;Acc:25459]	44.342	39.5379	45.0621	39.7844	58.3643	52.8534	32.011	40.171	41.7468	50.0069	36.5077	47.0951	34.2252	49.0806	48.1674	33.1473	46.2575	46.7404	41.9857	28.8679	37.6545	47.8168	32.5703	44.6656	37.5697	40.6828	38.8369	52.0108	42.9362	33.3571	43.6277	41.3297	40.3287
ENSG00000006715	VPS41	protein_coding	7	38762563	38971994	-1	vacuolar protein sorting 41 homolog (S. cerevisiae) [Source:HGNC Symbol;Acc:12713]	60.5688	42.3433	55.018	69.7188	62.258	66.4221	39.0193	67.1825	64.5838	40.6989	58.9321	50.1597	47.7929	49.7482	67.2773	61.1915	46.531	87.7782	64.6884	60.0872	63.3281	65.0045	50.4558	23.5082	57.4167	54.3626	46.9865	46.7572	45.6475	49.4075	55.3176	64.4858	46.8177
ENSG00000006744	ELAC2	protein_coding	17	12895708	12921504	-1	elaC homolog 2 (E. coli) [Source:HGNC Symbol;Acc:14198]	96.5641	81.2827	130.898	78.1717	93.3242	81.9623	42.7602	71.569	65.8048	87.9854	69.1337	91.795	75.864	73.1766	75.8578	72.4703	72.8222	76.3715	79.06	79.9113	80.6616	72.3045	69.0943	96.4508	87.521	69.6019	80.0914	96.3028	64.1443	75.3333	81.4494	76.1824	79.8175
ENSG00000006756	ARSD	protein_coding	X	2822011	2847392	-1	arylsulfatase D [Source:HGNC Symbol;Acc:717]	64.6653	110.962	89.1439	78.4372	202.768	183.113	70.6273	183.804	184.113	109.77	116.581	77.1761	59.5612	96.6965	46.4222	67.349	149.679	27.167	147.731	109.394	80.0096	162.608	58.8435	21.0566	168.315	74.3934	355.888	88.7457	129.85	159.768	116.244	98.795	132.108
ENSG00000006757	PNPLA4	protein_coding	X	7866288	7895780	-1	patatin-like phospholipase domain containing 4 [Source:HGNC Symbol;Acc:24887]	4.47539	7.7804	6.43306	5.83319	9.33661	8.7012	3.97769	7.38777	6.63328	7.81441	14.2759	5.10755	6.29801	4.59671	3.19953	3.22249	5.74373	3.02162	4.51392	11.5037	7.06411	3.93967	6.66468	3.72773	9.31655	4.9461	5.498	7.153	7.83696	7.36366	7.04651	5.2761	6.56334
ENSG00000006831	ADIPOR2	protein_coding	12	1797740	1897844	1	adiponectin receptor 2 [Source:HGNC Symbol;Acc:24041]	68.0644	54.4254	83.8133	94.2043	83.9876	88.0889	80.6904	64.2142	78.0813	52.7539	64.6745	69.674	47.9368	98.8662	131.297	72.5061	72.9248	57.2975	70.3972	59.7616	63.9505	105.946	60.8482	77.5099	56.1117	76.063	91.4384	90.1601	59.2415	66.1033	73.5339	79.2601	72.1845
ENSG00000007038	PRSS21	protein_coding	16	2867164	2876305	1	protease, serine, 21 (testisin) [Source:HGNC Symbol;Acc:9485]	0.0823691	35.3485	0.0919009	26.0572	31.8223	23.4329	0.0473535	0.494717	18.4148	123.697	0	102.926	59.6331	0.148281	0.145433	67.8513	53.6765	0.0377703	63.6595	24.5269	38.1836	0.0386242	0	0.100749	53.8661	41.3958	0	0	0.297136	0	30.1569	31.015	11.9575
ENSG00000007047	MARK4	protein_coding	19	45582546	45808541	1	MAP/microtubule affinity-regulating kinase 4 [Source:HGNC Symbol;Acc:13538]	36.0634	29.0269	20.6777	41.1816	40.4447	41.6107	58.1028	39.6103	69.963	41.7924	52.4518	26.2422	48.2607	55.6424	44.3571	23.0945	29.7101	30.1785	25.7891	37.4404	54.4901	58.2453	59.4927	50.1061	29.9829	27.3595	52.3285	36.7349	42.9358	23.6859	42.9336	37.9131	40.3283
ENSG00000007062	PROM1	protein_coding	4	15964699	16086001	-1	prominin 1 [Source:HGNC Symbol;Acc:9454]	73.8302	0.299246	0.183802	6.77628	15.4494	6.07361	45.7908	102.571	11.8145	0.0533407	189.404	0.0352245	85.2588	6.30194	0.0290866	111.999	105.37	1.3975	0.0331906	13.1678	192.692	3.43755	210.446	0.705246	30.104	33.3305	155.816	0	5.31131	0.746546	38.8459	53.5158	54.5574
ENSG00000007080	CCDC124	protein_coding	19	18043825	18054800	1	coiled-coil domain containing 124 [Source:HGNC Symbol;Acc:25171]	39.5097	29.7002	43.1322	42.1247	69.5431	49.2781	40.6293	32.5853	23.497	53.5007	28.6801	35.6119	34.0452	50.3413	32.8969	21.4833	62.5656	38.9789	32.8919	28.9041	32.9555	52.5675	30.8759	49.5687	34.3832	44.0248	31.7012	45.7873	35.4335	33.6625	40.8699	37.9055	38.1796
ENSG00000007129	CEACAM21	protein_coding	19	42041545	42093197	1	carcinoembryonic antigen-related cell adhesion molecule 21 [Source:HGNC Symbol;Acc:28834]	20.8394	3.51614	2.38942	4.15658	9.79716	5.29826	3.93034	2.67147	30.2623	1.22684	4.4592	2.71228	7.9175	4.11553	25.6544	6.69562	8.03438	8.46055	4.04925	9.44176	8.02882	6.02538	5.72598	15.0127	4.61276	4.85698	6.90175	4.76867	6.05415	10.1802	7.37803	9.54876	7.26414
ENSG00000007168	PAFAH1B1	protein_coding	17	2496504	2588888	1	platelet-activating factor acetylhydrolase 1b, regulatory subunit 1 (45kDa) [Source:HGNC Symbol;Acc:8574]	156.015	87.3178	104.436	159.514	101.364	127.401	91.71	158.975	177.925	95.0965	99.7896	121.311	91.8217	109.255	162.833	131.034	105.649	111.135	156.522	113.196	140.532	133.97	94.7364	100.406	88.6071	84.1956	125.477	130.026	100.481	113.033	120.138	131.859	104.62
ENSG00000007202	KIAA0100	protein_coding	17	26941459	26972472	-1	KIAA0100 [Source:HGNC Symbol;Acc:28960]	317.649	235.968	269.879	378.469	313.232	342.239	337.577	307.714	217.163	240.778	265.846	288.659	279.165	280.004	372.331	267.793	340.478	438.344	253.492	283.813	342.802	356.99	245.86	222.276	383.685	273.132	345.511	397.582	296.957	271.524	291.025	332.005	304.566
ENSG00000007237	GAS7	protein_coding	17	9813926	10101868	-1	growth arrest-specific 7 [Source:HGNC Symbol;Acc:4169]	133.987	78.8514	35.535	683.216	398.878	334.135	439.003	208.869	68.3129	50.5136	194.408	20.3245	190.308	243.7	40.0231	91.4471	394.437	70.5927	77.2345	244.111	164.373	412.236	103.133	282.636	131.19	159.166	626.053	267.452	303.187	54.1246	220.003	186.807	240.868
ENSG00000007255	TRAPPC6A	protein_coding	19	45666186	45681495	-1	trafficking protein particle complex 6A [Source:HGNC Symbol;Acc:23069]	21.6905	17.4311	15.47	14.4957	26.4607	24.0791	22.1141	29.0234	27.9852	42.0324	25.1512	44.4885	27.5673	21.4266	20.1279	21.6981	18.5304	16.1279	20.0471	11.0696	21.2546	25.1057	16.8688	8.29504	21.7285	33.4642	13.9205	12.1237	19.3138	25.0093	25.6726	19.2452	18.8405
ENSG00000007264	MATK	protein_coding	19	3777971	3802127	-1	megakaryocyte-associated tyrosine kinase [Source:HGNC Symbol;Acc:6906]	38.4389	44.2462	110.986	13.0635	13.649	10.0365	11.649	26.6158	25.0487	66.9692	91.9751	120.292	78.0953	10.8616	31.6753	73.9025	94.4296	11.5577	26.0878	5.13689	43.256	3.90105	119.211	71.5321	40.3616	41.4849	6.97973	71.4088	6.23986	37.6327	47.2804	36.2434	49.3564
ENSG00000007312	CD79B	protein_coding	17	62006100	62009714	-1	CD79b molecule, immunoglobulin-associated beta [Source:HGNC Symbol;Acc:1699]	53.4026	18.3288	25.334	55.1533	54.638	47.9858	22.2088	58.1787	31.4173	6.58757	32.2089	17.8236	31.2741	27.7285	19.7498	37.5241	37.1633	1.35973	5.2773	54.5524	35.9118	25.3761	6.02457	6.81738	23.1548	13.1896	20.8222	28.4099	21.8766	19.3423	34.4479	27.1143	17.4547
ENSG00000007314	SCN4A	protein_coding	17	62015914	62050278	-1	sodium channel, voltage-gated, type IV, alpha subunit [Source:HGNC Symbol;Acc:10591]	7.5505	1.42142	18.3496	0.0349293	0.628023	0.258452	0.710303	1.2203	0.891038	1.06681	0.224564	1.12718	1.29559	0.667264	0.203606	0.358055	0.3077	0	1.65953	0.253227	5.50814	0.154497	0.188268	0.0671663	1.97256	0.133678	0.155972	0.929486	0.482846	0.475075	2.53185	1.05559	0.550631
ENSG00000007341	ST7L	protein_coding	1	113066140	113163447	-1	suppression of tumorigenicity 7 like [Source:HGNC Symbol;Acc:18441]	10.901	13.9591	13.3581	12.0157	7.70584	9.77809	8.43082	11.7093	13.6012	18.4047	14.4847	14.4639	12.3149	9.34169	14.4281	12.5004	10.9097	5.81738	12.8139	11.3967	13.883	9.77386	13.8223	10.9495	12.7485	10.1177	9.90498	8.52945	9.32302	15.0351	12.1764	11.4404	11.3038
ENSG00000007376	RPUSD1	protein_coding	16	834974	838397	-1	RNA pseudouridylate synthase domain containing 1 [Source:HGNC Symbol;Acc:14173]	47.569	36.1358	57.6338	35.9887	45.2009	38.349	43.3124	40.8174	26.8064	36.193	36.2581	39.072	50.4107	55.0674	49.978	33.4928	51.511	40.7802	28.5339	30.3598	46.9331	47.4943	42.1404	58.9136	29.8761	34.7889	42.1825	46.2148	41.0649	30.0495	42.0582	41.1354	40.6539
ENSG00000007384	RHBDF1	protein_coding	16	108058	126354	-1	rhomboid 5 homolog 1 (Drosophila) [Source:HGNC Symbol;Acc:20561]	11.3395	5.34903	5.17709	4.15658	4.39616	2.45529	9.14017	14.4787	21.4179	5.33407	3.97799	2.36004	13.2445	2.81734	0.901684	14.5012	6.35912	1.28419	6.27368	0.651156	31.3068	0.811108	24.3619	2.85457	7.25022	7.66423	4.87411	1.81856	1.78282	4.98829	7.54603	7.76112	6.94933
ENSG00000007392	LUC7L	protein_coding	16	238968	279462	-1	LUC7-like (S. cerevisiae) [Source:HGNC Symbol;Acc:6723]	94.0106	113.265	88.7763	73.8754	48.274	83.4799	73.3506	99.438	111.71	246.461	98.7441	109.583	65.8232	77.1802	105.73	86.864	66.258	66.7401	146.387	87.7613	77.6119	61.9146	56.2545	48.3597	74.7752	62.205	99.159	68.4587	118.223	143.439	98.855	87.4084	83.8592
ENSG00000007516	BAIAP3	protein_coding	16	1383602	1399439	1	BAI1-associated protein 3 [Source:HGNC Symbol;Acc:948]	30.5469	52.7294	0.46655	2.00424	1.87695	3.83068	3.05572	8.99362	218.321	8.84468	16.7397	3.93951	53.5028	2.65497	0.179173	1.74122	2.44758	1.38353	8.15592	45.3946	56.3147	2.17145	2.64215	0.930589	0.832724	2.27164	8.12768	0.992125	1.71039	0.412976	29.1076	14.7235	2.24004
ENSG00000007520	TSR3	protein_coding	16	1399241	1401912	-1	TSR3, 20S rRNA accumulation, homolog (S. cerevisiae) [Source:HGNC Symbol;Acc:14175]	43.0911	31.2963	37.4273	37.396	54.7707	49.8411	41.9301	45.5241	44.8981	38.1218	32.2153	58.5487	38.736	45.4992	33.5031	38.719	55.5374	41.4102	37.5475	32.9611	36.5146	55.34	30.7942	48.168	28.3308	39.8816	34.1406	43.1382	39.443	29.4489	42.8068	41.4416	36.6682
ENSG00000007541	PIGQ	protein_coding	16	616995	634136	1	phosphatidylinositol glycan anchor biosynthesis, class Q [Source:HGNC Symbol;Acc:14135]	61.6945	56.4079	58.2039	43.9061	60.2521	52.8534	47.8474	48.0865	47.7002	86.1761	60.9451	76.261	47.325	57.9037	66.2031	82.6748	55.2834	34.7222	63.5931	34.8368	58.1934	54.0059	50.9732	44.6992	44.853	56.145	50.5348	45.9085	51.8874	49.6145	57.5402	56.1891	49.3269
ENSG00000007545	CRAMP1L	protein_coding	16	1662326	1727909	1	Crm, cramped-like (Drosophila) [Source:HGNC Symbol;Acc:14122]	125.474	82.534	46.8879	76.6733	53.2187	59.9043	78.6267	137.603	119.632	131.57	137.352	81.3974	106.523	46.2877	149.835	95.168	58.5159	97.9607	81.2233	101.56	106.874	78.3473	91.0479	70.174	70.9946	84.7749	135.438	55.8148	82.4166	65.727	91.6918	96.1855	82.0485
ENSG00000007923	DNAJC11	protein_coding	1	6694228	6761984	-1	DnaJ (Hsp40) homolog, subfamily C, member 11 [Source:HGNC Symbol;Acc:25570]	66.4952	42.8087	66.9097	44.0074	48.6295	43.8411	34.6774	47.7458	32.476	67.6717	44.9658	59.348	49.4279	51.3552	91.6917	56.2711	56.523	50.6428	48.1263	44.2808	55.3394	45.4105	42.4578	79.1155	50.7713	38.2365	33.5655	69.1457	42.0823	69.5106	50.0257	56.0357	53.1106
ENSG00000007944	MYLIP	protein_coding	6	16129356	16148479	1	myosin regulatory light chain interacting protein [Source:HGNC Symbol;Acc:21155]	58.1251	30.972	11.8552	32.6938	36.9277	24.8975	44.0861	28.1988	50.0301	19.8427	39.2346	27.299	83.1697	62.3892	37.8998	28.3937	31.5905	27.4968	16.9272	48.6196	48.1418	62.6098	33.8129	20.385	25.1274	78.0237	47.2204	31.4005	42.1933	32.5426	39.2658	37.7099	38.8382
ENSG00000007968	E2F2	protein_coding	1	23832922	23857712	-1	E2F transcription factor 2 [Source:HGNC Symbol;Acc:3114]	69.9588	31.0094	22.8527	28.2578	16.6635	17.5316	18.0417	8.17931	8.31635	25.9236	12.8643	10.8139	20.8014	43.1868	35.8347	27.6418	52.5141	48.9125	11.4176	4.81132	41.4511	14.3296	20.4835	49.6692	21.0609	21.4777	7.48664	47.2017	7.31698	14.0147	23.8858	29.6141	23.5889
ENSG00000008018	PSMB1	protein_coding	6	170844205	170862429	-1	proteasome (prosome, macropain) subunit, beta type, 1 [Source:HGNC Symbol;Acc:9537]	74.8186	62.8791	86.9995	70.5222	116.687	88.7781	90.2558	66.358	65.3428	60.9417	74.5553	79.1142	90.1155	99.5706	82.2569	67.3143	125.747	90.3843	75.3758	70.4695	71.6681	92.4664	53.9952	130.37	73.7737	93.1293	63.9094	110.609	77.9239	58.7736	80.4956	84.4602	82.8105
ENSG00000008083	JARID2	protein_coding	6	15246527	15522252	1	jumonji, AT rich interactive domain 2 [Source:HGNC Symbol;Acc:6196]	93.6537	144.648	155.987	111.424	118.571	100.882	151.01	125.229	81.9095	99.507	179.555	131.423	81.6582	138.309	75.8869	115.115	65.4033	120.601	187.527	105.234	87.6324	163.496	115.822	103.873	106.7	186.571	99.237	141.08	102.289	131.29	122.412	115.112	123.358
ENSG00000008128	CDK11A	protein_coding	1	1634169	1655777	-1	cyclin-dependent kinase 11A [Source:HGNC Symbol;Acc:1730]	80.1193	117.79	84.6714	109.911	97.8188	111.064	134.109	66.5222	63.2891	100.456	63.5388	66.1702	86.4422	101.661	69.357	64.2389	108.475	107.625	51.9104	87.7259	64.8741	106.328	19.3182	104.287	17.872	78.2255	80.371	96.2689	124.713	98.9161	91.683	82.5668	77.4965
ENSG00000008130	NADK	protein_coding	1	1682671	1711896	-1	NAD kinase [Source:HGNC Symbol;Acc:29831]	163.201	431.588	96.1284	426.521	319.036	334.738	229.002	252.305	83.8236	93.7995	76.6085	104.617	93.9663	372.111	130.366	108.025	189.748	368.185	86.9261	266.504	131.542	529.268	71.0523	128.187	96.0181	149.274	166.149	172.076	484.471	82.5273	219.817	226.32	168.719
ENSG00000008226	DLEC1	protein_coding	3	38080696	38165516	1	deleted in lung and esophageal cancer 1 [Source:HGNC Symbol;Acc:2899]	4.28265	13.7234	2.17162	4.04586	5.22766	3.55629	4.9456	3.53887	1.03492	3.11856	1.37754	3.37662	4.66485	5.98684	0.0436299	1.67534	1.90911	1.20827	4.47608	5.04573	3.74087	4.9775	2.24001	2.69941	3.46594	2.33269	16.8855	3.44031	18.6999	9.30468	4.36081	2.88457	7.38355
ENSG00000008256	CYTH3	protein_coding	7	6201407	6312275	-1	cytohesin 3 [Source:HGNC Symbol;Acc:9504]	15.6776	10.2118	13.6932	19.3159	14.4027	10.295	21.4985	26.154	68.9069	16.0289	31.054	10.2151	15.3671	5.74588	3.31587	20.9462	22.1544	13.3329	50.0182	17.4365	14.7817	8.26558	20.2576	9.26895	11.8354	15.5513	21.3291	5.37485	7.35412	30.6423	19.8976	18.7814	15.2017
ENSG00000008277	ADAM22	protein_coding	7	87563458	87832204	1	ADAM metallopeptidase domain 22 [Source:HGNC Symbol;Acc:201]	1.67484	4.90016	6.67813	1.25745	1.29791	0.990731	0.994424	4.98015	11.3855	5.22738	11.0357	2.43049	5.18236	0.852615	3.78126	1.25319	0.717966	2.83277	4.74625	2.45992	2.52068	1.00423	17.0571	0.805996	4.15755	1.96062	1.32576	4.00083	0.891408	5.4973	4.20628	2.41453	4.46207
ENSG00000008282	SYPL1	protein_coding	7	105730949	105753022	-1	synaptophysin-like 1 [Source:HGNC Symbol;Acc:11507]	127.48	69.6496	138.25	81.3154	83.1921	86.1936	52.1836	90.6321	58.8415	62.4619	43.4692	100.284	83.8895	90.266	59.0167	97.8563	74.6684	46.533	77.1017	53.1777	95.3811	78.5616	81.7836	24.5493	86.4285	70.3594	95.2597	82.4818	50.5131	63.1171	83.4363	72.7871	69.3116
ENSG00000008283	CYB561	protein_coding	17	61509665	61523739	-1	cytochrome b-561 [Source:HGNC Symbol;Acc:2571]	102.512	46.3723	16.8886	15.9976	47.2014	36.4227	21.49	66.2584	34.6832	26.3135	22.7711	56.5962	36.5983	15.7919	41.1945	30.638	21.527	20.4175	34.1066	21.7048	82.6775	20.2777	36.5432	28.0594	45.3932	18.2694	45.2088	17.6877	33.4267	21.1069	38.9927	34.068	30.7119
ENSG00000008294	SPAG9	protein_coding	17	49039535	49198226	-1	sperm associated antigen 9 [Source:HGNC Symbol;Acc:14524]	71.5513	67.48	66.6282	96.1952	65.7749	62.1145	89.1667	69.4582	51.0202	40.9123	51.8102	49.5256	62.1164	78.6259	103.723	70.501	93.3014	80.073	71.8576	107.658	68.2761	88.1791	66.9104	80.2637	63.7896	73.3004	148.407	103.739	100.803	70.8201	65.8843	85.4461	88.5042
ENSG00000008300	CELSR3	protein_coding	3	48673902	48700348	-1	cadherin, EGF LAG seven-pass G-type receptor 3 (flamingo homolog, Drosophila) [Source:HGNC Symbol;Acc:3230]	24.9304	9.38885	6.49433	14.4957	2.26088	1.42148	3.12533	14.5117	7.32631	4.10723	1.3153	1.5851	30.1945	22.4275	9.3368	2.36316	64.5827	3.73926	2.95396	15.3022	8.30889	20.0077	3.91597	7.35471	3.64165	16.3979	20.6273	6.34475	33.9849	4.78468	10.256	15.8243	12.1315
ENSG00000008311	AASS	protein_coding	7	121715701	121784334	-1	aminoadipate-semialdehyde synthase [Source:HGNC Symbol;Acc:17366]	0	0.299246	0	0.104788	0.0418682	0.129226	0.0473535	0.230868	7.68933	9.60132	1.12282	0.070449	0.107966	0.0741404	0	0.608693	0.102567	0.0377703	0.0995717	1.70024	0.186717	0.115873	14.1577	6.11213	0.394512	0.802071	0.194965	0.323299	0.445704	0	1.39424	0.356429	2.8038
ENSG00000008324	SS18L2	protein_coding	3	42623332	42636606	1	synovial sarcoma translocation gene on chromosome 18-like 2 [Source:HGNC Symbol;Acc:15593]	14.3641	14.1095	18.9138	10.965	19.2765	18.307	14.4651	10.7466	8.51436	11.3994	11.1493	12.7435	14.2965	19.321	13.806	9.96717	22.9096	15.6856	10.6419	9.64289	13.0817	18.163	13.7944	12.5134	17.327	16.2651	12.6723	15.4703	16.2626	11.7031	14.1837	14.2372	14.501
ENSG00000008382	MPND	protein_coding	19	4343524	4360083	1	MPN domain containing [Source:HGNC Symbol;Acc:25934]	18.9103	12.1221	2.70066	14.9176	37.3711	25.5049	20.5244	20.7283	15.176	20.1014	33.087	16.0588	22.0808	28.54	12.3548	11.9619	4.84046	20.2158	17.5771	28.7362	18.8108	32.4532	26.8372	8.54994	9.66706	21.2161	11.2424	17.1765	23.7668	12.9	20.5588	18.3688	16.4195
ENSG00000008394	MGST1	protein_coding	12	16500076	16762193	1	microsomal glutathione S-transferase 1 [Source:HGNC Symbol;Acc:7061]	108.617	100.023	86.3256	87.8122	62.0487	85.0737	70.6041	89.082	22.1109	97.9868	100.893	156.397	138.592	60.721	0.378126	30.9359	0.946689	4.38135	17.6906	27.9635	98.8665	120.623	192.598	5.23897	101.299	60.7346	2.80749	23.6817	65.5556	54.0228	90.4491	37.7233	63.2422
ENSG00000008405	CRY1	protein_coding	12	107385142	107487607	-1	cryptochrome 1 (photolyase-like) [Source:HGNC Symbol;Acc:2384]	0	13.3165	28.6425	15.1593	10.7183	17.8332	10.3231	19.6897	20.6589	23.95	15.4308	14.5477	9.35704	12.6409	16.8993	4.51149	18.0517	10.8023	19.0182	20.5476	5.63262	9.92642	8.24613	15.7505	4.33963	15.9523	21.875	14.993	10.2883	13.6754	15.162	13.1737	13.14
ENSG00000008438	PGLYRP1	protein_coding	19	46522411	46526323	-1	peptidoglycan recognition protein 1 [Source:HGNC Symbol;Acc:8904]	0.0549127	23.6779	0.214435	0.0349293	0.0418682	0.0430753	0.236768	0	0.429018	0.0533407	0.320806	0.246571	0.0359886	0.0741404	0.145433	0.358055	0	0.0377703	0.0331906	0.687331	0.311194	0	4.10424	0.436581	0.333818	0.0445595	0.0779858	12.0025	0.037142	0.0339339	1.81884	0.196622	2.13384
ENSG00000008441	NFIX	protein_coding	19	13106422	13209610	1	nuclear factor I/X (CCAAT-binding transcription factor) [Source:HGNC Symbol;Acc:7788]	63.0398	32.0193	274.652	22.5643	192.636	124.488	33.7157	127.174	174.874	141.326	84.1153	58.367	60.3529	20.7593	61.1691	61.6237	8.64978	142.847	271.134	28.2529	69.303	120.469	77.3781	13.1646	132.981	47.4113	26.0863	10.0223	83.3838	112.116	100.72	95.4311	62.818
ENSG00000008513	ST3GAL1	protein_coding	8	134467091	134584183	-1	ST3 beta-galactoside alpha-2,3-sialyltransferase 1 [Source:HGNC Symbol;Acc:10862]	159.247	56.1461	46.8388	95.4617	97.5948	72.8403	98.4479	88.7522	366.481	54.4875	100.156	66.9617	157.15	98.3843	198.923	74.118	64.4802	160.071	145.441	107.108	135.93	143.45	116.463	126.944	65.4586	68.7553	155.036	78.0364	95.7892	90.1967	111.353	128.69	99.5849
ENSG00000008516	MMP25	protein_coding	16	3096682	3110727	1	matrix metallopeptidase 25 [Source:HGNC Symbol;Acc:14246]	9.24099	418.644	1.04553	20.0113	5.90132	9.19011	11.6958	10.616	3.39056	2.92333	10.1891	3.6098	19.513	15.9591	3.5919	6.88897	5.10781	94.0752	11.1232	19.1859	7.62738	15.4219	8.68743	1.18851	6.66027	9.19574	2.69831	17.2824	12.6981	3.73511	38.7093	20.3778	7.76823
ENSG00000008517	IL32	protein_coding	16	3115298	3131908	1	interleukin 32 [Source:HGNC Symbol;Acc:16830]	3.87135	2.88024	2.72639	1.39717	19.2175	1.80916	0.899717	8.60807	12.7715	2.45367	9.68834	1.62033	4.13869	3.4846	0.465385	8.95137	1.67525	7.21413	1.85867	2.9302	3.54762	4.24866	0.301229	1.41049	1.42631	3.83212	0.311943	0.848661	3.15707	1.86637	5.39763	3.86141	1.64427
ENSG00000008710	PKD1	protein_coding	16	2138711	2185899	-1	polycystic kidney disease 1 (autosomal dominant) [Source:HGNC Symbol;Acc:9008]	243.643	194.915	150.466	196.652	154.037	189.192	208.784	230.839	297.094	269.211	251.388	282.145	191.977	167.105	301.069	216.363	149.508	235.828	148.417	197.647	289.954	218.045	288.399	161.808	191.988	208.759	220.724	136.429	179.148	186.819	216.246	219.604	196.759
ENSG00000008838	MED24	protein_coding	17	38175350	38217468	-1	mediator complex subunit 24 [Source:HGNC Symbol;Acc:22963]	98.8155	82.4423	125.2	69.3346	80.1357	68.1881	59.476	70.2168	73.9892	122.017	92.1996	81.4038	83.8535	82.8148	130.773	78.3423	81.8823	76.7492	91.5064	70.2163	100.765	74.2744	70.6758	120.832	89.2508	75.1273	81.1832	114.431	59.1668	97.1189	85.0062	88.0636	88.4732
ENSG00000008853	RHOBTB2	protein_coding	8	22844930	22877712	1	Rho-related BTB domain containing 2 [Source:HGNC Symbol;Acc:18756]	18.5276	16.9654	9.67778	18.3361	26.2798	29.2145	22.0805	31.4415	25.7183	17.7894	15.8754	18.6232	25.9856	24.1616	41.5295	20.1316	35.7742	25.9263	26.8834	35.1346	26.9625	33.1079	17.864	21.3743	19.4355	25.4791	40.656	28.2277	22.9549	16.3456	21.4769	30.6812	24.0421
ENSG00000008869	HEATR5B	protein_coding	2	37195526	37311485	-1	HEAT repeat containing 5B [Source:HGNC Symbol;Acc:29273]	108.617	75.3352	65.4947	73.7008	61.295	75.7263	84.8101	103.165	259.49	106.521	113.309	85.525	93.4265	61.1288	72.8619	87.2221	72.6855	104.397	122.506	112.071	139.042	51.6019	96.3555	44.2626	119.385	83.6827	122.243	70.7218	91.4436	147.07	97.6818	95.2985	96.8955
ENSG00000008952	SEC62	protein_coding	3	169684423	169716161	1	SEC62 homolog (S. cerevisiae) [Source:HGNC Symbol;Acc:11846]	116.662	125.908	105.688	144.153	106.513	128.623	120.846	82.7496	122.897	90.5724	125.82	125.787	110.125	161.589	128.475	109.565	129.165	105.568	100.169	99.5183	91.6779	176.629	119.249	116.769	90.4646	135.193	51.3537	141.726	95.7521	90.9429	119.138	117.596	105.181
ENSG00000008988	RPS20	protein_coding	8	56979854	56987069	-1	ribosomal protein S20 [Source:HGNC Symbol;Acc:10405]	552.667	987.908	1181.75	605.718	1100.47	934.833	854.637	797.645	480.703	637.24	931.187	1341.78	1730.02	962.72	938.628	873.175	720.614	806.213	352.363	865.064	737.095	729.147	2263.94	679.498	900.827	1015.25	549.95	585.479	746.756	399.535	935.663	752.787	892.654
ENSG00000009307	CSDE1	protein_coding	1	115259534	115301297	-1	cold shock domain containing E1, RNA-binding [Source:HGNC Symbol;Acc:29905]	416.871	300.754	409.139	481.953	597.8	494.044	649.351	429.677	632.352	333.853	655.878	297.461	644.482	473.961	483.655	350.466	464.528	486.19	371.176	510.73	520.162	548.696	423.038	551.105	506.316	508.914	471.816	435.871	326.22	264.176	486.97	466.95	435.932
ENSG00000009335	UBE3C	protein_coding	7	156931607	157062066	1	ubiquitin protein ligase E3C [Source:HGNC Symbol;Acc:16803]	97.1956	53.6399	61.9412	98.5002	87.9232	100.624	94.565	79.0557	67.8509	65.9291	36.8606	68.4412	42.6105	84.0011	92.0591	69.749	80.8566	119.316	95.8544	87.2187	102.881	108.418	55.2002	45.8746	73.0151	75.7957	109.492	90.8067	73.9497	64.1351	74.2241	94.5441	73.5337
ENSG00000009413	REV3L	protein_coding	6	111620234	111804918	-1	REV3-like, polymerase (DNA directed), zeta, catalytic subunit [Source:HGNC Symbol;Acc:9968]	68.3115	40.8845	58.8472	58.5764	34.1644	33.5987	45.3173	51.1867	67.8954	38.1919	47.383	45.7214	57.9777	25.1707	80.948	64.414	39.5907	27.0813	49.1221	59.5446	65.7554	33.2168	51.2465	42.0461	78.2955	36.8953	48.0393	40.5741	32.7964	57.9592	48.0876	52.4591	48.4815
ENSG00000009694	TENM1	protein_coding	X	123509753	124097666	-1	teneurin transmembrane protein 1 [Source:HGNC Symbol;Acc:8117]	0.961248	18.2166	0.551406	0.908161	1.80033	1.29226	0.899717	2.93532	12.2343	0.106681	6.12739	1.4442	10.8596	0.518983	0	1.71866	0.341888	0	0.165953	1.91729	6.25501	0.0772484	7.68924	0.0335832	2.17133	1.11399	0.116979	2.95011	0.817124	5.25976	4.20401	1.30951	2.51901
ENSG00000009724	MASP2	protein_coding	1	11086580	11107290	-1	mannan-binding lectin serine peptidase 2 [Source:HGNC Symbol;Acc:6902]	5.18925	5.91011	2.35879	5.62361	4.4799	5.85824	17.2367	5.44188	10.2964	1.65356	5.96699	4.64963	12.2001	5.85709	6.68992	8.45009	10.496	4.79683	3.98287	7.70534	8.43337	6.33437	5.83631	5.84347	14.2328	9.17925	13.9205	6.14269	8.35695	6.41351	6.62302	7.11109	8.74068
ENSG00000009780	FAM76A	protein_coding	1	28052490	28088475	1	family with sequence similarity 76, member A [Source:HGNC Symbol;Acc:28530]	8.98208	7.38091	6.75748	10.674	10.3728	10.1481	12.9403	10.1582	8.97869	7.45569	8.13692	8.78463	8.08556	8.12913	8.54593	7.575	11.1671	12.8	11.5105	11.5124	10.0192	12.1396	5.68569	8.65102	7.75884	7.14868	16.1863	7.77212	13.4521	8.13023	9.07032	10.6587	9.34813
ENSG00000009790	TRAF3IP3	protein_coding	1	209929377	209955668	1	TRAF3 interacting protein 3 [Source:HGNC Symbol;Acc:30766]	133.52	164.024	24.9664	174.681	125.479	206.804	110.968	186.013	187.25	177.224	57.4564	80.4175	139.132	126.298	170.564	100.828	98.4981	45.6643	90.1788	165.864	153.761	248.199	80.8422	47.6545	99.2653	90.2775	127.663	66.3168	311.139	184.465	135.303	134.195	125.953
ENSG00000009830	POMT2	protein_coding	14	77741299	77787227	-1	protein-O-mannosyltransferase 2 [Source:HGNC Symbol;Acc:19743]	22.2946	22.8175	25.8242	16.7661	12.7279	18.5654	17.284	18.2399	14.1576	32.2178	19.8258	26.982	16.9506	17.9791	17.801	22.0315	23.4535	22.4356	19.8148	17.328	21.2546	12.9391	14.9485	16.8923	22.6086	18.6704	22.07	17.2157	14.374	26.7739	20.188	19.6322	19.1942
ENSG00000009844	VTA1	protein_coding	6	142468367	142542085	1	Vps20-associated 1 homolog (S. cerevisiae) [Source:HGNC Symbol;Acc:20954]	44.2597	31.6079	50.2085	48.6565	36.9277	44.5829	15.8161	32.5524	32.2424	25.2568	39.2025	35.5767	30.9502	41.704	37.7835	34.7671	42.0865	39.13	44.3426	32.2322	37.5612	40.2851	37.7665	45.1693	37.7518	24.5077	21.6411	49.7881	30.5679	25.6541	36.396	38.5235	34.1058
ENSG00000009954	BAZ1B	protein_coding	7	72854728	72936608	-1	bromodomain adjacent to zinc finger domain, 1B [Source:HGNC Symbol;Acc:961]	163.256	106.644	169.343	138.564	91.4401	113.331	77.7071	106.43	104.944	141.753	84.7569	128.464	103.827	105.465	176.148	139.032	154.739	126.379	147.665	88.3759	137.455	114.675	99.0666	63.7072	112.345	90.0102	157.258	137.402	78.3325	120.228	116.852	135.559	107.294
ENSG00000010017	RANBP9	protein_coding	6	13621730	13711796	-1	RAN binding protein 9 [Source:HGNC Symbol;Acc:13727]	63.8556	39.6295	46.7451	52.2874	61.6057	53.4215	60.8152	43.7214	57.1274	40.6312	69.8048	40.1432	84.8619	53.6206	55.0333	51.4524	54.828	41.7585	59.6574	37.8137	79.5043	56.9313	46.9811	94.765	60.906	60.8268	77.8634	56.2945	36.2331	47.4427	54.8765	54.6224	60.1641
ENSG00000010072	SPRTN	protein_coding	1	231472850	231490769	1	SprT-like N-terminal domain [Source:HGNC Symbol;Acc:25356]	10.9452	8.99758	14.3819	11.0045	10.5424	6.91444	14.8657	10.5909	11.4825	8.67639	10.9613	9.58564	11.3591	9.40731	13.4747	11.0578	11.7702	19.009	14.5458	8.81882	9.59599	9.18561	7.21179	18.2575	9.20063	12.1532	9.64997	13.5058	11.683	8.54287	10.6939	12.1822	11.2756
ENSG00000010165	METTL13	protein_coding	1	171750788	171783163	1	methyltransferase like 13 [Source:HGNC Symbol;Acc:24248]	59.141	39.8371	49.504	34.2307	28.0517	40.7061	6.91361	48.2184	37.0606	47.6599	32.658	42.5159	21.0533	35.4762	50.0289	41.1763	27.1801	36.5239	43.4465	27.7465	41.9179	40.5554	53.0916	35.3966	34.4743	28.0279	16.1041	35.1992	26.7794	40.4832	37.359	38.5719	33.6945
ENSG00000010219	DYRK4	protein_coding	12	4671370	4723325	1	dual-specificity tyrosine-(Y)-phosphorylation regulated kinase 4 [Source:HGNC Symbol;Acc:3095]	11.3895	7.11981	11.3256	9.71942	11.9132	11.4679	6.62618	7.55102	8.60776	11.0212	11.2208	7.82829	9.91127	9.02919	13.8708	7.14068	8.81115	7.35652	6.71213	10.2553	10.2386	12.0129	10.5705	13.8158	10.3881	11.0704	13.7189	9.07946	10.2519	10.0444	9.62365	9.54977	11.1174
ENSG00000010244	ZNF207	protein_coding	17	30677136	30708905	1	zinc finger protein 207 [Source:HGNC Symbol;Acc:12998]	297.088	266.585	263.191	288.533	276.414	265.646	421.529	286.728	273.417	223.141	288.194	290.473	416.494	247.096	303.78	360.525	420.94	299.885	249.841	263.103	370.695	272.47	233.039	276.154	416.828	345.247	281.841	304.206	368.058	311.187	293.181	317.655	317.07
ENSG00000010256	UQCRC1	protein_coding	3	48636435	48648409	-1	ubiquinol-cytochrome c reductase core protein I [Source:HGNC Symbol;Acc:12585]	113.321	97.1428	179.85	129.623	209.173	156.794	180.843	100.296	73.5601	100.814	82.7038	95.1413	109.189	227.759	85.1365	86.2554	279.665	150.93	105.148	128.929	107.673	171.298	72.7467	187.092	101.42	113.627	109.141	204.123	131.577	85.785	132.586	139.379	125.689
ENSG00000010270	STARD3NL	protein_coding	7	38217824	38270272	1	STARD3 N-terminal like [Source:HGNC Symbol;Acc:19169]	49.7509	24.5008	34.1871	55.5026	49.9906	50.7857	40.0611	42.8425	54.2543	31.4176	61.4343	37.3732	47.0011	47.6352	41.332	38.4551	48.5482	26.9302	33.8876	27.9635	44.4386	47.6623	30.8383	28.3106	41.2417	36.0041	46.0896	38.3918	36.5849	23.652	44.7669	38.6522	35.1391
ENSG00000010278	CD9	protein_coding	12	6308881	6347425	1	CD9 molecule [Source:HGNC Symbol;Acc:1709]	219.267	15.7478	7.07637	138.53	26.2095	5.16903	1.79943	89.015	105.34	10.2947	27.0439	9.26404	92.1309	88.0417	0.901684	31.6162	106.601	1.32196	206.412	23.3331	117.476	20.2008	83.1768	14.8102	9.43794	15.5958	209.119	91.5342	14.8939	90.6375	59.6378	63.4828	66.1507
ENSG00000010292	NCAPD2	protein_coding	12	6602522	6641121	1	non-SMC condensin I complex, subunit D2 [Source:HGNC Symbol;Acc:24305]	116.917	109.324	202.554	94.4121	136.795	100.861	87.9989	82.8766	77.0385	98.0012	89.9681	81.0582	90.0705	180.211	104.618	113.795	103.814	116.187	95.8059	54.1382	125.568	130.167	131.076	157.895	87.6181	89.9469	68.3226	207.96	69.1109	86.7775	110.578	105.512	112.338
ENSG00000010295	IFFO1	protein_coding	12	6647541	6665239	-1	intermediate filament family orphan 1 [Source:HGNC Symbol;Acc:24970]	95.7382	119.736	56.7641	99.6183	116.435	129.872	178.012	95.0515	71.019	102.787	68.264	64.8483	63.0881	100.24	56.7479	48.0509	44.9583	63.7185	81.3833	124.763	90.9615	191.537	42.5862	66.7297	51.3121	73.434	73.4627	36.5732	237.003	84.6652	97.2481	87.7651	83.2207
ENSG00000010310	GIPR	protein_coding	19	46171502	46186982	1	gastric inhibitory polypeptide receptor [Source:HGNC Symbol;Acc:4271]	2.3887	0.748115	0.704574	0.419151	0.418682	1.76609	1.70473	1.51713	2.47511	3.17377	1.47571	0.880612	0.719772	1.26039	0.116346	6.12273	3.48726	63.9451	13.1103	0.253227	6.44173	0.308994	0.978993	0.671663	0.151735	26.3347	2.65152	41.7056	0.965692	0.475075	1.40375	11.7232	9.24187
ENSG00000010318	PHF7	protein_coding	3	52443510	52457657	1	PHD finger protein 7 [Source:HGNC Symbol;Acc:18458]	12.4652	24.6878	30.2048	12.1907	16.6217	12.1903	13.259	19.9536	22.0779	14.242	26.0815	31.4555	14.3595	16.1626	11.8382	27.6776	18.8722	4.68352	16.7944	16.4598	18.765	19.5052	19.128	15.4147	25.6736	21.745	46.4016	15.1951	20.131	19.6477	18.9966	16.8245	22.9171
ENSG00000010322	NISCH	protein_coding	3	52489134	52527087	1	nischarin [Source:HGNC Symbol;Acc:18006]	88.4919	205.657	105.533	179.957	170.278	230.496	186.81	198.348	178.703	275.432	150.137	151.818	74.6044	193.951	195.957	121.667	199.971	117.352	165.521	163.187	86.3565	253.383	170.684	310.611	145.7	141.877	181.668	128.269	253.611	225.627	170.73	162.924	194.756
ENSG00000010327	STAB1	protein_coding	3	52529354	52558511	1	stabilin 1 [Source:HGNC Symbol;Acc:18628]	224.046	369.641	50.7575	1074.57	1465.89	2992.55	1108.18	577.535	303.451	12.2043	112.933	941.871	282.774	644.596	8.12621	184.061	999.526	1.816	71.843	210.683	366.919	876.371	215.688	2525.46	747.213	323.907	2.49555	196.861	2263.81	327.844	725.785	339.918	825.41
ENSG00000010361	FUZ	protein_coding	19	50310126	50320633	-1	fuzzy homolog (Drosophila) [Source:HGNC Symbol;Acc:26219]	17.2934	26.53	29.4187	14.3032	16.5174	17.2465	9.08098	19.2682	20.4173	26.0188	16.5821	36.5746	14.7168	18.1481	24.2175	15.2524	11.3743	20.544	16.4944	13.5133	19.102	18.1526	32.0903	8.68561	21.0339	17.7498	20.2966	12.3238	17.287	20.0488	20.1512	17.3313	18.6895
ENSG00000010404	IDS	protein_coding	X	148558521	148615470	-1	iduronate 2-sulfatase [Source:HGNC Symbol;Acc:5389]	129.286	118.934	76.3691	192.947	208.422	209.094	322.13	192.889	198.318	136.503	236.76	124.222	201.799	129.603	81.2595	184.38	106.537	164.153	274.69	174.062	251.276	223.37	118.089	100.499	226.022	198.348	439.938	84.6333	191.061	167.308	176.948	182.466	190.737
ENSG00000010438	PRSS3	protein_coding	9	33750515	33799230	1	protease, serine, 3 [Source:HGNC Symbol;Acc:9486]	0.0274564	0.0374058	0.787897	0	0.0418682	0.0430753	0	0	4.95021	0.106681	0.160403	0.211347	0.107966	0	0	0.0358055	0.0683777	0	9.32589	0	0.0379657	0	0.150614	0.644797	0.0910412	0.0445595	0.233957	0	0	0.0339339	0.462451	1.1835	0.149863
ENSG00000010539	ZNF200	protein_coding	16	3272325	3286221	-1	zinc finger protein 200 [Source:HGNC Symbol;Acc:12993]	13.8386	12.9798	13.6626	9.98977	4.6055	5.68594	4.30917	9.10278	8.51436	9.49464	4.90833	5.60069	4.60654	6.5985	17.0447	6.65982	3.62402	15.2214	14.0728	9.11618	7.03299	7.53172	8.69798	15.7505	4.97692	3.20828	4.7314	30.9155	8.43124	9.77806	8.13551	10.038	10.8112
ENSG00000010610	CD4	protein_coding	12	6896024	6929974	1	CD4 molecule [Source:HGNC Symbol;Acc:1678]	80.9963	21.2839	37.8019	496.014	476.168	362.091	460.418	106.628	74.3852	21.3896	26.659	25.7491	38.7597	601.242	36.5328	47.2274	523.43	505.253	124.531	234.959	100.92	492.683	10.8066	237.03	36.0523	130.648	337.359	333.928	338.586	105.127	202.113	258.192	191.192
ENSG00000010626	LRRC23	protein_coding	12	6982733	7023407	1	leucine rich repeat containing 23 [Source:HGNC Symbol;Acc:19138]	7.49394	8.51243	4.43606	5.68055	4.55442	7.25388	4.83053	8.0398	9.31993	14.7015	8.73747	11.0355	7.73396	5.61206	2.74519	9.96036	5.31773	5.59982	4.34266	5.90273	5.23336	6.06632	8.42499	2.20876	7.60255	5.23173	7.87306	2.56053	7.23898	8.52522	7.71014	5.64602	6.20823
ENSG00000010671	BTK	protein_coding	X	100604435	100641183	-1	Bruton agammaglobulinemia tyrosine kinase [Source:HGNC Symbol;Acc:1133]	148.21	85.2852	72.8162	140.625	168.059	164.461	92.8602	132.254	137.88	115.269	136.375	101.587	130.171	115.251	148.313	96.2451	107.968	88.6847	228.65	199.073	159.363	144.532	122.713	102.194	123.027	101.685	131.835	114.61	154.362	93.8273	124.365	146.603	118.032
ENSG00000010704	HFE	protein_coding	6	26087509	26098571	1	hemochromatosis [Source:HGNC Symbol;Acc:4886]	1.20808	1.45883	0.428871	5.86812	4.81484	5.47056	13.9219	1.748	0.528023	0.266703	0.962418	0.140898	0.935704	7.11748	0.814425	1.289	3.00862	6.42095	1.72591	3.83458	2.98965	2.58782	0.414189	22.8701	0.758677	0.579273	3.8603	2.74805	4.79132	0.644745	3.20503	2.83387	4.58333
ENSG00000010803	SCMH1	protein_coding	1	41492872	41707826	-1	sex comb on midleg homolog 1 (Drosophila) [Source:HGNC Symbol;Acc:19003]	86.5974	47.6176	50.7293	23.717	27.211	23.4329	28.933	53.8252	31.8794	72.7295	103.909	46.7429	79.139	30.9166	45.7532	33.5855	30.2571	20.8114	24.0632	25.9739	81.1387	20.664	66.0067	33.4488	57.8112	37.7864	35.5225	34.9568	16.6025	57.1447	50.5271	35.2809	42.41
ENSG00000010810	FYN	protein_coding	6	111981535	112194655	-1	FYN oncogene related to SRC, FGR, YES [Source:HGNC Symbol;Acc:4037]	58.1251	21.7328	44.817	143.035	119.659	107.904	178.949	96.008	127.979	45.2329	28.3913	11.448	34.2972	97.0498	39.264	47.6571	37.5393	100.582	44.2762	138.154	69.9876	143.759	28.9933	63.5729	12.0174	34.088	66.4049	56.052	85.4266	62.0991	79.6163	77.6524	51.0818
ENSG00000010818	HIVEP2	protein_coding	6	143072604	143266338	-1	human immunodeficiency virus type I enhancer binding protein 2 [Source:HGNC Symbol;Acc:4921]	26.4671	19.2266	6.84601	15.5652	16.5798	14.9915	1.99927	27.5066	49.5424	17.309	24.5426	23.6356	20.6935	1.14584	0	17.4731	3.62402	72.8438	17.5246	24.1767	45.061	4.49547	25.8609	25.7596	14.7799	14.0362	3.89539	29.7435	4.31999	26.9435	19.0036	23.1498	18.1674
ENSG00000011007	TCEB3	protein_coding	1	24069645	24088549	1	transcription elongation factor B (SIII), polypeptide 3 (110kDa, elongin A) [Source:HGNC Symbol;Acc:11620]	44.5485	30.0073	43.2829	45.3738	41.089	38.337	39.3943	35.3858	31.2065	39.8767	45.1223	35.4499	42.4403	40.4703	56.8105	31.4017	43.5504	66.7601	37.8356	44.4935	41.9369	40.8729	38.5614	45.5317	38.2476	40.5402	22.3234	31.693	31.3066	35.3133	39.4275	45.4577	35.4397
ENSG00000011009	LYPLA2	protein_coding	1	24117460	24122029	1	lysophospholipase II [Source:HGNC Symbol;Acc:6738]	60.3442	55.4492	46.4366	56.0388	84.5549	75.8956	59.5679	48.8813	43.4827	55.2329	40.8062	39.1555	45.0282	92.9387	29.8661	30.0032	79.8446	55.6923	59.2707	40.6375	47.2057	85.3093	31.8146	65.6114	40.1613	51.8659	36.3363	95.9743	60.8512	42.8901	57.4152	53.4787	53.1882
ENSG00000011021	CLCN6	protein_coding	1	11866207	11903201	1	chloride channel, voltage-sensitive 6 [Source:HGNC Symbol;Acc:2024]	33.0594	32.114	23.4406	48.3058	41.872	35.8864	72.869	33.5767	38.1414	39.7321	41.5864	26.2377	33.9027	37.0105	32.6811	28.6587	33.1235	39.9772	35.5484	67.1204	43.5498	39.6543	36.5507	62.0509	25.7829	31.4759	57.3465	47.6151	70.0246	58.5085	38.4096	40.0392	48.6694
ENSG00000011028	MRC2	protein_coding	17	60704762	60770958	1	mannose receptor, C type 2 [Source:HGNC Symbol;Acc:16875]	6.78172	142.59	176.449	16.7311	20.7248	6.84897	0.994424	32.6513	158.506	29.8974	209.579	159.356	21.8091	77.8104	1.0762	132.086	208.655	40.5275	117.959	0.434104	29.8124	2.78094	78.0935	47.05	35.1419	57.6604	77.4789	270.359	1.78282	60.6739	75.7664	66.6664	78.5301
ENSG00000011052	NME2	protein_coding	17	49230951	49249105	1	NME/NM23 nucleoside diphosphate kinase 2 [Source:HGNC Symbol;Acc:7850]	85.783	79.8426	116.724	48.0243	125.663	82.1488	52.078	66.6301	30.0422	95.5366	66.1316	119.821	105.747	65.8426	37.5179	80.3772	123.528	69.622	29.1875	40.5572	73.3846	52.2195	72.3758	76.9071	76.1001	69.204	71.3079	98.264	61.3928	46.9473	81.4296	63.2992	71.5624
ENSG00000011105	TSPAN9	protein_coding	12	3186521	3395730	1	tetraspanin 9 [Source:HGNC Symbol;Acc:21640]	6.72681	0.187029	0.306336	0	0.251209	0.215376	0.142061	0.0989433	39.8657	0.506736	0.449128	0.211347	16.4468	0.259491	0.232693	0.429666	0.341888	0.453244	1.42719	0.325578	3.92105	0.231745	3.7277	2.68665	0.121388	0.356476	0.116979	0.202062	0.111426	0.0339339	4.6905	0.920382	0.919578
ENSG00000011114	BTBD7	protein_coding	14	93703896	93799438	-1	BTB (POZ) domain containing 7 [Source:HGNC Symbol;Acc:18269]	45.1946	35.8721	42.5195	49.3987	37.964	39.8015	45.5541	42.8896	42.7698	43.0726	38.3042	37.8202	39.2276	35.3279	55.5845	39.0996	40.1627	61.603	72.1583	43.8665	44.6253	42.8601	31.7985	70.1885	40.1807	43.8465	60.5112	36.8909	43.679	59.9616	41.1226	49.995	48.3821
ENSG00000011132	APBA3	protein_coding	19	3750817	3761697	-1	amyloid beta (A4) precursor protein-binding, family A, member 3 [Source:HGNC Symbol;Acc:580]	22.4758	22.3642	23.757	28.5096	20.4317	29.3829	13.8618	26.7625	27.6614	37.5222	21.8135	20.5348	13.0948	26.1015	23.9374	19.4979	17.7105	35.4217	25.9109	22.3806	18.3823	32.6877	21.5947	20.1717	16.4178	15.2839	28.1233	20.6508	32.0112	26.1763	23.8767	24.4911	22.5537
ENSG00000011143	MKS1	protein_coding	17	56282803	56296966	-1	Meckel syndrome, type 1 [Source:HGNC Symbol;Acc:7121]	13.424	15.8458	27.0446	9.53569	9.29097	10.1214	5.3983	16.5526	12.2072	32.3684	15.6839	23.066	9.82417	10.046	23.6142	14.7873	9.49869	12.502	18.1503	14.7859	17.8268	8.83915	18.2232	17.564	13.9575	9.04201	12.0465	10.4648	12.1789	17.9487	15.0292	15.0005	13.9282
ENSG00000011198	ABHD5	protein_coding	3	43731605	43775863	1	abhydrolase domain containing 5 [Source:HGNC Symbol;Acc:21396]	4.091	19.3014	6.9232	12.6444	16.7891	12.1903	26.4706	7.1569	3.96017	6.26753	9.01465	5.52108	6.9458	14.5686	5.32285	10.7416	8.56533	7.2519	9.19379	9.29706	7.87322	13.055	9.11217	9.60478	6.7067	12.6103	5.73196	9.45651	11.9969	4.10601	10.8461	8.91259	8.66567
ENSG00000011201	KAL1	protein_coding	X	8496915	8700227	-1	Kallmann syndrome 1 sequence [Source:HGNC Symbol;Acc:6211]	0.466758	0	0	0.174646	0	0	0	0.0659622	0.726031	0.986802	0.0320806	0.810163	0.971693	0	0.727165	0.823526	16.8551	0.42416	0	0.0723506	0.466792	0.811108	0.150614	0	0	0.356476	1.91065	16.5691	0	0.0339339	0.302438	2.52253	2.3776
ENSG00000011243	AKAP8L	protein_coding	19	15490861	15529952	-1	A kinase (PRKA) anchor protein 8-like [Source:HGNC Symbol;Acc:29857]	107.848	137.786	115.147	79.7006	87.9023	103.351	98.0833	104.828	145.858	137.85	108.223	111.188	85.6889	103.519	95.5692	87.8995	67.7934	115.887	126.428	111.629	95.6602	109.46	103.9	92.3816	77.805	79.2415	103.039	108.155	124.088	117.347	109.069	101.291	100.745
ENSG00000011258	MBTD1	protein_coding	17	49254786	49337524	-1	mbt domain containing 1 [Source:HGNC Symbol;Acc:19866]	57.0818	45.2984	42.3051	42.8233	30.1032	38.5093	38.5931	68.8645	69.699	73.2367	94.7019	62.77	74.0631	36.1435	126.207	76.015	31.7741	51.141	40.3266	57.7358	77.0517	35.7274	73.914	29.083	51.6507	45.8517	57.8265	29.8244	44.7933	46.218	55.2995	61.9973	47.3952
ENSG00000011260	UTP18	protein_coding	17	49337889	49375297	1	UTP18 small subunit (SSU) processome component homolog (yeast) [Source:HGNC Symbol;Acc:24274]	39.4823	31.1216	52.1078	36.9901	38.8118	34.4171	30.3545	36.675	22.2429	37.8985	42.3785	50.1244	51.8236	37.6633	40.1977	42.9307	38.5308	36.4483	27.4818	38.2015	38.1213	31.2856	45.7114	50.5427	40.0885	35.0683	21.2901	42.3926	25.8122	23.5841	38.7208	36.6497	35.5612
ENSG00000011275	RNF216	protein_coding	7	5659678	5821370	-1	ring finger protein 216 [Source:HGNC Symbol;Acc:21698]	75.7741	69.2093	101.711	86.5848	73.4519	78.2531	93.9252	74.1791	88.6203	77.6483	72.9792	64.6161	60.3961	104.074	62.6514	68.2703	57.1778	71.645	77.4834	75.5243	81.1937	69.3382	71.6472	53.7633	69.34	72.7451	165.127	70.4926	91.9896	73.8545	80.1016	70.4105	83.62
ENSG00000011295	TTC19	protein_coding	17	15902694	15948336	1	tetratricopeptide repeat domain 19 [Source:HGNC Symbol;Acc:26006]	58.3497	53.6788	83.0463	45.9537	42.7675	48.1276	64.7218	59.6704	50.909	64.8601	65.4191	82.1245	76.2703	48.103	84.2831	78.2124	58.721	48.238	55.8043	64.0545	69.7048	38.428	89.1784	43.0073	69.9327	56.4489	57.7224	39.7739	48.8544	63.9383	60.2858	62.1808	58.607
ENSG00000011304	PTBP1	protein_coding	19	797075	812327	1	polypyrimidine tract binding protein 1 [Source:HGNC Symbol;Acc:9583]	462.833	341.029	519.579	324.912	489.463	311.126	402.776	299.534	320.561	416.706	415.923	342.309	466.902	438.794	339.737	284.813	504.5	379.431	422.847	247.969	466.497	390.717	361.87	525.114	395.507	478.961	233.179	456.692	268.962	304.433	396.603	379.564	378.09
ENSG00000011376	LARS2	protein_coding	3	45429998	45590913	1	leucyl-tRNA synthetase 2, mitochondrial [Source:HGNC Symbol;Acc:17095]	23.9532	16.5708	34.1259	15.788	18.9244	16.6701	9.18658	19.9536	15.6097	23.3099	15.6553	24.2697	17.2745	18.461	32.0825	19.872	21.0603	19.6028	20.4122	12.7699	29.5324	13.5185	20.8601	27.2359	24.1563	17.5564	7.83758	32.0875	8.05982	19.2066	19.268	21.1063	19.625
ENSG00000011405	PIK3C2A	protein_coding	11	17099277	17229530	-1	phosphatidylinositol-4-phosphate 3-kinase, catalytic subunit type 2 alpha [Source:HGNC Symbol;Acc:8971]	30.7511	25.2863	24.7213	46.7004	22.0227	28.0312	47.5903	36.3122	39.5027	29.9508	34.5187	26.2422	35.0169	33.1778	40.9248	38.4887	23.3168	41.5096	43.8779	70.9398	34.7604	28.5819	40.1011	43.3559	36.7807	31.2808	48.3122	47.0805	43.8647	57.3823	32.8446	40.3	43.5198
ENSG00000011422	PLAUR	protein_coding	19	44150247	44174699	-1	plasminogen activator, urokinase receptor [Source:HGNC Symbol;Acc:9053]	25.5619	113.152	15.2862	131.509	273.818	101.485	211.528	51.7144	11.9465	21.0162	28.7121	41.9876	31.8499	382.008	23.5601	59.5803	121.373	119.316	59.0792	49.6687	36.1919	272.532	23.3076	76.1666	23.9135	257.688	90.9315	135.301	114.137	22.3285	102.97	92.6628	92.9717
ENSG00000011426	ANLN	protein_coding	7	36429415	36493400	1	anillin, actin binding protein [Source:HGNC Symbol;Acc:14082]	37.6152	21.2465	47.7272	16.8708	20.3479	8.61505	11.6461	3.23215	0.891038	12.6151	9.84874	13.1387	9.32069	43.0014	23.3274	25.5601	27.2485	16.7689	31.2987	1.26614	22.1259	18.6169	20.2576	27.8404	23.4279	20.8984	6.27786	59.8104	4.64275	20.9712	18.2941	20.7766	23.0158
ENSG00000011451	WIZ	protein_coding	19	15530792	15560762	-1	widely interspaced zinc finger motifs [Source:HGNC Symbol;Acc:30917]	66.8837	67.3304	57.9588	51.8357	54.9311	53.801	62.0804	59.7288	71.6461	74.0102	81.998	43.0091	53.9473	47.8206	74.7235	42.7274	42.588	55.9367	59.3116	50.7901	67.6851	58.5157	111.643	68.3081	49.5264	57.7491	60.0881	57.3452	52.6302	63.6601	60.4987	56.5347	65.1188
ENSG00000011454	RABGAP1	protein_coding	9	125703112	125867145	1	RAB GTPase activating protein 1 [Source:HGNC Symbol;Acc:17155]	36.1326	43.3907	48.6505	43.941	29.6845	39.6292	38.8299	69.2603	56.5644	74.9559	36.0265	54.2809	34.657	34.6606	38.307	44.1589	43.8605	45.1733	36.3769	45.8703	41.7934	30.5518	52.8069	29.3181	55.8262	26.2455	52.2505	22.3481	37.0677	79.0253	45.7617	40.7615	44.361
ENSG00000011478	QPCTL	protein_coding	19	46195741	46207247	1	glutaminyl-peptide cyclotransferase-like [Source:HGNC Symbol;Acc:25952]	11.5042	17.3189	26.6206	9.08161	17.3753	13.6549	11.6963	15.2703	7.92034	22.7231	26.2098	27.6347	14.3235	18.8687	10.762	20.0153	24.1031	9.6692	16.0642	10.4185	13.5681	12.2439	29.3321	15.4483	17.6317	28.6072	11.9708	18.1048	11.4397	20.6318	17.1573	14.6055	19.1458
ENSG00000011485	PPP5C	protein_coding	19	46850251	46896238	1	protein phosphatase 5, catalytic subunit [Source:HGNC Symbol;Acc:9322]	62.628	62.6921	93.5245	42.0898	55.7684	55.2221	47.3535	41.6881	43.2969	61.661	41.6727	55.2672	65.6432	73.0239	74.0835	55.033	86.532	54.3137	46.1681	41.7101	62.1767	42.448	50.3052	67.5693	61.9687	49.1046	31.8174	105.881	49.6065	45.4257	57.2522	57.8081	57.7097
ENSG00000011523	CEP68	protein_coding	2	65283500	65314138	1	centrosomal protein 68kDa [Source:HGNC Symbol;Acc:29076]	55.6115	25.2395	34.3158	19.7158	19.9393	25.6604	21.132	48.9898	58.0142	40.84	66.2792	34.4351	42.7142	18.1748	46.1369	39.3094	18.0548	42.9225	22.3419	37.5659	54.9924	19.326	44.7159	25.7902	38.9229	27.257	39.4347	17.3054	22.5452	28.8662	36.5044	35.0812	30.6047
ENSG00000011566	MAP4K3	protein_coding	2	39476407	39664453	-1	mitogen-activated protein kinase kinase kinase kinase 3 [Source:HGNC Symbol;Acc:6865]	13.6458	7.48115	12.039	11.1774	8.33177	7.6674	24.0556	13.6872	17.0617	20.4028	13.153	13.5966	15.2592	5.67174	21.175	20.0511	11.8977	13.5595	20.5118	20.6923	13.0079	4.59628	13.6306	24.9859	18.0869	14.1254	10.3721	14.0635	9.69406	28.5384	13.0879	15.6865	16.6871
ENSG00000011600	TYROBP	protein_coding	19	36395303	36399211	-1	TYRO protein tyrosine kinase binding protein [Source:HGNC Symbol;Acc:12449]	225.005	193.388	19.3911	379.856	556.721	493.126	656.13	184.002	163.225	49.3134	91.4297	34.1325	216.939	436.131	40.7794	51.9537	385.035	342.425	79.0931	369.929	170.254	735.636	35.545	202.137	93.2566	214.909	320.717	220.046	528.642	54.3961	264.199	271.888	208.706
ENSG00000011638	TMEM159	protein_coding	16	21169698	21191937	1	transmembrane protein 159 [Source:HGNC Symbol;Acc:30136]	13.4262	17.9174	21.1678	15.6483	13.9002	24.6391	8.52363	23.3836	35.4435	22.1897	18.3501	15.1818	10.8686	17.6083	8.05699	11.0281	12.6499	18.9607	16.5953	15.7001	12.6656	19.428	30.4241	6.44797	17.4496	11.0062	20.2373	10.6285	15.1911	12.9628	18.4463	14.3856	15.5434
ENSG00000012048	BRCA1	protein_coding	17	41196312	41322290	-1	breast cancer 1, early onset [Source:HGNC Symbol;Acc:1100]	62.6829	53.6399	92.8812	34.8943	28.596	27.3959	15.0632	16.3586	8.41536	47.6332	18.0614	33.9212	32.8576	33.4373	36.2419	57.1455	78.942	20.1693	31.2323	10.3461	72.3527	23.8698	48.1589	32.9595	83.2724	37.3854	19.2235	55.9712	12.554	38.9222	36.1313	41.2875	41.0559
ENSG00000012061	ERCC1	protein_coding	19	45910591	45982086	-1	excision repair cross-complementing rodent repair deficiency, complementation group 1 (includes overlapping antisense sequence) [Source:HGNC Symbol;Acc:3433]	56.1653	61.2684	74.4094	66.5504	92.3018	100.704	113.416	79.0663	71.0382	85.6195	104.654	93.1149	100.379	88.147	177.879	80.8505	82.2488	138.112	48.0935	70.4308	70.5889	78.4832	154.768	103.214	76.8949	108.649	50.4139	70.807	99.9131	82.2939	84.7739	93.3358	93.3691
ENSG00000012124	CD22	protein_coding	19	35810164	35838258	1	CD22 molecule [Source:HGNC Symbol;Acc:1643]	5.21671	18.8525	0.33697	5.79826	6.61517	16.1963	6.53478	31.5629	3.76216	8.50783	25.6645	8.73567	4.4266	14.791	1.9488	25.4935	23.9664	24.9662	3.5182	88.3763	11.981	13.2867	2.86167	4.36581	4.97692	17.2	10.801	4.76867	11.7369	2.17177	11.2144	24.1921	7.36034
ENSG00000012174	MBTPS2	protein_coding	X	21857754	21903542	1	membrane-bound transcription factor peptidase, site 2 [Source:HGNC Symbol;Acc:15455]	17.7989	8.82776	10.2142	13.2361	12.6471	9.64886	10.5835	12.4151	9.6572	8.02777	16.0194	13.2444	17.8144	10.9728	15.1602	17.9385	12.1435	13.436	14.193	11.274	17.9824	12.3984	13.2495	16.8473	15.958	10.3298	20.9014	15.1377	10.1398	11.7432	12.222	14.3158	14.2883
ENSG00000012211	PRICKLE3	protein_coding	X	49031151	49042845	-1	prickle homolog 3 (Drosophila) [Source:HGNC Symbol;Acc:6645]	13.5758	15.0483	15.1122	15.3462	14.849	17.2852	15.6001	13.8451	17.5802	17.0783	13.2913	8.84134	8.24571	24.6806	6.37694	6.55526	5.70167	28.7141	17.5568	17.9907	10.2579	17.4748	13.2431	8.72356	10.0998	9.89132	13.5395	16.7073	18.6977	13.2916	15.0271	13.8285	13.0242
ENSG00000012223	LTF	protein_coding	3	46477136	46526724	-1	lactotransferrin [Source:HGNC Symbol;Acc:6720]	0.60404	28.2414	0.888376	0.0698586	0	0.0430753	0.899717	0	1.41906	0	4.49128	0	0	0.185351	0.232693	0.0358055	0	0.0755406	0.132762	2.06199	0.684628	0.0386242	63.6346	1.07466	0.485553	0	0	3.75836	0	0.576877	2.63158	0.407756	8.69125
ENSG00000012232	EXTL3	protein_coding	8	28457986	28613116	1	exostoses (multiple)-like 3 [Source:HGNC Symbol;Acc:3518]	33.6052	47.2435	21.9616	74.2855	43.836	64.1391	58.7183	53.6932	65.4111	41.8292	26.9439	22.9653	28.7909	55.0493	65.88	24.9192	41.095	92.1962	58.0503	52.7798	30.4348	88.4881	18.2002	34.8919	17.7655	34.5782	69.0175	40.857	52.5559	22.1589	45.6051	56.7304	36.2531
ENSG00000012660	ELOVL5	protein_coding	6	53132196	53213947	-1	ELOVL fatty acid elongase 5 [Source:HGNC Symbol;Acc:21308]	104.581	66.5823	79.8313	75.1329	88.1744	95.2394	109.718	71.8658	83.0645	62.8886	63.5196	47.8701	67.2627	136.381	20.6806	72.5777	83.8994	286.79	187.968	101.58	125.972	80.377	60.2834	61.6587	64.5482	108.993	68.8225	129.36	52.6302	48.4577	82.2937	119.981	74.3442
ENSG00000012779	ALOX5	protein_coding	10	45869661	45941561	1	arachidonate 5-lipoxygenase [Source:HGNC Symbol;Acc:435]	58.2632	321.129	45.0927	353.17	223.744	215.938	219.626	68.6996	72.5371	13.8419	26.4986	4.61441	33.5065	286.139	2.21058	32.0101	61.5741	80.413	359.421	354.627	152.672	211.043	24.5878	222.421	30.5889	17.3336	66.288	151.425	161.159	185.992	138.771	156.746	107.475
ENSG00000012817	KDM5D	protein_coding	Y	21865751	21906825	-1	lysine (K)-specific demethylase 5D [Source:HGNC Symbol;Acc:11115]	233.709	0	0	161.105	0	0	0.0473535	0	249.359	153.621	0.0641612	173.304	170.982	0.111211	199.185	143.795	0.0341888	156.103	0	0	184.227	113.941	123.428	0.0335832	0	142.412	0	0.121237	0.074284	0.135736	81.593	99.6607	33.2757
ENSG00000012822	CALCOCO1	protein_coding	12	54104903	54121529	-1	calcium binding and coiled-coil domain 1 [Source:HGNC Symbol;Acc:29306]	78.3056	120.783	60.2564	122.091	93.1149	131.035	94.0441	117.743	208.734	119.216	108.785	77.3882	81.4423	89.0797	93.1644	70.6084	38.3599	42.5671	121.179	128.422	97.7151	147.506	57.0452	51.5837	110.797	69.29	128.131	38.8768	146.154	112.796	107.287	92.4402	89.3342
ENSG00000012963	UBR7	protein_coding	14	93673401	93695561	1	ubiquitin protein ligase E3 component n-recognin 7 (putative) [Source:HGNC Symbol;Acc:20344]	55.4893	36.5828	64.073	35.3614	40.0005	41.0938	23.8539	33.7492	36.657	41.08	34.2393	30.3283	32.4686	41.9264	61.6054	40.496	65.3899	44.9089	42.1447	25.1057	57.9768	37.8131	48.1966	53.4862	45.8544	42.3315	24.7102	47.9308	20.391	31.5243	39.0645	46.9301	39.3031
ENSG00000012983	MAP4K5	protein_coding	14	50885219	51027844	-1	mitogen-activated protein kinase kinase kinase kinase 5 [Source:HGNC Symbol;Acc:6867]	71.5261	27.2688	24.6249	43.759	30.1451	28.5089	34.5084	35.5177	46.9917	40.4845	52.8149	33.111	64.9512	26.0804	49.0185	52.9921	33.2975	37.0527	58.6013	44.9174	68.6756	30.8542	37.4898	20.5529	44.7823	43.4375	48.8944	34.7878	34.7649	45.4715	40.0209	46.9262	38.7726
ENSG00000013016	EHD3	protein_coding	2	31456880	31492313	1	EH-domain containing 3 [Source:HGNC Symbol;Acc:3244]	35.3635	3.92761	3.24717	4.57574	10.9276	6.20284	13.3063	24.7688	60.8216	12.6417	14.9496	4.93143	29.2228	1.55695	3.40313	5.83629	2.39322	1.17088	7.26874	19.4261	24.5532	3.86242	6.06223	3.5934	3.18644	5.6145	6.39484	0.363712	3.45421	17.0732	16.1745	8.48926	5.71781
ENSG00000013275	PSMC4	protein_coding	19	40476912	40487348	1	proteasome (prosome, macropain) 26S subunit, ATPase, 4 [Source:HGNC Symbol;Acc:9551]	55.3795	41.4456	60.4402	48.412	73.1019	64.6129	47.1167	41.5892	30.6253	51.127	37.8551	45.4748	40.3432	67.579	54.741	34.8745	96.7886	87.6271	62.9307	41.4207	43.2249	55.812	36.7122	91.682	42.8501	51.288	36.5754	80.1783	43.0476	39.2955	50.3645	59.6774	52.7036
ENSG00000013288	MAN2B2	protein_coding	4	6576902	6625089	1	mannosidase, alpha, class 2B, member 2 [Source:HGNC Symbol;Acc:29623]	89.343	77.3551	70.0478	134.548	161.486	129.743	136.141	91.4566	109.367	77.9307	88.35	59.8101	60.5689	122.628	57.2424	59.5796	82.1558	86.1163	129.078	125.022	93.3272	207.76	88.4483	78.4838	86.125	104.225	190.012	111.055	128.437	98.1709	100.627	105.035	110.62
ENSG00000013306	SLC25A39	protein_coding	17	42396993	42402238	-1	solute carrier family 25, member 39 [Source:HGNC Symbol;Acc:24279]	74.6341	74.9694	90.6112	63.1127	123.888	92.1337	105.759	79.9426	78.2523	93.3635	70.7579	80.3453	76.6461	90.6771	55.5871	84.6516	127.408	138.195	107.772	79.8831	82.2188	115.915	67.0576	106.512	69.3561	104.645	78.6776	117.915	69.5284	72.5759	85.3638	98.9539	85.7835
ENSG00000013364	MVP	protein_coding	16	29831715	29859355	1	major vault protein [Source:HGNC Symbol;Acc:7531]	129.512	175.859	9.5577	397.665	483.157	361.868	300.652	281.639	228.098	65.8773	95.7359	66.5538	98.2421	223.526	92.032	64.3424	321.472	392.282	190.441	308.069	107.458	394.259	43.7535	134.916	92.7734	135.812	253.735	266.776	358.876	78.1247	208.424	233.794	170.596
ENSG00000013374	NUB1	protein_coding	7	151038785	151075535	1	negative regulator of ubiquitin-like proteins 1 [Source:HGNC Symbol;Acc:17623]	77.0893	64.0671	73.0998	79.6223	98.0574	86.0575	53.2651	79.9805	50.7608	64.3694	48.1478	56.6452	44.2163	56.6499	96.4962	57.0932	57.1354	114.742	61.0152	107.725	83.5317	85.8732	73.7724	23.9166	86.1299	59.3523	79.822	51.5513	73.6678	54.1786	66.5735	82.9515	62.7989
ENSG00000013375	PGM3	protein_coding	6	83870869	83903655	-1	phosphoglucomutase 3 [Source:HGNC Symbol;Acc:8907]	17.7747	11.5247	27.8785	12.6018	9.20221	13.8767	12.0193	9.62257	11.1928	16.454	12.9728	9.75965	14.9605	12.7158	19.6637	12.5344	12.1921	26.1469	22.1537	12.7449	17.0062	13.3002	16.3228	22.3654	11.6924	13.8455	10.0465	18.5287	15.242	21.6509	13.754	16.9678	16.2118
ENSG00000013441	CLK1	protein_coding	2	201717732	201729422	-1	CDC-like kinase 1 [Source:HGNC Symbol;Acc:2068]	207.048	135.82	119.104	92.1085	124.516	87.8305	181.743	105.671	189.725	270.57	110.486	150.303	190.344	155.065	260.267	146.373	114.122	181.637	275.349	100.784	133.627	133.254	83.2144	106.962	107.247	191.428	175.273	70.7622	175.533	334.317	151.452	168.177	155.592
ENSG00000013503	POLR3B	protein_coding	12	106751436	106903976	1	polymerase (RNA) III (DNA directed) polypeptide B [Source:HGNC Symbol;Acc:30348]	8.8135	6.28193	19.3758	5.00117	5.7125	5.81516	6.44008	4.60977	4.91721	8.44569	5.224	8.87657	6.33004	9.95409	10.2405	9.26753	5.29927	5.09899	20.2599	4.16016	4.82663	5.04934	4.92057	11.0761	6.91428	7.65398	4.25023	12.5957	5.03126	10.0841	7.55696	8.02529	7.81578
ENSG00000013523	ANGEL1	protein_coding	14	77253588	77292589	-1	angel homolog 1 (Drosophila) [Source:HGNC Symbol;Acc:19961]	34.293	23.3038	43.0709	16.5914	25.6652	29.5066	30.1168	31.365	36.9616	36.9651	36.3794	34.4495	27.2794	16.9782	45.026	29.2531	22.6672	19.3006	34.7837	36.2115	37.6856	23.638	33.9635	40.6356	39.3905	21.7005	18.0537	23.1967	24.2166	39.0919	30.209	31.0707	30.0311
ENSG00000013561	RNF14	protein_coding	5	141337893	141369856	1	ring finger protein 14 [Source:HGNC Symbol;Acc:10058]	28.1862	15.3663	21.5232	32.5509	20.2776	22.8949	13.1951	25.1177	25.7507	18.5644	23.4631	23.4947	16.9175	21.5526	35.0618	18.3911	22.592	38.6409	28.3653	36.6478	21.0903	29.9183	23.692	32.2321	15.5538	11.3997	28.9877	27.0327	24.9345	18.5313	22.0611	28.8384	22.7955
ENSG00000013563	DNASE1L1	protein_coding	X	153629579	153640449	-1	deoxyribonuclease I-like 1 [Source:HGNC Symbol;Acc:2957]	45.1666	42.4275	26.915	93.3209	104.736	102.33	75.5454	50.098	75.3171	18.5545	33.8681	26.2074	29.0522	72.8522	23.1398	19.6482	91.05	76.9392	39.8835	79.0742	40.323	94.6683	25.2136	36.9089	36.4441	36.9349	88.2722	49.329	79.898	30.2032	56.8851	58.0908	47.9005
ENSG00000013573	DDX11	protein_coding	12	31226779	31257725	1	DEAD/H (Asp-Glu-Ala-Asp/His) box helicase 11 [Source:HGNC Symbol;Acc:2736]	119.199	139.825	126.564	50.0292	62.6675	62.9928	54.9769	51.1903	52.8917	145.086	50.6918	94.7634	48.3871	96.2027	56.2584	101.775	88.9012	57.4815	80.7012	33.1485	120.546	73.2396	81.8126	72.5957	106.25	101.205	62.6035	112.539	49.0546	103.44	82.5334	76.5065	86.1874
ENSG00000013583	HEBP1	protein_coding	12	13127798	13153207	-1	heme binding protein 1 [Source:HGNC Symbol;Acc:17176]	17.3651	25.2586	22.8527	33.9862	35.3581	38.337	41.9481	31.9587	23.3647	15.9489	50.6476	37.9903	33.7966	40.4651	12.6044	40.3964	32.358	23.3043	7.31885	31.4606	29.1885	38.0831	68.7159	26.1613	33.9881	35.1971	13.5508	17.0993	34.1413	10.5874	32.0913	26.8393	29.9302
ENSG00000013725	CD6	protein_coding	11	60739115	60787849	1	CD6 molecule [Source:HGNC Symbol;Acc:1691]	13.7831	1.2718	2.66513	0.314363	10.2577	1.29226	0.852363	3.496	2.67311	1.20016	3.43262	1.97257	5.47027	1.22332	3.43222	3.9028	1.16242	23.7197	0.365096	4.01546	4.54344	1.31322	0.451843	1.91424	0.697983	4.76787	0.506908	3.75836	1.29997	33.1874	3.56463	5.3068	5.82307
ENSG00000013810	TACC3	protein_coding	4	1723227	1746898	1	transforming, acidic coiled-coil containing protein 3 [Source:HGNC Symbol;Acc:11524]	174.77	201.6	197.263	136.258	141.833	155.269	92.6774	126.972	111.543	130.936	141.536	158.839	116.473	196.366	111.051	139.953	141.831	68.0587	75.097	93.0465	153.839	196.981	150.219	145.841	168.69	104.308	45.1893	185.401	161.94	101.247	148.738	122.482	132.854
ENSG00000014123	UFL1	protein_coding	6	96969471	97003152	1	UFM1-specific ligase 1 [Source:HGNC Symbol;Acc:23039]	44.0675	28.0917	35.5657	48.6914	34.6669	31.5311	29.5486	31.6289	39.3707	21.523	34.23	34.9779	46.3174	26.4311	60.4129	47.9435	35.3171	59.2994	34.5514	44.8936	45.2166	34.8777	34.6413	62.196	39.6636	35.3802	35.2886	45.666	41.7476	37.5988	34.7601	45.314	41.5228
ENSG00000014138	POLA2	protein_coding	11	65029233	65073060	1	polymerase (DNA directed), alpha 2, accessory subunit [Source:HGNC Symbol;Acc:30073]	38.4938	34.2637	46.5938	25.1142	33.5783	29.1189	19.5096	20.7451	12.0785	35.7382	15.7516	25.5377	18.93	41.8523	25.1308	26.4602	56.8902	50.7633	20.0139	16.7492	42.8515	22.2054	36.411	27.4374	31.9251	30.2113	16.299	61.629	18.7939	26.3327	28.379	32.6331	31.1299
ENSG00000014164	ZC3H3	protein_coding	8	144519825	144623623	-1	zinc finger CCCH-type containing 3 [Source:HGNC Symbol;Acc:28972]	30.3942	104.212	36.791	77.4707	53.047	49.8381	36.0834	49.4717	43.5619	49.4468	68.9733	33.9212	47.9728	74.5111	61.1991	36.8796	37.2317	45.9287	37.5385	47.6791	47.3949	42.0618	86.9798	54.8077	26.2196	30.6124	63.5195	32.7765	91.815	20.1907	53.9783	44.4892	50.8651
ENSG00000014216	CAPN1	protein_coding	11	64948037	64979477	1	calpain 1, (mu/I) large subunit [Source:HGNC Symbol;Acc:1476]	284.959	183.858	152.106	310.579	370.282	299.546	248.281	279.794	465.907	222.41	190.946	154.749	241.623	321.313	138.5	147.966	269.488	193.443	318.981	246.599	269.599	373.622	227.088	238.239	201.39	192.508	337.451	283.27	262.126	193.058	266.168	244.775	241.891
ENSG00000014257	ACPP	protein_coding	3	132036211	132087142	1	acid phosphatase, prostate [Source:HGNC Symbol;Acc:125]	3.04766	9.76291	2.11372	36.8504	31.5686	24.596	47.4956	10.1912	0.495021	0.853451	4.04216	5.0371	5.3623	29.6562	4.53751	9.70328	36.3769	29.4986	1.22805	23.1884	14.1282	35.6501	8.62267	42.3819	10.6822	17.3336	17.6248	45.5448	17.9396	6.82072	15.0766	19.2889	20.8688
ENSG00000014641	MDH1	protein_coding	2	63815743	63834331	1	malate dehydrogenase 1, NAD (soluble) [Source:HGNC Symbol;Acc:6970]	66.4906	51.7322	79.8705	55.0835	80.0939	74.2187	53.9688	61.4111	42.0438	46.2383	66.4389	81.1572	77.5022	85.8917	97.1012	65.7173	135.591	69.9506	62.0209	44.2786	60.3095	72.15	59.888	103.615	66.7029	59.9232	37.5365	116.388	46.3555	49.6647	65.8672	75.8898	67.5092
ENSG00000014824	SLC30A9	protein_coding	4	41992489	42089551	1	solute carrier family 30 (zinc transporter), member 9 [Source:HGNC Symbol;Acc:1329]	30.7237	30.0368	54.7423	43.9061	49.1533	42.946	39.7296	39.4124	43.9579	33.4979	50.7836	43.15	49.0165	39.2944	56.5152	52.1686	50.0867	45.1355	38.2687	40.4017	50.4757	51.4088	43.6028	55.4458	55.3531	45.9854	51.2757	41.4227	31.8678	34.7483	42.1679	48.0576	44.9627
ENSG00000014914	MTMR11	protein_coding	1	149900543	149908791	-1	myotubularin related protein 11 [Source:HGNC Symbol;Acc:24307]	12.8496	1.98251	0.245069	6.88107	11.1788	6.03054	65.1111	7.18988	0.660028	0.266703	2.3098	0.528367	18.0303	59.2011	2.50145	2.54219	43.1805	1.35973	0.298715	19.4623	24.0242	21.2047	2.89933	6.61588	0.303471	3.5202	68.5495	16.9732	14.374	0.712613	13.7475	14.3217	14.2435
ENSG00000014919	COX15	protein_coding	10	101471601	101491866	-1	cytochrome c oxidase assembly homolog 15 (yeast) [Source:HGNC Symbol;Acc:2263]	39.1253	36.8447	49.5346	36.047	37.5139	38.6471	26.2338	37.3676	44.7499	29.0973	32.0485	47.4121	33.6854	44.1135	50.5525	38.3835	47.0438	42.6427	43.3469	48.0408	38.3703	42.3708	42.9251	32.6764	43.5481	30.746	30.2585	51.3642	33.7992	35.97	38.0301	43.8439	37.6609
ENSG00000015133	CCDC88C	protein_coding	14	91737667	91884188	-1	coiled-coil domain containing 88C [Source:HGNC Symbol;Acc:19967]	161.513	111.282	64.7669	193.383	225.124	155.157	195.728	157.387	218.232	131.351	116.143	86.0002	137.489	126.152	180.228	87.0771	113.387	98.0517	103.754	129.001	156.512	283.27	105.168	65.6668	90.9256	182.987	257.517	104.245	260.982	80.2554	148.551	143.91	143.468
ENSG00000015153	YAF2	protein_coding	12	42550906	42632151	-1	YY1 associated factor 2 [Source:HGNC Symbol;Acc:17363]	21.114	18.9647	19.5749	19.3857	17.794	21.7099	33.2895	17.381	27.8532	22.2892	26.0815	24.3401	30.1225	19.6843	14.776	28.2147	21.915	19.7161	20.545	26.1186	21.7214	18.6169	19.0151	18.3364	22.6996	24.1958	20.4713	18.4685	20.3167	23.9913	22.8275	21.453	20.9368
ENSG00000015171	ZMYND11	protein_coding	10	180405	300577	1	zinc finger, MYND-type containing 11 [Source:HGNC Symbol;Acc:16966]	79.9736	34.8248	44.2304	31.6955	26.8275	39.5595	40.9385	45.5627	91.7584	48.46	53.8389	45.6368	74.4245	40.7402	89.7202	59.0432	33.8811	44.1716	54.4332	34.215	91.4227	33.4741	45.1817	69.3166	56.2868	43.0913	85.3442	37.4219	30.2577	56.5723	49.8908	55.0451	52.9341
ENSG00000015285	WAS	protein_coding	X	48534985	48549818	1	Wiskott-Aldrich syndrome [Source:HGNC Symbol;Acc:12731]	100.765	166.718	38.9354	205.105	235.341	198.232	181.032	122.752	135.009	90.0924	87.0667	66.3981	71.7973	217.67	95.4031	44.3272	147.593	119.467	69.8662	172.122	103.441	241.246	97.0333	248.514	102.117	121.959	120.839	173.818	211.672	77.2336	136.922	124.183	144.148
ENSG00000015475	BID	protein_coding	22	18216906	18257536	-1	BH3 interacting domain death agonist [Source:HGNC Symbol;Acc:1050]	50.2177	70.1358	67.6697	101.959	109.276	112.943	91.2502	83.6401	38.3476	60.7017	34.3583	42.3046	34.5851	87.3374	39.0633	38.9205	72.4462	133.442	43.7784	58.3508	45.4344	153.106	34.3777	79.6928	57.0829	93.3967	60.9463	86.7655	100.395	49.3399	70.3376	73.0678	70.2496
ENSG00000015479	MATR3	protein_coding	5	138609441	138667360	1	matrin 3 [Source:HGNC Symbol;Acc:6912]	354.539	215.275	458.614	252.81	318.805	250.875	326.945	318.396	317.705	306.942	413.477	357.503	501.936	250.159	338.198	371.838	419.112	237.626	282.863	221.925	421.699	264.482	313.984	293.174	433.833	359.633	212.772	279.465	162.659	248.286	331.713	319.718	287.976
ENSG00000015532	XYLT2	protein_coding	17	48423453	48440499	1	xylosyltransferase II [Source:HGNC Symbol;Acc:15517]	33.4144	34.1515	36.1477	26.2319	23.6137	32.2629	23.8662	28.2648	24.322	48.5933	31.0861	47.7292	25.3364	41.5186	27.545	30.3988	23.351	15.3347	21.7398	23.6948	34.2003	32.6761	30.1605	26.3628	26.402	27.716	18.3657	28.8852	24.7737	41.5012	32.6099	26.1176	28.0209
ENSG00000015568	RGPD5	protein_coding	2	110550335	110615272	1	RANBP2-like and GRIP domain containing 5 [Source:HGNC Symbol;Acc:32418]	4.53195	11.2782	25.992	10.0967	13.3811	11.3706	8.70168	9.05133	25.8229	14.7919	13.2573	38.7138	46.123	13.5462	2.02501	25.143	5.38098	7.07551	11.6277	11.5663	5.78977	3.29774	12.6403	22.2801	10.0743	9.64	13.2677	22.8201	17.8913	29.7176	17.6185	8.98824	17.2914
ENSG00000015676	NUDCD3	protein_coding	7	44421969	44530479	-1	NudC domain containing 3 [Source:HGNC Symbol;Acc:22208]	62.326	52.3681	58.1114	51.5905	62.2161	56.9451	37.0778	68.4028	65.1778	84.785	66.3427	82.7423	48.8006	55.7536	50.1162	50.987	56.5142	34.5976	64.4561	55.6376	64.9774	49.5162	59.2291	23.3739	56.9918	60.6455	63.6754	57.709	47.2446	66.9516	60.9028	53.3503	54.4776
ENSG00000016391	CHDH	protein_coding	3	53850387	53880417	-1	choline dehydrogenase [Source:HGNC Symbol;Acc:24288]	0.576584	0.224435	5.17709	0.0349293	0.0837364	0.0430753	0.0473535	0.197887	0.0990042	0.373385	0.0641612	0.070449	0.107966	0.222421	0.0290866	0.179027	0.786343	0	72.3223	0.0361753	0.124478	0.154497	0.112961	0	0.5159	0.980309	0.0389929	0.16165	0.037142	5.02222	0.523034	9.20398	0.858647
ENSG00000016864	GLT8D1	protein_coding	3	52728505	52740048	-1	glycosyltransferase 8 domain containing 1 [Source:HGNC Symbol;Acc:24870]	36.2141	34.5188	39.6292	43.1027	38.8047	38.032	19.96	33.1668	45.5053	39.071	28.8713	34.9145	31.1388	32.8394	34.9414	34.3851	65.2392	33.5276	45.1707	25.8899	36.3873	51.3698	30.9889	28.5158	39.4721	31.7919	41.3415	23.9492	34.4867	44.09	35.412	40.8639	34.3295
ENSG00000017260	ATP2C1	protein_coding	3	130569439	130735556	1	ATPase, Ca++ transporting, type 2C, member 1 [Source:HGNC Symbol;Acc:13211]	138.142	91.7994	117.184	91.9716	69.134	77.6027	61.9142	128.385	121.162	98.7362	145.318	144.902	102.518	55.4522	71.727	120.906	44.5022	56.4791	104.214	77.1363	113.008	75.2326	101.316	68.735	125.394	72.0527	76.6831	65.5086	53.5034	120.423	103.159	82.9006	85.452
ENSG00000017483	SLC38A5	protein_coding	X	48316920	48328644	-1	solute carrier family 38, member 5 [Source:HGNC Symbol;Acc:18070]	28.3624	31.9819	48.6462	7.82416	15.3656	11.8888	5.54036	13.3903	9.4714	23.7899	24.0604	42.5512	29.9425	12.9746	20.7969	36.987	17.1286	25.986	9.35974	3.76223	25.7669	6.64336	43.0757	17.2617	29.1939	28.6518	0.974823	23.4796	2.59994	19.4781	21.8421	18.3038	20.5894
ENSG00000017621	MAGIX	protein_coding	X	49019061	49024822	1	MAGI family member, X-linked [Source:HGNC Symbol;Acc:30006]	2.91038	3.74058	2.48132	3.28335	2.17715	3.18757	3.45681	3.16619	3.69616	3.12043	2.9835	3.06453	3.31095	3.55874	2.44327	3.2941	2.56416	3.1727	3.58458	1.70024	4.20113	3.55343	1.24257	3.66056	2.39742	2.85181	5.03009	3.96042	4.27133	5.46336	3.15269	3.0642	3.60969
ENSG00000017797	RALBP1	protein_coding	18	9475007	9538114	1	ralA binding protein 1 [Source:HGNC Symbol;Acc:9841]	154.921	134.686	164.899	127.07	140.545	143.523	84.9522	136.231	139.47	129.815	125.494	157.334	124.689	140.038	107.753	128.778	108.23	77.6066	115.421	92.374	139.41	155.182	104.973	100.603	148.208	91.0707	106.322	110.407	95.0724	100.779	135.976	115.594	107.179
ENSG00000018189	RUFY3	protein_coding	4	71569921	71673032	1	RUN and FYVE domain containing 3 [Source:HGNC Symbol;Acc:30285]	36.6809	20.5732	1.89929	46.9446	33.4916	33.2541	90.0649	58.682	33.4954	50.5128	28.8722	31.9486	34.5851	19.5356	27.593	48.265	13.1613	172.912	41.1228	91.4121	49.7264	14.7931	15.209	23.8773	38.9341	33.8652	32.0518	24.4487	32.2764	42.5182	37.1815	57.3732	30.3976
ENSG00000018236	CNTN1	protein_coding	12	41086244	41465772	1	contactin 1 [Source:HGNC Symbol;Acc:2171]	0	0.0374058	0	0.0698586	0.879232	0.258452	0	0.329811	0.132006	10.0014	0.288725	0.105673	0.0359886	0	0	0.39386	0	0	23.167	0	0	0.0386242	1.6191	0	0.667636	1.06943	0	0	0	11.3679	0.867038	2.94994	1.8405
ENSG00000018280	SLC11A1	protein_coding	2	219246752	219261617	1	solute carrier family 11 (proton-coupled divalent metal ion transporters), member 1 [Source:HGNC Symbol;Acc:10907]	32.5177	571.707	2.05245	801.786	429.688	311.994	705.615	134.068	29.1402	10.4814	18.5413	5.70637	52.6873	313.058	0.727165	33.5497	90.0876	0.339933	7.33512	794.735	124.447	214.094	11.7856	470.332	19.149	43.2227	49.638	77.7939	439.316	2.44324	244.217	158.164	139.21
ENSG00000018510	AGPS	protein_coding	2	178257372	178408564	1	alkylglycerone phosphate synthase [Source:HGNC Symbol;Acc:327]	81.1336	39.5379	74.6236	78.3813	55.5591	55.2225	59.5707	55.3423	910.905	35.3382	99.4819	51.005	101.704	59.4606	58.784	65.882	73.5402	62.1699	80.7527	55.2759	82.84	58.9792	64.35	87.2826	74.1986	51.288	40.0457	75.2884	39.7419	37.0219	125.519	67.278	58.6521
ENSG00000018610	CXorf56	protein_coding	X	118672112	118699397	-1	chromosome X open reading frame 56 [Source:HGNC Symbol;Acc:26239]	18.6099	14.0593	21.4999	16.9023	23.7702	22.0511	20.3303	19.3592	14.5272	17.0194	19.4919	24.276	23.8792	22.1083	22.5476	18.9314	25.3664	21.3565	14.0004	25.4016	18.0116	22.604	16.2972	24.5144	15.5905	19.9867	19.2878	20.0704	17.5147	13.2658	19.8489	21.0275	18.3159
ENSG00000018699	TTC27	protein_coding	2	32853099	33046118	1	tetratricopeptide repeat domain 27 [Source:HGNC Symbol;Acc:25986]	18.8076	23.6404	58.6279	9.04668	19.5524	14.1718	9.23393	36.0483	16.1707	280.999	20.5957	33.2167	21.8091	16.6075	16.812	25.7083	16.9577	17.3366	36.5428	17.2194	20.2899	14.2523	19.0527	14.0713	24.9149	19.7399	12.9846	18.7514	10.0655	17.7814	41.3234	20.6399	17.1702
ENSG00000018869	ZNF582	protein_coding	19	56887413	56904914	-1	zinc finger protein 582 [Source:HGNC Symbol;Acc:26421]	1.92195	2.6184	3.43097	3.91208	1.38165	2.71374	0.94707	3.29811	5.70924	2.72037	3.68927	3.06453	2.15932	0.815545	4.79929	3.61635	2.29065	2.64392	2.22377	3.83458	2.2406	2.51057	7.34245	0.839579	2.03325	1.51502	6.08289	1.17196	2.33995	4.30961	2.74159	3.01997	3.20434
ENSG00000019144	PHLDB1	protein_coding	11	118477155	118528741	1	pleckstrin homology-like domain, family B, member 1 [Source:HGNC Symbol;Acc:23697]	7.02883	1.84822	18.9487	0.628727	3.26572	1.59378	1.51531	2.11079	9.60341	9.54798	0.641612	1.47943	3.4909	3.55874	3.31587	3.68796	6.39229	3.62595	48.5246	0.832032	2.58291	2.47195	1.43084	51.7516	3.45957	2.0943	14.2332	12.3258	6.12843	23.2108	4.66159	8.9292	14.3293
ENSG00000019169	MARCO	protein_coding	2	119699742	119752236	1	macrophage receptor with collagenous structure [Source:HGNC Symbol;Acc:6895]	4.091	1.60845	0	34.8245	54.3868	15.5071	10.986	6.49728	0.594025	0.080011	1.86067	0.387469	6.26202	4.44842	0.0290866	1.93349	14.0174	0	0	7.23506	9.33583	17.265	1.65676	3.49265	0.576594	2.27253	1.44274	1.21237	7.35412	0.0339339	10.1096	6.22699	2.25521
ENSG00000019485	PRDM11	protein_coding	11	45115564	45247734	1	PR domain containing 11 [Source:HGNC Symbol;Acc:13996]	6.01212	6.22507	6.78566	5.60545	3.80331	3.80398	2.74319	10.0296	11.5673	11.923	10.1118	6.65567	4.40465	4.68901	12.219	5.12018	3.68077	2.5291	7.46323	5.61369	8.34188	2.6585	14.526	3.34891	6.77468	4.36683	7.73385	4.5957	3.67632	9.73734	6.73998	5.95329	6.84495
ENSG00000019582	CD74	protein_coding	5	149781200	149792492	-1	CD74 molecule, major histocompatibility complex, class II invariant chain [Source:HGNC Symbol;Acc:1697]	2540.71	628.977	605.654	2131.83	6626.9	4785.32	5890.69	1650.01	1350.19	102.467	1945.3	220.576	3157.82	3022.38	1955.66	919.697	1354.22	21762.3	142.155	6240.62	2852.69	3728.9	3159.63	2734	1616.02	5211.9	4825.81	2424.5	2984.77	210.967	2475.63	4869.53	2895.95
ENSG00000019991	HGF	protein_coding	7	81328322	81399754	-1	hepatocyte growth factor (hepapoietin A; scatter factor) [Source:HGNC Symbol;Acc:4893]	181.871	2.581	1.96055	18.792	16.9566	8.61505	28.8383	26.6487	2.21109	29.204	179.491	9.86285	130.171	0.0370702	0	12.5319	8.51302	0.302162	4.9454	31.581	76.585	21.3206	72.7091	10.0749	2.5795	14.7938	1036.82	3.51588	16.9739	9.26396	45.5171	19.4724	145.842
ENSG00000019995	ZRANB1	protein_coding	10	126630692	126676758	1	zinc finger, RAN-binding domain containing 1 [Source:HGNC Symbol;Acc:18224]	42.2592	32.7764	33.3389	52.1819	33.33	47.2867	42.6006	44.8527	67.0727	33.7033	46.4091	42.0933	43.4322	37.1988	47.647	42.7066	35.2538	32.3495	36.889	37.309	48.95	42.7068	29.3141	30.6104	45.2836	42.0882	64.0556	30.0802	41.1322	29.928	42.7526	40.4765	39.0615
ENSG00000020129	NCDN	protein_coding	1	36023074	36032875	1	neurochondrin [Source:HGNC Symbol;Acc:17597]	24.6498	22.4809	27.2639	34.7546	35.588	38.5321	25.5235	32.9811	21.1796	34.0313	41.7048	30.323	18.3182	33.1037	42.9318	23.1908	29.2656	22.5111	21.9058	22.8925	27.6851	46.658	35.2061	27.1916	25.4612	26.2455	23.6749	33.1628	26.6962	22.9733	30.031	29.6301	27.5765
ENSG00000020181	GPR124	protein_coding	8	37641709	37702414	1	G protein-coupled receptor 124 [Source:HGNC Symbol;Acc:17849]	35.7463	14.6376	6.53232	70.0818	264.779	144.625	171.203	82.4138	5.50331	3.32259	6.33431	11.8953	19.5245	49.8969	33.4784	25.3596	37.2987	33.9857	1.65986	56.9635	21.9056	434.423	106.867	1.30974	41.0201	123.296	260.063	11.7135	230.345	5.03308	63.3211	80.6342	97.4559
ENSG00000020256	ZFP64	protein_coding	20	50668202	50820847	-1	zinc finger protein 64 homolog (mouse) [Source:HGNC Symbol;Acc:15940]	13.1516	12.2691	17.7062	16.1723	9.88089	10.7688	4.73535	13.951	18.0188	14.9087	14.8854	12.6104	9.24908	12.4927	13.6125	10.5626	8.64978	19.7916	18.1884	13.8551	12.5411	15.1407	15.2497	16.6908	14.2631	9.09014	23.6297	7.07218	13.9283	15.1006	12.9143	14.0427	14.3781
ENSG00000020426	MNAT1	protein_coding	14	61201460	61436671	1	menage a trois homolog 1, cyclin H assembly factor (Xenopus laevis) [Source:HGNC Symbol;Acc:7181]	8.01726	5.94752	10.8137	2.47998	4.68924	4.3506	3.50416	5.17803	6.71975	6.77426	8.85425	10.0038	11.8403	5.78295	11.6346	9.73909	10.4618	13.2574	5.77516	5.13689	8.9624	5.40739	5.98692	11.5862	7.10122	9.93677	3.58735	8.36537	1.81996	4.64895	6.78255	8.79684	6.62909
ENSG00000020577	SAMD4A	protein_coding	14	55033815	55260033	1	sterile alpha motif domain containing 4A [Source:HGNC Symbol;Acc:23023]	5.02452	1.9451	0.0612673	19.3159	12.7279	14.5164	8.7604	10.1252	0.69303	0.213363	1.21906	0.880612	4.13869	23.5025	0.145433	1.64705	1.43593	0.578263	0.896146	47.9323	3.42314	9.30843	0.790725	8.68796	1.5477	1.73782	5.69297	0.484949	34.6906	0.237538	7.366	8.17084	6.73379
ENSG00000020633	RUNX3	protein_coding	1	25226002	25291612	-1	runt-related transcription factor 3 [Source:HGNC Symbol;Acc:10473]	10.5982	51.5452	72.6324	84.9131	108.606	41.223	375.845	82.3868	311.412	17.8158	204.225	47.1304	32.2458	92.0083	55.0618	70.1429	155.149	308.458	109.861	71.3377	9.58479	36.8475	97.824	151.897	50.6796	51.6444	373.435	171.47	51.4045	92.1306	109.47	102.055	130.061
ENSG00000020922	MRE11A	protein_coding	11	94152895	94227074	-1	MRE11 meiotic recombination 11 homolog A (S. cerevisiae) [Source:HGNC Symbol;Acc:7230]	35.4596	27.2684	42.9723	28.9546	23.4864	16.3587	30.4474	29.0768	22.0423	22.8434	31.429	28.7513	34.3299	20.4702	36.7355	34.38	36.0679	46.1194	25.6152	29.9278	36.9873	28.2575	54.4245	29.2157	49.3941	35.0933	28.2036	30.673	36.7297	24.7884	28.135	34.2613	36.0653
ENSG00000021355	SERPINB1	protein_coding	6	2832566	2842240	-1	serpin peptidase inhibitor, clade B (ovalbumin), member 1 [Source:HGNC Symbol;Acc:3311]	661.561	507.11	480.182	401.582	423.455	380.656	309.408	475.555	612.044	216.403	973.678	235.722	686.303	519.836	103.461	302.27	385.308	141.148	236.881	290.596	542.785	548.155	695.16	182.894	597.534	311.471	215.514	190.343	299.55	137.534	491.678	318.826	328.75
ENSG00000021574	SPAST	protein_coding	2	32288680	32382706	1	spastin [Source:HGNC Symbol;Acc:11233]	28.9116	29.7376	31.6752	50.7173	37.3046	45.1429	28.7909	44.6234	33.1334	25.6035	32.658	38.1833	30.8782	34.5865	35.8056	41.6418	31.3854	25.2683	37.7045	37.0073	35.6629	46.1946	26.6964	25.1874	40.7865	24.686	39.8118	30.1477	35.9163	23.652	35.139	36.3338	30.8605
ENSG00000021762	OSBPL5	protein_coding	11	3108346	3187969	-1	oxysterol binding protein-like 5 [Source:HGNC Symbol;Acc:16392]	82.5339	140.047	87.0354	112.721	110.49	75.9848	58.4816	93.3365	128.936	239.606	74.1062	144.174	102.352	138.494	20.1273	73.7234	52.4799	49.3677	81.38	44.1701	96.408	188.872	49.5145	15.1796	107.327	172.401	173.674	81.229	126.32	81.645	113.45	75.8161	100.911
ENSG00000021776	AQR	protein_coding	15	35147732	35262040	-1	aquarius homolog (mouse) [Source:HGNC Symbol;Acc:29513]	52.0573	41.4082	48.9526	50.9618	44.9664	40.0169	46.4538	40.6987	35.5755	28.964	40.3895	34.5904	38.9397	39.2573	59.9475	31.1866	47.3174	55.1069	52.5739	40.0822	56.7619	45.7311	38.7832	54.6734	53.5626	43.7129	35.8345	64.8215	41.9333	39.8724	41.6594	48.5884	46.6492
ENSG00000022267	FHL1	protein_coding	X	135229559	135293518	1	four and a half LIM domains 1 [Source:HGNC Symbol;Acc:3702]	133.548	2.76803	4.28871	5.41404	9.42034	8.1843	7.90804	20.6462	28.3812	7.84108	3.72135	4.22694	90.0435	9.15634	119.11	13.6218	34.8042	41.6984	14.4379	10.4908	29.5635	2.43333	41.2683	25.0195	24.9756	4.01035	35.5615	32.8553	6.31414	35.0877	23.9677	33.27	25.6366
ENSG00000022277	RTFDC1	protein_coding	20	55043647	55093943	1	replication termination factor 2 domain containing 1 [Source:HGNC Symbol;Acc:15890]	93.0222	84.163	109.607	110.516	140.258	130.173	102.284	95.9866	83.9401	69.5666	89.0878	70.2376	84.6812	124.329	98.6035	65.6314	120.721	109.421	86.727	82.5521	84.5204	137.044	72.8906	85.2676	78.8114	117.682	84.4587	126.531	97.4235	58.9772	99.1324	98.1524	90.2552
ENSG00000022556	NLRP2	protein_coding	19	55464498	55512510	1	NLR family, pyrin domain containing 2 [Source:HGNC Symbol;Acc:22948]	0.871465	1.25571	9.00721	0.0349293	2.55019	11.8608	0.253341	0.967336	1.17716	3.8976	0.43405	1.69077	0.720132	0.86596	1.57068	3.3539	27.0034	0.0785622	4.86109	8.6998	0.803504	1.53222	1.76972	7.58979	45.2108	2.85136	4.12545	0.808249	9.17408	21.8721	2.5419	5.98789	11.6752
ENSG00000022567	SLC45A4	protein_coding	8	142217265	142318404	-1	solute carrier family 45, member 4 [Source:HGNC Symbol;Acc:29196]	7.35831	42.7548	20.9534	56.5854	31.8198	20.3746	22.2561	29.65	7.22731	16.1889	11.0999	11.0605	7.41366	39.7022	33.2169	20.9462	16.479	29.9896	26.5857	34.1495	6.81516	39.7443	27.6001	20.5529	11.714	24.0171	57.0076	26.7934	31.5336	18.8673	23.1746	25.9908	27.2607
ENSG00000022840	RNF10	protein_coding	12	120971283	121015397	1	ring finger protein 10 [Source:HGNC Symbol;Acc:10055]	128.084	139.972	135.278	150.79	188.07	175.79	159.865	171.172	201.482	231.79	196.077	147.696	128.335	146.983	143.735	92.1633	151.867	157.313	143.844	143.654	140.795	193.005	101.062	110.117	140.173	155.869	140.499	134.452	123.943	85.9207	164.385	145.797	124.005
ENSG00000022976	ZNF839	protein_coding	14	102783714	102809044	1	zinc finger protein 839 [Source:HGNC Symbol;Acc:20345]	27.3139	39.1264	26.7922	17.5603	19.0827	20.4965	24.7659	27.7045	21.4611	30.4711	31.9523	38.8783	29.9731	22.0568	33.8359	33.2991	19.4411	18.0096	18.1884	17.6536	30.9452	19.5744	20.5212	21.0785	28.79	23.9628	22.148	15.7608	22.4208	33.7232	26.9739	23.8684	23.5506
ENSG00000023041	ZDHHC6	protein_coding	10	114190058	114206672	-1	zinc finger, DHHC-type containing 6 [Source:HGNC Symbol;Acc:19160]	43.4085	34.9744	49.1057	50.2982	36.3835	42.6445	30.7798	35.7845	38.9417	35.5249	28.5197	28.6727	34.6211	44.1506	45.0842	34.5881	40.9924	31.1227	41.0236	34.1133	44.034	47.0829	39.0468	47.9903	43.9122	28.83	45.7387	56.4158	45.2018	43.164	38.1293	39.7552	43.7874
ENSG00000023171	GRAMD1B	protein_coding	11	123396344	123498482	1	GRAM domain containing 1B [Source:HGNC Symbol;Acc:29214]	14.3597	1.00996	6.5556	8.90697	17.0822	4.13523	45.2714	4.15562	4.6532	9.2546	10.0733	2.28959	7.73755	16.9782	30.1337	10.0613	15.932	39.621	2.78801	34.873	6.22389	24.1015	19.5046	17.2953	8.73996	33.9543	14.3213	26.0256	17.8282	6.51531	10.8902	20.4668	18.0231
ENSG00000023191	RNH1	protein_coding	11	494512	507300	-1	ribonuclease/angiogenin inhibitor 1 [Source:HGNC Symbol;Acc:10074]	250.512	171.02	118.503	367.801	633.717	495.366	448.087	314.409	251.14	116.549	183.469	203.774	275.056	489.846	140.257	121.817	306.538	379.214	217.299	414.424	249.609	759.506	148.807	189.812	124.15	357.278	587.353	228.654	542.38	69.5306	308.518	323.583	280.995
ENSG00000023228	NDUFS1	protein_coding	2	206986149	207024327	-1	NADH dehydrogenase (ubiquinone) Fe-S protein 1, 75kDa (NADH-coenzyme Q reductase) [Source:HGNC Symbol;Acc:7707]	59.6899	32.4308	67.6443	56.6532	61.4194	49.0817	34.2977	47.3774	32.2909	30.7106	23.3733	44.5533	45.264	52.5593	75.1824	61.2545	86.6232	63.6361	47.4104	50.9739	57.1325	54.2234	33.6992	67.4746	47.2465	46.0963	46.4234	82.192	34.8095	42.224	45.5247	62.0546	50.0207
ENSG00000023287	RB1CC1	protein_coding	8	53535016	53658403	-1	RB1-inducible coiled-coil 1 [Source:HGNC Symbol;Acc:15574]	77.0151	62.3928	68.8032	94.7282	64.2677	75.7263	87.9828	90.6321	109.235	65.9824	92.5846	75.4861	179.295	66.6522	124.752	95.8154	61.1638	70.1017	64.7548	74.8829	86.232	90.5351	103.811	76.4017	73.2882	70.4486	105.008	51.5258	74.0612	56.7375	86.4845	83.5298	76.4102
ENSG00000023318	ERP44	protein_coding	9	102741461	102861322	-1	endoplasmic reticulum protein 44 [Source:HGNC Symbol;Acc:18311]	85.7737	47.9916	47.2677	112.333	146.706	113.805	106.924	52.1101	57.5215	36.9651	63.4554	43.1852	99.0407	105.576	52.1813	47.5138	130.02	73.3121	61.3362	74.8467	85.7963	137.541	98.9536	73.312	69.0396	82.7915	72.9557	73.1061	98.7606	34.4769	79.9039	82.8184	75.4245
ENSG00000023330	ALAS1	protein_coding	3	52232102	52248343	1	aminolevulinate, delta-, synthase 1 [Source:HGNC Symbol;Acc:396]	30.7237	30.7101	74.5402	49.6694	47.018	36.0109	24.4344	37.4665	56.6304	38.5653	20.2749	38.5708	17.4905	36.959	24.9563	14.3938	49.2661	45.7021	258.389	24.3098	19.8231	43.1432	32.2315	71.9015	30.3167	27.6714	25.5014	77.2686	38.7763	46.9646	38.5046	59.9979	43.829
ENSG00000023445	BIRC3	protein_coding	11	102188215	102210134	1	baculoviral IAP repeat containing 3 [Source:HGNC Symbol;Acc:591]	22.4319	27.194	16.8179	53.0226	77.9586	38.8108	23.8662	71.7662	58.4125	14.882	47.1906	12.8922	11.8403	34.3641	3.8976	39.565	18.5645	245.809	66.8126	105.523	20.5388	50.9453	7.94491	17.2282	29.7705	59.6206	15.2072	77.7939	51.1445	62.7778	36.5321	68.9571	40.186
ENSG00000023516	AKAP11	protein_coding	13	42846289	42897396	1	A kinase (PRKA) anchor protein 11 [Source:HGNC Symbol;Acc:369]	81.82	48.8519	47.5128	69.3346	44.3384	49.6227	63.9272	84.1348	90.1598	45.6063	90.1465	57.3455	80.6145	32.4735	99.0398	94.3832	43.0438	91.0264	72.2559	82.3712	89.4995	48.821	101.665	63.808	84.0614	58.1501	95.2597	40.857	62.9186	68.9877	63.2778	77.5551	71.9634
ENSG00000023572	GLRX2	protein_coding	1	193065598	193075244	-1	glutaredoxin 2 [Source:HGNC Symbol;Acc:16065]	6.75427	4.18945	5.17709	4.54081	4.89858	4.04908	3.64622	3.69388	2.80512	5.46742	4.07424	4.40306	4.71451	6.22779	4.45025	3.86699	4.44455	5.96771	6.43897	4.34104	4.26336	3.32168	4.2172	8.79879	5.159	4.99066	2.88548	8.4462	4.75418	4.20781	4.61725	4.63682	5.43241
ENSG00000023608	SNAPC1	protein_coding	14	62229075	62263146	1	small nuclear RNA activating complex, polypeptide 1, 43kDa [Source:HGNC Symbol;Acc:11134]	8.9074	8.45333	13.0156	6.62608	8.91793	5.86814	3.01689	7.50188	10.5743	8.17792	10.2222	13.9144	13.7063	6.37608	14.0526	12.6035	6.80358	9.55135	10.4023	6.34913	7.70798	6.58118	7.1538	6.82645	8.87622	10.2064	8.89311	7.13805	7.5324	6.94831	8.94846	9.25645	7.94684
ENSG00000023697	DERA	protein_coding	12	16064106	16190220	1	deoxyribose-phosphate aldolase (putative) [Source:HGNC Symbol;Acc:24269]	39.8392	18.067	17.2774	36.7805	34.7087	34.0725	27.9859	25.0656	30.4603	20.8562	29.9312	20.2189	39.0117	28.7294	9.71492	23.7748	28.9921	17.2233	19.1178	24.1289	40.8598	35.5729	28.3155	25.5232	23.2459	28.3398	25.8913	21.7419	24.4023	15.5757	28.786	24.9231	24.1294
ENSG00000023734	STRAP	protein_coding	12	16035325	16056412	1	serine/threonine kinase receptor associated protein [Source:HGNC Symbol;Acc:30796]	88.7654	41.2586	78.1771	67.7279	96.883	70.988	97.0273	61.6747	59.4039	51.7404	89.7615	71.8932	139.888	72.7317	72.1347	86.9335	103.66	55.9	57.2537	52.1286	85.6083	76.3214	66.4962	101.221	73.8335	89.6091	60.0101	81.431	44.1247	43.7069	77.7086	73.7426	70.0541
ENSG00000023839	ABCC2	protein_coding	10	101542489	101611949	1	ATP-binding cassette, sub-family C (CFTR/MRP), member 2 [Source:HGNC Symbol;Acc:53]	2.05923	5.34903	2.42006	4.95996	2.84704	3.10142	3.22004	3.23215	8.28335	4.26725	4.10632	1.90212	1.61949	3.41046	2.44327	2.57799	2.80349	5.89217	1.82548	5.39012	1.89829	2.93544	1.35553	3.92923	2.5795	4.05491	6.12189	1.65691	6.38843	3.22372	3.62699	3.22078	3.66376
ENSG00000023892	DEF6	protein_coding	6	35265595	35289548	1	differentially expressed in FDCP 6 homolog (mouse) [Source:HGNC Symbol;Acc:2760]	110.128	152.354	135.401	144.118	117.775	138.487	145.47	119.721	125.24	105.214	83.7624	122.018	69.2421	178.048	103.112	101.759	107.079	144.018	90.278	120.789	117.258	144.532	107.765	196.193	122.268	113.582	129.887	159.831	150.611	148.221	124.784	116.103	141.045
ENSG00000023902	PLEKHO1	protein_coding	1	150121373	150132260	1	pleckstrin homology domain containing, family O member 1 [Source:HGNC Symbol;Acc:24310]	208.751	100.432	96.8023	194.865	346.421	255.917	320.079	161.535	224.476	75.1244	143.507	98.0484	186.802	256.217	154.471	105.304	159.12	246.861	49.6863	316.243	221.355	143.902	100.341	294.866	111.378	203.808	179.766	162.762	251.981	109.292	190.641	174.618	176.774
ENSG00000023909	GCLM	protein_coding	1	94350761	94374966	-1	glutamate-cysteine ligase, modifier subunit [Source:HGNC Symbol;Acc:4312]	9.88429	11.3714	21.4435	12.7492	7.2432	11.6734	5.3983	8.93788	14.4546	5.22738	9.49586	12.4342	6.72987	11.084	31.7044	23.7032	7.76087	18.2431	21.4079	10.3823	4.04553	16.8788	12.9905	47.1508	13.7169	13.2787	8.38348	18.226	8.95122	10.8928	10.5805	16.7658	16.6988
ENSG00000024048	UBR2	protein_coding	6	42531800	42661242	1	ubiquitin protein ligase E3 component n-recognin 2 [Source:HGNC Symbol;Acc:21289]	88.6566	96.9184	56.6722	112.123	68.9569	68.7051	112.228	82.7496	79.1374	53.1006	83.9228	60.3748	90.7993	74.5853	85.8054	79.2375	57.5056	75.9183	91.5396	104.221	84.9561	84.4325	58.7396	55.8824	83.4241	67.1957	77.8299	83.977	110.609	63.4565	80.6378	82.952	75.1393
ENSG00000024422	EHD2	protein_coding	19	48216600	48246391	1	EH-domain containing 2 [Source:HGNC Symbol;Acc:3243]	76.2189	4.71313	38.2614	5.51883	6.1115	1.50763	4.0724	12.6647	28.5132	13.2552	1.66819	1.37164	12.3081	8.41494	0	6.98206	0.410266	0.0377703	35.0824	0.54263	57.4465	0.811108	42.285	17.0602	17.0551	1.24767	0.818851	26.4701	2.11709	19.9192	15.3286	12.6641	15.8717
ENSG00000024526	DEPDC1	protein_coding	1	68939835	68962904	-1	DEP domain containing 1 [Source:HGNC Symbol;Acc:22949]	13.3172	4.74268	24.566	2.68117	4.46776	2.97219	1.3259	0.758565	0.924039	1.35832	4.06878	6.37669	2.3335	8.9721	16.4496	13.0822	5.25346	10.0907	10.6462	0.0723506	7.38215	6.35214	12.7122	18.0274	8.18127	5.93622	0.779858	10.1019	0.148568	8.63347	5.63321	8.66611	8.06512
ENSG00000024862	CCDC28A	protein_coding	6	139094657	139114456	1	coiled-coil domain containing 28A [Source:HGNC Symbol;Acc:21098]	21.114	21.5083	19.2992	21.9356	23.4881	24.2945	10.3704	23.5815	20.3949	19.3627	19.7296	20.395	16.7347	24.6146	20.4479	17.5805	12.2738	14.1639	15.4004	22.6819	17.1779	22.093	17.9984	16.9931	18.1476	18.8487	25.6573	14.9526	22.9538	15.8132	20.4873	17.7274	18.9206
ENSG00000025039	RRAGD	protein_coding	6	90074355	90121989	-1	Ras-related GTP binding D [Source:HGNC Symbol;Acc:19903]	31.5748	27.8299	34.4016	18.268	15.1982	9.39041	26.7547	13.3573	18.4478	6.45422	44.1108	27.6864	45.4176	27.1354	20.9423	18.046	13.573	16.0146	4.84582	14.7234	48.9509	22.0158	57.6853	11.9892	29.4974	13.9471	8.85139	22.0652	6.12843	8.38168	24.7162	19.889	19.8182
ENSG00000025156	HSF2	protein_coding	6	122720691	122754264	1	heat shock transcription factor 2 [Source:HGNC Symbol;Acc:5225]	14.2474	11.1039	15.8937	6.04277	8.20491	8.78434	13.6369	12.0675	10.4931	14.4804	14.6567	13.2409	23.628	5.2269	14.1026	11.3145	22.1079	13.5595	9.81844	7.45211	16.0514	7.37722	14.2681	17.1593	12.8004	19.8709	9.47294	8.12007	7.42469	10.3139	12.2648	12.723	12.4288
ENSG00000025293	PHF20	protein_coding	20	34359896	34538303	1	PHD finger protein 20 [Source:HGNC Symbol;Acc:16098]	90.0844	59.1385	77.5644	88.0218	56.4383	79.7754	41.1502	82.5517	52.1422	75.7971	52.4839	54.9502	58.9134	66.0962	43.7462	51.4524	37.847	59.9792	116.067	70.9217	79.8836	70.2188	49.6651	55.7145	67.1581	41.9305	52.1725	59.6892	64.07	71.6345	66.7934	66.2646	57.7543
ENSG00000025434	NR1H3	protein_coding	11	47269851	47290396	1	nuclear receptor subfamily 1, group H, member 3 [Source:HGNC Symbol;Acc:7966]	39.5416	17.8987	22.4146	27.0852	28.8267	31.1645	16.8105	28.0089	140.739	32.5845	28.4282	53.9639	34.657	26.6535	6.2827	17.6521	14.1056	1.0198	12.2178	14.9766	36.5429	15.846	71.6631	15.5896	37.2362	12.5796	17.7121	15.1951	12.7397	28.4085	37.7698	14.8304	26.3905
ENSG00000025708	TYMP	protein_coding	22	50964181	50968485	-1	thymidine phosphorylase [Source:HGNC Symbol;Acc:3148]	181.922	368.001	4.86187	576.87	2083.99	671.484	450.128	547.479	114.539	84.9877	65.8464	54.997	100.193	488.811	67.9245	57.0789	429.281	729.712	53.3648	1371.96	109.701	1674.74	43.7862	309.473	38.417	202.097	595.015	307.734	1722.98	16.0114	413.865	561.721	404.439
ENSG00000025770	NCAPH2	protein_coding	22	50946645	50963063	1	non-SMC condensin II complex, subunit H2 [Source:HGNC Symbol;Acc:25071]	54.9677	66.5449	67.3327	37.3743	47.018	40.62	53.0833	37.3676	26.5991	69.9563	37.7589	44.7703	43.1144	50.675	40.6921	49.2586	84.9593	50.1967	45.0064	27.9635	61.5499	37.1565	65.1784	56.0167	44.6709	57.9273	32.2861	66.6805	28.2651	41.7727	48.3702	49.5979	49.0997
ENSG00000025772	TOMM34	protein_coding	20	43570771	43589127	-1	translocase of outer mitochondrial membrane 34 [Source:HGNC Symbol;Acc:15746]	28.9116	20.2365	27.3865	18.792	31.1081	23.476	12.3119	19.5248	4.88421	28.1905	16.8102	23.9879	26.5596	27.5802	33.246	19.4782	31.7956	18.9607	23.3994	15.7363	25.3932	19.3894	19.0904	18.37	25.2488	33.2414	13.0236	28.4908	11.9969	19.8853	22.1257	23.4248	21.1684
ENSG00000025796	SEC63	protein_coding	6	108188960	108279393	-1	SEC63 homolog (S. cerevisiae) [Source:HGNC Symbol;Acc:21082]	91.1093	75.3431	158.793	96.1505	108.189	97.8136	115.11	59.8785	88.3464	53.6722	107.797	84.3077	117.491	95.6812	88.185	96.1062	126.685	104.96	93.0475	68.5587	89.436	108.092	60.4799	132.261	111.554	110.56	95.1107	104.886	74.4259	64.9852	96.4058	96.8839	94.2827
ENSG00000025800	KPNA6	protein_coding	1	32573639	32642169	1	karyopherin alpha 6 (importin alpha 7) [Source:HGNC Symbol;Acc:6399]	101.314	65.1066	68.7725	81.3503	69.6863	79.9046	92.4814	67.5123	65.218	91.3192	70.6736	61.5372	77.3755	84.7658	121.873	64.8437	76.2753	96.0876	101.838	78.211	80.7565	74.6459	63.2204	89.8349	75.7657	85.3537	73.4545	73.8739	76.3213	89.0426	76.9298	86.8163	78.3584
ENSG00000026025	VIM	protein_coding	10	17270258	17279592	1	vimentin [Source:HGNC Symbol;Acc:12692]	2305.49	1535.53	373.889	5288.45	5259.88	4118.23	4299.72	2666.03	2883.19	2707.74	2278.68	1299.08	2864.97	4395.35	227.411	1708.34	4939.87	2882.02	3179.48	2924.36	3535.63	4035.54	715.059	1616.89	2854.67	3374.77	6073.94	1683.74	4025.4	1023.45	3019.73	2929.08	2670.99
ENSG00000026036	RTEL1-TNFRSF6B	protein_coding	20	62290653	62330037	1	RTEL1-TNFRSF6B readthrough (non-protein coding) [Source:HGNC Symbol;Acc:44095]	36.0373	49.7254	54.095	25.3747	36.0607	23.1564	37.3363	22.1287	32.1417	40.564	30.5504	31.6911	23.8464	47.881	26.3414	37.5213	39.0461	18.6759	39.8708	42.6174	27.4281	33.2999	13.3226	95.9447	38.9043	40.1744	90.804	81.7944	35.0108	44.7192	35.0421	33.1001	55.0843
ENSG00000026103	FAS	protein_coding	10	90750414	90775542	1	Fas (TNF receptor superfamily, member 6) [Source:HGNC Symbol;Acc:11920]	24.4636	19.0149	9.20388	35.3704	27.0477	21.8392	11.649	16.6317	29.5072	6.74759	6.64068	17.2776	18.5187	34.7296	9.17304	10.312	20.4183	15.7038	15.4668	22.5937	25.0484	28.4131	13.785	7.92932	17.9136	17.6014	14.7401	22.7558	28.9258	13.7175	19.903	18.3911	17.1711
ENSG00000026297	RNASET2	protein_coding	6	167342992	167370679	-1	ribonuclease T2 [Source:HGNC Symbol;Acc:21686]	214.941	200.96	46.8496	230.257	348.827	371.525	325.294	226.539	305.341	179.918	148.425	266.784	356.657	238.567	105.695	120.026	288.799	208.351	147.495	385.809	196.037	296.102	186.589	112.828	163.416	195.838	221.508	111.93	342.276	94.1538	247.206	218.539	178.567
ENSG00000026508	CD44	protein_coding	11	35160417	35253949	1	CD44 molecule (Indian blood group) [Source:HGNC Symbol;Acc:1681]	757.885	194.973	156.538	1015.63	872.333	561.486	881.486	616.422	695.901	159.294	1310.52	322.867	784.103	492.626	572.158	267.825	575.037	228.246	252.838	376.476	1146.56	684.769	1660.97	377.844	251.334	740.679	1445.42	292.635	533.248	235.985	630.148	512.989	692.265
ENSG00000026652	AGPAT4	protein_coding	6	161551011	161695093	-1	1-acylglycerol-3-phosphate O-acyltransferase 4 (lysophosphatidic acid acyltransferase, delta) [Source:HGNC Symbol;Acc:20885]	7.93489	15.4486	42.8565	39.2954	19.8455	26.9651	17.0473	30.3756	73.5271	37.3918	35.032	19.6905	24.4003	30.5088	8.87141	8.84395	33.129	6.42095	39.2976	20.8732	17.7381	16.4539	19.0151	29.083	43.6391	7.39688	41.2155	25.3386	60.2072	45.1661	30.0228	18.9535	33.8827
ENSG00000026751	SLAMF7	protein_coding	1	160709037	160724611	1	SLAM family member 7 [Source:HGNC Symbol;Acc:21394]	4.77741	15.3364	0.0919009	1.81632	18.0871	7.6674	8.0501	8.9049	3.36614	1.57355	6.15947	7.18579	8.20541	5.07862	0.407212	8.30687	1.88039	240.748	0.398287	21.9222	7.03299	7.02961	2.89933	4.60089	0.910412	63.1854	1.59871	11.3963	4.64275	0.0339339	6.8786	35.9657	11.1585
ENSG00000026950	BTN3A1	protein_coding	6	26402465	26415444	1	butyrophilin, subfamily 3, member A1 [Source:HGNC Symbol;Acc:1138]	51.6658	62.2185	21.8139	37.5196	50.8205	54.6694	66.5189	71.4176	153.738	28.4087	91.449	26.8735	79.0548	36.3848	64.4765	42.8351	17.0927	66.231	55.1432	186.477	71.1306	48.8944	40.4064	21.6171	39.8667	42.8346	77.5647	13.8239	92.0732	50.4214	59.468	69.0351	47.326
ENSG00000027001	MIPEP	protein_coding	13	24304328	24463558	-1	mitochondrial intermediate peptidase [Source:HGNC Symbol;Acc:7104]	9.71956	7.06969	13.2031	3.28335	8.06046	7.75355	3.78828	8.50913	8.31635	16.4823	9.1064	10.8491	13.0149	8.15545	5.61371	12.4245	11.8341	6.83642	5.67559	11.3489	11.732	6.56612	11.1601	10.5851	12.6547	9.22381	6.27786	10.049	4.19705	6.17598	9.09369	9.00393	8.79045
ENSG00000027075	PRKCH	protein_coding	14	61654277	62017694	1	protein kinase C, eta [Source:HGNC Symbol;Acc:9403]	76.4177	14.6257	28.3769	5.83319	25.1209	15.3705	19.4225	29.5794	324.972	3.82613	22.8574	11.2718	46.0885	12.0756	5.8528	30.7544	6.80358	12.7664	5.54548	27.855	61.5854	20.8571	28.2391	25.3553	17.9655	16.1871	1.85801	2.02062	12.5284	14.1549	45.417	21.5025	14.7886
ENSG00000027697	IFNGR1	protein_coding	6	137518621	137540586	-1	interferon gamma receptor 1 [Source:HGNC Symbol;Acc:5439]	72.4299	69.5747	32.3185	358.095	191.631	213.007	129.701	94.0621	56.3004	26.7503	51.0723	33.2167	60.7488	181.125	58.7258	31.9385	125.165	230.739	62.6638	291.899	62.0833	192.155	42.0967	531.218	36.3255	111.666	73.4627	309.721	227.309	55.991	112.145	131.921	173.474
ENSG00000027847	B4GALT7	protein_coding	5	177027101	177037348	1	xylosylprotein beta 1,4-galactosyltransferase, polypeptide 7 [Source:HGNC Symbol;Acc:930]	20.8668	19.8625	25.8854	24.9046	32.4466	29.4635	41.3898	25.7582	15.3457	30.6442	24.7662	28.6375	24.6522	29.7303	32.4025	25.1712	24.4792	27.8367	25.258	31.2555	25.6424	37.0406	17.9608	29.3853	25.2184	31.1916	30.4145	27.6017	24.8851	26.3667	26.7395	28.6358	26.628
ENSG00000027869	SH2D2A	protein_coding	1	156776035	156786654	-1	SH2 domain containing 2A [Source:HGNC Symbol;Acc:10821]	1.56501	3.06727	16.1439	0.733515	5.06605	2.15376	0.615596	1.84694	4.32318	3.52048	3.33638	3.62812	3.38293	2.85441	4.50842	3.65216	0.88891	0	33.5225	1.08526	1.77381	0.617987	1.16726	16.0192	2.76158	2.53989	0.194965	10.5881	1.37425	11.9447	3.73126	5.75613	5.82374
ENSG00000028116	VRK2	protein_coding	2	58134786	58387055	1	vaccinia related kinase 2 [Source:HGNC Symbol;Acc:12719]	26.3002	17.4401	27.6796	28.9246	29.1252	20.9122	24.5547	20.4615	21.9242	16.5465	23.4066	20.3594	25.1312	18.8702	23.4749	28.8502	30.7029	46.709	18.8665	46.1673	24.5296	21.7265	21.6199	33.8011	31.0599	24.518	35.2301	24.4875	22.1099	19.3661	22.974	30.1284	26.5241
ENSG00000028137	TNFRSF1B	protein_coding	1	12227060	12269285	1	tumor necrosis factor receptor superfamily, member 1B [Source:HGNC Symbol;Acc:11917]	153.975	174.61	52.5673	1123.64	991.271	840.097	877.603	375.688	174.115	40.8056	69.6791	19.5144	150.253	574.396	149.505	101.902	196.347	286.752	33.1574	545.668	299.276	745.138	55.765	438.524	73.5006	159.256	246.878	308.67	586.288	58.6378	401.301	294.718	240.94
ENSG00000028203	VEZT	protein_coding	12	95611522	95696566	1	vezatin, adherens junctions transmembrane protein [Source:HGNC Symbol;Acc:18258]	57.3388	26.4085	40.5589	31.1932	23.2787	25.5436	16.5737	34.7298	52.9013	36.325	48.698	27.8273	36.8164	18.5351	74.5198	32.1175	19.7953	41.3585	62.1328	30.4596	48.8886	26.3031	35.5826	49.9046	32.2286	23.2155	25.0335	26.1464	25.9994	42.655	34.052	41.9469	32.5957
ENSG00000028277	POU2F2	protein_coding	19	42592650	42700737	-1	POU class 2 homeobox 2 [Source:HGNC Symbol;Acc:9213]	119.765	49.4848	10.8137	340.141	315.979	311.305	329.486	155.407	46.499	21.3629	31.0861	21.2756	118.834	233.654	96.5093	52.1686	172.414	36.826	4.11563	201.46	150.618	288.461	32.8716	168.826	27.5551	126.504	264.45	183.351	281.648	21.0051	150.364	125.322	138.276
ENSG00000028310	BRD9	protein_coding	5	850406	892939	-1	bromodomain containing 9 [Source:HGNC Symbol;Acc:25818]	76.7535	63.7933	58.7039	54.2392	56.3605	60.1774	70.3337	59.6635	64.3739	79.5584	49.6941	85.5472	77.6149	61.4079	74.7348	70.579	88.054	69.2552	67.6341	71.4868	69.5843	60.9386	52.529	101.499	53.9935	58.3631	65.3478	80.5606	71.6042	71.6858	65.5872	71.5334	69.4478
ENSG00000028528	SNX1	protein_coding	15	64386322	64438289	1	sorting nexin 1 [Source:HGNC Symbol;Acc:11172]	135.689	128.975	102.224	188.827	115.598	154.942	169.478	148.547	141.576	102.281	105.321	126.068	126.464	130.561	188.161	136.634	140.208	114.406	124.597	173.352	163.408	169.174	97.8617	114.586	133.8	100.303	160.573	119.702	180.659	116.292	134.039	151.243	127.972
ENSG00000028839	TBPL1	protein_coding	6	134273308	134308637	1	TBP-like 1 [Source:HGNC Symbol;Acc:11589]	14.6342	10.0622	9.58833	9.50076	8.24803	10.2519	7.19773	8.17931	11.5835	8.7212	8.24471	7.85506	14.1435	10.1202	10.2094	8.12784	6.39331	13.1818	12.0814	9.91204	10.7051	12.6687	8.39675	9.94061	9.19516	7.84247	11.035	7.63795	10.5855	5.46336	9.88076	10.41	8.7621
ENSG00000029153	ARNTL2	protein_coding	12	27485787	27576241	1	aryl hydrocarbon receptor nuclear translocator-like 2 [Source:HGNC Symbol;Acc:18984]	21.8553	8.19186	26.008	9.4309	10.2996	6.59052	1.98885	5.37592	6.43527	13.4152	1.41155	8.10163	8.09744	4.52257	4.91563	13.1048	8.10276	15.5614	28.3116	1.08526	23.6508	4.36454	13.2541	10.8138	29.8615	5.30258	4.60116	19.6	4.01134	29.7261	9.40889	12.3871	14.6463
ENSG00000029363	BCLAF1	protein_coding	6	136578001	136610989	-1	BCL2-associated transcription factor 1 [Source:HGNC Symbol;Acc:16863]	208.545	172.524	228.099	192.015	282.998	190.852	400.553	185.587	221.875	172.115	385.507	264.208	436.209	230.855	223.188	350.313	383.358	209.914	172.965	168.089	276.03	230.298	201.02	220.213	341.131	409.106	194.538	225.639	188.615	191.878	255.139	251.769	246.518
ENSG00000029364	SLC39A9	protein_coding	14	69864732	69929105	1	solute carrier family 39 (zinc transporter), member 9 [Source:HGNC Symbol;Acc:20182]	57.9936	43.9073	66.4827	66.9409	66.3393	66.3613	58.9944	53.9043	54.9035	41.4422	56.6896	51.5052	48.5285	60.0159	73.311	52.2144	67.3712	66.0372	61.0358	48.8833	49.4155	76.8908	61.4397	83.3406	58.758	70.3559	92.8835	82.4717	54.3157	53.5959	56.7149	61.8949	69.6451
ENSG00000029534	ANK1	protein_coding	8	41510739	41754280	-1	ankyrin 1, erythrocytic [Source:HGNC Symbol;Acc:492]	2.92191	10.355	7.39006	0.104788	3.05638	10.4302	2.94965	17.7109	5.72277	0.213363	22.8619	25.1894	6.04393	7.6739	0.145433	106.138	1.2308	1.93233	154.514	15.4838	3.04535	11.6259	16.191	3.89565	2.51881	62.517	6.08289	1.09114	1.26283	5.9045	8.75887	36.7645	12.433
ENSG00000029639	TFB1M	protein_coding	6	155578643	155635627	-1	transcription factor B1, mitochondrial [Source:HGNC Symbol;Acc:17037]	10.6814	9.081	13.5388	6.35608	5.98548	9.77766	3.97627	9.13346	7.3108	13.0135	7.50365	13.9126	8.06037	6.9692	11.0424	10.3037	8.61285	8.08171	16.3404	8.7906	8.08296	5.87049	7.22761	8.69401	11.5747	5.74104	5.1767	11.6388	9.32116	11.6346	8.95002	9.64065	8.87607
ENSG00000029725	RABEP1	protein_coding	17	5185558	5289129	1	rabaptin, RAB GTPase binding effector protein 1 [Source:HGNC Symbol;Acc:17677]	72.1787	41.774	84.5583	68.5739	50.6329	51.3892	44.7822	65.9065	62.2251	53.5815	67.9865	54.6543	61.0356	44.4409	97.9494	74.7117	48.4897	69.2299	78.7971	61.9434	74.2588	54.6753	59.249	57.6196	56.6113	51.5166	52.4252	67.2552	48.2029	64.7751	58.8371	70.0069	57.2069
ENSG00000029993	HMGB3	protein_coding	X	150148982	150159248	1	high mobility group box 3 [Source:HGNC Symbol;Acc:5004]	18.3573	20.9398	71.0581	11.2364	24.93	11.8435	14.1644	14.643	7.10487	39.1867	26.4601	29.1757	29.1227	37.6837	24.4688	27.2594	56.9155	25.8387	28.1078	5.8926	26.9638	19.8432	13.2224	66.0184	25.6002	34.4592	5.90197	42.7365	3.86054	32.0397	25.4219	26.9112	27.9799
ENSG00000030066	NUP160	protein_coding	11	47799639	47870107	-1	nucleoporin 160kDa [Source:HGNC Symbol;Acc:18017]	98.4036	55.8842	82.6189	61.4755	40.026	45.0998	43.0917	54.6497	48.017	65.6623	55.1786	62.6291	76.6918	46.6343	112.943	70.501	71.3179	97.3718	86.9593	49.0176	87.7257	42.448	100.949	80.3981	73.5613	50.9315	38.8369	94.0397	42.5647	70.1414	59.7188	77.2856	68.9279
ENSG00000030110	BAK1	protein_coding	6	33540329	33548019	-1	BCL2-antagonist/killer 1 [Source:HGNC Symbol;Acc:949]	52.0537	31.2679	37.5124	35.0665	61.6254	47.8726	48.4578	48.289	36.9867	37.5854	31.4236	24.0488	34.3896	55.5408	39.1386	27.6669	84.9822	36.8279	41.6041	62.1767	41.7271	53.1573	30.2366	56.7821	42.6216	48.2388	73.5379	59.5679	39.9745	30.3508	41.58	48.4101	47.6638
ENSG00000030419	IKZF2	protein_coding	2	213864429	214017151	-1	IKAROS family zinc finger 2 (Helios) [Source:HGNC Symbol;Acc:13177]	37.3681	28.0169	27.8766	2.93406	1.54912	0.516903	2.84121	3.62792	84.9126	11.1215	39.1383	22.0857	50.672	0.815545	0	15.7544	0.957288	1.47304	135.119	31.1108	51.9072	1.08148	54.56	18.1349	2.67054	2.04974	0.194965	0.889073	2.15424	8.44955	22.3912	29.6754	11.1379
ENSG00000030582	GRN	protein_coding	17	42422614	42430470	1	granulin [Source:HGNC Symbol;Acc:4601]	386.723	600.737	230.242	1407.27	2698.07	2142.87	2116.09	1040.39	133.392	118.546	323.501	214.306	314.541	3635.17	67.4809	179.099	1446.01	979.31	364.101	1016.48	405.486	7910.78	336.849	709.142	236.646	1159.64	1628.34	540.153	2474.7	116.19	1097.27	1546.09	900.208
ENSG00000031003	FAM13B	protein_coding	5	137273649	137387650	-1	family with sequence similarity 13, member B [Source:HGNC Symbol;Acc:1335]	66.001	52.5802	75.035	63.1731	59.8313	53.8893	61.624	73.8071	86.8488	63.9232	85.4528	47.372	65.5637	46.8467	70.4594	61.3491	63.9458	58.6648	103.121	56.1285	66.9367	61.1224	50.5624	53.5097	71.8913	61.6271	141.064	72.5569	56.9762	70.7858	64.4249	67.716	72.3716
ENSG00000031081	ARHGAP31	protein_coding	3	119013220	119139561	1	Rho GTPase activating protein 31 [Source:HGNC Symbol;Acc:29216]	22.4593	1.87029	1.53168	22.0404	22.2739	25.7159	29.8327	13.6872	22.375	1.68023	5.58202	0.457918	5.21835	32.1028	29.4356	3.58055	24.4792	214.346	5.44325	54.0459	25.4557	29.1227	3.91597	82.0101	2.15464	25.2652	46.7525	67.7312	18.1253	3.6988	14.7734	48.2387	31.2067
ENSG00000031691	CENPQ	protein_coding	6	49431096	49460820	1	centromere protein Q [Source:HGNC Symbol;Acc:21347]	11.8612	7.29413	13.9383	7.23036	6.19649	5.77209	1.08913	5.244	4.6202	7.70772	3.78551	4.64963	5.6862	6.11658	5.06107	8.70073	7.79506	8.6494	8.4636	4.48574	11.732	3.74655	7.56837	11.519	9.01308	3.92123	1.91065	7.31465	4.75418	7.16006	6.51368	7.32927	6.64516
ENSG00000031698	SARS	protein_coding	1	109756540	109780791	1	seryl-tRNA synthetase [Source:HGNC Symbol;Acc:10537]	73.7204	50.9093	75.8489	98.8149	109.025	102.821	69.7991	73.9113	56.2674	59.3148	45.0091	58.684	49.4124	90.0435	46.645	54.4959	97.1989	116.899	92.8672	97.8542	65.382	96.9854	44.6571	64.8491	56.9008	59.6206	77.167	81.9968	90.5894	48.2541	72.3986	83.541	65.5044
ENSG00000031823	RANBP3	protein_coding	19	5916150	5978153	-1	RAN binding protein 3 [Source:HGNC Symbol;Acc:9850]	65.9228	59.6622	63.4729	58.6463	59.2435	65.259	50.3368	56.3317	50.8882	75.9038	47.8963	51.6736	41.8908	62.2398	52.4722	42.6801	43.0096	56.9954	63.8587	56.542	59.7182	56.4686	60.0575	75.8979	46.4614	47.5004	38.408	62.5584	67.6727	66.4087	57.812	53.9681	58.1206
ENSG00000032219	ARID4A	protein_coding	14	58765103	58840605	1	AT rich interactive domain 4A (RBP1-like) [Source:HGNC Symbol;Acc:9885]	81.3258	84.3874	58.8166	83.2365	73.3531	84.8583	81.7322	75.7906	86.5957	95.2131	89.6653	87.4976	99.4726	81.0725	92.2045	93.4523	71.7282	76.3338	66.1156	60.8831	82.7777	87.7928	64.1617	67.5693	69.0093	72.2309	72.2929	58.1939	80.9696	72.3811	83.0726	78.911	69.6011
ENSG00000032389	TSSC1	protein_coding	2	3192696	3381653	-1	tumor suppressing subtransferable candidate 1 [Source:HGNC Symbol;Acc:12383]	28.8292	21.9572	51.9853	24.1711	34.0388	28.042	23.9135	22.4931	28.1502	27.0971	23.3868	26.9467	25.8398	30.5829	21.0296	21.161	39.4197	27.4212	20.9101	15.2298	25.269	25.3761	28.6544	27.1688	31.2575	28.5626	14.1154	33.704	15.5254	20.7676	28.3881	24.4771	24.9694
ENSG00000032444	PNPLA6	protein_coding	19	7598890	7626650	1	patatin-like phospholipase domain containing 6 [Source:HGNC Symbol;Acc:16268]	186.495	112.853	70.6718	319.77	336.967	301.967	250.124	165.993	184.46	134.438	76.6405	77.0007	105.657	147.095	98.8892	60.4038	197.398	534.391	332.241	195.381	136.012	217.202	69.5838	210.347	129.144	107.324	159.451	336.27	247.164	183.956	176.438	221.49	180.405
ENSG00000032742	IFT88	protein_coding	13	21140585	21265503	1	intraflagellar transport 88 homolog (Chlamydomonas) [Source:HGNC Symbol;Acc:20606]	9.44499	6.32158	16.7872	7.26529	6.82452	6.46129	4.83006	9.10278	9.57041	9.57465	7.4427	8.3482	12.4161	8.26666	7.73703	11.6726	8.00019	5.09899	12.712	6.94566	13.2258	7.80209	9.30043	10.8474	13.292	6.99584	7.99355	11.8408	6.38843	8.27988	8.76117	9.14929	9.36729
ENSG00000033011	ALG1	protein_coding	16	5083703	5137380	1	asparagine-linked glycosylation 1, beta-1,4-mannosyltransferase homolog (S. cerevisiae) [Source:HGNC Symbol;Acc:18294]	26.4037	17.9963	26.639	17.4126	23.3298	24.4495	11.6996	19.2748	8.38236	18.7018	18.676	27.9806	20.9727	22.4171	28.6881	18.7141	18.891	22.3959	23.4933	15.3875	17.6214	30.9237	16.9825	27.5493	17.3051	19.3263	16.8738	27.4243	17.1039	17.6551	20.3097	22.0144	20.0275
ENSG00000033030	ZCCHC8	protein_coding	12	122957417	122985518	-1	zinc finger, CCHC domain containing 8 [Source:HGNC Symbol;Acc:25265]	42.1181	36.5473	35.1981	43.6965	23.4881	32.4357	45.6014	30.5075	27.4572	39.8188	36.0907	28.6375	40.3432	46.7455	40.0231	34.4807	44.3771	51.4809	36.576	38.165	33.6401	32.4057	33.3234	36.74	38.0249	38.0092	28.1919	38.2706	45.9818	39.3973	36.3347	38.8936	37.2424
ENSG00000033050	ABCF2	protein_coding	7	150904923	150924316	-1	ATP-binding cassette, sub-family F (GCN20), member 2 [Source:HGNC Symbol;Acc:71]	56.1203	35.2362	69.7834	43.3123	60.415	52.0349	39.919	39.6763	13.7286	43.2859	21.6223	41.5297	25.5159	50.3043	61.8672	34.1577	59.3518	72.5182	47.4625	45.4	41.9801	46.7739	33.1728	27.2695	49.1623	44.9592	35.1326	64.6195	36.362	33.8308	42.3203	51.1889	40.5636
ENSG00000033100	CHPF2	protein_coding	7	150929575	150935908	1	chondroitin polymerizing factor 2 [Source:HGNC Symbol;Acc:29270]	110.422	115.415	94.0563	135.421	164.815	148.093	172.04	147.277	72.2071	105.266	95.8247	155.811	52.1569	166.223	96.6972	107.479	102.45	130.081	126.796	104.836	118.627	186.787	115.189	46.7441	127.314	133.456	93.505	115.045	148.263	105.394	123.931	121.719	110.614
ENSG00000033170	FUT8	protein_coding	14	65877310	66210839	1	fucosyltransferase 8 (alpha (1,6) fucosyltransferase) [Source:HGNC Symbol;Acc:4019]	26.77	17.9174	34.5854	11.2123	11.4719	13.4395	3.50416	16.4576	33.4964	18.5092	15.0458	13.808	11.3148	7.52525	10.0349	11.1713	12.0003	13.8617	32.4272	10.8888	18.9829	16.9174	14.9108	27.6389	13.5348	17.3782	23.5127	22.2268	9.87977	13.1664	16.7898	15.7855	17.7811
ENSG00000033178	UBA6	protein_coding	4	68481479	68566897	-1	ubiquitin-like modifier activating enzyme 6 [Source:HGNC Symbol;Acc:25581]	69.7392	42.9044	54.2828	55.0136	36.7184	41.3523	45.1752	45.4809	47.918	40.9656	41.8652	53.2946	54.8107	39.1461	59.2203	59.5445	47.4199	84.4166	72.4882	42.2889	55.6727	36.7316	31.8926	57.36	62.9702	40.7719	32.871	63.4071	43.0104	57.2465	47.7619	57.2228	48.6912
ENSG00000033327	GAB2	protein_coding	11	77926343	78129394	-1	GRB2-associated binding protein 2 [Source:HGNC Symbol;Acc:14458]	80.4746	70.3229	26.4368	170.071	162.03	121.257	183.495	105.803	60.5246	107.615	184.88	55.5138	97.2413	92.2307	22.5712	53.1711	45.5054	32.2936	82.0803	134.066	101.512	152.64	163.755	86.04	64.2448	103.066	143.377	33.9852	159.005	58.9093	108.421	77.9799	101.548
ENSG00000033627	ATP6V0A1	protein_coding	17	40610862	40674629	1	ATPase, H+ transporting, lysosomal V0 subunit a1 [Source:HGNC Symbol;Acc:865]	31.5199	72.4393	65.3416	82.4111	70.506	122.296	101.1	44.3266	13.8081	31.7644	34.7433	27.8626	19.5778	76.8836	6.39905	48.767	54.5134	19.565	97.4552	100.304	40.1562	147.801	32.3892	167.793	66.1263	82.8806	135.89	66.8826	121.212	60.5381	56.7557	64.3701	91.7139
ENSG00000033800	PIAS1	protein_coding	15	68346517	68483096	1	protein inhibitor of activated STAT, 1 [Source:HGNC Symbol;Acc:2752]	35.0618	26.2963	27.2333	53.337	29.3496	35.3648	58.8131	21.4047	32.7704	22.5631	32.0164	16.0976	35.3768	42.0747	36.4164	22.0562	30.7016	44.5312	30.834	45.3277	31.1817	33.7189	32.7963	37.7811	34.3225	30.206	31.7792	39.1596	45.1647	32.8141	33.4114	34.346	35.5029
ENSG00000033867	SLC4A7	protein_coding	3	27414214	27525911	-1	solute carrier family 4, sodium bicarbonate cotransporter, member 7 [Source:HGNC Symbol;Acc:11033]	49.394	22.3687	3.7373	20.259	15.3238	15.2486	48.8688	65.6324	58.2805	79.4506	65.8294	11.4127	52.9393	22.9465	54.8282	33.5855	7.24803	50.8388	45.6039	37.8756	55.3304	14.6	48.9873	40.77	20.2718	36.5388	21.836	51.9704	27.6337	51.851	37.978	37.4888	37.4824
ENSG00000034053	APBA2	protein_coding	15	29129629	29410518	1	amyloid beta (A4) precursor protein-binding, family A, member 2 [Source:HGNC Symbol;Acc:579]	0.329476	12.3813	7.81158	0.733515	1.08857	0.73228	0.378828	3.33109	300.445	22.3764	1.73235	1.09196	4.28265	5.18983	0	6.01532	3.04281	0	4.28158	7.16271	4.23224	0.926981	22.065	3.5934	3.03471	2.04974	4.09426	3.23299	2.19138	5.56516	25.8503	3.20771	5.72833
ENSG00000034063	UHRF1	processed_transcript	19	4903092	4962165	1	ubiquitin-like with PHD and ring finger domains 1 [Source:HGNC Symbol;Acc:12556]	242.424	101.869	160.936	50.0949	56.4082	47.0485	34.5183	29.2968	24.3441	111.904	34.5322	66.3066	154.524	108.351	295.438	99.2101	125.932	105.92	58.2471	11.7635	217.602	44.4912	139.773	106.068	70.2071	70.1086	32.9042	143.867	19.8427	98.6575	87.3255	119.826	85.1786
ENSG00000034152	MAP2K3	protein_coding	17	21187984	21218552	1	mitogen-activated protein kinase kinase 3 [Source:HGNC Symbol;Acc:6843]	84.4009	130.92	50.5761	116.734	189.454	183.759	181.885	111.707	52.6042	56.0077	65.7973	93.6207	111.169	181.371	73.0946	57.3603	69.3008	68.9308	51.5114	90.0765	99.1347	222.089	45.8997	68.4089	77.4154	143.437	108.79	87.1292	169.702	46.6252	115	91.4373	93.4259
ENSG00000034510	TMSB10	protein_coding	2	85132749	85133795	1	thymosin beta 10 [Source:HGNC Symbol;Acc:11879]	689.92	376.6	200.711	782.379	1572.14	1005.89	1071.84	641.747	696.626	546.928	407.231	307.967	650.529	810.614	438.655	253.503	759.126	1339.56	615.055	1147.69	652.45	858.654	212.592	720.357	275.307	600.883	675.084	693.435	995.887	364.722	697.224	758.087	567.283
ENSG00000034533	ASTE1	protein_coding	3	130732719	130746493	-1	asteroid homolog 1 (Drosophila) [Source:HGNC Symbol;Acc:25021]	10.2187	7.35921	10.379	5.84541	5.53414	2.56212	4.18936	6.81851	7.78536	7.18392	7.24187	6.42459	6.41137	6.14142	8.34989	7.76656	5.61859	10.2611	10.9519	6.87186	8.35775	6.06516	9.47214	5.48682	5.20513	7.8594	4.69748	6.41426	6.95447	11.0102	6.72107	8.03035	7.13749
ENSG00000034677	RNF19A	protein_coding	8	101269288	101348446	-1	ring finger protein 19A, E3 ubiquitin protein ligase [Source:HGNC Symbol;Acc:13432]	60.7376	44.1081	31.2178	63.8455	65.2365	59.1268	95.2137	59.6862	59.6154	37.1835	75.0125	46.5569	124.832	49.9684	95.2065	75.3075	66.6159	73.4326	52.3435	59.1358	63.3001	56.7363	64.4317	52.4341	69.913	92.6071	84.9231	37.8911	75.3262	42.3584	62.3101	67.7598	64.9856
ENSG00000034693	PEX3	protein_coding	6	143771944	143811147	1	peroxisomal biogenesis factor 3 [Source:HGNC Symbol;Acc:8858]	8.88159	7.29749	13.6801	5.05776	5.51111	5.614	3.04815	6.7133	7.46855	6.02323	10.0043	13.6382	8.6038	4.32313	11.1448	10.2676	6.10339	8.41711	6.64575	5.78805	9.5879	6.45063	13.3922	15.8321	9.23856	6.37914	3.74488	9.37366	2.98696	7.50856	7.56177	8.05065	8.55701
ENSG00000034713	GABARAPL2	protein_coding	16	75600249	75611779	1	GABA(A) receptor-associated protein-like 2 [Source:HGNC Symbol;Acc:13291]	48.9547	42.9792	34.6466	76.2157	72.0133	85.849	47.4482	69.6231	66.0358	34.1114	39.6195	47.8348	43.1144	71.2489	42.5246	60.8335	50.4969	78.3356	38.4347	43.8807	45.061	103.049	25.4915	37.3445	44.5495	56.9025	86.3693	47.1613	76.104	32.4748	55.6925	57.827	50.7997
ENSG00000035115	SH3YL1	protein_coding	2	217730	266398	-1	SH3 domain containing, Ysc84-like 1 (S. cerevisiae) [Source:HGNC Symbol;Acc:29546]	23.8456	20.7452	16.8825	10.2779	12.5186	14.6857	14.1994	29.8126	15.2717	27.6046	38.6485	36.849	21.4525	10.5517	56.9196	36.1016	11.3165	9.11511	15.5614	17.2357	24.2178	11.9442	32.6649	14.3037	37.2146	26.4888	18.042	10.9449	22.4367	26.8767	20.9532	22.8015	23.6216
ENSG00000035141	FAM136A	protein_coding	2	70523107	70529222	-1	family with sequence similarity 136, member A [Source:HGNC Symbol;Acc:25911]	45.6325	57.9442	80.375	37.1927	57.7911	50.3386	41.6862	57.4198	45.5287	69.652	77.1622	80.3794	52.6352	49.9043	47.5522	76.4848	67.8649	35.296	51.8848	40.2584	55.6039	51.5081	56.6238	73.9256	72.301	58.6884	37.3049	75.8137	42.7943	58.291	57.403	53.3066	59.4678
ENSG00000035403	VCL	protein_coding	10	75757872	75879918	1	vinculin [Source:HGNC Symbol;Acc:12665]	318.137	90.0357	43.2241	203.393	129.038	135.859	106.593	140.796	482.206	46.7531	141.636	51.3221	173.645	167.706	73.5018	107.703	114.738	159.277	147.167	206.163	202.214	206.601	147.113	92.3873	128.368	108.369	215.475	160.801	93.0779	92.4021	159.31	152.171	129.749
ENSG00000035499	DEPDC1B	protein_coding	5	59892739	59996017	-1	DEP domain containing 1B [Source:HGNC Symbol;Acc:24902]	9.03315	7.743	43.7755	3.73743	11.1788	5.34133	3.74093	2.04483	1.05605	6.24086	5.1329	11.8354	5.79417	14.7169	17.452	17.5089	12.5131	6.9875	12.4465	1.12143	6.90852	6.79786	8.58502	20.7208	17.0854	9.1347	1.59871	20.7316	0.631414	16.6955	9.38366	10.217	11.8979
ENSG00000035664	DAPK2	protein_coding	15	64199235	64364232	-1	death-associated protein kinase 2 [Source:HGNC Symbol;Acc:2675]	2.88292	41.4714	7.78094	1.67661	1.7166	1.85224	1.89414	1.0554	9.66941	1.14682	0.577451	4.50873	2.37525	8.30373	1.16346	1.75447	25.7288	5.2123	11.1852	5.24542	1.80493	4.24866	0.903686	1.37691	1.45666	3.38652	5.42002	5.29403	1.48568	3.52913	6.20797	7.04291	2.85658
ENSG00000035681	NSMAF	protein_coding	8	59496063	59572403	-1	neutral sphingomyelinase (N-SMase) activation associated factor [Source:HGNC Symbol;Acc:8017]	84.5382	57.7171	82.5883	86.5547	76.4932	64.096	75.955	74.9331	51.5152	73.3967	105.385	91.0201	139.816	61.7219	120.331	77.0534	59.0099	113.198	59.2784	73.4359	97.2171	74.1199	138.038	76.5696	70.4963	63.6309	79.5066	54.6376	63.4757	82.7309	80.4093	84.2054	78.6357
ENSG00000035687	ADSS	protein_coding	1	244571796	244615436	-1	adenylosuccinate synthase [Source:HGNC Symbol;Acc:292]	75.0372	46.9375	44.7199	73.3434	62.1868	56.3756	40.8187	66.6159	39.9525	48.3394	53.6615	56.6403	74.0009	74.8284	46.7107	59.5191	53.0795	43.9412	36.8794	49.9635	93.278	63.3873	58.9181	31.4644	47.1794	47.344	75.1386	70.8555	56.9543	31.9393	58.1042	55.8449	52.4742
ENSG00000035720	STAP1	protein_coding	4	68424446	68473055	1	signal transducing adaptor family member 1 [Source:HGNC Symbol;Acc:24133]	15.8698	4.97497	10.1704	1.50196	4.81484	6.37514	3.12533	5.04611	69.303	1.54688	11.4849	9.29926	9.501	2.55784	36.0965	15.3247	2.01714	23.4931	21.1424	7.66917	13.3502	1.81534	1.76972	12.6944	5.85699	10.516	3.00245	16.7307	2.59994	10.4856	11.1122	15.1136	7.95699
ENSG00000035862	TIMP2	protein_coding	17	76849059	76921469	-1	TIMP metallopeptidase inhibitor 2 [Source:HGNC Symbol;Acc:11821]	129.236	129.848	78.915	408.22	215.589	254.844	305.643	202.144	229.57	107.193	106.393	31.4555	115.378	262.694	54.8748	72.5863	124.057	145.228	54.9357	196.143	182.155	449.938	89.6095	206.004	116.309	131.345	139.45	143.655	235.841	84.4463	184.08	159.99	143.333
ENSG00000035928	RFC1	protein_coding	4	39289076	39367995	-1	replication factor C (activator 1) 1, 145kDa [Source:HGNC Symbol;Acc:9969]	87.4974	58.353	128.661	55.1184	56.8151	57.247	45.4447	46.6353	30.8893	64.3022	67.4976	52.5549	90.9433	60.4244	96.1603	74.2605	82.0532	71.9146	75.6081	46.4853	95.9412	44.6882	95.2636	75.5285	77.9577	51.0652	39.6558	72.2978	33.0564	57.9575	64.456	73.3889	62.8478
ENSG00000036054	TBC1D23	protein_coding	3	99979844	100044095	1	TBC1 domain family, member 23 [Source:HGNC Symbol;Acc:25622]	38.6037	21.9946	35.6269	34.6848	21.8133	27.7405	31.4901	30.9693	36.8296	24.6967	12.3831	22.8607	25.444	25.9862	45.026	31.9385	22.7698	31.6515	51.7109	28.3976	32.302	26.419	24.6254	30.3928	26.7965	25.7554	16.1041	31.9258	28.1536	29.4547	27.9374	33.7769	26.651
ENSG00000036257	CUL3	protein_coding	2	225334867	225450110	-1	cullin 3 [Source:HGNC Symbol;Acc:2553]	79.6784	57.3431	76.3084	101.924	77.498	84.9871	62.1278	70.3157	79.4344	53.0206	39.4912	51.4982	70.6097	73.5102	87.2889	66.813	95.1123	76.1071	73.4839	69.9269	76.585	85.6299	51.9243	79.2227	70.9211	59.7097	85.0046	91.8575	61.3215	48.5255	69.839	78.8684	68.5608
ENSG00000036448	MYOM2	protein_coding	8	1993155	2113475	1	myomesin 2 [Source:HGNC Symbol;Acc:7614]	7.22103	2.73062	2.87956	1.08281	2.88891	1.24918	0.142061	2.11079	74.7482	4.26725	5.6141	1.19763	6.29801	0.741404	3.92669	3.04346	1.98295	0.906487	0.962527	2.71315	3.39202	0.270369	5.15854	0.302248	0.880065	1.15855	0.428922	0.444537	0.111426	1.42523	8.08368	2.14971	1.23869
ENSG00000036549	ZZZ3	protein_coding	1	78028101	78149104	-1	zinc finger, ZZ-type containing 3 [Source:HGNC Symbol;Acc:24523]	55.352	26.9322	53.5476	30.8426	29.6008	28.8174	23.582	34.4982	57.3894	31.0976	54.4087	44.2772	53.839	31.5838	61.7217	44.9359	26.5647	36.9016	33.9208	27.8912	57.1042	25.3375	45.8997	39.1244	46.7648	39.346	37.6672	28.2887	22.8423	37.4631	39.6978	39.2972	37.1745
ENSG00000036672	USP2	protein_coding	11	119225925	119252436	-1	ubiquitin specific peptidase 2 [Source:HGNC Symbol;Acc:12618]	0.137282	0.673304	0.857742	0.0698586	0.753627	0.129226	0.615596	0	0.594025	0.613418	1.09074	1.19763	0.503841	0.593123	6.5154	0.751915	6.08561	0.298385	0.0663812	0.0361753	0.0933583	0.154497	4.40547	3.45907	1.12284	0.802071	0.350936	1.09114	0.259994	1.62883	0.559244	1.75022	1.64004
ENSG00000037042	TUBG2	protein_coding	17	40811323	40819024	1	tubulin, gamma 2 [Source:HGNC Symbol;Acc:12419]	5.96133	4.83844	10.7993	8.56326	9.80428	10.8778	9.25666	7.58631	4.01594	7.05083	0.928733	2.77252	11.3692	5.98498	0.110529	7.92411	8.86277	18.9297	19.8456	8.14885	8.91261	9.11145	4.73682	10.4894	6.27183	5.45675	28.9947	17.7726	14.2566	29.9613	7.12925	10.2307	14.7425
ENSG00000037241	RPL26L1	protein_coding	5	172385732	172396774	1	ribosomal protein L26-like 1 [Source:HGNC Symbol;Acc:17050]	11.0317	6.68927	14.8163	9.77915	15.5729	10.2106	7.31896	5.81787	5.86633	10.0262	8.48885	9.79135	12.7364	15.1654	10.3644	10.327	24.4789	16.4803	7.43104	10.1909	9.42826	11.0415	7.51151	22.0339	9.53353	11.4268	6.68456	16.1092	9.13582	6.63273	10.2365	12.4678	11.1335
ENSG00000037280	FLT4	protein_coding	5	180028506	180076624	-1	fms-related tyrosine kinase 4 [Source:HGNC Symbol;Acc:3767]	61.9416	0.187029	0.643306	0.244505	0.418682	0.0430753	0.0473535	0.131924	1.71607	0.320044	1.37947	0.31702	50.3121	0	1.19255	1.93349	0.410266	0.717636	0	0.108526	219.143	0.0772484	0.112961	11.4183	0	1.55958	0.0389929	3.15217	0.037142	5.8027	8.4073	27.9478	2.76523
ENSG00000037474	NSUN2	protein_coding	5	6599352	6633404	-1	NOP2/Sun RNA methyltransferase family, member 2 [Source:HGNC Symbol;Acc:25994]	122.922	57.9041	101.244	94.7981	76.3676	84.8152	72.1194	96.3708	90.4899	78.2507	69.1658	70.2376	104.691	70.1739	197.498	79.5955	106.02	109.081	95.8544	75.8596	105.184	89.7627	74.4035	121.806	89.4935	77.0434	83.5618	116.186	112.057	101.429	84.9679	107.357	96.9975
ENSG00000037637	FBXO42	protein_coding	1	16573334	16678949	-1	F-box protein 42 [Source:HGNC Symbol;Acc:29249]	32.2063	33.9644	30.2354	52.6035	42.1613	46.5213	44.4649	48.5812	44.9479	62.6486	35.417	35.7528	25.7319	47.4128	34.8457	31.4014	26.0177	36.4106	35.2152	41.4569	31.9597	42.9501	27.5624	41.005	33.928	39.0787	47.6493	40.6145	44.199	32.7123	41.6178	35.0322	38.3437
ENSG00000037749	MFAP3	protein_coding	5	153418466	153600038	1	microfibrillar-associated protein 3 [Source:HGNC Symbol;Acc:7034]	34.1008	20.9899	45.9811	27.2099	12.1221	18.5224	14.2061	22.3602	20.9889	23.8966	15.11	19.2326	15.6191	16.2368	34.5223	27.3912	14.4619	28.0256	48.6162	20.9893	16.8225	12.5915	20.0317	39.5274	26.584	16.8983	13.1796	22.5885	19.3138	46.4556	21.8983	25.4276	25.5724
ENSG00000037757	MRI1	protein_coding	19	13875346	13885096	1	methylthioribose-1-phosphate isomerase homolog (S. cerevisiae) [Source:HGNC Symbol;Acc:28469]	92.2235	105.086	65.775	66.4697	64.4021	73.8431	53.2599	82.3782	50.8337	89.5152	63.7419	97.3259	81.6546	70.5794	93.8822	79.3839	86.6656	52.4308	76.7167	59.8727	109.318	74.7591	106.91	25.046	89.6122	88.2131	48.7166	67.157	90.9326	69.8187	75.5063	79.1286	73.3007
ENSG00000037897	METTL1	protein_coding	12	58162254	58166576	-1	methyltransferase like 1 [Source:HGNC Symbol;Acc:7030]	11.0745	11.7013	19.2646	3.80485	9.57819	4.6013	4.30017	5.44089	2.25961	14.1686	10.7278	15.3649	9.36496	5.4141	10.7632	12.2165	11.7975	9.48374	6.55182	3.73691	7.67063	5.21929	9.75717	13.9787	10.3262	14.1298	2.27836	11.0261	1.95664	10.4737	9.07612	8.42995	9.24083
ENSG00000038002	AGA	protein_coding	4	178351924	178363657	-1	aspartylglucosaminidase [Source:HGNC Symbol;Acc:318]	20.0432	23.0046	21.4435	29.5851	23.4462	26.4913	21.025	15.9958	15.6757	13.7886	11.6773	16.0271	22.9248	23.3542	10.5875	15.0383	21.0261	16.9589	25.7891	21.1987	22.1259	44.302	10.8819	16.8252	21.3947	22.5917	17.5078	23.318	15.2282	10.6553	20.3202	22.1283	17.3003
ENSG00000038210	PI4K2B	protein_coding	4	25162263	25280714	1	phosphatidylinositol 4-kinase type 2 beta [Source:HGNC Symbol;Acc:18215]	46.3464	26.2963	69.4771	29.0262	25.4977	19.8577	16.9052	24.2741	19.2068	20.0561	21.8469	22.0505	27.1354	21.3524	47.9347	38.7057	38.3599	87.5515	24.6938	23.8034	37.0944	29.5861	24.0983	47.7552	34.1405	29.1419	33.183	55.6883	17.9767	30.7102	27.8092	40.9662	34.0868
ENSG00000038219	BOD1L1	protein_coding	4	13570362	13629347	-1	biorientation of chromosomes in cell division 1-like 1 [Source:HGNC Symbol;Acc:31792]	172.756	248.075	174.55	237.24	175.805	192.719	282.7	178.329	196.754	150.952	158.542	142.589	238.101	200.179	235.281	228.797	166.807	220.239	192.671	228.773	192.785	238.852	157.354	224.671	164.633	184.655	210.094	180.886	234.069	201.025	196.378	213.026	194.673
ENSG00000038274	MAT2B	protein_coding	5	162930120	162946342	1	methionine adenosyltransferase II, beta [Source:HGNC Symbol;Acc:6905]	114.658	80.3102	86.1112	103.6	85.4949	87.8735	27.9859	98.3497	110.588	88.1721	71.6681	69.7445	65.0674	77.8104	119.022	65.9179	34.8384	101.299	97.8126	107.313	94.7282	87.368	79.3361	71.1627	67.7043	51.1097	64.2603	69.8327	84.1638	64.3048	83.3881	88.5374	68.9843
ENSG00000038358	EDC4	protein_coding	16	67906926	67918406	1	enhancer of mRNA decapping 4 [Source:HGNC Symbol;Acc:17157]	123.67	137.441	159.839	126.808	135.709	125.159	132.526	126.546	106.478	146.965	144.165	106.033	103.264	128.024	123.691	93.3942	147.084	110.355	116.623	108.193	133.184	130.091	116.834	128.737	120.34	130.037	110.385	145.355	142.943	112.522	128.759	120.327	125.894
ENSG00000038382	TRIO	protein_coding	5	14143811	14532235	1	trio Rho guanine nucleotide exchange factor [Source:HGNC Symbol;Acc:12303]	181.047	80.1606	51.6483	126.444	85.2855	105.922	143.292	112.993	208.635	51.1804	178.849	65.8698	154.499	74.8077	10.3548	111.421	44.89	269.302	160.277	192.236	240.678	75.0468	176.52	160.46	99.4043	106.453	196.524	146.608	115.252	117.208	115.76	138.026	139.804
ENSG00000038427	VCAN	protein_coding	5	82767284	82878122	1	versican [Source:HGNC Symbol;Acc:2464]	64.5746	198.563	9.38094	6993.4	2187.64	3977.25	3168.97	1345.17	29.2201	4.35073	230.884	166.154	39.9679	1523.7	0.523559	145.169	520.344	0.339933	1.89186	724.519	471.709	4380.46	182.56	943.233	283.979	783.419	1392.24	492.345	3219.25	6.04024	1424.23	780.62	912.884
ENSG00000038532	CLEC16A	protein_coding	16	11038345	11276046	1	C-type lectin domain family 16, member A [Source:HGNC Symbol;Acc:29013]	39.2626	47.2061	43.4998	65.0383	61.7556	61.8992	43.1864	52.5719	61.0526	56.0877	52.0347	45.827	34.2612	52.3802	53.2866	44.9	47.4199	50.3478	56.955	51.4051	43.7228	59.2109	33.1728	29.4188	49.8602	41.7077	64.3383	52.0916	54.5245	59.1808	51.1474	50.906	48.0368
ENSG00000038945	MSR1	protein_coding	8	15965387	16424999	-1	macrophage scavenger receptor 1 [Source:HGNC Symbol;Acc:7376]	1.67484	0.224435	0	23.4725	60.7508	35.8817	15.7687	6.99199	0.759032	0.133352	1.12282	0.140898	2.80711	0.0370702	0	1.10997	7.28222	7.13859	0.0331906	88.9189	11.6076	8.72907	0.564804	20.7544	0.424859	3.78756	2.7685	0.121237	8.17124	0.0339339	10.6975	15.6024	4.57832
ENSG00000039068	CDH1	protein_coding	16	68771128	68869445	1	cadherin 1, type 1, E-cadherin (epithelial) [Source:HGNC Symbol;Acc:1748]	1.42773	2.581	0.0919009	0.0349293	0.544287	0.646129	0.378828	0.362792	0.132006	0.0266703	8.91841	0.493143	0.323898	0.630194	0.0290866	6.40918	0.0341888	43.6228	0.0663812	0.253227	1.30702	1.35185	1.92862	0	0.576594	15.5513	0.233957	1.09114	0.037142	0.0339339	1.18514	6.63422	2.43158
ENSG00000039123	SKIV2L2	protein_coding	5	54603588	54721409	1	superkiller viralicidic activity 2-like 2 (S. cerevisiae) [Source:HGNC Symbol;Acc:18734]	76.1568	48.0552	74.3524	56.853	54.208	48.1905	41.2203	58.5151	48.7408	53.0638	59.5932	71.362	76.1163	50.9193	98.7708	68.7425	66.4009	79.2602	62.6519	47.9214	74.9801	44.3387	66.2846	60.3563	76.6045	59.3394	28.5604	67.7353	37.2007	57.797	58.3819	67.8833	56.7348
ENSG00000039319	ZFYVE16	protein_coding	5	79703832	79775169	1	zinc finger, FYVE domain containing 16 [Source:HGNC Symbol;Acc:20756]	34.9245	25.9596	12.039	63.3708	25.6652	30.4973	52.515	38.2251	31.3843	26.2436	24.3813	20.4302	24.1844	27.5802	23.1238	27.8208	38.1889	39.8099	15.038	39.5034	34.7604	38.1993	17.5842	45.5723	16.7819	18.8041	34.7817	40.2104	57.0873	28.7081	31.2429	32.0556	32.4413
ENSG00000039523	FAM65A	protein_coding	16	67552321	67580689	1	family with sequence similarity 65, member A [Source:HGNC Symbol;Acc:25836]	81.6418	107.833	44.8731	160.011	136.529	157.123	198.067	91.1773	75.5402	29.2141	92.3485	42.9327	59.8181	123.777	53.4324	62.4214	81.6515	195.163	48.3059	136.352	92.5334	170.503	76.4586	146.252	57.4021	85.0756	124.694	95.2974	190.148	44.071	100.063	105.045	102.425
ENSG00000039650	PNKP	protein_coding	19	50364461	50371166	-1	polynucleotide kinase 3-phosphatase [Source:HGNC Symbol;Acc:9154]	55.5992	81.1705	64.8821	47.5737	74.651	58.1085	62.7434	56.8924	43.7599	64.9422	48.3134	70.1319	42.3226	79.219	52.2104	48.0867	51.2833	56.5044	77.4336	58.0614	53.6499	75.7463	34.1518	57.2257	50.5886	61.3139	64.6503	64.7407	101.101	64.9156	60.7364	59.122	62.3359
ENSG00000040199	PHLPP2	protein_coding	16	71671738	71758604	-1	PH domain and leucine rich repeat protein phosphatase 2 [Source:HGNC Symbol;Acc:29149]	3.92626	10.0996	5.14645	18.9198	8.62485	13.5687	14.242	11.92	7.29958	5.13831	5.66672	5.14277	4.08471	7.7106	8.3528	11.6858	8.71816	32.6434	16.6683	18.9367	12.9435	12.5915	5.72334	6.82645	6.84084	13.7515	19.8474	9.40114	17.4738	7.05826	8.67788	15.3175	10.8653
ENSG00000040275	SPDL1	protein_coding	5	169010638	169031782	1	spindle apparatus coiled-coil protein 1 [Source:HGNC Symbol;Acc:26010]	21.718	15.5982	35.8107	9.46583	11.3463	8.3566	7.19773	10.2241	10.9565	13.2285	13.538	14.8647	11.0485	12.3073	17.5392	26.496	22.5988	19.8672	15.666	6.51156	17.0535	9.03807	16.7558	31.6018	16.1143	13.145	11.4639	27.9654	6.05415	15.8471	13.9758	16.8463	17.3684
ENSG00000040341	STAU2	protein_coding	8	74332604	74659943	-1	staufen, RNA binding protein, homolog 2 (Drosophila) [Source:HGNC Symbol;Acc:11371]	37.4428	20.7179	23.11	26.1061	23.4734	25.1852	27.225	30.8027	34.1007	37.662	43.2523	31.5583	53.4769	26.9838	57.8081	34.1931	36.0323	40.1423	32.3947	20.04	51.3091	23.5743	33.857	28.1068	48.5638	35.7349	25.1532	40.9936	18.1194	24.4976	31.5069	36.9367	31.8783
ENSG00000040487	PQLC2	protein_coding	1	19638820	19655794	1	PQ loop repeat containing 2 [Source:HGNC Symbol;Acc:26001]	15.0735	20.7602	15.6538	26.4415	32.1129	34.5894	25.9497	21.4047	4.35619	13.1751	15.2383	15.6749	16.0149	35.365	19.2553	13.7851	53.6423	33.6533	7.7334	15.9533	16.4933	37.311	18.6385	34.6914	17.4799	48.3916	69.8363	40.2508	37.8848	20.0889	20.8436	24.7284	35.9078
ENSG00000040531	CTNS	protein_coding	17	3539762	3564836	1	cystinosin, lysosomal cystine transporter [Source:HGNC Symbol;Acc:2518]	20.1165	14.491	28.6694	18.5073	20.1541	25.5359	18.9002	16.9681	18.8633	27.5438	20.5813	18.0321	11.3321	20.7437	18.4438	10.6342	13.8465	100.537	44.2427	21.3847	14.1905	17.8436	16.2422	28.3321	27.3424	11.9335	16.2031	19.4743	22.8319	22.5348	20.0313	30.1404	20.6118
ENSG00000040608	RTN4R	protein_coding	22	20228938	20270769	-1	reticulon 4 receptor [Source:HGNC Symbol;Acc:18601]	28.8566	21.6205	37.128	2.75941	5.98715	9.04581	0.852363	18.2056	2.50811	21.4696	11.6453	17.9645	12.9199	4.67085	15.6195	21.2684	5.1967	3.21048	8.06531	0.795857	29.9313	1.50634	71.9183	0.973912	27.3124	9.40205	0.545901	3.11176	2.48851	20.8694	13.9738	10.6992	17.0778
ENSG00000040633	PHF23	protein_coding	17	7138347	7143041	-1	PHD finger protein 23 [Source:HGNC Symbol;Acc:28428]	37.6976	28.4658	34.7079	39.8194	21.4784	24.8109	12.9275	31.9257	35.8725	33.5779	18.8313	25.1855	11.7323	23.5767	34.584	18.9769	13.949	38.0725	36.0118	23.2969	17.5514	22.5179	20.107	22.2992	16.084	17.8684	21.797	23.318	25.5908	26.9435	27.1864	25.62	21.751
ENSG00000040933	INPP4A	protein_coding	2	99061317	99207496	1	inositol polyphosphate-4-phosphatase, type I, 107kDa [Source:HGNC Symbol;Acc:6074]	57.8231	65.3853	37.2811	145.55	79.2146	87.8305	80.2168	84.3657	60.7556	51.5537	35.4491	35.6824	40.2353	63.3159	73.6182	58.2913	55.3175	252.721	71.9572	88.9913	61.3987	112.087	41.4942	52.0203	52.8343	79.6724	127.78	69.5094	104.183	71.5327	66.0471	96.7978	74.8783
ENSG00000041353	RAB27B	protein_coding	18	52385091	52562747	1	RAB27B, member RAS oncogene family [Source:HGNC Symbol;Acc:9767]	46.119	27.2314	16.5422	11.841	28.6797	26.879	16.6211	50.3348	785.805	3.89387	6.15947	47.1656	15.2232	8.0598	0.297556	56.1788	60.7129	0.188851	214.96	11.9379	70.5515	6.60474	19.5799	6.75021	59.2375	4.05982	25.8523	79.0871	11.8112	86.1135	77.8968	52.6791	36.5614
ENSG00000041357	PSMA4	protein_coding	15	78832747	78841604	1	proteasome (prosome, macropain) subunit, alpha type, 4 [Source:HGNC Symbol;Acc:9533]	117.184	87.5669	150.84	101.015	190.417	123.368	88.9299	83.9039	76.6953	97.8268	104.198	99.333	118.007	145.278	102.385	99.7182	195.902	153.989	105.513	95.6454	114.862	126.031	66.7975	182.625	108.764	116.568	83.2499	191.07	115.846	88.6694	113.183	124.256	119.199
ENSG00000041802	LSG1	protein_coding	3	194361517	194393206	-1	large subunit GTPase 1 homolog (S. cerevisiae) [Source:HGNC Symbol;Acc:25652]	57.1916	74.1756	103.113	38.4222	35.1274	37.3032	44.0388	58.2776	44.3539	83.1848	58.515	81.7208	50.672	41.185	103.926	54.1021	43.7275	61.83	83.6734	35.8136	53.3387	54.4988	39.2727	57.1249	54.6857	44.916	35.7955	54.5164	51.3303	62.5402	57.6629	61.3638	50.0227
ENSG00000041880	PARP3	protein_coding	3	51976361	51982883	1	poly (ADP-ribose) polymerase family, member 3 [Source:HGNC Symbol;Acc:273]	6.2326	12.8302	10.783	12.0855	34.0807	21.7961	31.6321	14.2149	21.7809	9.2546	12.351	7.60849	4.17468	13.5306	29.2029	8.27106	23.2484	23.7953	15.5996	43.953	5.91269	23.5994	15.8145	8.09354	15.5074	11.0062	53.1863	20.5295	27.8194	6.99039	15.1682	21.6978	19.8684
ENSG00000041988	THAP3	protein_coding	1	6684926	6695646	1	THAP domain containing, apoptosis associated protein 3 [Source:HGNC Symbol;Acc:20855]	13.371	13.4122	11.9097	11.1459	7.5995	11.5106	8.22483	13.7297	11.1505	25.3544	7.96657	13.919	8.98168	13.7026	14.6486	8.60835	7.06683	12.9231	11.3512	10.8533	8.6733	10.0129	10.2949	8.77158	7.58495	8.86288	7.63364	4.68784	12.5536	15.2214	12.2842	10.5172	9.45135
ENSG00000042062	FAM65C	protein_coding	20	49202645	49308065	-1	family with sequence similarity 65, member C [Source:HGNC Symbol;Acc:16168]	0.604864	9.80031	2.14435	2.2704	2.67956	4.1783	4.7827	7.88248	1.51806	0.506736	4.52336	7.71416	2.48322	12.1954	0.901684	21.8413	1.70944	1.20865	9.82441	18.7388	3.23642	2.31745	3.69005	1.88066	6.09976	10.7834	1.6767	2.22268	2.26566	4.34354	4.52028	7.47228	4.12031
ENSG00000042088	TDP1	protein_coding	14	90421283	90511106	1	tyrosyl-DNA phosphodiesterase 1 [Source:HGNC Symbol;Acc:18884]	26.9896	16.4211	32.9618	15.7531	17.9196	21.5376	13.4957	16.7874	12.5075	21.9764	20.6599	19.1269	21.8811	20.0921	26.7597	16.8644	29.5733	25.0417	17.0931	11.6485	30.3726	15.8746	22.178	27.9412	22.4568	22.2797	13.6865	28.2887	12.9626	13.845	19.865	21.6535	20.4548
ENSG00000042286	AIFM2	protein_coding	10	71857979	71892690	-1	apoptosis-inducing factor, mitochondrion-associated, 2 [Source:HGNC Symbol;Acc:21411]	3.26731	4.93756	10.1091	9.4309	14.3189	8.5289	3.40945	4.74928	4.91721	2.56035	2.66269	2.60661	1.33158	5.82002	3.17044	6.40918	3.3847	5.8544	18.2548	6.1498	2.02276	13.4798	4.14189	13.1982	7.49573	5.12434	8.46146	19.1555	15.5625	3.8006	5.61785	7.34074	9.61753
ENSG00000042317	SPATA7	protein_coding	14	88851268	88936694	1	spermatogenesis associated 7 [Source:HGNC Symbol;Acc:20423]	4.66758	6.95074	8.48552	2.82927	3.64253	4.5229	1.84679	6.4643	6.46828	10.5615	10.1878	7.39714	7.80953	1.7423	4.18847	7.41173	4.5813	2.98385	6.67131	4.52191	8.40225	4.09417	8.62267	3.55981	8.10267	5.03522	7.29168	1.01031	5.94272	5.42943	5.96973	5.35687	5.62431
ENSG00000042429	MED17	protein_coding	11	93517393	93547861	1	mediator complex subunit 17 [Source:HGNC Symbol;Acc:2375]	40.7538	27.381	30.0455	33.7766	20.6829	22.1407	33.1475	30.0207	33.8261	46.0471	45.6491	29.2138	56.4406	25.8865	40.7774	32.5683	37.3144	32.6498	53.4624	30.3855	34.1754	20.5577	34.4888	19.2851	34.7237	37.6528	31.1226	20.5392	29.9599	47.1152	33.9294	35.2363	31.8609
ENSG00000042445	RETSAT	protein_coding	2	85569211	85581743	-1	retinol saturase (all-trans-retinol 13,14-reductase) [Source:HGNC Symbol;Acc:25991]	32.8535	32.9171	21.9527	46.5866	37.8338	51.1734	31.1899	27.8925	41.5653	34.4493	22.9055	23.8117	31.3101	34.2158	29.1686	21.4586	38.8655	28.5166	46.2919	39.8652	26.0373	48.9682	25.0253	23.701	26.9179	16.1751	45.4267	27.4356	44.3011	27.4526	33.6184	34.8965	29.5544
ENSG00000042493	CAPG	protein_coding	2	85621346	85645555	-1	capping protein (actin filament), gelsolin-like [Source:HGNC Symbol;Acc:1474]	167.786	129.686	86.7851	405.838	589.295	362.521	130.696	315.365	180.749	62.6753	83.1529	85.3137	28.467	557.165	241.739	71.7541	645.857	148.368	652.892	250.008	82.6844	803.075	70.4499	323.27	42.4252	232.273	532.744	459.974	504.426	108.114	227.535	362.047	284.209
ENSG00000042753	AP2S1	protein_coding	19	47341393	47354249	-1	adaptor-related protein complex 2, sigma 1 subunit [Source:HGNC Symbol;Acc:565]	50.7668	38.1913	61.5736	45.6526	99.5626	88.4766	85.9996	41.1934	24.454	32.8845	29.6425	48.1166	41.5669	82.0734	32.0534	36.2351	112.138	92.4239	32.1949	57.8805	38.1524	88.9902	38.2937	153.173	29.9908	52.1792	41.6444	64.7407	66.0756	24.161	55.011	61.2586	58.7823
ENSG00000042980	ADAM28	protein_coding	8	24151553	24216531	1	ADAM metallopeptidase domain 28 [Source:HGNC Symbol;Acc:206]	47.4172	38.902	14.2753	48.8311	47.8553	76.9755	45.27	61.8726	147.153	45.5796	15.3666	71.4705	284.742	30.2493	168.208	80.5623	24.6502	126.757	38.6006	68.9501	121.615	21.1274	88.4859	111.933	95.9878	87.0247	18.8336	56.3349	46.3532	136.991	69.7114	81.3088	80.243
ENSG00000043093	DCUN1D1	protein_coding	3	182655862	182703741	-1	DCN1, defective in cullin neddylation 1, domain containing 1 (S. cerevisiae) [Source:HGNC Symbol;Acc:18184]	42.5187	34.3333	41.3551	47.5712	32.9783	44.8358	46.0276	40.7277	39.5684	35.2016	21.8437	37.8251	37.0201	38.2153	50.3006	52.0472	36.4453	58.011	57.6122	38.8103	39.5777	36.1484	26.5074	39.0189	52.2158	45.7577	38.4825	45.6188	39.0177	31.8762	38.573	46.1191	39.8119
ENSG00000043143	PHF15	protein_coding	5	133860003	133918918	1	PHD finger protein 15 [Source:HGNC Symbol;Acc:22984]	130.939	55.6972	48.6156	104.648	59.2435	70.6434	23.582	136.707	334.568	90.119	101.022	62.4178	71.8333	48.7103	119.284	60.9767	30.5648	68.7419	89.7141	166.804	103.721	73.7722	72.4831	38.2848	61.9991	39.3906	147.432	44.979	66.6328	60.4024	95.6248	89.1974	66.4505
ENSG00000043462	LCP2	protein_coding	5	169673241	169725231	-1	lymphocyte cytosolic protein 2 (SH2 domain containing leukocyte protein of 76kDa) [Source:HGNC Symbol;Acc:6529]	163.113	122.606	80.2868	182.977	218.411	169.664	181.582	107.057	175.697	91.6611	121.066	54.9128	111.413	141.086	109.245	64.7703	104.308	221.076	215.159	189.948	137.855	233.97	104.785	136.134	85.5442	149.646	131.126	130.692	171.621	102.267	137.252	159.541	126.477
ENSG00000043514	TRIT1	protein_coding	1	40306708	40349183	-1	tRNA isopentenyltransferase 1 [Source:HGNC Symbol;Acc:20286]	18.7527	14.2516	21.1066	16.2072	14.3189	15.1625	20.7408	16.2597	9.04239	23.6833	18.6388	24.5867	18.6061	22.5387	19.7207	19.3708	18.0175	32.5202	13.6413	14.3254	18.3916	13.9047	16.191	19.4782	16.1446	18.3585	9.43629	19.4384	24.6623	22.2267	18.1354	18.7365	18.242
ENSG00000043591	ADRB1	protein_coding	10	115803806	115806667	1	adrenoceptor beta 1 [Source:HGNC Symbol;Acc:285]	22.322	14.1768	8.66932	2.0259	1.59099	7.02127	24.9079	8.34422	0.0330014	1.38686	1.25114	13.6671	6.80185	0.815545	2.50145	21.8771	2.80349	0.0377703	4.44754	2.09817	7.03331	3.32168	4.2172	2.55232	13.8686	3.87668	4.52318	20.5295	4.97703	23.1769	8.07243	5.51507	9.71518
ENSG00000044090	CUL7	protein_coding	6	43005355	43021683	-1	cullin 7 [Source:HGNC Symbol;Acc:21024]	35.7002	49.3382	36.3906	40.4181	32.9859	36.175	25.8048	51.6296	65.4405	70.3057	51.2362	51.1713	35.7943	43.2454	42.4231	36.007	27.4971	41.1496	52.7322	41.3448	48.0823	36.8154	53.987	45.6875	43.1405	32.978	53.393	42.3676	37.3637	50.3654	44.6883	40.7564	44.9103
ENSG00000044115	CTNNA1	protein_coding	5	137946656	138270723	1	catenin (cadherin-associated protein), alpha 1, 102kDa [Source:HGNC Symbol;Acc:2509]	153.512	61.1958	143.257	212.964	213.25	182.596	182.69	127.398	199.422	105.348	88.382	72.1397	122.23	211.169	85.5143	88.0456	210.74	194.215	235.559	159.714	167.703	169.615	97.9227	212.917	117.474	79.5752	185.168	185.074	75.5476	82.3573	148.254	163.888	129.504
ENSG00000044446	PHKA2	protein_coding	X	18910418	19002716	-1	phosphorylase kinase, alpha 2 (liver) [Source:HGNC Symbol;Acc:8926]	58.6957	128.765	62.6473	177.833	140.379	126.167	80.6293	140.943	73.5875	118.032	73.6984	102.811	64.3883	78.1195	61.0801	72.8208	78.6131	44.5429	60.9366	101.99	69.2728	213.119	72.261	43.9325	89.7142	113.71	160.628	108.732	176.835	90.004	101.907	87.7969	106.977
ENSG00000044459	CNTLN	protein_coding	9	17134980	17503921	1	centlein, centrosomal protein [Source:HGNC Symbol;Acc:23432]	18.6429	17.2815	21.658	15.334	17.9196	18.9962	20.7882	8.57509	18.3158	15.0154	12.5114	10.3912	30.9862	22.4275	13.2053	13.7851	19.7953	15.9391	15.9315	10.6355	24.5221	17.9989	35.0555	19.3103	25.1881	13.9026	10.5281	29.2182	20.911	17.2724	17.7745	16.4766	21.4233
ENSG00000044574	HSPA5	protein_coding	9	127997132	128003609	-1	heat shock 70kDa protein 5 (glucose-regulated protein, 78kDa) [Source:HGNC Symbol;Acc:5238]	392.107	420.011	407.393	904.997	889.992	651.544	691.642	369.569	199.951	410.609	461.818	531.42	515.881	564.663	250.762	415.116	1189.63	676.288	480.292	219.004	375.488	775.705	382.209	586.712	553.343	812.09	310.563	701.432	384.077	213.36	529.4	547.786	492.973
ENSG00000046604	DSG2	protein_coding	18	29078006	29128971	1	desmoglein 2 [Source:HGNC Symbol;Acc:3049]	0.0274564	0.486275	0.0306336	0.0698586	0.125605	0	0.189414	0.494717	57.7475	12.375	1.1549	1.23286	0.179943	0.0741404	0	1.03836	0.444455	0.0377703	0	0.289403	0.0933583	0.386242	15.6195	18.3001	0.0910412	1.69326	0.0389929	19.0136	0	0.135736	5.29917	0.286198	6.86153
ENSG00000046647	GEMIN8	protein_coding	X	14026398	14048012	-1	gem (nuclear organelle) associated protein 8 [Source:HGNC Symbol;Acc:26044]	9.77447	11.1469	9.68023	5.90305	5.86155	8.7012	7.52921	10.554	7.755	16.6156	11.9661	16.3089	14.7553	8.29186	11.1111	12.0664	7.48736	11.2555	10.8201	8.6459	11.0163	7.02961	11.2208	5.90795	12.5937	12.6464	7.44765	9.05238	8.16827	15.4382	10.346	9.92904	10.3094
ENSG00000046651	OFD1	protein_coding	X	13752832	13787480	1	oral-facial-digital syndrome 1 [Source:HGNC Symbol;Acc:2567]	51.5018	66.7787	28.8777	41.6025	39.014	47.2751	28.4969	61.3115	50.8723	65.0535	59.1066	60.0859	64.7662	54.2081	95.1216	79.8752	83.8775	133.732	44.1016	65.2411	51.3402	41.4913	51.3681	23.3342	86.0655	76.4757	65.3993	76.1811	49.1337	76.0592	51.3536	74.3475	63.0021
ENSG00000046653	GPM6B	protein_coding	X	13789150	13956757	-1	glycoprotein M6B [Source:HGNC Symbol;Acc:4461]	3.6517	2.80543	2.78766	0.908161	0.669891	0.775355	0.378828	3.26513	3.06913	4.90734	2.47021	3.1702	2.69915	0.630194	117.452	6.01532	4.71806	38.2235	3.55139	3.18343	2.27172	0.926981	9.26278	1.67916	2.94367	3.69844	2.80749	4.48578	1.67139	3.97027	2.29917	22.0428	3.81487
ENSG00000046889	PREX2	protein_coding	8	68864353	69149265	1	phosphatidylinositol-3,4,5-trisphosphate-dependent Rac exchange factor 2 [Source:HGNC Symbol;Acc:22950]	0	0	0.67394	0.0349293	0	0.0861505	0.094707	0.0989433	1.25405	0.0266703	0.128322	0	0.107966	0.0741404	0	0.143222	0.0683777	6.15656	0.0663812	0.0723506	0	0	0	32.2734	0.0606942	0.356476	102.629	1.25279	0.037142	0	0.184273	0.813361	17.0762
ENSG00000047056	WDR37	protein_coding	10	1095478	1178237	1	WD repeat domain 37 [Source:HGNC Symbol;Acc:31406]	49.7509	55.0613	37.2811	65.8417	47.5204	58.2378	49.9106	56.5296	61.9766	35.4715	41.1915	35.7176	34.909	51.8983	65.4739	35.8771	40.7531	44.8711	44.9068	60.4851	42.4469	68.5966	30.1605	72.2038	38.1766	38.8559	64.7282	43.9687	87.8067	59.2826	48.6641	50.4263	54.3979
ENSG00000047188	YTHDC2	protein_coding	5	112849380	112930982	1	YTH domain containing 2 [Source:HGNC Symbol;Acc:24721]	49.5313	33.1041	47.8497	37.7236	35.7136	29.162	64.969	31.365	28.9092	27.2837	43.7579	23.847	55.4585	38.9979	83.6821	52.5266	48.4405	84.3033	46.0021	54.8056	46.1501	30.629	34.1895	68.6104	40.2099	40.7719	54.1222	53.3444	47.9875	46.0483	39.1195	55.8174	48.1605
ENSG00000047230	CTPS2	protein_coding	X	16606126	16731059	-1	CTP synthase 2 [Source:HGNC Symbol;Acc:2520]	18.6978	22.1442	21.7193	14.0066	13.9421	16.9286	10.7019	23.0868	22.54	39.2321	31.8881	30.5396	20.9454	16.7187	18.4409	23.4168	16.7525	12.0865	23.3994	16.713	25.9225	13.0164	23.6841	9.43687	33.4728	14.9274	10.0212	12.4066	12.3683	25.2129	21.6494	18.7185	17.6913
ENSG00000047249	ATP6V1H	protein_coding	8	54628117	54756118	-1	ATPase, H+ transporting, lysosomal 50/57kDa, V1 subunit H [Source:HGNC Symbol;Acc:18303]	32.5358	28.7276	30.603	42.474	40.026	45.6167	16.5737	34.5972	29.1072	27.3371	25.0549	36.4573	36.6364	42.0747	57.4169	33.6213	33.2316	81.6231	29.4015	28.6508	31.4929	41.3665	47.2929	44.8335	29.6491	27.3595	22.9668	65.064	36.2877	24.0592	33.4158	42.1006	37.1891
ENSG00000047315	POLR2B	protein_coding	4	57843888	57897334	1	polymerase (RNA) II (DNA directed) polypeptide B, 140kDa [Source:HGNC Symbol;Acc:9188]	108.474	90.7382	142.522	111.655	85.62	85.1663	84.2599	91.7818	79.7238	73.3677	68.2101	89.1024	86.2687	94.9127	122.746	92.4336	104.299	153.534	131.203	100.429	101.24	84.4441	82.4305	128.387	112.315	78.5267	64.6857	138.445	88.0377	99.7227	92.2716	111.291	99.0689
ENSG00000047346	FAM214A	protein_coding	15	52873514	53002014	-1	family with sequence similarity 214, member A [Source:HGNC Symbol;Acc:25609]	30.003	31.4261	15.0482	28.0926	15.8572	25.8908	30.6728	33.4323	47.6108	25.368	49.2739	27.8376	40.4343	19.7213	59.2357	49.9239	15.7388	32.2475	21.2798	44.8679	36.7947	26.3958	29.2346	21.2457	34.1581	27.3912	29.8276	16.2284	34.2936	26.103	30.0478	35.8105	27.3103
ENSG00000047365	ARAP2	protein_coding	4	36067620	36246131	-1	ArfGAP with RhoGAP domain, ankyrin repeat and PH domain 2 [Source:HGNC Symbol;Acc:16924]	38.7827	23.162	14.0446	31.0885	21.7195	18.5082	49.1714	29.7836	39.5423	1.62689	45.0816	20.6268	51.9337	54.0899	35.3033	37.542	22.0415	54.9286	26.2345	34.9779	46.6689	14.4346	45.1681	66.8765	26.1161	15.0099	206.291	37.3977	8.20356	5.5689	31.3687	34.0164	51.3289
ENSG00000047410	TPR	protein_coding	1	186282954	186344825	-1	translocated promoter region, nuclear basket protein [Source:HGNC Symbol;Acc:12017]	165.533	142.357	203.414	192.646	154.268	135.108	133.517	152.608	157.518	110.784	154.278	145.8	208.959	119.453	217.968	219.726	194.913	133.953	176.45	152.081	213.071	142.617	142.304	150.855	239.306	133.551	148.979	172.698	138.909	147.335	155.446	181.347	159.242
ENSG00000047578	KIAA0556	protein_coding	16	27561454	27791690	1	KIAA0556 [Source:HGNC Symbol;Acc:29068]	40.2178	46.3731	25.6336	48.5968	44.9568	40.4908	39.954	41.9018	41.4636	44.9822	29.4821	28.0507	31.3727	32.4983	22.6003	26.8183	22.9496	31.5718	51.3415	38.5115	33.9236	53.0882	16.8312	25.0393	39.9328	35.1574	63.1962	34.1081	62.63	56.6106	38.2839	35.1006	41.6882
ENSG00000047579	DTNBP1	protein_coding	6	15523032	15663289	-1	dystrobrevin binding protein 1 [Source:HGNC Symbol;Acc:17328]	23.3105	14.1394	18.0738	20.2939	28.4704	22.5284	19.8411	22.658	22.936	20.0828	27.5252	21.8744	18.6421	18.5351	16.5794	17.8311	9.88058	20.0183	29.2409	20.6199	19.4497	20.0846	17.1324	17.2936	15.7805	19.1606	15.7141	17.8623	19.5367	13.5057	21.3508	19.213	16.9982
ENSG00000047597	XK	protein_coding	X	37545012	37591383	1	X-linked Kx blood group (McLeod syndrome) [Source:HGNC Symbol;Acc:12811]	0.0274564	4.71313	4.74821	0.384222	0.9211	2.28299	0.473535	7.32181	9.53741	2.13363	4.84417	7.15057	3.05903	8.74857	0	23.0587	0.478644	0	2.35653	1.51936	0.995822	2.89682	12.3127	11.3511	1.27458	20.5419	0.701872	18.2664	0.334278	1.56096	4.0247	3.91324	8.29298
ENSG00000047621	C12orf4	protein_coding	12	4596894	4647674	-1	chromosome 12 open reading frame 4 [Source:HGNC Symbol;Acc:1184]	20.153	10.2866	12.8968	21.5863	19.4268	18.9962	12.596	14.7096	12.4415	13.2018	10.8112	12.4695	12.632	11.8625	18.2082	17.0792	13.6413	20.3204	20.2794	18.7388	13.537	22.8269	12.1621	27.8404	14.6865	12.6103	12.2438	19.1555	18.311	12.8257	14.5764	18.0789	16.2294
ENSG00000047634	SCML1	protein_coding	X	17755588	17773105	1	sex comb on midleg-like 1 (Drosophila) [Source:HGNC Symbol;Acc:10580]	0	3.51539	0.153475	2.13069	1.50725	3.8337	14.6796	3.46302	0.924039	0.508336	2.89046	0.563592	0.0359886	0.556053	0	1.00255	5.11294	0.302162	0.132762	13.5657	0.0933583	13.5571	2.89933	12.5937	1.24544	7.63438	1.01382	0.808249	4.23419	0.0678679	2.48297	4.22083	3.81212
ENSG00000047644	WWC3	protein_coding	X	9983602	10112518	1	WWC family member 3 [Source:HGNC Symbol;Acc:29237]	52.3318	36.2836	31.2157	34.7197	37.179	23.3899	66.3896	34.1025	30.8233	31.6043	31.7296	29.342	19.3979	9.26755	35.3693	32.6188	19.8637	28.5166	41.2559	47.6791	52.0317	22.8655	13.6306	10.1085	18.9062	15.6849	12.7507	21.9035	16.0825	30.0994	33.4126	35.0251	17.3958
ENSG00000047648	ARHGAP6	protein_coding	X	11136239	11683821	-1	Rho GTPase activating protein 6 [Source:HGNC Symbol;Acc:676]	0.109825	0.374058	0.582039	6.67149	0.251209	2.62759	0	0.329811	5.18122	0.133352	0.384967	0.281796	0.143954	0.222421	0.0581732	0.322249	3.24794	1.43527	37.3394	1.33849	0.0933583	4.05554	0.0753072	0.167916	0.273124	0.178238	4.17224	0.0808249	0.668556	0.542943	1.23527	5.9863	0.769894
ENSG00000047662	FAM184B	protein_coding	4	17630929	17783135	-1	family with sequence similarity 184, member B [Source:HGNC Symbol;Acc:29235]	22.2281	18.5615	14.3353	14.481	9.15783	17.1095	23.8581	21.8929	31.8896	14.6852	20.6663	24.6839	21.8527	9.35986	39.9141	32.6109	9.97083	14.1797	18.0228	25.2337	26.6507	12.7773	25.8127	15.0197	25.362	18.7653	18.331	11.2577	24.8164	27.7725	18.9116	22.42	20.8922
ENSG00000047849	MAP4	protein_coding	3	47892182	48130769	-1	microtubule-associated protein 4 [Source:HGNC Symbol;Acc:6862]	199.114	87.5669	102.868	193.438	152.065	129.183	114.217	131.331	188.9	141.113	153.57	79.2903	166.627	99.274	124.694	99.4676	208.073	162.601	182.449	139.13	238.748	105.328	137.549	126.608	137.654	111.31	243.695	187.392	111.5	108.487	138.468	157.561	145.524
ENSG00000047932	GOPC	protein_coding	6	117639374	117923691	-1	golgi-associated PDZ and coiled-coil motif containing [Source:HGNC Symbol;Acc:17643]	61.9624	49.284	41.8437	54.9727	28.1773	38.3236	23.4395	62.5803	72.9942	55.7901	46.2439	65.4555	37.9889	27.135	87.7854	60.899	29.8342	54.7987	57.6371	49.9024	52.0252	45.8956	67.4869	35.6834	42.7244	33.2801	39.2939	30.5077	50.938	55.0045	47.5851	54.8472	44.3649
ENSG00000048028	USP28	protein_coding	11	113668596	113746292	-1	ubiquitin specific peptidase 28 [Source:HGNC Symbol;Acc:12625]	17.5172	14.476	11.9778	17.29	12.6023	20.3315	10.2284	15.0724	20.1969	12.8551	16.0082	8.38343	14.6114	17.3118	3.14135	11.0281	8.78653	16.8456	13.1435	20.222	20.1343	17.3036	26.0563	8.42937	13.6562	10.3378	11.5029	14.9526	18.3853	12.352	14.9187	13.8256	14.459
ENSG00000048052	HDAC9	protein_coding	7	18126572	19036993	1	histone deacetylase 9 [Source:HGNC Symbol;Acc:14065]	20.5374	5.31162	1.40915	15.5086	28.8472	38.8539	51.2838	22.2293	30.3283	4.61397	4.68377	7.43237	29.5826	30.2864	89.5576	23.381	51.3516	106.286	1.0621	87.0378	34.138	24.874	6.43876	29.1502	15.7198	59.3532	24.0976	43.2009	16.2682	3.93634	20.7792	52.211	24.7706
ENSG00000048140	TSPAN17	protein_coding	5	176074388	176086058	1	tetraspanin 17 [Source:HGNC Symbol;Acc:13594]	21.718	36.2088	31.859	52.1145	47.3111	60.6931	46.4064	40.5668	22.0779	40.4557	25.5682	30.9975	15.799	39.9246	43.3972	57.1097	34.0863	38.7901	47.8276	33.426	18.7339	50.2115	14.459	49.9382	21.9106	49.1046	46.6745	27.5209	48.136	36.9541	36.55	40.4478	36.8372
ENSG00000048162	NOP16	protein_coding	5	175810949	175815976	-1	NOP16 nucleolar protein homolog (yeast) [Source:HGNC Symbol;Acc:26934]	28.26	20.2866	39.1262	13.9462	22.881	14.8562	11.2455	16.7013	6.9237	19.7824	24.9571	34.2319	33.6227	20.5454	33.3216	25.2701	34.753	28.296	14.4449	12.2417	22.0939	15.7367	28.4556	33.8515	27.0857	28.4673	13.6339	35.6692	15.811	19.4974	21.9547	23.2697	25.3089
ENSG00000048342	CC2D2A	protein_coding	4	15471489	15603180	1	coiled-coil and C2 domain containing 2A [Source:HGNC Symbol;Acc:29253]	0.576584	1.90769	5.29962	5.55376	1.75846	2.41222	5.77713	1.84694	0.792034	0.293374	0.352887	0.457918	0.683784	5.04155	0.319953	0.537082	2.01714	0.188851	1.09529	1.88112	1.08918	1.81534	0.376536	1.91424	1.30492	0.712952	3.2754	1.73773	8.05982	0.610811	2.33957	1.11799	2.24905
ENSG00000048392	RRM2B	protein_coding	8	103216730	103251346	-1	ribonucleotide reductase M2 B (TP53 inducible) [Source:HGNC Symbol;Acc:17296]	32.2612	35.7599	27.172	45.2683	35.5042	36.0109	36.1781	33.7727	28.7112	23.9233	29.1613	20.712	43.1144	28.5811	48.1092	31.294	45.1293	101.338	38.0364	38.0926	32.2709	42.9115	35.7709	28.0084	25.704	24.3295	45.3878	38.9576	34.8763	26.1631	32.5808	47.1477	32.3997
ENSG00000048405	ZNF800	protein_coding	7	126986844	127071978	-1	zinc finger protein 800 [Source:HGNC Symbol;Acc:27267]	34.0184	32.6178	27.509	49.6345	50.4093	33.1249	74.8185	36.0154	21.1539	23.3632	32.9789	37.4436	36.5644	38.9237	49.3309	49.698	55.7962	39.8099	35.0492	53.7203	51.4404	42.139	33.7376	18.3028	53.0163	74.8154	83.9517	39.2001	55.3416	32.2372	37.7554	47.123	48.8253
ENSG00000048471	SNX29	protein_coding	16	12070594	12668146	1	sorting nexin 29 [Source:HGNC Symbol;Acc:30542]	40.9707	24.3833	25.4189	42.3821	40.7407	46.7173	106.137	56.0267	58.89	25.7118	72.2612	19.7775	35.6705	31.9727	43.0775	23.1604	26.2899	39.6815	38.8051	57.4974	50.926	66.4151	19.8913	22.2404	39.9131	28.9735	37.5681	15.8801	31.109	20.738	44.79	43.2316	27.0392
ENSG00000048544	MRPS10	protein_coding	6	42174539	42185603	-1	mitochondrial ribosomal protein S10 [Source:HGNC Symbol;Acc:14502]	35.9349	23.7231	42.4849	24.5155	37.9343	26.7484	18.8192	24.1085	20.5602	27.4587	25.3469	25.8555	27.6753	32.3727	43.5479	28.8699	49.3519	39.9432	30.998	25.5101	27.0204	28.6171	22.312	42.6708	27.76	27.9201	14.4668	42.212	22.972	29.1849	28.1099	34.2323	28.6873
ENSG00000048649	RSF1	protein_coding	11	77371041	77532063	-1	remodeling and spacing factor 1 [Source:HGNC Symbol;Acc:18118]	104.489	86.6097	109.378	83.7028	80.4707	86.3612	89.2074	89.5265	101.387	130.902	88.9678	99.3151	108.924	81.411	131.531	95.4631	89.4903	78.8644	100.484	77.082	80.8125	86.726	120.037	86.3688	90.4929	88.406	81.4695	84.3985	79.7948	120.097	95.7609	92.5567	93.883
ENSG00000048707	VPS13D	protein_coding	1	12290124	12572099	1	vacuolar protein sorting 13 homolog D (S. cerevisiae) [Source:HGNC Symbol;Acc:23595]	84.4833	42.6052	51.3726	90.1525	64.0165	69.3081	89.877	98.2507	139.101	53.9007	86.2647	52.2379	66.291	56.1243	130.337	83.2477	57.4031	95.5211	80.0557	94.0196	86.2631	74.4675	51.9996	84.0586	58.6609	55.7439	115.497	67.1655	79.521	85.4796	74.5704	87.6643	74.7658
ENSG00000048740	CELF2	protein_coding	10	11047259	11378666	1	CUGBP, Elav-like family member 2 [Source:HGNC Symbol;Acc:2550]	387.245	212.614	144.56	374.372	288.514	280.118	374.898	248.48	902.654	204.161	452.336	261.577	387.382	231.355	523.617	241.687	260.416	297.252	277.938	647.828	354.544	296.711	243.694	322.701	220.472	315.036	297.243	275.289	326.515	213.987	339.305	362.499	276.867
ENSG00000048828	FAM120A	protein_coding	9	96214173	96328397	1	family with sequence similarity 120A [Source:HGNC Symbol;Acc:13247]	212.417	169.961	209.078	336.565	346.079	319.138	387.49	221.577	188.47	151.144	146.865	157.713	190.157	301.936	231.777	163.076	293.504	224.132	217.771	298.01	243.181	405.986	227.883	194.678	226.727	219.573	356.079	259.165	245.694	155.127	238.471	259.679	235.616
ENSG00000048991	R3HDM1	protein_coding	2	136289025	136482840	1	R3H domain containing 1 [Source:HGNC Symbol;Acc:9757]	38.4664	36.8073	49.8409	37.3394	45.7619	43.3337	51.6627	32.6183	44.8489	42.4058	55.4032	34.4143	49.1964	39.9988	68.7607	35.4832	41.5736	49.328	41.4882	40.1546	54.8325	48.1258	47.2929	44.0275	63.8502	46.6092	44.5689	53.2595	30.0479	41.4673	43.007	47.4683	46.3904
ENSG00000049089	COL9A2	protein_coding	1	40766159	40783488	-1	collagen, type IX, alpha 2 [Source:HGNC Symbol;Acc:2218]	21.2787	172.067	31.522	76.076	161.453	219.167	30.401	72.8223	53.0993	14.722	11.2924	58.9658	30.6983	233.097	1.57068	76.5879	57.3008	44.229	70.2645	107.405	20.5074	170.101	10.0535	12.3586	75.9284	135.461	232.865	96.6261	310.953	53.921	84.7615	68.4957	116.021
ENSG00000049130	KITLG	protein_coding	12	88885885	88974628	-1	KIT ligand [Source:HGNC Symbol;Acc:6343]	8.07217	0.374058	1.31725	0.558868	2.05154	1.93839	0.757656	0.659622	0.132006	0.693429	0.0641612	0.211347	0.503841	0.481913	0	0.537082	0.376077	0.755406	4.2152	0	1.86717	0.617987	0.753072	14.4072	1.18354	0.401035	0.0389929	0.727424	0.297136	3.05405	1.27259	1.04612	2.6078
ENSG00000049167	ERCC8	protein_coding	5	60169658	60240900	-1	excision repair cross-complementing rodent repair deficiency, complementation group 8 [Source:HGNC Symbol;Acc:3439]	8.0082	6.09901	9.86771	4.49051	6.16928	4.89981	8.30202	6.06951	4.64132	7.51463	6.87519	7.97306	9.45997	5.41744	6.82051	7.92769	5.73826	6.68383	6.73138	6.216	9.45564	5.30928	6.17029	10.5814	8.98456	7.27211	5.71597	5.52559	5.31131	9.15605	6.84198	6.86033	7.33966
ENSG00000049192	ADAMTS6	protein_coding	5	64444563	64777747	-1	ADAM metallopeptidase with thrombospondin type 1 motif, 6 [Source:HGNC Symbol;Acc:222]	10.6531	0.486275	1.80738	0.209576	3.09825	1.42148	0.284121	3.03426	0.363015	0.666758	1.12282	1.8669	2.41124	0.148281	78.2138	3.68796	0.376077	2.0396	0.730193	1.91729	7.12635	1.77671	9.60166	2.14932	2.73124	6.63936	13.5305	0.202062	1.93138	5.4973	1.96953	11.9835	5.28536
ENSG00000049239	H6PD	protein_coding	1	9294863	9331396	1	hexose-6-phosphate dehydrogenase (glucose 1-dehydrogenase) [Source:HGNC Symbol;Acc:4795]	59.141	90.6716	85.8661	132.661	117.188	102.39	125.724	136.806	115.868	98.1201	188.44	179.438	78.8568	105.65	114.921	105.268	32.0691	43.0204	181.32	196.618	70.1743	122.902	104.677	64.2446	56.2635	121.113	188.57	119.985	110.163	87.0066	115.487	108.287	106.503
ENSG00000049245	VAMP3	protein_coding	1	7831329	7841492	1	vesicle-associated membrane protein 3 [Source:HGNC Symbol;Acc:12644]	45.3854	38.6028	34.4935	105.067	93.6173	83.7383	129.607	49.6695	64.7488	33.0445	46.3885	35.8233	62.5122	99.0887	63.2342	38.1686	94.3954	62.9253	47.8608	81.6839	59.4693	105.212	35.7333	59.4758	37.2359	63.9429	96.1175	53.6273	66.967	27.8258	65.8419	69.1187	55.1157
ENSG00000049246	PER3	protein_coding	1	7844380	7905237	1	period homolog 3 (Drosophila) [Source:HGNC Symbol;Acc:8847]	0.585919	5.0726	3.36725	10.5703	0.601646	12.1334	0.994424	10.2885	8.07742	0.480066	1.82859	0.898224	4.13869	1.40867	4.54216	11.684	14.0311	18.7703	3.77808	11.3044	0.417623	2.59516	3.80226	2.86934	0.482519	2.51449	30.574	1.73773	0.779982	6.38128	4.31755	8.39036	6.1427
ENSG00000049247	UTS2	protein_coding	1	7903143	7913572	-1	urotensin 2 [Source:HGNC Symbol;Acc:12636]	0.241616	0	0.768292	0	0.148632	0.0723665	0.0473535	0.0329811	0.993342	0	0	0.0419171	0	0	0	0.0716109	1.44687	1.03604	14.0121	0	0.111408	11.8889	0	0	0.0333818	0.091347	6.3383	0	0.037142	0.271811	0.167607	3.57086	0.846497
ENSG00000049323	LTBP1	protein_coding	2	33172039	33624576	1	latent transforming growth factor beta binding protein 1 [Source:HGNC Symbol;Acc:6714]	1.9494	27.1566	26.59	1.95604	14.8632	4.43675	0.852363	120.975	21.0549	218.03	6.73693	45.5805	1.18762	28.7294	0	30.5421	0.752155	0.0377703	92.6017	13.0955	0.933583	2.16296	3.91597	0.470164	2.33672	37.1181	0.428922	1.37402	2.37709	13.3021	37.1499	17.5157	7.66538
ENSG00000049449	RCN1	protein_coding	11	31833939	32127301	1	reticulocalbin 1, EF-hand calcium binding domain [Source:HGNC Symbol;Acc:9934]	59.6212	60.1302	96.9984	46.6519	60.8881	45.5245	41.5679	69.3131	34.6013	101.357	74.7285	102.844	80.5638	42.18	23.5764	80.114	64.9725	14.2859	54.9692	31.9421	73.6261	44.2297	165.027	42.5069	93.642	58.8176	46.7681	24.9781	27.4554	77.8458	65.4979	48.4645	67.1301
ENSG00000049540	ELN	protein_coding	7	73442119	73484237	1	elastin [Source:HGNC Symbol;Acc:3327]	28.1878	1.16968	3.93795	0.0698586	1.88742	0.0508288	0.331475	1.02241	17.2426	2.49874	1.27937	0.978536	4.52773	0.0741404	0.0290866	0.501276	0.93062	0.0755406	2.51319	0.180877	9.54869	0.0772484	1.24257	4.93471	1.836	0.356476	0.391489	0.242475	0.297136	0.175099	4.51847	1.73207	1.18449
ENSG00000049541	RFC2	protein_coding	7	73645829	73668774	-1	replication factor C (activator 1) 2, 40kDa [Source:HGNC Symbol;Acc:9970]	29.8176	30.4109	48.6769	30.5282	40.5447	30.7988	21.3564	22.9548	24.8501	38.0703	27.461	26.1366	23.3206	39.5539	21.3496	28.5896	61.7792	25.646	27.8137	19.233	34.2314	29.1613	32.2691	18.7058	34.1708	29.3647	15.2462	46.4743	20.5024	24.8736	31.0343	30.9755	27.7009
ENSG00000049618	ARID1B	protein_coding	6	157099063	157530401	1	AT rich interactive domain 1B (SWI1-like) [Source:HGNC Symbol;Acc:18040]	153.097	178.987	217.461	147.716	146.246	132.973	122.93	194.753	225.399	235.606	230.659	226.247	121.642	99.7559	232.78	166.102	73.1645	111.536	211.49	167.998	186.405	124.331	225.809	74.7225	206.208	154.666	174.22	92.0191	94.4893	222.776	173.819	159.226	155.614
ENSG00000049656	CLPTM1L	protein_coding	5	1317859	1345214	-1	CLPTM1-like [Source:HGNC Symbol;Acc:24308]	89.7823	82.779	104.611	102.303	124.349	110.833	118.952	92.4131	94.384	70.303	88.2858	103.701	70.5377	102.462	140.314	80.9203	111.832	112.744	100.598	78.1749	80.7238	135.223	65.1784	96.8874	75.807	115.944	115.653	108.022	91.6665	68.2411	96.8353	105.066	92.1749
ENSG00000049759	NEDD4L	protein_coding	18	55711599	56068772	1	neural precursor cell expressed, developmentally down-regulated 4-like, E3 ubiquitin protein ligase [Source:HGNC Symbol;Acc:7728]	1.15317	1.638	0.398237	0.139717	0.879232	1.524	0.378828	2.50656	10.0225	0.91906	2.59853	1.70451	0.806865	9.78653	0.494472	3.23932	15.9101	12.9174	1.16167	3.0749	0.964703	2.31745	3.74465	10.8474	0.468559	4.58517	24.004	33.0772	0.148568	0.203604	2.46113	5.01001	9.63489
ENSG00000049769	PPP1R3F	protein_coding	X	49126306	49157929	1	protein phosphatase 1, regulatory subunit 3F [Source:HGNC Symbol;Acc:14944]	7.9898	4.37648	3.30843	5.37911	5.56847	5.59978	3.88299	8.77297	6.69929	7.44102	7.50686	9.75718	5.57824	6.22779	10.9366	7.59076	4.71806	3.66372	7.93255	5.93275	4.79239	7.06823	5.00793	3.66056	6.85844	4.54507	6.00491	5.17279	5.68273	9.06036	6.29203	6.57938	5.7491
ENSG00000049860	HEXB	protein_coding	5	73935848	74018472	1	hexosaminidase B (beta polypeptide) [Source:HGNC Symbol;Acc:4879]	55.7631	51.7273	21.6638	132.718	177.555	194.859	229.997	79.4634	38.8502	17.2034	43.0644	21.6437	64.2361	236.904	34.296	33.2615	219.962	85.6729	65.9254	112.52	61.1077	392.149	62.2655	153.907	51.3539	109.648	183.248	79.4888	175.424	27.0474	97.5463	125.612	105.298
ENSG00000049883	PTCD2	protein_coding	5	71616194	71656052	1	pentatricopeptide repeat domain 2 [Source:HGNC Symbol;Acc:25734]	5.43334	5.76049	5.57532	3.458	3.72627	2.88604	3.12533	5.11207	5.70924	4.45394	7.25022	4.08604	7.55761	3.8553	8.4642	5.47824	5.40184	4.65897	4.30449	6.07745	6.34837	3.55343	6.17519	5.91064	8.93995	3.68685	4.25023	6.6236	4.93989	4.98829	4.85637	5.53587	5.68933
ENSG00000050130	JKAMP	protein_coding	14	59951161	59971429	1	JNK1/MAPK8-associated membrane protein [Source:HGNC Symbol;Acc:20184]	35.2457	32.9545	31.6752	49.8787	39.0212	45.9561	23.9045	35.2868	36.5283	28.8578	31.7919	26.3652	25.765	36.4196	38.4816	37.4525	39.4994	53.0503	45.0064	33.8869	35.0405	49.9125	27.899	40.8542	43.5177	23.961	44.365	61.2168	48.3589	44.9964	34.2607	41.5413	41.8961
ENSG00000050327	ARHGEF5	protein_coding	7	144052381	144077725	1	Rho guanine nucleotide exchange factor (GEF) 5 [Source:HGNC Symbol;Acc:13209]	0.0274564	10.0947	6.06822	3.9271	3.53451	4.2287	0.0473535	2.64179	1.20257	2.82946	0.77218	5.63521	0.179943	2.56155	0	1.30368	0	0.904221	11.9108	2.12494	1.29675	1.36961	4.48642	7.54513	8.19614	3.42261	6.69547	6.13905	2.46809	3.09138	3.12505	2.36375	5.25554
ENSG00000050344	NFE2L3	protein_coding	7	26191860	26226745	1	nuclear factor (erythroid-derived 2)-like 3 [Source:HGNC Symbol;Acc:7783]	6.56207	29.1369	41.901	27.9085	52.1255	32.8664	5.68242	49.3025	33.6628	10.1897	25.8249	33.6725	3.9188	8.37787	5.73006	17.1866	12.5473	29.9515	90.7065	24.2722	12.7263	25.0281	26.4697	7.75771	22.2711	27.315	13.6467	19.2363	21.7258	46.047	25.7951	27.2686	23.0587
ENSG00000050393	CCDC90A	protein_coding	6	13791020	13814800	-1	coiled-coil domain containing 90A [Source:HGNC Symbol;Acc:21097]	15.2108	11.7477	18.4721	10.0946	13.5653	11.8888	9.42382	9.79539	12.6395	11.3882	12.1585	15.7453	13.9636	13.3453	6.51394	11.2447	22.8723	27.5345	8.56317	6.22215	15.1552	10.5444	11.6726	19.6126	10.2573	13.2342	9.59226	18.3109	8.61695	7.09219	12.8171	13.5813	12.2986
ENSG00000050405	LIMA1	protein_coding	12	50569571	50677353	-1	LIM domain and actin binding 1 [Source:HGNC Symbol;Acc:24636]	16.2267	15.9984	28.6118	10.5836	14.9469	8.44275	2.93592	19.5908	24.058	24.5367	14.0834	23.1073	27.6033	8.45201	10.1221	24.5984	19.1458	29.1587	19.8148	5.78805	23.1217	2.47195	26.2069	20.3178	16.3874	9.35749	26.7881	19.5596	2.07995	27.0114	17.0841	16.7777	18.4636
ENSG00000050426	LETMD1	protein_coding	12	51441745	51454207	1	LETM1 domain containing 1 [Source:HGNC Symbol;Acc:24241]	72.4574	84.4622	73.4901	56.5156	54.4705	62.0715	66.6913	76.9779	69.0389	72.0606	83.185	84.0456	80.0027	74.8077	88.2196	73.258	55.8304	54.1248	52.4411	88.8466	77.0738	47.1602	115.069	66.6626	77.5368	63.7201	69.6413	63.205	80.6724	77.3694	72.1626	67.1193	76.7346
ENSG00000050438	SLC4A8	protein_coding	12	51785101	51902980	1	solute carrier family 4, sodium bicarbonate cotransporter, member 8 [Source:HGNC Symbol;Acc:11034]	8.37447	2.16953	0.888376	9.85145	8.0948	6.41821	16.6684	6.82709	7.92034	6.0547	4.36328	3.27588	7.98947	2.4837	3.69429	6.15854	5.47056	2.07737	28.751	7.95857	11.2652	6.21888	3.69005	11.8216	1.72978	6.68392	16.0269	6.8297	16.4911	11.7411	6.52712	8.94931	9.37677
ENSG00000050628	PTGER3	protein_coding	1	71318036	71513491	-1	prostaglandin E receptor 3 (subtype EP3) [Source:HGNC Symbol;Acc:9595]	1.31791	0.748115	0.306336	0.94309	0.418682	3.79062	0	2.04483	32.9354	33.1512	0.352887	0.246571	0	0.0370702	0.0290866	0.501276	0.0341888	6.26987	171.495	0.434104	0.342314	38.4311	1.16726	0	0.394512	4.90154	0	0	1.03998	10.9267	5.44948	27.1921	2.30375
ENSG00000050748	MAPK9	protein_coding	5	179660143	179719099	-1	mitogen-activated protein kinase 9 [Source:HGNC Symbol;Acc:6886]	41.6239	32.3934	44.9702	46.2464	53.1726	49.8381	45.27	42.5126	44.6509	32.0844	41.9614	45.1578	42.9758	46.1524	39.0924	49.0893	61.5741	65.116	39.1649	31.8343	56.7619	58.5543	35.8839	69.6179	44.0033	47.0994	62.5446	49.0607	40.4848	37.0559	43.5007	50.1484	48.2188
ENSG00000050767	COL23A1	protein_coding	5	177664619	178017556	-1	collagen, type XXIII, alpha 1 [Source:HGNC Symbol;Acc:22990]	0.494215	0.71071	67.057	2.47998	44.2128	17.5747	0.378828	61.1799	10.1644	7.09431	38.1438	1.09196	0.575818	39.3686	5.41011	7.98462	19.009	0.566554	44.0439	0.61498	0.280075	1.35185	11.0325	7.28754	91.284	11.2736	17.7418	13.0128	0.965692	15.0667	20.7519	9.90763	20.9581
ENSG00000051009	FAM160A2	protein_coding	11	6232565	6255941	-1	family with sequence similarity 160, member A2 [Source:HGNC Symbol;Acc:25378]	62.7653	109.412	29.1632	163.644	97.0923	107.817	82.5372	107.222	73.5931	68.2227	51.2648	56.2535	46.8932	101.424	44.8224	47.0126	92.9595	63.5674	60.4068	118.981	51.5338	160.097	87.8458	56.0839	42.6376	67.1066	101.382	95.6562	188.273	89.6874	82.6646	79.9226	91.084
ENSG00000051108	HERPUD1	protein_coding	16	56965960	56977798	1	homocysteine-inducible, endoplasmic reticulum stress-inducible, ubiquitin-like domain member 1 [Source:HGNC Symbol;Acc:13744]	53.787	65.7219	19.8812	94.4488	86.2485	79.8185	145.138	42.0509	32.1104	24.27	32.658	40.2264	40.7391	146.798	124.316	40.4602	54.0867	326.071	53.1381	116.231	43.1004	101.62	24.0606	54.5726	18.0262	194.368	90.6195	93.1911	113.209	18.5279	64.5641	107.378	75.8219
ENSG00000051128	HOMER3	protein_coding	19	19040010	19052070	-1	homer homolog 3 (Drosophila) [Source:HGNC Symbol;Acc:17514]	33.6994	133.804	40.539	224.609	289.192	261.317	93.1604	264.212	7.29496	386.917	71.328	31.4262	26.5589	132.829	51.9268	44.1743	104.58	5.06122	127.817	32.594	34.2202	578.587	138.99	43.7646	30.2363	144.484	227.841	68.7605	404.611	69.5187	142.635	122.37	141.026
ENSG00000051180	RAD51	protein_coding	15	40986972	41024354	1	RAD51 homolog (S. cerevisiae) [Source:HGNC Symbol;Acc:9817]	22.8986	22.032	32.6248	10.1993	13.6909	9.47656	4.688	3.56196	1.78208	18.5892	5.42162	12.1524	6.04609	16.8299	8.75506	11.2071	23.2142	6.26987	10.7537	1.22996	23.6197	7.72484	13.5176	13.2318	18.7848	13.3233	3.47037	22.631	2.15424	11.809	12.8567	11.5968	12.3653
ENSG00000051341	POLQ	protein_coding	3	121150278	121264853	-1	polymerase (DNA directed), theta [Source:HGNC Symbol;Acc:9186]	43.4909	28.9147	49.3814	15.4387	11.9743	9.95039	8.99717	4.84822	1.38606	19.7094	10.8112	13.1387	15.763	21.6119	29.2029	31.0075	32.3768	18.1675	26.7516	2.60462	31.0261	8.14971	25.1902	33.9526	35.0812	20.8538	6.08289	59.2446	4.45704	20.7676	18.244	22.4109	25.7038
ENSG00000051382	PIK3CB	protein_coding	3	138372860	138553780	-1	phosphatidylinositol-4,5-bisphosphate 3-kinase, catalytic subunit beta [Source:HGNC Symbol;Acc:8976]	42.173	39.4257	88.2862	63.1521	59.411	43.0322	40.6293	53.3304	55.5744	48.1666	40.7424	59.001	36.7084	66.8005	29.2029	36.7722	35.5906	79.0532	78.3961	46.8832	49.7911	54.9236	28.8803	36.0011	56.658	48.3025	37.7451	47.5654	37.8477	64.1351	52.6024	51.3266	44.6419
ENSG00000051523	CYBA	protein_coding	16	88709691	88717560	-1	cytochrome b-245, alpha polypeptide [Source:HGNC Symbol;Acc:2577]	530.136	817.65	317.548	907.133	1320.62	1050.73	1034.72	602.102	459.175	292.654	478.354	440.766	628.649	953.152	423.204	297.973	969.034	1002.91	384.48	765.874	496.844	1177.41	329.695	617.158	432.173	809.66	878.703	694.932	1166.88	310.937	702.385	689.717	655.018
ENSG00000051596	THOC3	protein_coding	5	175344876	175461683	-1	THO complex 3 [Source:HGNC Symbol;Acc:19072]	24.8351	13.4406	34.7572	12.7328	31.5963	15.2327	10.0915	28.3077	20.1117	26.933	25.6808	39.0703	18.1401	14.1271	34.5906	37.88	29.2393	14.3187	27.3829	11.4014	31.7589	14.7116	28.3396	27.3948	29.8196	28.0694	10.3994	23.2634	8.66263	20.7825	22.5041	25.1604	22.0914
ENSG00000051620	HEBP2	protein_coding	6	138724668	138734310	1	heme binding protein 2 [Source:HGNC Symbol;Acc:15716]	23.942	38.3035	34.8917	45.2334	64.9794	70.2127	68.1417	44.6234	48.6111	33.3646	33.9092	35.154	17.8504	88.9314	81.9369	22.1278	53.403	34.4843	41.0899	44.4956	36.223	89.415	21.6132	42.9529	44.6405	51.1989	63.9484	55.9712	67.0042	22.3964	46.2963	50.397	46.2157
ENSG00000051825	MPHOSPH9	protein_coding	12	123636867	123728561	-1	M-phase phosphoprotein 9 [Source:HGNC Symbol;Acc:7215]	68.4583	53.1607	62.5462	50.418	35.5042	40.5394	41.7184	62.1694	60.8635	65.4354	89.228	69.5426	70.4297	47.8576	130.474	85.8035	71.3138	39.9957	50.6332	54.2127	67.4909	42.2163	57.0855	38.8221	97.3677	70.9833	65.5011	61.42	52.2217	74.9482	58.4194	67.7675	64.7937
ENSG00000052126	PLEKHA5	protein_coding	12	19282648	19529334	1	pleckstrin homology domain containing, family A member 5 [Source:HGNC Symbol;Acc:30036]	21.9651	12.3813	23.7414	9.32612	8.62485	11.0703	8.28686	17.6449	47.786	17.3357	23.2584	16.626	24.0764	5.78332	18.0337	16.4347	18.8722	20.1693	14.4379	11.1782	33.0177	12.4003	20.0317	18.9073	29.4974	10.2487	19.5355	27.7633	13.1483	7.56727	17.7076	18.068	18.3374
ENSG00000052723	SIKE1	protein_coding	1	115312100	115323306	-1	suppressor of IKBKE 1 [Source:HGNC Symbol;Acc:26119]	45.2756	35.1614	47.6353	42.5788	26.1676	36.7001	30.2589	43.667	44.1559	30.5375	43.1805	40.7547	54.2349	30.7312	69.6042	55.3194	38.2231	51.632	42.5171	41.9272	46.4925	34.3369	39.0844	45.5052	50.892	39.3015	64.0264	39.2405	39.8905	48.7631	39.36	47.5066	45.8379
ENSG00000052749	RRP12	protein_coding	10	99116115	99161127	-1	ribosomal RNA processing 12 homolog (S. cerevisiae) [Source:HGNC Symbol;Acc:29100]	56.0928	118.32	69.8668	101.895	305.636	105.533	877.132	54.3598	17.2848	50.9331	52.985	92.2335	133.341	115.214	52.1624	97.079	256.047	45.1733	29.7404	67.0433	64.3927	204.347	37.0884	131.124	93.5467	370.103	73.6935	118.09	120.202	34.7728	153.63	101.998	122.328
ENSG00000052795	FNIP2	protein_coding	4	159690290	159829201	1	folliculin interacting protein 2 [Source:HGNC Symbol;Acc:29280]	23.4752	15.4486	7.78094	65.3876	42.7474	42.8599	43.9914	31.332	25.2131	17.1224	21.6865	5.91771	15.3312	27.7285	0	13.427	33.7444	107.834	24.6938	62.4024	24.6155	39.7057	13.9695	47.6881	19.9684	25.3098	46.8695	22.9543	52.036	6.37958	27.573	38.3029	29.3969
ENSG00000052802	MSMO1	protein_coding	4	166248775	166264312	1	methylsterol monooxygenase 1 [Source:HGNC Symbol;Acc:10545]	25.2324	6.65823	15.1637	15.9627	4.89858	6.24591	5.16153	10.3231	8.34936	25.8702	5.4537	8.31298	6.87383	8.04423	12.1291	7.48334	14.5303	26.137	27.9797	7.52447	12.0121	3.97829	8.99921	10.5451	6.73705	7.48599	3.74332	8.1229	6.75985	39.533	10.8965	13.9718	11.4908
ENSG00000052841	TTC17	protein_coding	11	43380482	43516483	1	tetratricopeptide repeat domain 17 [Source:HGNC Symbol;Acc:25596]	124.24	126.244	84.12	143.315	116.687	128.407	127.002	127.241	132.864	140.979	161.269	133.289	185.089	107.566	126.236	136.741	96.7202	93.7836	119.685	152.009	163.999	150.75	224.198	75.0584	222.383	123.831	138.659	87.4525	147.379	143.608	131.308	129.991	145.321
ENSG00000053254	FOXN3	protein_coding	14	89591215	90085493	-1	forkhead box N3 [Source:HGNC Symbol;Acc:1928]	106.725	77.4674	80.7613	136.773	180.889	176.781	227.959	148.902	225.498	62.8601	151.215	79.7817	117.573	135.01	158.569	109.959	133.439	92.3673	115.866	198.747	154.286	221.393	94.8486	163.446	100.358	164.202	315.807	122.045	115.619	59.4862	136.3	148.078	141.976
ENSG00000053371	AKR7A2	protein_coding	1	19630459	19638640	-1	aldo-keto reductase family 7, member A2 (aflatoxin aldehyde reductase) [Source:HGNC Symbol;Acc:389]	30.9873	33.6368	47.0033	35.7829	73.9719	60.5625	41.4585	37.1997	15.6225	40.3533	33.1203	35.016	34.9147	56.723	42.0115	34.0034	121.793	55.5152	17.7736	24.6285	38.7017	84.4457	45.2803	21.6141	48.542	65.441	84.1951	54.7718	30.7313	28.5581	41.1681	52.3591	47.3917
ENSG00000053372	MRTO4	protein_coding	1	19578033	19586622	1	mRNA turnover 4 homolog (S. cerevisiae) [Source:HGNC Symbol;Acc:18477]	49.4206	35.9844	81.7612	16.4866	35.9229	24.3806	16.0055	25.7253	13.9596	47.3929	38.3042	50.9698	56.1052	29.0623	46.3931	40.9614	65.7451	36.335	23.2002	18.992	34.7293	21.6682	39.9505	58.7034	34.1405	37.9647	15.8311	52.0512	15.2282	35.5628	37.2487	36.0031	36.179
ENSG00000053501	USE1	protein_coding	19	17326155	17330638	1	unconventional SNARE in the ER 1 homolog (S. cerevisiae) [Source:HGNC Symbol;Acc:30882]	24.4636	28.765	24.2006	19.4207	21.0597	23.8206	17.3787	26.0551	20.1969	28.9106	24.9587	40.9308	23.5366	25.9121	22.7748	22.3068	27.2827	11.6333	13.1767	16.6768	20.1343	21.3592	32.8339	16.6908	21.3643	21.5222	22.8109	18.3068	17.531	24.9754	24.9721	19.4181	22.0044
ENSG00000053524	MCF2L2	protein_coding	3	182895831	183146566	-1	MCF.2 cell line derived transforming sequence-like 2 [Source:HGNC Symbol;Acc:30319]	0.658404	0.537147	1.92686	0.0698586	0.656075	0.129226	0.094707	0.428754	1.37484	1.968	0.641612	0.409308	0.25192	0.296562	7.38683	0.948129	0.493003	0.793554	5.54316	0.603766	0.733174	0.0965605	0.805034	3.09502	1.56621	0.311916	1.4829	0.573048	0.320907	2.21181	0.674519	2.07477	1.29586
ENSG00000053702	NRIP2	protein_coding	12	2934514	2944710	-1	nuclear receptor interacting protein 2 [Source:HGNC Symbol;Acc:23078]	4.27935	5.0019	3.12187	4.34171	3.58057	4.39626	11.4321	7.82114	4.88223	7.23113	8.17542	9.57965	6.99943	5.35405	4.81616	8.68712	4.99773	3.62708	4.45351	9.29054	7.39367	6.04855	4.6826	3.45739	6.64267	6.36666	7.59933	6.13339	9.68812	8.50384	6.15691	6.1643	6.63425
ENSG00000053747	LAMA3	protein_coding	18	21269407	21535030	1	laminin, alpha 3 [Source:HGNC Symbol;Acc:6483]	2.08668	0.299246	4.71758	0.0698586	0.669891	0.861505	0.189414	0.626641	6.76529	0.293374	0.288725	0.31702	0.971693	0.185351	8.17333	0.214833	0.786343	4.94791	3.61777	0.108526	0.871344	0.115873	4.02893	0.436581	0.151735	0.089119	3.04145	6.95094	0.148568	0.339339	1.31016	2.35449	1.89833
ENSG00000053770	AP5M1	protein_coding	14	57735627	57756797	1	adaptor-related protein complex 5, mu 1 subunit [Source:HGNC Symbol;Acc:20192]	35.7408	24.4877	37.8325	30.0636	20.0842	21.4084	15.5319	31.6708	31.1108	20.3689	28.5174	25.884	22.4929	28.1266	41.3233	32.1418	26.6208	45.2386	34.5424	33.3898	28.6299	21.4751	27.939	35.3966	29.8782	21.0321	30.7264	42.1906	31.3404	28.742	26.6658	32.9202	30.9057
ENSG00000053900	ANAPC4	protein_coding	4	25378835	25420120	1	anaphase promoting complex subunit 4 [Source:HGNC Symbol;Acc:19990]	53.3752	50.3482	33.3907	50.7522	39.398	47.9858	42.5708	48.0865	40.8557	47.0998	40.582	42.7273	44.8778	39.1832	38.278	43.3246	47.2148	42.7937	59.1124	49.524	48.5775	48.8596	34.8296	31.7025	50.8314	41.975	49.0921	43.5646	73.244	67.5964	44.3738	47.2106	49.1044
ENSG00000053918	KCNQ1	protein_coding	11	2465914	2870221	1	potassium voltage-gated channel, KQT-like subfamily, member 1 [Source:HGNC Symbol;Acc:6294]	4.63271	8.30408	11.3142	63.1556	87.1989	63.8246	150.909	23.5488	9.67469	2.79745	7.14242	2.36004	3.15584	101.113	4.03896	10.3628	29.8055	36.925	15.3145	70.0484	16.4865	112.081	4.72967	33.7423	14.5927	44.9521	151.167	40.9196	56.5703	8.83911	38.5093	36.8829	44.4391
ENSG00000054116	TRAPPC3	protein_coding	1	36602173	36615098	-1	trafficking protein particle complex 3 [Source:HGNC Symbol;Acc:19942]	39.7568	33.2911	42.0869	47.3641	53.1726	53.3272	40.5346	42.8095	39.2387	41.0723	39.0742	41.8115	31.4541	49.7482	41.1866	35.4116	46.9755	45.0222	46.8983	36.8988	34.4803	58.1681	24.1736	48.4605	35.2633	34.5336	37.6282	35.4417	52.2217	37.6667	42.4816	43.1302	38.1736
ENSG00000054118	THRAP3	protein_coding	1	36690017	36770958	1	thyroid hormone receptor associated protein 3 [Source:HGNC Symbol;Acc:22964]	214.942	131.617	201.111	161.961	135.255	137.018	66.7145	129.167	150.532	164.555	107.859	123.739	101.983	128.75	196.861	117.76	138.697	148.921	183.828	119.518	166.98	141.819	136.224	188.628	135.546	111.792	80.3699	178.544	111.67	140.683	139.657	151.798	135.432
ENSG00000054148	PHPT1	protein_coding	9	139743176	139745488	1	phosphohistidine phosphatase 1 [Source:HGNC Symbol;Acc:30033]	42.2954	44.3169	69.081	68.6727	87.0452	68.4974	64.7583	34.4023	25.3556	72.5974	27.7077	50.9064	72.3271	89.7607	34.2079	38.8675	138.349	57.7712	42.1875	37.1184	27.625	73.7827	73.3665	42.3373	31.9224	67.5103	29.2946	76.9881	47.424	50.8609	58.4089	56.2386	52.463
ENSG00000054219	LY75	protein_coding	2	160628362	160761260	-1	lymphocyte antigen 75 [Source:HGNC Symbol;Acc:6729]	96.7222	79.1132	62.5128	133.97	120.544	93.1098	109.234	105.35	109.697	52.4965	159.203	108.895	182.033	85.9469	120.608	127.604	74.8472	151.119	43.7551	121.786	167.717	73.0971	191.385	45.5045	161.698	126.36	229.335	82.9522	67.1899	35.0198	107.059	110.067	117.431
ENSG00000054267	ARID4B	protein_coding	1	235294949	235491534	-1	AT rich interactive domain 4B (RBP1-like) [Source:HGNC Symbol;Acc:15550]	123.22	106.267	95.9976	120.246	111.058	126.497	112.142	116.885	174.441	140.13	107.884	92.9884	121.173	97.5084	161.039	108.383	88.1826	128.552	137.999	113.117	102.217	130.529	77.9486	80.7232	93.7594	94.2825	118.61	83.4117	125.318	147.225	117.603	121.252	102.66
ENSG00000054277	OPN3	protein_coding	1	241753404	241840678	-1	opsin 3 [Source:HGNC Symbol;Acc:14007]	36.4802	16.1174	54.822	26.5085	44.9212	55.8591	33.8952	29.874	25.5296	24.9565	18.2298	22.9244	22.0456	42.934	51.9219	36.7006	51.2152	325.473	30.0975	26.1207	37.8042	39.4025	23.0131	11.4203	44.8618	74.7606	28.8103	28.8957	31.8099	16.4447	32.507	74.8419	32.502
ENSG00000054282	SDCCAG8	protein_coding	1	243419320	243663394	1	serologically defined colon cancer antigen 8 [Source:HGNC Symbol;Acc:10671]	33.0849	34.75	31.0012	50.9894	34.7925	49.192	32.958	37.4336	42.0768	43.7927	73.24	39.7332	46.2094	27.6173	22.7166	43.7543	26.1545	10.6512	24.5942	42.1804	32.8933	46.8125	44.243	27.3367	51.4079	27.0922	26.9831	24.4495	44.8675	33.6625	41.2051	31.2196	35.0053
ENSG00000054392	HHAT	protein_coding	1	210501596	210849638	1	hedgehog acyltransferase [Source:HGNC Symbol;Acc:18270]	6.0404	7.03229	4.10491	4.64559	5.73594	6.33206	2.0362	10.7848	3.92717	16.1622	12.6718	7.64371	4.49858	3.26218	10.733	10.2046	2.1539	6.11879	3.98287	7.23506	4.76128	9.42431	6.89061	2.04857	8.49718	7.53055	12.2438	1.49526	6.20272	6.58318	6.77699	6.82671	6.43648
ENSG00000054523	KIF1B	protein_coding	1	10270863	10441661	1	kinesin family member 1B [Source:HGNC Symbol;Acc:16636]	17.4763	38.5646	25.0739	44.465	48.5449	30.4542	98.6374	35.2251	55.5084	17.9635	63.0236	3.69857	16.7552	50.7869	30.4537	14.498	38.3483	38.4868	41.8865	40.8781	32.6328	44.7655	29.5008	63.2371	21.2247	21.4777	63.9094	76.2934	39.671	11.9108	39.0127	35.2437	40.9031
ENSG00000054598	FOXC1	protein_coding	6	1610681	1614127	1	forkhead box C1 [Source:HGNC Symbol;Acc:3800]	0.0823691	2.73062	15.2249	6.49685	23.195	3.91985	0.142061	237.497	624.544	621.915	53.4463	1.51465	7.55761	1.66816	0	39.4218	1.19661	0.151081	38.4709	3.14725	3.42314	0.772484	40.9671	15.5826	1.39597	29.5875	0.233957	18.0644	2.45137	115.138	114.281	10.8229	27.9276
ENSG00000054611	TBC1D22A	protein_coding	22	47158518	47571336	1	TBC1 domain family, member 22A [Source:HGNC Symbol;Acc:1309]	49.2018	33.2537	35.0213	44.2903	69.7943	67.9728	59.3339	51.1867	71.6461	32.0311	32.7864	31.4202	42.8265	61.0176	38.2489	25.4577	41.813	35.9573	32.0621	61.5704	48.6397	59.3268	41.0048	45.0014	32.8962	39.6579	49.482	41.4632	48.7303	27.2829	48.6988	42.8845	40.6898
ENSG00000054654	SYNE2	protein_coding	14	64319683	64693165	1	spectrin repeat containing, nuclear envelope 2 [Source:HGNC Symbol;Acc:17084]	2.03177	10.511	1.25598	3.458	10.0484	6.67667	4.02505	15.4352	12.1445	4.98735	68.3958	3.90992	29.6546	4.04065	0.145433	23.1303	3.35051	1.47304	20.2463	21.1264	9.05576	4.9439	1.20491	0.268665	2.00291	13.8134	2.10562	1.41444	13.8911	0.572465	12.6125	10.434	4.40919
ENSG00000054793	ATP9A	protein_coding	20	50213053	50385173	-1	ATPase, class II, type 9A [Source:HGNC Symbol;Acc:13540]	7.00138	1.83288	2.66513	0.244505	0.795496	0.129226	0.094707	5.4089	9.3394	0.613418	1.86067	1.51465	1.00768	0.556053	0.0581732	11.3145	0.786343	0	18.1221	0.976733	2.17836	0.386242	8.13317	6.14572	1.94221	1.11399	1.79367	3.92001	1.59711	9.1961	2.36172	4.2278	4.23025
ENSG00000054965	FAM168A	protein_coding	11	73111532	73309234	-1	family with sequence similarity 168, member A [Source:HGNC Symbol;Acc:28999]	68.0827	58.4338	43.7697	113.36	78.4648	80.0282	127.159	85.3122	155.052	54.0466	85.814	31.8644	88.0818	74.6753	77.9279	61.8754	62.8849	87.0318	76.8498	94.3239	71.3451	86.6955	91.3175	89.7664	71.5669	76.6864	99.7501	77.6396	126.805	89.3311	81.7246	77.3668	90.3579
ENSG00000054967	RELT	protein_coding	11	73087309	73108519	1	RELT tumor necrosis factor receptor [Source:HGNC Symbol;Acc:13764]	72.6496	150.651	71.5602	275.243	348.282	238.637	759.125	136.146	113.624	77.1039	113.469	87.8499	85.7609	276.696	69.0516	95.8634	189.097	262.088	93.1328	138.842	95.1321	303.47	119.136	257.146	133.679	315.749	181.358	188.28	321.724	127.117	200.486	155.835	205.524
ENSG00000054983	GALC	protein_coding	14	88304164	88460009	-1	galactosylceramidase [Source:HGNC Symbol;Acc:4115]	29.7627	16.6456	21.8724	30.9473	38.5606	30.5404	33.2895	34.1684	76.6623	10.028	89.8898	21.4869	29.0068	14.8652	2.64688	30.5421	83.5575	28.441	223.771	31.0022	37.8101	56.6231	13.367	21.3589	18.2993	35.4248	43.0872	25.9852	34.2449	1.18769	34.1233	61.7992	24.1194
ENSG00000055044	NOP58	protein_coding	2	203130439	203168389	1	NOP58 ribonucleoprotein homolog (yeast) [Source:HGNC Symbol;Acc:29926]	89.8103	78.8514	132.062	46.3512	81.9779	59.0562	57.7713	54.155	45.773	93.8262	63.9687	107.716	165.33	71.3601	104.363	103.621	123.558	93.9725	58.1499	49.8496	95.7234	56.43	100.309	97.2783	112.709	118.617	34.0018	100.546	38.9248	80.8306	82.0007	85.7084	85.4022
ENSG00000055070	SZRD1	protein_coding	1	16679070	16724640	1	SUZ RNA binding domain containing 1 [Source:HGNC Symbol;Acc:30232]	129.127	85.3701	121.738	136.905	226.999	158.862	223.195	129.286	156.823	112.295	126.462	106.942	141.219	156.881	120.884	88.3808	170.713	144.471	124.398	125.637	134.996	189.607	86.415	141.587	121.297	148.606	118.915	128.916	101.479	89.9589	143.722	137.386	117.147
ENSG00000055118	KCNH2	protein_coding	7	150642049	150675403	-1	potassium voltage-gated channel, subfamily H (eag-related), member 2 [Source:HGNC Symbol;Acc:6251]	2.63581	16.3837	40.4364	0.244505	3.93561	5.38441	2.13091	31.431	4.52119	0.293374	24.8304	27.5808	1.11565	2.85441	3.34496	107.739	0.752155	2.98385	93.3445	95.026	5.85046	13.2481	12.7646	1.51124	2.67054	92.3718	0.467915	20.4083	0.259994	5.02222	11.6984	40.2861	16.9346
ENSG00000055130	CUL1	protein_coding	7	148395006	148498201	1	cullin 1 [Source:HGNC Symbol;Acc:2551]	70.81	37.7798	46.8082	59.7989	78.1679	57.7209	54.5986	42.0509	25.5431	32.5378	35.9303	39.3457	46.8572	55.7165	63.1761	48.3732	22.8723	98.9204	39.6295	79.2239	98.8665	60.2924	51.0206	26.3964	42.7287	54.2289	41.8784	62.8817	34.9896	26.4685	48.8333	63.9193	42.5741
ENSG00000055147	FAM114A2	protein_coding	5	153369688	153418496	-1	family with sequence similarity 114, member A2 [Source:HGNC Symbol;Acc:1333]	19.0547	14.9997	23.5879	20.1193	16.3705	18.2208	7.62391	21.2728	15.1146	21.2029	13.923	21.9449	13.2438	16.6075	19.7207	24.5625	18.291	17.1477	24.3287	20.9455	14.9373	17.1878	12.8399	20.5193	19.6346	18.4476	10.84	19.0343	13.8911	18.3583	17.3776	19.6402	16.6956
ENSG00000055163	CYFIP2	protein_coding	5	156693089	156822606	1	cytoplasmic FMR1 interacting protein 2 [Source:HGNC Symbol;Acc:13760]	113.264	106.887	85.2311	83.6085	75.4465	56.5324	3.88299	91.0823	193.942	63.7549	189.332	53.8959	119.323	59.2475	104.705	91.8933	59.1358	341.743	113.589	68.0548	21.132	40.3623	120.965	17.0905	148.566	52.4033	32.4624	114.263	32.0502	127.858	92.5307	105.077	80.7073
ENSG00000055208	TAB2	protein_coding	6	149539777	149732749	1	TGF-beta activated kinase 1/MAP3K7 binding protein 2 [Source:HGNC Symbol;Acc:17075]	137.886	48.1786	46.1343	96.0555	74.316	71.9357	116.253	93.4025	241.335	84.6783	167.685	48.4689	99.2566	67.3195	72.0766	59.5445	54.9073	157.484	60.8383	100.169	110.038	75.1241	85.7372	116.634	53.9268	82.3014	96.0006	69.9943	59.2044	51.0706	99.4932	86.2728	76.8587
ENSG00000055211	GINM1	protein_coding	6	149887430	149912884	1	glycoprotein integral membrane 1 [Source:HGNC Symbol;Acc:21074]	25.6443	20.3487	24.2618	38.2126	37.3464	32.9526	39.2561	23.8453	37.9846	16.1889	32.7543	30.2931	42.5026	36.7736	21.6113	28.6444	32.6845	31.9159	20.5782	33.5707	27.5718	47.8168	26.2445	24.5493	28.1621	28.4735	34.5867	19.1151	24.2883	17.0009	31.3118	30.5492	25.3026
ENSG00000055332	EIF2AK2	protein_coding	2	37326353	37384208	-1	eukaryotic translation initiation factor 2-alpha kinase 2 [Source:HGNC Symbol;Acc:9437]	263.462	68.3325	65.9058	57.0723	58.9592	69.1306	88.9086	77.1735	99.0646	60.7243	104.887	72.4339	141.017	49.6926	456.444	82.1252	97.4738	275.845	86.8677	68.5656	101.175	57.5006	72.7068	217.155	93.4584	45.1312	79.9008	87.1514	58.7943	63.7697	91.1975	153.25	89.7585
ENSG00000055483	USP36	protein_coding	17	76783463	76837523	-1	ubiquitin specific peptidase 36 [Source:HGNC Symbol;Acc:20062]	76.4111	59.4004	80.6584	54.6643	52.419	54.5764	143.244	57.618	57.5875	81.3445	79.4316	97.1843	110.377	50.2301	92.1754	85.2446	83.5575	71.7636	71.6916	66.7796	82.6844	46.8125	63.6346	77.2413	68.2202	124.009	93.9339	56.0116	58.7215	73.1616	75.3676	75.0887	76.8667
ENSG00000055609	MLL3	protein_coding	7	151832010	152133090	-1	myeloid/lymphoid or mixed-lineage leukemia 3 [Source:HGNC Symbol;Acc:13726]	192.473	112.925	114.427	219.889	128.195	130.926	219.429	160.154	125.128	106.542	81.3169	99.8522	82.0454	103.787	301.789	160.349	126.927	205.116	179.969	180.06	164.949	151.093	122.022	89.3278	139.267	154.564	261.736	158.379	172.547	234.596	134.078	183.782	166.555
ENSG00000055917	PUM2	protein_coding	2	20448452	20551995	-1	pumilio homolog 2 (Drosophila) [Source:HGNC Symbol;Acc:14958]	187.637	107.803	156.691	169.023	116.435	143.742	98.9215	155.242	206.193	126.071	144.651	130.119	147.035	126.076	215.939	133.984	88.9594	131.932	146.736	131.063	171.344	140.785	153.062	117.541	149.065	106.987	179.718	143.302	105.743	131.087	143.974	145.093	135.813
ENSG00000055950	MRPL43	protein_coding	10	102729215	102747272	-1	mitochondrial ribosomal protein L43 [Source:HGNC Symbol;Acc:14517]	36.2737	39.2903	32.3111	31.6927	44.2769	34.791	30.5989	33.023	33.9726	38.8736	30.9969	28.7245	28.5372	42.4643	30.2975	23.5772	26.8916	30.8716	33.7462	31.4722	31.1944	36.8093	29.6469	36.1775	30.9458	33.4695	28.3829	26.827	34.7779	34.8006	34.7019	30.6075	31.8785
ENSG00000055955	ITIH4	protein_coding	3	52846991	52865495	-1	inter-alpha-trypsin inhibitor heavy chain family, member 4 [Source:HGNC Symbol;Acc:6169]	4.28017	21.083	4.47251	23.535	14.7732	14.873	18.9291	11.2198	14.2847	16.6324	14.7985	5.59858	7.70408	18.4472	23.6867	18.4985	16.8732	5.80681	7.56214	32.0314	2.86361	23.5917	14.1088	7.96223	7.42381	16.5632	37.9054	10.2167	17.4954	11.6152	13.6165	16.3643	15.4113
ENSG00000056050	C4orf27	protein_coding	4	170650616	170679104	-1	chromosome 4 open reading frame 27 [Source:HGNC Symbol;Acc:26051]	17.5721	14.3234	20.4633	10.7582	14.3608	12.1042	8.32238	10.2571	6.81776	9.33461	10.747	17.9286	16.9506	11.6771	3.80976	16.1841	16.6151	8.95156	7.46224	6.54665	17.1154	12.1597	13.8942	13.937	16.2773	10.9171	4.71814	16.5691	8.50552	8.75495	12.9727	11.1056	11.6967
ENSG00000056097	ZFR	protein_coding	5	32354456	32444867	-1	zinc finger RNA binding protein [Source:HGNC Symbol;Acc:17277]	87.2564	67.8915	111.813	152.606	265.361	138.702	92.4814	107.848	114.548	80.0377	91.4618	94.5777	104.043	95.7153	104.159	88.0098	137.918	97.3718	104.119	94.0196	100.765	253.916	85.5113	92.6895	110.736	162.241	176.911	100.789	106.189	70.5826	114.596	122.535	113.206
ENSG00000056277	ZNF280C	protein_coding	X	129336685	129402873	-1	zinc finger protein 280C [Source:HGNC Symbol;Acc:25955]	7.44068	8.71555	9.52706	4.43602	4.10308	4.3506	4.73535	4.05668	4.55419	7.62771	7.53894	5.28367	8.09744	4.37428	10.4712	7.37592	4.75225	4.30581	6.73769	6.43921	9.27359	3.28306	6.17519	6.44797	9.13447	5.48082	5.14706	8.93115	5.94272	9.1961	6.06009	6.57984	7.05693
ENSG00000056558	TRAF1	protein_coding	9	123664671	123691451	-1	TNF receptor-associated factor 1 [Source:HGNC Symbol;Acc:12031]	28.4173	18.6655	3.85984	24.695	15.2819	25.3283	30.6851	22.2293	46.103	25.7102	21.4298	10.4617	25.0841	18.5722	21.2332	14.2148	16.118	76.6359	31.9957	31.1831	20.2276	28.5433	8.66032	5.60839	8.80065	26.5575	66.3659	15.8417	23.9195	49.8489	22.6088	30.019	25.7004
ENSG00000056586	RC3H2	protein_coding	9	125606835	125667562	-1	ring finger and CCCH-type domains 2 [Source:HGNC Symbol;Acc:21461]	73.9675	58.1286	69.5384	90.2223	55.6847	49.1058	66.2002	73.5149	98.2782	50.6203	83.0887	57.0284	57.006	43.7799	127.079	73.437	56.6851	89.8178	88.7848	80.2007	80.9106	51.8723	93.7574	66.4946	82.8475	48.7035	82.548	49.9094	60.69	86.4297	66.1546	81.0984	71.4225
ENSG00000056736	IL17RB	protein_coding	3	53880607	53899827	1	interleukin 17 receptor B [Source:HGNC Symbol;Acc:18015]	6.64444	1.72067	9.22073	2.34026	1.00484	1.67994	0.757656	2.9683	2.80512	3.28045	1.66819	2.88841	1.15164	1.48281	3.92669	1.53963	1.16242	1.32196	428.125	1.55554	2.92523	1.62222	1.28022	1.44408	1.79048	0.579273	1.6767	1.2932	1.18854	16.2544	2.82953	55.2724	3.18835
ENSG00000056972	TRAF3IP2	protein_coding	6	111877657	111927481	-1	TRAF3 interacting protein 2 [Source:HGNC Symbol;Acc:1343]	21.2438	14.1701	18.9316	10.9929	15.8354	13.4955	13.0487	20.7633	45.2664	15.9913	16.4641	19.5799	28.8003	20.574	4.76613	19.1294	13.3552	6.19433	20.8908	11.3467	24.706	10.7588	35.824	12.9181	27.8477	13.9507	3.25006	15.1062	6.94036	15.6704	19.6541	13.8934	16.4384
ENSG00000056998	GYG2	protein_coding	X	2746829	2800859	1	glycogenin 2 [Source:HGNC Symbol;Acc:4700]	0.0549127	0.112217	3.5535	0.0349293	0.711759	0.0861505	0.094707	2.01185	1.61707	7.74453	8.5976	0.422694	0.215932	0.259491	0	0.250638	3.79496	0	1.92505	0.325578	0.248956	0.579363	5.94362	2.45157	0.637289	1.33678	1.24777	8.72909	0.18571	3.46126	1.82267	0.890569	2.99914
ENSG00000057019	DCBLD2	protein_coding	3	98514785	98620533	-1	discoidin, CUB and LCCL domain containing 2 [Source:HGNC Symbol;Acc:24627]	2.22397	7.1445	6.67813	2.75941	1.42352	3.40295	2.69915	8.31124	6.23727	23.3024	9.72042	5.35412	12.8839	3.59581	0.494472	4.29666	2.4616	6.49649	10.6874	8.9675	7.96658	4.67353	9.14982	8.32862	1.00145	9.04558	3.89929	2.14186	6.09129	8.41562	6.83834	5.75552	6.00919
ENSG00000057252	SOAT1	protein_coding	1	179262925	179327815	1	sterol O-acyltransferase 1 [Source:HGNC Symbol;Acc:11177]	37.8074	44.9243	23.6798	90.3271	82.6897	82.6184	84.7154	46.3055	18.8438	17.7624	33.3317	35.3302	39.8394	82.5183	24.0255	32.5114	52.2064	62.4721	23.5321	87.3634	42.478	141.403	22.9687	33.8854	35.9006	48.2579	73.5016	44.0091	106.82	19.5459	51.4781	58.249	48.1112
ENSG00000057608	GDI2	protein_coding	10	5807186	5884095	-1	GDP dissociation inhibitor 2 [Source:HGNC Symbol;Acc:4227]	266.606	217.929	327.887	306.064	386.968	429.797	309.966	264.069	250.663	200.272	312.883	239.022	279.065	334.668	186.811	225.059	291.706	614.991	167.385	318.022	297.92	326.203	308.401	323.598	268.4	278.748	167.342	346.249	273.683	149.52	294.704	303.512	264.493
ENSG00000057657	PRDM1	protein_coding	6	106534195	106557814	1	PR domain containing 1, with ZNF domain [Source:HGNC Symbol;Acc:9346]	9.08806	4.78794	8.48552	1.81632	13.1466	5.94439	4.7827	5.27698	4.15818	5.06736	6.64068	3.90992	13.1718	4.33721	2.67597	4.01021	21.8467	2.75723	12.3469	13.8551	2.83187	4.48041	1.80737	22.7022	4.88679	37.7864	3.8603	17.6602	2.41423	33.7303	6.47241	8.10055	15.606
ENSG00000057663	ATG5	protein_coding	6	106632351	106773666	-1	autophagy related 5 [Source:HGNC Symbol;Acc:589]	30.4766	16.6456	25.8242	28.3276	31.4849	30.1096	24.2923	25.8572	23.2	27.4704	20.5316	26.9467	22.4929	29.3225	23.9383	25.0638	38.3257	22.851	28.2784	24.0204	25.9225	30.1269	15.9275	26.7658	23.4279	23.3046	37.2772	32.4108	23.4366	20.1568	25.9273	27.3159	25.3384
ENSG00000057704	TMCC3	protein_coding	12	94960900	95044338	-1	transmembrane and coiled-coil domain family 3 [Source:HGNC Symbol;Acc:29199]	7.46813	10.4736	0.0612673	2.6197	6.69891	3.87677	3.50416	2.73743	16.9627	0.82678	0.866176	0.31702	2.30327	3.29925	3.60674	1.64705	2.59835	21.9823	2.4561	16.6406	6.69068	4.48041	0.263575	0.537331	0.273124	1.29223	0.623887	3.11297	2.33995	0.407207	4.42966	7.51279	1.10628
ENSG00000057757	PITHD1	protein_coding	1	24104895	24114722	1	PITH (C-terminal proteasome-interacting domain of thioredoxin-like) domain containing 1 [Source:HGNC Symbol;Acc:25022]	39.8667	31.9445	38.626	37.5839	46.8924	38.7677	44.2282	36.2792	38.0836	48.1666	39.6837	48.011	34.2972	36.0322	30.89	38.5983	49.3687	32.558	31.9625	27.2038	35.1961	38.0835	31.5914	34.8593	32.9266	49.9957	33.5729	27.5613	32.4621	31.9658	39.8902	35.4826	34.3669
ENSG00000057935	MTA3	protein_coding	2	42721709	42984087	1	metastasis associated 1 family, member 3 [Source:HGNC Symbol;Acc:23784]	13.5634	5.57346	5.57532	8.24331	11.9324	7.75355	14.4902	9.76241	12.0125	11.1749	4.10632	1.30331	13.4238	16.1255	27.1087	5.94371	17.7098	17.0722	16.6949	11.0335	15.5286	10.3899	2.89933	20.9559	13.9597	11.229	17.2349	26.9551	11.4397	8.11021	9.64574	15.1852	14.098
ENSG00000058056	USP13	protein_coding	3	179370543	179507189	1	ubiquitin specific peptidase 13 (isopeptidase T-3) [Source:HGNC Symbol;Acc:12611]	29.5705	6.24676	8.54679	10.3041	10.2996	8.7012	7.19773	8.77297	18.3488	11.0682	19.9221	17.3304	30.2304	6.82092	30.1628	9.202	22.9749	25.4949	5.14454	11.1058	36.9077	9.77193	19.7305	31.9376	8.89169	11.5409	21.1732	29.5415	4.23419	6.20991	13.8115	18.8456	16.6574
ENSG00000058063	ATP11B	protein_coding	3	182511288	182639423	1	ATPase, class VI, type 11B [Source:HGNC Symbol;Acc:13553]	72.9241	68.7144	33.9114	106.395	81.3097	74.0033	101.999	96.4368	142.055	48.1933	77.6671	61.3963	73.7767	72.9171	148.4	60.4754	90.3611	141.412	101.032	87.2187	88.9705	102.277	115.182	75.0919	80.3591	84.663	141.895	108.427	69.3441	41.5012	79.4071	102.518	89.5579
ENSG00000058091	CDK14	protein_coding	7	90095738	90839905	1	cyclin-dependent kinase 14 [Source:HGNC Symbol;Acc:8883]	0.219651	17.0944	24.6907	6.04277	3.47506	5.21211	4.26182	12.9946	21.4509	13.3352	9.23921	12.0115	8.24139	4.04065	23.9092	13.4987	1.19661	22.6244	15.7323	8.5012	1.71157	3.08994	19.9564	7.89204	14.4452	7.30776	1.48173	13.2553	2.26566	6.75285	10.165	11.283	9.16962
ENSG00000058262	SEC61A1	protein_coding	3	127770484	127790526	1	Sec61 alpha 1 subunit (S. cerevisiae) [Source:HGNC Symbol;Acc:18276]	243.149	202.394	311.264	251.225	305.723	275.034	272.225	210.075	219.946	251.314	238.078	178.902	209.358	291.899	272.652	169.931	279.702	403.346	270.454	190.041	212.347	317.913	241.282	345.038	224.516	265.706	213.11	271.381	167.382	191.22	247.185	264.548	239.954
ENSG00000058272	PPP1R12A	protein_coding	12	80167343	80329240	-1	protein phosphatase 1, regulatory subunit 12A [Source:HGNC Symbol;Acc:7618]	124.643	152.43	101.429	155.897	105.097	139.376	111.522	113.822	139.313	136.013	114.906	125.127	119.441	141.534	134.354	104.968	98.0659	126.077	140.491	117.304	123.426	135.315	92.3202	132.194	113.47	104.478	110.74	128.759	120.056	96.5692	127.182	122.5	112.323
ENSG00000058335	RASGRF1	protein_coding	15	79252289	79383115	-1	Ras protein-specific guanine nucleotide-releasing factor 1 [Source:HGNC Symbol;Acc:9875]	0.71414	0.515452	4.37816	0.139717	0.496975	1.27977	0.342839	1.44688	0.132006	3.92	0.192484	0.442067	1.07966	0.192765	0	0.700713	0.556252	4.26918	7.3245	0.753532	0.622389	0.0807246	0.112961	12.0476	0.965947	1.42011	0.616478	11.4529	0.302707	8.25205	1.09092	1.78841	4.39635
ENSG00000058453	CROCC	protein_coding	1	17222232	17299459	1	ciliary rootlet coiled-coil, rootletin [Source:HGNC Symbol;Acc:21299]	14.6493	69.2594	61.2875	63.1224	34.3721	52.7065	111.472	73.2421	54.2005	100.892	53.4302	42.4219	9.82094	35.392	84.1917	55.3466	61.2425	32.4587	64.0021	97.1235	19.3339	54.6587	33.3283	16.6069	16.2855	60.8121	98.0364	28.6819	75.7459	13.9645	55.4478	58.5447	42.9327
ENSG00000058600	POLR3E	protein_coding	16	22308730	22346424	1	polymerase (RNA) III (DNA directed) polypeptide E (80kD) [Source:HGNC Symbol;Acc:30347]	60.0745	55.2109	73.2757	38.6667	45.0083	37.217	61.1334	55.2763	70.953	68.8361	74.9082	81.9762	70.6817	43.7428	69.3133	69.1761	45.813	51.8586	56.9882	49.4155	67.9026	38.8173	60.4717	58.7034	68.1595	81.2765	52.9134	51.445	42.5276	63.6261	59.7829	56.1606	59.8904
ENSG00000058668	ATP2B4	protein_coding	1	203595689	203713209	1	ATPase, Ca++ transporting, plasma membrane 4 [Source:HGNC Symbol;Acc:817]	203.15	170.645	133.777	285.477	136.239	191.986	100.863	208.177	515.977	72.2499	183.341	165.238	108.47	205.777	263.844	189.626	143.798	165.661	167.546	124.154	133.627	219.231	297.539	145.18	162.812	141.967	468.895	319.258	166.99	121.517	191.526	175.936	228.02
ENSG00000058673	ZC3H11A	protein_coding	1	203764782	203823252	1	zinc finger CCCH-type containing 11A [Source:HGNC Symbol;Acc:29093]	259.864	166.581	207.551	211.82	166.239	206.319	245.76	243.38	315.934	207.775	226.825	218.702	216.921	180.348	256.696	261.952	202.363	200.588	250.231	197.664	222.911	185.412	208.46	164.799	246.597	202.347	194.299	165.691	209.443	296.243	219.573	222.227	210.985
ENSG00000058729	RIOK2	protein_coding	5	96496571	96518964	-1	RIO kinase 2 (yeast) [Source:HGNC Symbol;Acc:18999]	20.3798	12.4928	26.9604	15.1722	13.7328	15.0914	12.159	16.2429	16.5644	15.248	15.8061	17.9708	19.0513	14.0737	23.2795	18.2296	15.1771	27.2146	17.3401	13.7806	15.992	12.8881	23.1946	26.3964	16.68	16.008	6.85807	16.9336	12.0882	13.0985	16.4961	17.9877	16.4072
ENSG00000058799	YIPF1	protein_coding	1	54317392	54356407	-1	Yip1 domain family, member 1 [Source:HGNC Symbol;Acc:25231]	15.76	16.1967	13.0193	25.7429	21.5621	27.3097	17.7576	17.7768	18.6128	18.5092	15.6233	13.4205	13.7117	17.8308	13.089	11.3145	18.8722	24.9662	18.288	18.5218	13.3814	25.1057	10.2418	24.3142	12.0781	12.5212	20.7052	20.287	20.3538	10.2141	18.0595	17.9423	16.3394
ENSG00000058804	TMEM48	protein_coding	1	54231133	54304533	-1	transmembrane protein 48 [Source:HGNC Symbol;Acc:25525]	43.2163	29.3635	80.4439	22.0404	27.4237	22.4422	16.3843	25.5933	13.8606	24.59	26.7231	37.7254	30.2664	29.7674	40.8085	48.1225	35.4538	33.8044	28.7762	19.9688	39.6773	22.3248	47.3306	48.4941	41.8486	26.5129	19.5744	46.7572	12.7026	28.0294	30.7029	33.617	33.9062
ENSG00000058866	DGKG	protein_coding	3	185823457	186080026	-1	diacylglycerol kinase, gamma 90kDa [Source:HGNC Symbol;Acc:2853]	26.6601	19.638	4.38061	27.1051	25.6711	21.4515	41.0081	24.1092	1.12205	17.6291	26.1402	23.7765	26.0198	29.6562	7.91155	20.3017	12.0864	4.07919	25.258	18.3771	30.6128	29.5089	48.1589	5.10464	12.2299	21.1381	31.3113	17.8623	26.1108	10.2141	22.4548	18.517	21.5163
ENSG00000059122	FLYWCH1	protein_coding	16	2961938	3001209	1	FLYWCH-type zinc finger 1 [Source:HGNC Symbol;Acc:25404]	81.2709	73.2472	71.1295	142.219	88.635	149.6	69.3236	188.649	151.287	93.8724	143.517	74.4716	70.7806	91.4403	85.1655	97.7102	67.9674	52.1377	79.1595	124.46	57.4848	153.956	93.9762	82.1793	64.7024	67.1066	71.8515	70.7634	210.406	70.7217	106.389	89.7552	91.4634
ENSG00000059145	UNKL	protein_coding	16	1413206	1464752	-1	unkempt homolog (Drosophila)-like [Source:HGNC Symbol;Acc:14184]	37.5191	69.9709	40.46	35.1588	20.6959	34.0295	35.6539	62.1311	66.0886	49.0595	43.9206	64.3192	28.9622	30.8128	48.4277	58.0714	14.0461	27.1455	40.0391	63.2084	38.4832	38.7157	29.5961	39.9918	38.9071	27.5293	34.5041	20.7526	58.5934	45.7847	44.1987	41.0172	36.9574
ENSG00000059377	TBXAS1	protein_coding	7	139476850	139720125	1	thromboxane A synthase 1 (platelet) [Source:HGNC Symbol;Acc:11609]	69.1351	84.2752	73.3063	283.757	195.231	237.172	192.397	129.583	81.0848	107.428	58.0338	81.0163	46.3893	202.922	44.1825	66.634	145.132	20.2826	150.387	178.417	102.103	233.561	38.482	56.8899	106.458	79.1822	51.7826	92.7869	209.295	101.7	131.552	117.587	92.072
ENSG00000059378	PARP12	protein_coding	7	139723544	139763521	-1	poly (ADP-ribose) polymerase family, member 12 [Source:HGNC Symbol;Acc:21919]	107.876	38.5654	11.8552	41.1816	46.8924	44.8414	77.2809	45.5469	29.2062	23.6032	30.8936	19.0564	28.7189	48.1913	57.2133	20.4807	39.7958	189.229	91.6724	96.5881	54.7702	39.8602	26.5458	46.5798	20.6967	16.3979	90.6195	63.1242	52.7417	18.9351	42.4078	73.7012	41.9551
ENSG00000059573	ALDH18A1	protein_coding	10	97365696	97416463	-1	aldehyde dehydrogenase 18 family, member A1 [Source:HGNC Symbol;Acc:9722]	64.9618	58.0538	125.711	30.7727	54.5124	40.2754	17.5208	49.5706	55.8714	73.4234	75.4536	90.9144	78.8151	45.411	76.4686	77.304	35.8641	31.727	64.8876	23.4416	74.3444	38.2766	95.9037	53.9681	94.4401	62.9626	37.6672	53.5869	16.9368	61.3865	61.5191	52.7892	59.6065
ENSG00000059588	TARBP1	protein_coding	1	234527059	234614849	-1	TAR (HIV-1) RNA binding protein 1 [Source:HGNC Symbol;Acc:11568]	142.416	261.728	177.461	46.7004	90.5609	79.6462	89.7349	235.732	156.988	170.183	357.185	439.808	178.324	108.69	294.065	357.374	131.217	245.734	91.8383	185.579	172.495	65.0432	257.325	83.0176	343.408	213.217	196.251	87.1292	140.545	207.099	181.083	192.918	190.999
ENSG00000059691	PET112	protein_coding	4	152591656	152682175	-1	PET112 homolog (yeast) [Source:HGNC Symbol;Acc:8849]	15.3852	15.5081	23.2519	14.5463	19.4695	14.9928	10.0655	15.2884	9.91296	21.2611	16.5151	16.0997	18.6864	15.4386	23.4959	15.4683	20.6131	14.3927	10.2317	16.7716	20.2108	15.8595	20.4271	22.626	20.2624	13.8353	8.64668	22.8229	14.0839	14.8692	16.173	17.1305	17.1967
ENSG00000059728	MXD1	protein_coding	2	70124820	70170077	1	MAX dimerization protein 1 [Source:HGNC Symbol;Acc:6761]	48.8998	319.221	24.1699	166.169	253.613	122.075	132.59	73.1521	38.4796	51.1003	192.227	88.8361	100.48	282.549	16.9866	107.56	44.0092	21.6801	38.5011	70.2365	76.4605	222.939	92.4019	97.1897	57.0668	275.645	58.3704	282.2	143.294	43.6051	135.254	74.7966	131.222
ENSG00000059758	CDK17	protein_coding	12	96672039	96794338	-1	cyclin-dependent kinase 17 [Source:HGNC Symbol;Acc:8750]	34.6774	20.1991	27.6009	19.8398	15.7424	12.6641	21.6879	28.4297	50.0301	28.4039	36.9568	26.0309	27.6033	16.7187	31.0354	26.5318	16.7183	31.6137	62.8961	22.2478	31.3995	18.3465	26.6211	31.6353	19.4828	33.5979	19.0675	21.7015	17.6796	31.8979	26.1847	30.0987	25.2104
ENSG00000059769	DNAJC25	protein_coding	9	114393632	114432508	1	DnaJ (Hsp40) homolog, subfamily C , member 25 [Source:HGNC Symbol;Acc:34187]	13.5599	21.9823	22.0663	21.6789	27.61	14.5448	35.6809	15.5799	11.6973	12.8284	20.5726	18.7105	26.5395	25.4298	15.8536	25.8784	36.3229	23.3885	11.9569	14.9636	16.1616	21.2024	23.7203	33.1607	21.2942	26.8146	19.3093	18.3565	13.737	23.6496	20.6058	20.716	22.5053
ENSG00000059804	SLC2A3	protein_coding	12	8071826	8088871	-1	solute carrier family 2 (facilitated glucose transporter), member 3 [Source:HGNC Symbol;Acc:11007]	91.3932	424.446	32.5878	318.154	352.631	153.257	534.785	64.011	133.042	19.2757	181.29	62.1032	321.738	342.246	45.5406	190.991	175.177	63.8688	149.163	64.4304	278.765	517.868	23.2677	188.62	38.4479	226.375	108.701	195.092	167.058	54.7948	216.497	185.725	125.294
ENSG00000059915	PSD	protein_coding	10	104162376	104181296	-1	pleckstrin and Sec7 domain containing [Source:HGNC Symbol;Acc:9507]	4.11461	4.90539	2.84525	3.77935	6.15965	4.78092	4.01794	6.08864	8.7193	4.57156	4.15732	5.16215	4.28517	5.48861	5.19777	3.02878	3.5994	3.76268	4.27196	5.16149	3.20157	6.34016	5.05688	3.94501	3.37884	3.71492	4.623	4.04286	7.13238	4.3449	4.93399	4.32048	4.52985
ENSG00000060069	CTDP1	protein_coding	18	77439801	77514510	1	CTD (carboxy-terminal domain, RNA polymerase II, polypeptide A) phosphatase, subunit 1 [Source:HGNC Symbol;Acc:2498]	59.9093	46.7946	47.7578	69.7887	77.0793	74.7787	52.5624	100.526	68.2799	59.1014	89.5049	83.3763	54.4868	61.759	41.3611	53.1711	51.7267	75.7672	47.8608	58.7487	60.6207	83.0807	50.6064	56.7555	40.3313	65.756	76.1142	78.6022	59.1672	34.4769	67.5504	59.0421	57.7262
ENSG00000060138	CSDA	protein_coding	12	10851683	10875911	-1	cold shock domain protein A [Source:HGNC Symbol;Acc:2428]	243.196	178.507	186.261	196.899	208.165	174.367	341.166	232.252	365.322	193.055	454.542	383.087	552.134	240.691	0.291448	257.234	359.516	20.0334	44.3974	193.48	354.042	163.131	335.945	209.887	191.463	293.456	163.447	148.989	104.268	57.6507	282.117	174.016	188.138
ENSG00000060140	STYK1	protein_coding	12	10771538	10826917	-1	serine/threonine/tyrosine kinase 1 [Source:HGNC Symbol;Acc:18889]	13.5085	0.822927	2.05245	0.314363	0.544287	0.516903	0.994424	6.1015	19.2398	0.906791	0.705773	1.5851	4.53457	1.81644	0	1.50383	3.93172	0.0755406	1.26124	0.144701	5.25919	0.115873	0.677764	2.72024	0.303471	0.623833	2.57353	3.51588	0.334278	1.05195	3.83171	1.53651	1.47512
ENSG00000060237	WNK1	protein_coding	12	861759	1020618	1	WNK lysine deficient protein kinase 1 [Source:HGNC Symbol;Acc:14540]	154.524	125.908	151.268	311.29	193.682	189.014	264.801	159.2	294.175	93.6395	154.468	103.208	134.741	177.492	283.391	166.209	287.802	218.161	211.125	211.517	214.257	213.051	163.115	292.166	182.416	174.54	228.265	537.567	148.234	92.979	179.101	225.689	227.41
ENSG00000060303	RPS17P5	pseudogene	6	50824968	50825375	-1	ribosomal protein S17 pseudogene 5 [Source:HGNC Symbol;Acc:21352]	3.28982	4.01027	9.27617	3.62217	3.23181	4.9739	4.31864	3.20807	2.54243	3.23378	5.11878	6.47708	6.89038	3.35003	2.57853	6.02964	6.01416	2.48151	1.37243	3.96228	3.71691	2.74811	8.32107	5.59596	6.54526	3.7372	1.09141	2.04042	2.64785	2.33058	4.53881	3.61295	4.03872
ENSG00000060339	CCAR1	protein_coding	10	70480769	70552134	1	cell division cycle and apoptosis regulator 1 [Source:HGNC Symbol;Acc:24236]	126.073	124.063	153.596	109.573	109.234	115.913	113.122	100.293	95.1477	181.757	105.799	139.478	156.399	120.812	158.223	151.887	144.579	150.582	138.3	99.1526	119.524	105.829	90.1427	161.447	144.725	107.825	88.765	147.125	122.64	176.965	125.09	133.51	129.954
ENSG00000060491	OGFR	protein_coding	20	61436187	61445352	1	opioid growth factor receptor [Source:HGNC Symbol;Acc:15768]	117.239	147.641	96.6491	184.077	201.637	200.903	297.996	140.532	111.182	107.401	93.3545	95.2822	84.1774	251.567	120.825	75.9076	118.601	192.248	88.6852	226.638	97.1238	216.257	85.3607	254.993	86.3374	131.049	139.595	132.553	222.741	69.5646	152.117	142.036	140.274
ENSG00000060558	GNA15	protein_coding	19	3136191	3163767	1	guanine nucleotide binding protein (G protein), alpha 15 (Gq class) [Source:HGNC Symbol;Acc:4383]	206.314	108.232	244.558	95.8334	129.303	112.125	129.196	128.94	68.602	238.159	228.595	178.458	202.961	74.7117	69.1414	118.004	43.3388	119.657	201.364	50.8469	179.059	43.8814	212.038	190.724	248.922	123.475	35.9834	128.455	53.8143	115.685	153.285	103.162	138.637
ENSG00000060642	PIGV	protein_coding	1	27113963	27124889	1	phosphatidylinositol glycan anchor biosynthesis, class V [Source:HGNC Symbol;Acc:26031]	18.0663	19.9747	12.9887	15.823	8.79232	12.3195	5.87183	20.7121	33.2654	26.2169	21.9431	23.2129	10.4367	8.82271	25.5089	13.8925	12.7849	4.04142	18.8854	18.4132	14.1282	12.2439	15.8145	8.29504	14.4756	9.66941	17.1179	9.17362	11.1055	13.7772	17.0319	14.9873	12.4286
ENSG00000060656	PTPRU	protein_coding	1	29563028	29653325	1	protein tyrosine phosphatase, receptor type, U [Source:HGNC Symbol;Acc:9683]	0.0274564	0.822927	3.15527	0.244505	1.63286	0.646129	0.0473535	0.923471	0.594025	0.453396	0.192484	0.598816	0.143954	0.778474	0.17452	0.286444	6.59845	0.0755406	0.331906	0.651156	0.124478	1.93121	0.564804	0.134333	0.637289	1.15855	15.0513	7.63795	2.00567	0.16967	0.732937	1.27171	3.41994
ENSG00000060688	SNRNP40	protein_coding	1	31732417	31769662	-1	small nuclear ribonucleoprotein 40kDa (U5) [Source:HGNC Symbol;Acc:30857]	47.0866	34.2255	59.4271	31.3305	36.4241	32.2612	19.3676	27.8611	18.6121	41.7121	20.3474	33.2833	26.9177	42.223	38.5665	27.6057	46.7218	45.5117	39.6959	26.1898	36.8134	31.4011	24.7373	48.2912	36.0827	33.9539	18.8336	53.9486	24.8469	33.5596	33.6485	36.5632	34.2817
ENSG00000060749	QSER1	protein_coding	11	32914724	33014862	1	glutamine and serine rich 1 [Source:HGNC Symbol;Acc:26154]	23.6674	25.8474	44.5107	45.7224	23.4881	29.162	43.7073	29.3202	32.9024	26.1636	35.1603	32.1247	34.945	34.5494	76.5268	41.1763	35.3171	41.1319	37.5717	42.9401	50.4446	32.174	76.1732	46.4119	39.087	33.7315	37.7061	44.777	34.0221	29.7601	32.9479	44.6603	42.7086
ENSG00000060762	MPC1	protein_coding	6	166778407	166796486	-1	mitochondrial pyruvate carrier 1 [Source:HGNC Symbol;Acc:21606]	16.2542	20.1991	20.0344	29.3057	42.9149	35.5802	30.9692	19.6567	16.8637	19.5494	22.8093	21.6278	17.8863	31.2131	17.2774	20.0153	38.2231	29.3475	16.894	32.8834	19.3563	32.3285	16.4546	30.292	17.5103	22.5025	29.5956	41.1399	34.3564	13.2003	24.6331	25.7907	25.6314
ENSG00000060971	ACAA1	protein_coding	3	38164201	38178733	-1	acetyl-CoA acyltransferase 1 [Source:HGNC Symbol;Acc:82]	99.1804	127.489	62.9506	131.508	157.406	155.617	123.42	113.892	68.466	117.691	70.1551	70.1749	69.1428	98.0474	106.016	60.9097	88.2284	198.61	85.1717	184.667	89.7563	153.641	57.3133	93.8028	61.3293	82.1267	78.7158	93.2864	178.694	107.553	104.653	120.875	94.1026
ENSG00000060982	BCAT1	protein_coding	12	24964295	25102393	-1	branched chain amino-acid transaminase 1, cytosolic [Source:HGNC Symbol;Acc:976]	178.802	3.8902	86.9995	6.03753	22.7763	12.3626	51.835	40.2369	202.565	30.777	43.7262	97.1139	121.642	3.33632	310.616	90.8385	3.96591	75.2762	37.7214	38.1158	138.419	4.82803	84.2491	165.466	62.9398	12.1647	0.584894	9.21403	5.37816	76.9404	64.4357	87.4726	52.1171
ENSG00000061273	HDAC7	protein_coding	12	48176505	48226915	-1	histone deacetylase 7 [Source:HGNC Symbol;Acc:14067]	222.966	213.302	67.2317	149.373	147.337	159.097	186.596	168.599	271.984	149.156	163.341	100.661	149.151	195.145	109.026	100.189	91.3006	65.0163	148.396	161.229	221.484	156.121	107.403	125.492	117.37	101.975	195.918	105.077	172.493	132.355	167.424	131.595	132.26
ENSG00000061337	LZTS1	protein_coding	8	20103676	20161474	-1	leucine zipper, putative tumor suppressor 1 [Source:HGNC Symbol;Acc:13861]	0.0274564	0.187029	0.0306336	0.174646	0.209341	0.0430753	0	0.131924	0	4.10723	0.0320806	0.0352245	0	0.333632	0.0581732	0.286444	0.649588	0.453244	4.81263	0.0723506	0	0.0772484	0.0376536	0.167916	0.303471	0.222797	0.0779858	0.242475	0.074284	7.12613	0.379448	0.80121	1.03159
ENSG00000061656	SPAG4	protein_coding	20	34203814	34208971	1	sperm associated antigen 4 [Source:HGNC Symbol;Acc:11214]	1.48264	4.78794	1.56232	2.16562	3.05638	2.36914	1.98885	0.461735	0.198008	1.4402	1.47571	4.72008	0.863727	1.7423	0.494472	2.36316	3.89753	2.53061	1.82548	1.62789	2.89411	1.58359	2.18391	0.738829	1.91187	10.8725	2.41756	2.86928	1.1514	1.45916	2.02247	2.15211	2.95057
ENSG00000061794	MRPS35	protein_coding	12	27863706	27909228	1	mitochondrial ribosomal protein S35 [Source:HGNC Symbol;Acc:16635]	36.2973	23.4908	55.4163	27.3496	36.7603	29.5066	23.6768	26.8466	21.5499	24.7501	35.0641	38.7117	47.2891	39.6281	36.0092	39.207	47.7276	32.9357	20.545	26.9144	40.1752	27.1914	36.8629	53.8338	38.4801	31.2808	14.0374	48.6162	18.6453	22.5321	33.3098	33.8382	33.0361
ENSG00000061918	GUCY1B3	protein_coding	4	156680144	156728743	1	guanylate cyclase 1, soluble, beta 3 [Source:HGNC Symbol;Acc:4687]	66.06	8.00484	18.7478	1.57182	4.94045	3.74755	2.88856	12.5988	30.9883	11.9216	9.62418	6.69265	25.372	5.33811	0.0290866	3.65216	37.1291	14.6171	8.39722	9.69498	37.7168	0.965605	34.9049	3.32473	13.5651	2.98549	0.350936	0.202062	2.37709	17.7135	14.8926	14.0253	9.42798
ENSG00000061936	SFSWAP	protein_coding	12	132195626	132284282	1	splicing factor, suppressor of white-apricot homolog (Drosophila) [Source:HGNC Symbol;Acc:10790]	89.6451	74.1008	88.3781	63.1871	72.8925	76.5448	80.7851	68.073	81.5135	95.3731	70.834	66.5038	78.6711	83.0743	106.137	63.9127	64.0357	83.3968	94.56	72.4592	79.2612	79.26	62.9568	111.295	71.9226	65.5916	99.081	95.6562	108.418	102.718	77.8269	80.3778	89.7048
ENSG00000061938	TNK2	protein_coding	3	195590235	195638816	-1	tyrosine kinase, non-receptor, 2 [Source:HGNC Symbol;Acc:19297]	321.445	452.622	177.9	270.705	223.688	253.522	379.667	265.076	223.758	177.489	286.466	273.2	217.465	292.918	280.488	203.68	150.146	205.855	98.2106	342.102	271.867	289.073	202.35	176.026	177.173	201.546	161.442	208.48	362.155	262.875	272.566	230.178	219.006
ENSG00000061987	MON2	protein_coding	12	62860597	62991363	1	MON2 homolog (S. cerevisiae) [Source:HGNC Symbol;Acc:29177]	62.3534	49.9741	45.9811	63.8856	38.2675	45.4444	62.2699	70.8434	85.6717	53.5807	71.2189	56.2183	58.8414	39.9246	84.9038	79.4165	33.1974	81.0928	69.7334	64.0665	66.6579	58.9405	54.6353	62.1288	60.7852	47.6787	47.6883	48.4893	73.0212	89.5177	57.4625	67.2511	60.4931
ENSG00000062194	GPBP1	protein_coding	5	56469775	56560505	1	GC-rich promoter binding protein 1 [Source:HGNC Symbol;Acc:29520]	100.875	83.2278	81.4855	103.984	81.6011	101.098	72.5929	113.323	115.505	94.3596	90.0502	93.0631	77.4475	78.7742	93.3389	88.4395	63.6938	96.692	80.4208	89.4254	88.7215	93.0071	82.9885	64.2446	91.6178	69.1118	66.3269	74.9651	81.1553	69.4628	91.9562	86.7174	74.9841
ENSG00000062282	DGAT2	protein_coding	11	75479778	75512579	1	diacylglycerol O-acyltransferase 2 [Source:HGNC Symbol;Acc:16940]	0.90606	17.8426	1.13344	7.82416	6.4477	4.2834	11.0807	5.35877	1.74907	0.117883	2.5857	1.33853	2.01536	40.851	1.04712	1.57544	10.2908	16.0267	0.398287	4.77514	2.26269	20.2793	21.5378	12.8959	0.878548	2.67357	3.70433	28.0458	3.97419	0.440802	7.39531	7.08193	9.26888
ENSG00000062485	CS	protein_coding	12	56665483	56694176	-1	citrate synthase [Source:HGNC Symbol;Acc:2422]	163.187	150.157	160.205	155.75	203.163	170.227	209.491	126.344	121.458	134.39	152.068	138.23	198.982	202.85	179.41	136.222	244.172	223.137	136.111	199.28	177.251	169.522	201.499	190.648	182.337	185.452	157.485	249.272	145.876	136.416	163.322	183.138	181.123
ENSG00000062524	LTK	protein_coding	15	41795836	41806085	-1	leukocyte receptor tyrosine kinase [Source:HGNC Symbol;Acc:6721]	82.9182	100.921	27.0189	81.1756	26.0839	18.1778	2.17826	27.1764	23.101	51.6071	81.3837	39.0287	79.2358	69.8032	0.407212	32.8694	58.839	253.288	25.1916	34.258	123.482	8.26558	9.60166	0.100749	61.5135	17.2	234.503	138.493	22.8052	153.483	50.7007	67.0751	79.7126
ENSG00000062582	MRPS24	protein_coding	7	43906157	43909492	-1	mitochondrial ribosomal protein S24 [Source:HGNC Symbol;Acc:14510]	25.205	25.3611	46.1343	23.2978	45.3851	39.1554	38.0722	25.8242	20.8569	25.5502	27.878	40.1559	29.4387	49.0068	24.2873	24.9908	40.6505	30.9716	17.1595	26.1548	26.9183	34.7618	29.1062	23.3403	27.5551	35.6922	18.2487	39.5852	24.8851	19.1727	32.9515	28.2368	27.1982
ENSG00000062598	ELMO2	protein_coding	20	44994688	45061704	-1	engulfment and cell motility 2 [Source:HGNC Symbol;Acc:17233]	57.8231	38.4905	26.253	113.835	59.6195	72.4957	48.4426	57.2552	30.9553	40.6989	36.6681	35.6119	36.3125	59.0528	57.9015	37.9538	57.6766	73.8409	58.6477	54.878	52.8408	70.9527	26.6964	80.2302	36.9627	37.1181	47.8053	69.7519	67.4127	39.533	50.9653	58.0865	50.6888
ENSG00000062650	WAPAL	protein_coding	10	88195013	88281572	-1	wings apart-like homolog (Drosophila) [Source:HGNC Symbol;Acc:23293]	99.8863	65.9464	82.2513	110.062	93.7429	89.5104	90.4925	98.4156	104.548	52.0605	96.6909	80.1357	81.5502	88.7461	108.173	96.2809	72.5487	103.188	72.0236	92.03	101.698	107.646	87.5446	97.8277	90.2219	73.1221	102.668	100.142	79.4839	54.7694	88.1457	94.1986	85.7225
ENSG00000062716	VMP1	protein_coding	17	57784553	57919616	1	vacuole membrane protein 1 [Source:HGNC Symbol;Acc:29559]	96.4542	156.681	43.1322	403.536	399.403	351.063	186.573	220.886	86.8373	116.797	161.718	44.1363	116.351	168.669	34.992	111.265	101.951	79.5575	213.349	182.059	158.585	450.436	81.1947	121.537	72.3474	263.198	99.1894	137.477	411.013	103.872	182.303	166.524	161.229
ENSG00000062725	APPBP2	protein_coding	17	58520520	58603580	-1	amyloid beta precursor protein (cytoplasmic tail) binding protein 2 [Source:HGNC Symbol;Acc:622]	42.6397	29.1765	32.9312	40.6926	21.3109	29.5927	23.7241	32.9481	42.4398	31.6577	41.6406	31.8429	24.0764	26.5052	54.9446	35.8413	17.9833	31.1983	47.197	35.4518	31.2128	24.4105	30.0476	38.1169	34.3225	19.5171	38.798	22.4693	38.1448	35.1895	32.227	34.7799	32.0757
ENSG00000062822	POLD1	protein_coding	19	50887461	50921273	1	polymerase (DNA directed), delta 1, catalytic subunit [Source:HGNC Symbol;Acc:9175]	133.52	160.433	172.222	90.4668	112.708	90.4581	68.3785	72.4595	30.3613	115.802	91.4618	127.693	99.4366	124.222	73.4727	90.0865	148.653	66.2491	60.1081	48.4749	161.759	87.8071	174.261	73.5562	130.401	109.928	47.1814	157.285	53.7445	85.1063	106.402	92.0763	103.933
ENSG00000063046	EIF4B	protein_coding	12	53399942	53435993	1	eukaryotic translation initiation factor 4B [Source:HGNC Symbol;Acc:3285]	405.752	506.86	910.409	529.519	702.123	698.734	738.472	612.422	728.433	392.836	790.447	742.442	760.008	450.985	321.094	452.48	421.14	259.25	200.697	539.378	631.667	519.38	1113.36	331.632	606.438	544.19	518.918	349.336	290.77	203.047	640.674	418.136	494.712
ENSG00000063169	GLTSCR1	protein_coding	19	48111453	48206533	1	glioma tumor suppressor candidate region gene 1 [Source:HGNC Symbol;Acc:4332]	25.507	50.236	17.2774	36.571	35.2112	32.4357	38.7825	28.4297	34.0245	35.0982	27.4931	19.5848	18.894	45.93	29.3484	21.6752	20.8931	36.5994	29.8051	45.8703	21.5319	38.4311	26.3199	35.8668	21.0912	30.7015	38.9535	31.7238	40.9676	23.9913	31.8196	30.5193	31.2019
ENSG00000063176	SPHK2	protein_coding	19	49122548	49133974	1	sphingosine kinase 2 [Source:HGNC Symbol;Acc:18859]	24.2827	17.28	20.8493	21.4738	26.6914	23.0104	23.0271	21.9364	13.684	30.6021	19.3719	18.3667	14.7899	23.5466	20.8949	16.1465	18.61	34.862	22.4511	27.1546	21.9289	22.0649	19.3174	44.2586	13.7924	17.9089	14.257	25.413	23.1595	23.4945	21.3509	23.0141	22.7002
ENSG00000063177	RPL18	protein_coding	19	49118585	49122793	-1	ribosomal protein L18 [Source:HGNC Symbol;Acc:10310]	618.011	913.531	1096.94	481.092	925.641	778.438	902.438	731.257	795.607	816.875	954.678	1210.48	1073.3	905.587	448.224	762.367	607.925	513.203	324.133	758.171	790.408	607.018	1870.01	715.707	867.041	903.228	385.174	425.161	653.044	400.983	871.705	601.431	777.543
ENSG00000063241	ISOC2	protein_coding	19	55964352	55973710	-1	isochorismatase domain containing 2 [Source:HGNC Symbol;Acc:26278]	22.1578	21.4335	38.5065	10.8281	56.1452	23.9068	16.337	19.5908	16.5667	20.3228	20.6278	34.2734	12.2361	27.1725	16.6957	19.1201	74.9761	35.3152	14.803	23.5863	15.5597	10.5444	27.6377	37.546	22.9727	24.9979	23.3178	37.4623	20.1681	14.5916	24.2932	26.3251	26.0868
ENSG00000063244	U2AF2	protein_coding	19	56165512	56186081	1	U2 small nuclear RNA auxiliary factor 2 [Source:HGNC Symbol;Acc:23156]	279.259	285.929	309.706	258.162	282.702	277.074	227.96	245.017	211.077	304.042	230.082	225.93	211.216	258.935	248.458	165.314	220.552	166.491	226.559	194.949	246.279	277.708	225.733	218.022	260.375	244.988	195.822	242.111	272.585	193.152	257.649	218.289	231.599
ENSG00000063245	EPN1	protein_coding	19	56186592	56221224	1	epsin 1 [Source:HGNC Symbol;Acc:21604]	81.7651	71.258	70.0858	125.536	190.209	134.653	160.055	89.9065	96.8591	71.6898	70.866	64.3181	80.2906	159.254	100.727	52.0253	145.166	94.6146	62.4647	120.102	83.3108	181.341	105.769	150.956	55.9904	118.706	96.7024	116.186	106.969	47.4396	104.768	104.969	99.8399
ENSG00000063322	MED29	protein_coding	19	39881943	39891277	1	mediator complex subunit 29 [Source:HGNC Symbol;Acc:23074]	37.9722	34.1141	38.0779	47.2942	63.5559	44.8414	56.8716	40.4348	40.4597	33.6046	44.2391	30.0465	39.9834	52.269	50.4731	27.1405	52.3089	59.3749	38.2687	44.6765	39.3029	52.1041	42.0591	59.0392	39.6333	43.8465	49.2481	48.1716	46.7246	31.4228	43.126	45.4562	45.0181
ENSG00000063438	AHRR	protein_coding	5	304291	438406	1	aryl-hydrocarbon receptor repressor [Source:HGNC Symbol;Acc:346]	5.87566	0.187029	0.153168	0.733515	0.342901	0.172301	0.494844	0.305735	0.686099	0.720099	1.21714	0.387469	0.179943	0.593123	0.436299	1.14577	1.50431	1.54858	2.38972	0.434104	0.280075	0.463491	0.564804	1.71274	0.273124	5.56994	1.0918	7.19341	0.779982	2.57898	0.860645	1.02529	2.4706
ENSG00000063587	ZNF275	protein_coding	X	152599613	152618384	1	zinc finger protein 275 [Source:HGNC Symbol;Acc:13069]	14.5266	17.8755	24.4456	11.2123	18.422	13.2672	19.557	15.7155	26.2595	19.0133	35.8943	19.2699	21.9509	12.2332	19.9598	29.1603	23.1458	24.6262	23.1597	26.2398	17.585	13.2867	31.2525	29.1485	25.1086	35.6021	28.3837	19.345	15.4871	26.0613	19.2602	22.1454	26.2986
ENSG00000063601	MTMR1	protein_coding	X	149861435	149933576	1	myotubularin related protein 1 [Source:HGNC Symbol;Acc:7449]	33.7713	30.4109	34.2484	22.5294	30.5219	28.0851	33.9051	30.7714	27.3582	23.4432	35.7057	26.9467	35.8447	34.2158	53.3157	33.872	16.0004	185.792	31.4647	44.0615	36.8448	23.7153	31.2148	26.7322	38.5711	32.172	22.265	41.2207	20.06	36.7165	30.5541	53.1333	31.119
ENSG00000063660	GPC1	protein_coding	2	241375088	241407493	1	glypican 1 [Source:HGNC Symbol;Acc:4449]	19.192	1.68326	1.13344	2.41012	4.06121	6.71974	1.13648	2.57253	4.85121	8.02777	0.737854	0.387469	16.8787	4.15186	9.22045	1.00255	48.0353	10.5001	7.43469	1.48319	12.8835	4.51903	0.94134	0.134333	1.82082	2.22797	9.00736	18.7918	1.52282	1.56096	5.28169	11.8849	4.50092
ENSG00000063761	ADCK1	protein_coding	14	78266426	78401355	1	aarF domain containing kinase 1 [Source:HGNC Symbol;Acc:19038]	9.93921	10.8103	7.50524	9.25626	12.6023	16.4548	11.6963	12.7967	3.82816	18.9626	9.68834	13.8432	9.96885	11.6771	8.05699	9.8107	9.33355	11.1045	10.5878	11.974	7.8421	17.3036	4.59374	8.83237	9.62002	12.2984	10.7231	7.51671	17.7539	21.6159	11.3592	10.7517	11.6193
ENSG00000063854	HAGH	protein_coding	16	1845621	1877195	-1	hydroxyacylglutathione hydrolase [Source:HGNC Symbol;Acc:4805]	31.7799	26.2589	24.6206	46.0798	58.1537	56.3881	37.6228	35.9985	23.6901	33.132	19.8505	32.2005	11.1432	38.1675	19.5596	30.2485	38.5678	38.8603	30.4686	35.7622	25.5606	50.636	9.78993	30.7937	12.1231	34.9997	39.68	25.3713	44.7372	26.0599	33.9347	33.7079	27.9443
ENSG00000063978	RNF4	protein_coding	4	2463947	2627047	1	ring finger protein 4 [Source:HGNC Symbol;Acc:10067]	75.8611	43.7273	63.9297	53.7879	57.5667	54.4898	50.4779	57.962	52.3392	62.8356	52.3886	46.9405	54.3677	61.1658	92.4962	46.2599	43.8106	108.64	76.7731	71.9878	56.2957	56.0383	48.046	75.6289	50.1935	72.1418	62.7755	57.8298	50.1789	68.4441	56.2743	69.0377	60.6548
ENSG00000064012	CASP8	protein_coding	2	202098166	202152434	1	caspase 8, apoptosis-related cysteine peptidase [Source:HGNC Symbol;Acc:1509]	98.9802	142.292	81.4855	87.1835	86.709	73.6587	84.9048	88.4553	96.9581	89.0789	51.1686	72.7738	107.066	69.5066	69.4579	78.951	93.3697	110.403	103.123	102.123	114.364	63.8072	52.4138	108.507	102.421	79.8952	63.8314	98.7268	119.597	121.28	87.8729	91.9498	93.3341
ENSG00000064102	ASUN	protein_coding	12	27058114	27091259	-1	asunder, spermatogenesis regulator homolog (Drosphila) [Source:HGNC Symbol;Acc:20174]	40.9649	33.2911	53.0268	21.7609	16.3705	19.9438	10.6545	30.5075	26.3681	41.8991	67.4976	45.7214	42.6465	20.3145	31.2681	38.276	16.4106	18.3941	28.7762	20.6923	36.1297	14.8317	59.7939	30.0233	41.4541	16.7098	11.152	25.6619	17.6425	27.5883	33.6405	25.5973	28.7532
ENSG00000064115	TM7SF3	protein_coding	12	27126128	27167367	-1	transmembrane 7 superfamily member 3 [Source:HGNC Symbol;Acc:23049]	146.365	212.351	263.39	89.8381	94.9152	132.801	56.1163	115.436	98.4472	84.6804	256.338	256.339	122.868	64.7654	149.749	127.017	81.9165	34.6731	114.641	87.7834	113.921	100.809	160.539	38.8591	231.906	73.4349	74.3236	101.746	61.1019	97.2696	142.475	101.314	104.897
ENSG00000064201	TSPAN32	protein_coding	11	2323227	2339430	1	tetraspanin 32 [Source:HGNC Symbol;Acc:13410]	26.0561	210.74	72.5058	103.444	130.71	116.432	127.656	236.86	242.482	160.417	136.503	282.665	28.9327	153.582	76.5824	123.705	59.557	51.141	86.8265	79.2482	34.79	185.622	144.889	30.3928	150.302	125.702	187.51	68.4991	233.765	179.269	144.928	87.1839	140.041
ENSG00000064225	ST3GAL6	protein_coding	3	98451080	98540045	1	ST3 beta-galactoside alpha-2,3-sialyltransferase 6 [Source:HGNC Symbol;Acc:18080]	17.0117	28.1291	5.29962	22.31	20.8236	27.7422	31.6331	12.9771	3.06913	16.0923	11.7729	39.1362	28.0852	25.9718	10.8196	14.3222	15.1932	10.042	1.32762	18.6704	19.4767	40.713	14.1054	32.7772	5.55351	31.7709	11.453	27.2913	49.4033	12.1402	20.7181	16.3206	23.0619
ENSG00000064300	NGFR	protein_coding	17	47572655	47592379	1	nerve growth factor receptor [Source:HGNC Symbol;Acc:7809]	0.658953	0.411464	0.294083	1.11774	1.75846	1.07688	0.189414	0.824528	1.94708	0.240033	0.320806	0.810163	0.503841	0.481913	0.17452	1.07416	0.341888	33.4505	0.525075	1.7621	0.0622389	1.00423	1.65676	0.268665	0.394512	5.7005	0.66288	5.89294	0.18571	0.305405	0.759669	4.79934	1.88342
ENSG00000064313	TAF2	protein_coding	8	120743015	120845103	-1	TAF2 RNA polymerase II, TATA box binding protein (TBP)-associated factor, 150kDa [Source:HGNC Symbol;Acc:11536]	42.2279	31.6453	51.5871	31.8555	28.8053	29.4204	31.9636	28.0339	24.355	29.124	27.878	31.385	39.9834	29.063	56.777	32.8694	36.5821	60.8857	41.3886	22.5734	38.1524	31.9808	36.3734	50.4419	42.4556	32.3056	30.8824	55.8904	29.0822	47.8468	32.6663	40.1512	40.6598
ENSG00000064393	HIPK2	protein_coding	7	139246316	139477577	-1	homeodomain interacting protein kinase 2 [Source:HGNC Symbol;Acc:14402]	29.9824	101.332	102.684	334.832	149.972	112.039	163.606	76.879	83.0645	46.5931	35.4491	82.2844	35.0169	100.942	33.5078	52.8847	171.799	83.2835	112.549	292.912	61.8409	231.086	101.062	109.817	79.5397	93.0848	199.761	216.53	134.38	70.0057	103.905	129.983	125.522
ENSG00000064419	TNPO3	protein_coding	7	128594948	128695198	-1	transportin 3 [Source:HGNC Symbol;Acc:17103]	63.232	49.8245	62.462	55.328	49.1951	46.5644	40.8661	51.7144	24.223	50.887	27.6214	44.5942	21.0893	68.5057	48.72	46.189	60.3091	54.8047	58.2495	48.1493	52.6541	51.2157	48.2719	29.1166	53.8054	45.6289	62.5446	79.37	44.719	42.0441	46.8648	52.5364	50.6876
ENSG00000064489	MEF2BNB-MEF2B	protein_coding	19	19256376	19302937	-1	MEF2BNB-MEF2B readthrough [Source:HGNC Symbol;Acc:39979]	3.55066	5.86298	0.624007	6.84055	7.31647	9.09879	11.5708	5.33601	6.49501	7.01616	5.52396	6.79198	5.45228	11.6475	3.6431	6.33864	5.45141	2.0124	3.11494	3.90549	5.56385	6.01611	10.3182	3.21659	4.79089	7.33895	4.75753	1.36069	6.64768	3.27225	6.65194	4.50574	5.21285
ENSG00000064490	RFXANK	protein_coding	19	19303008	19312678	1	regulatory factor X-associated ankyrin-containing protein [Source:HGNC Symbol;Acc:9987]	41.4333	46.9659	44.2445	41.3915	64.7797	50.818	42.5732	43.9665	52.6864	49.8111	41.4857	47.826	48.3097	54.0903	38.5659	32.6342	58.2308	34.8608	35.735	37.9978	39.986	56.4829	61.4586	41.1091	36.8104	37.6229	36.0326	51.144	42.4893	33.7266	47.8844	41.8117	42.5492
ENSG00000064545	TMEM161A	protein_coding	19	19229978	19249322	-1	transmembrane protein 161A [Source:HGNC Symbol;Acc:26020]	14.4695	20.9098	24.6294	13.5176	21.3109	22.313	18.5152	21.8335	8.77837	48.9401	32.8185	37.1266	26.1637	21.3154	27.5159	20.8388	22.4621	24.9284	16.6617	15.9171	17.9248	18.1534	33.3234	18.2021	18.7545	22.8145	12.6727	21.2165	14.2254	26.6042	23.7601	20.5503	20.9767
ENSG00000064547	LPAR2	protein_coding	19	19734477	19739739	-1	lysophosphatidic acid receptor 2 [Source:HGNC Symbol;Acc:3168]	36.4346	319.292	13.632	98.7101	82.6478	64.8283	82.0636	44.4915	62.1747	44.7795	32.8826	38.7469	55.5664	65.3918	45.5496	68.9971	58.3604	10.9534	20.9101	70.361	33.36	57.4342	52.9409	114.149	38.7836	49.3719	170.438	59.6487	139.245	28.7081	74.403	45.7407	81.6606
ENSG00000064601	CTSA	protein_coding	20	44519591	44527459	1	cathepsin A [Source:HGNC Symbol;Acc:9251]	142.968	279.796	113.217	325.34	611.104	507.967	350.212	253.074	81.3389	101.688	214.962	174.503	156.849	470.803	319.103	65.954	311.674	120.307	159.095	209.983	240.042	1080.15	149.351	157.286	193.411	261.349	319.262	224.858	511.377	82.0621	270.273	313.288	237.37
ENSG00000064607	SUGP2	protein_coding	19	19101697	19144832	-1	SURP and G patch domain containing 2 [Source:HGNC Symbol;Acc:18641]	232.277	208.48	200.857	203.63	194.819	195.837	262.023	205.199	198.031	325.02	303.693	267.211	234.305	195.802	219.595	264.462	257.441	275.585	210.11	156.993	267.133	231.142	318.523	258.751	226.16	274.725	227.797	292.2	326.049	312.716	230.513	235.308	279.615
ENSG00000064651	SLC12A2	protein_coding	5	127419458	127525380	1	solute carrier family 12 (sodium/potassium/chloride transporters), member 2 [Source:HGNC Symbol;Acc:10911]	42.3926	16.9448	35.4125	18.6872	14.4864	19.2546	10.6545	26.6504	33.5294	49.3668	24.9908	25.0446	26.8857	6.63557	20.0988	35.5548	3.17956	33.4267	24.9925	12.0826	39.8951	11.3941	26.0563	25.6911	51.6507	14.0808	17.4692	27.1167	9.76723	65.5264	25.0668	22.578	29.6698
ENSG00000064652	SNX24	protein_coding	5	122179134	122365049	1	sorting nexin 24 [Source:HGNC Symbol;Acc:21533]	0.933517	1.79548	1.28661	7.68444	7.95496	4.99673	1.42061	3.56196	0.858037	1.09348	1.18698	1.37375	0.467852	4.07772	0.465385	3.47313	6.49588	3.02162	4.61349	4.77514	0.777986	7.53172	1.24257	11.3269	3.48991	6.5948	11.1761	5.49609	8.42269	0.916216	2.76372	3.89429	6.08317
ENSG00000064666	CNN2	protein_coding	19	1026212	1039068	1	calponin 2 [Source:HGNC Symbol;Acc:2156]	177.895	166.933	17.2621	201.258	312.299	224.507	220.807	137.436	185	151.945	396.459	69.1192	261.19	291.485	11.0259	67.8073	201.817	401.541	120.285	233.795	236.515	204.497	285.084	297.295	70.0268	228.538	238.437	343.674	90.9355	39.588	200.971	184.66	199.197
ENSG00000064687	ABCA7	protein_coding	19	1040102	1065571	1	ATP-binding cassette, sub-family A (ABC1), member 7 [Source:HGNC Symbol;Acc:37]	109.688	455.744	66.5056	441.297	384.769	358.128	173.03	254.812	189.032	192.4	119.468	143.575	47.6489	255.859	176.585	193.993	128.59	243.996	345.249	454.769	88.3792	475.078	63.8605	50.7777	121.57	167.888	848.252	300.951	517.165	217.449	227.997	263.33	285.989
ENSG00000064703	DDX20	protein_coding	1	112297867	112310638	1	DEAD (Asp-Glu-Ala-Asp) box polypeptide 20 [Source:HGNC Symbol;Acc:2743]	26.4095	18.7403	36.0016	12.819	18.566	15.0746	22.3854	16.917	15.5885	24.1142	25.9455	25.5377	25.264	28.507	38.8574	25.2013	27.8574	26.5076	27.0155	18.1564	19.6983	10.4285	26.7427	27.0999	28.4203	29.8549	25.9693	20.4725	16.6326	27.2377	22.2765	24.2153	25.3037
ENSG00000064726	BTBD1	protein_coding	15	83685174	83736106	-1	BTB (POZ) domain containing 1 [Source:HGNC Symbol;Acc:1120]	67.982	45.9717	74.4091	75.4822	67.8683	65.6898	62.696	61.6417	74.6162	40.1122	65.3803	56.8523	86.8765	66.541	63.9323	66.8846	92.2415	106.739	83.0428	78.211	77.3941	62.1077	47.1799	90.6409	73.2275	63.2299	108.127	79.4508	53.0016	46.3877	65.1514	78.8191	70.1557
ENSG00000064763	FAR2	protein_coding	12	29302036	29493913	1	fatty acyl CoA reductase 2 [Source:HGNC Symbol;Acc:25531]	37.5406	12.3548	27.0293	29.342	21.4353	19.134	15.1384	21.7853	34.2459	15.3165	29.4452	16.3216	23.0464	15.2522	8.22045	14.9205	38.3578	10.2777	26.2959	42.629	26.5268	20.5307	20.1722	26.5163	18.0371	14.9297	54.8474	27.0064	22.0631	25.9211	22.6705	23.4699	26.1867
ENSG00000064932	SBNO2	protein_coding	19	1107636	1174282	-1	strawberry notch homolog 2 (Drosophila) [Source:HGNC Symbol;Acc:29158]	84.7834	217.215	97.4762	312.198	235.182	161.961	205.751	146.073	128.144	93.6129	100.059	94.7186	71.761	146.983	108.348	73.8667	94.2586	226.773	104.285	164.815	94.1715	194.666	116.914	204.723	69.4948	102.799	139.595	145.485	185.97	93.3862	149.709	132.648	132.296
ENSG00000064933	PMS1	protein_coding	2	190649107	190742355	1	PMS1 postmeiotic segregation increased 1 (S. cerevisiae) [Source:HGNC Symbol;Acc:9121]	33.9635	32.5804	33.9727	25.7778	17.5009	22.2699	17.5682	24.9667	24.7841	30.9643	30.1878	39.3105	39.5515	20.3145	29.4647	37.9538	35.5564	15.8258	24.9925	35.5603	38.1524	22.3634	28.5038	21.3925	41.1203	23.8839	21.7191	20.3679	28.0422	30.2351	28.1223	29.9837	26.9081
ENSG00000064961	HMG20B	protein_coding	19	3572775	3579086	1	high mobility group 20B [Source:HGNC Symbol;Acc:5002]	108.869	115.974	123.401	67.6178	125.565	101.733	122.108	108.534	65.7319	155.805	128.213	118.286	118.563	124.467	87.386	90.5033	87.6031	76.3995	101.101	72.9331	104.354	102.638	109.614	123.27	101.392	112.874	117.171	98.1638	94.9695	101.651	113.205	90.3648	107.388
ENSG00000064989	CALCRL	protein_coding	2	188207856	188313187	-1	calcitonin receptor-like [Source:HGNC Symbol;Acc:16709]	5.79329	0.486275	2.29752	1.22287	9.16913	2.58452	10.4651	17.3481	33.2654	7.0143	5.90283	1.8669	0.503841	0.0370702	0.0581732	8.98717	0.170944	25.3061	8.59636	2.20669	9.74039	0.231745	15.7392	14.2393	10.3787	3.60932	7.40865	0.727424	2.59994	45.8787	6.99694	6.9122	12.5726
ENSG00000064995	TAF11	protein_coding	6	34845555	34855866	-1	TAF11 RNA polymerase II, TATA box binding protein (TBP)-associated factor, 28kDa [Source:HGNC Symbol;Acc:11544]	33.4125	23.9386	28.886	28.919	28.6362	24.6391	29.0627	31.0623	25.6078	33.9201	37.2424	31.7668	42.8581	26.2072	40.3399	34.7274	37.777	25.9482	27.5472	29.0119	33.8853	29.9303	24.4684	36.6339	25.5465	27.6701	24.4774	31.43	30.3031	25.9917	30.4399	32.3959	28.3151
ENSG00000064999	ANKS1A	protein_coding	6	34857042	35059179	1	ankyrin repeat and sterile alpha motif domain containing 1A [Source:HGNC Symbol;Acc:20961]	52.9084	37.7798	47.2677	61.9296	41.9938	41.0077	37.8355	58.2116	39.6347	110.175	29.2575	34.9779	34.4411	39.9988	38.7724	31.7952	43.5908	22.4356	37.5717	57.4464	34.4492	34.7232	27.2235	61.7594	29.6582	27.3595	44.14	43.2817	38.7763	46.5574	47.6728	37.5981	39.8445
ENSG00000065000	AP3D1	protein_coding	19	2100988	2164464	-1	adaptor-related protein complex 3, delta 1 subunit [Source:HGNC Symbol;Acc:568]	150.955	136.98	157.447	187.361	203.898	216.539	194.007	172.326	184.61	151.781	149.624	155.587	138.771	192.601	134.002	133.843	175.627	329.961	186.465	183.156	143.959	225.45	146.472	285.86	118.778	145.219	201.632	186.061	177.205	146.968	170.892	189.058	176.025
ENSG00000065029	ZNF76	protein_coding	6	35226686	35263762	1	zinc finger protein 76 [Source:HGNC Symbol;Acc:13149]	54.3636	49.5252	36.3009	34.2656	36.1741	40.7923	55.593	48.878	54.7823	73.2634	61.6589	46.5315	42.3946	44.2618	76.9047	43.7543	34.223	30.1029	47.2966	41.7825	61.6476	46.1173	47.1799	34.6242	46.8862	43.7129	40.7866	33.5019	42.5276	73.9081	48.4847	47.7286	45.3909
ENSG00000065054	SLC9A3R2	protein_coding	16	2075357	2089027	1	solute carrier family 9, subfamily A (NHE3, cation proton antiporter 3), member 3 regulator 2 [Source:HGNC Symbol;Acc:11076]	241.233	16.0845	15.8682	3.56279	29.6845	48.8172	35.079	20.7121	133.193	2.21364	6.92941	11.8706	66.9748	16.385	16.5503	3.22249	31.4879	14.806	19.9475	2.17052	95.4433	29.1613	4.85731	17.7319	22.0016	2.36165	15.0903	2.02062	34.9878	13.37	46.3291	26.5987	14.0526
ENSG00000065057	NTHL1	protein_coding	16	2089816	2097867	-1	nth endonuclease III-like 1 (E. coli) [Source:HGNC Symbol;Acc:8028]	45.3535	17.449	25.3034	6.63656	17.2727	19.022	9.707	16.5133	32.0335	17.4424	11.4598	37.4186	31.6185	16.9411	13.6367	15.097	16.1713	9.10264	9.843	7.26039	41.2348	12.3451	10.6936	9.71258	20.0509	10.6497	9.08574	10.3173	11.9259	15.5078	21.7265	15.5864	12.243
ENSG00000065060	UHRF1BP1	protein_coding	6	34759857	34850915	1	UHRF1 binding protein 1 [Source:HGNC Symbol;Acc:21216]	41.7356	33.2549	51.6805	30.1813	32.3239	27.6112	58.5886	41.2653	36.3689	48.4912	48.9261	41.9879	61.7968	41.6313	43.953	46.372	41.0967	28.3655	33.955	41.8556	53.5292	24.1822	41.8019	70.0598	53.447	44.8727	53.8983	61.1953	26.6356	41.1296	42.5603	39.1636	49.13
ENSG00000065135	GNAI3	protein_coding	1	110091233	110136975	1	guanine nucleotide binding protein (G protein), alpha inhibiting activity polypeptide 3 [Source:HGNC Symbol;Acc:4387]	80.9139	53.191	72.1422	99.9327	118.487	86.0213	101.479	58.3436	88.5428	47.3398	63.5837	44.8408	83.5656	103.463	65.9975	63.5547	113.302	98.8449	87.3908	71.9527	84.2092	94.2431	59.3044	108.843	65.8228	85.0641	65.7031	105.517	64.1814	42.5871	78.7033	84.9368	74.6278
ENSG00000065150	IPO5	protein_coding	13	98605742	98676551	1	importin 5 [Source:HGNC Symbol;Acc:6402]	168.582	137.84	200.65	99.269	131.173	113.848	93.0496	124.57	92.635	112.415	137.818	173.762	193.943	94.4178	131.733	166.71	129.234	98.5049	103.586	114.459	210.725	87.8701	299.873	156.733	207.786	123.118	77.245	155.426	61.8043	102.752	133.855	130.353	148.092
ENSG00000065154	OAT	protein_coding	10	126085872	126107545	-1	ornithine aminotransferase [Source:HGNC Symbol;Acc:8091]	5.79329	38.3016	37.4934	41.3559	46.3895	49.9229	53.651	32.5167	33.6268	33.7369	41.1251	39.1309	20.8007	37.068	31.6389	56.9278	28.1713	62.3187	26.9504	34.2938	11.0785	64.8099	49.2855	45.2019	38.4743	51.7309	21.5631	61.6706	30.3818	18.3583	36.4938	39.5237	39.5833
ENSG00000065183	WDR3	protein_coding	1	118472343	118503049	1	WD repeat domain 3 [Source:HGNC Symbol;Acc:12755]	35.0343	28.3536	51.8934	16.7661	18.2545	18.8239	9.51805	24.373	15.0816	25.9236	25.9211	42.058	21.1973	17.4971	41.2448	27.7492	16.8209	28.1766	23.4325	17.2918	28.5988	15.0248	44.9584	33.6503	27.6462	17.7792	9.86521	28.3695	11.6254	21.4462	25.0497	24.7924	24.4176
ENSG00000065243	PKN2	protein_coding	1	89149905	89301938	1	protein kinase N2 [Source:HGNC Symbol;Acc:9406]	59.2234	54.9491	46.655	65.702	43.4173	44.1521	110.76	51.5165	60.7886	51.9805	57.7451	48.328	66.399	51.1569	97.2656	73.4012	38.8043	60.9613	49.1552	63.4515	63.7637	54.4215	45.8621	45.6731	61.3314	90.4558	46.1676	55.2438	76.624	80.2198	58.0552	62.653	62.6972
ENSG00000065268	WDR18	protein_coding	19	983174	994556	1	WD repeat domain 18 [Source:HGNC Symbol;Acc:17956]	49.5862	41.1089	65.9542	28.1785	48.9439	34.891	35.4204	35.7185	31.1863	55.901	38.3363	48.8564	45.7415	34.327	40.7212	36.5932	38.3941	30.4429	34.651	30.9994	40.0507	44.9972	65.6302	38.0833	41.3934	35.8258	20.4713	53.3436	32.4993	45.9805	42.4393	37.1062	41.6534
ENSG00000065308	TRAM2	protein_coding	6	52362200	52441713	-1	translocation associated membrane protein 2 [Source:HGNC Symbol;Acc:16855]	59.8824	26.4459	44.6332	44.43	43.5848	41.0938	54.0304	49.4387	89.0378	36.245	45.8432	27.4046	46.3533	50.4155	25.3344	48.588	37.2317	30.8206	127.85	64.9347	64.1683	54.3829	41.193	70.3903	40.6347	51.5108	161.58	53.4656	58.0901	35.2574	47.0599	56.6638	64.0152
ENSG00000065320	NTN1	protein_coding	17	8924859	9147317	1	netrin 1 [Source:HGNC Symbol;Acc:8029]	5.76584	2.54359	2.23626	6.74135	2.7633	2.15376	1.23119	5.67275	0.594025	4.08056	38.8175	16.3442	8.45733	3.44753	0.814425	6.44498	2.39322	6.19433	1.36081	1.73642	4.88575	0.424866	14.4966	2.41799	24.3969	3.69844	0.93583	3.47547	1.03998	9.80691	7.20351	3.03185	7.53352
ENSG00000065328	MCM10	protein_coding	10	13203554	13253104	1	minichromosome maintenance complex component 10 [Source:HGNC Symbol;Acc:18043]	28.6919	21.7328	37.1586	13.4827	12.6861	10.1658	3.59887	2.93532	1.28705	16.749	6.22364	13.4558	9.06913	11.0469	14.5433	22.9871	32.7187	9.14041	11.6499	0.325578	31.1194	7.3386	19.3163	21.1574	26.0074	12.0756	2.92447	30.1881	1.1514	13.1664	13.4488	16.2279	15.7484
ENSG00000065357	DGKA	protein_coding	12	56321103	56347811	1	diacylglycerol kinase, alpha 80kDa [Source:HGNC Symbol;Acc:2849]	54.5833	94.0527	37.3571	81.979	60.4003	86.6244	77.4486	51.1985	37.0276	39.5521	43.33	76.7038	39.7451	72.8059	152.356	71.2411	62.1895	81.6594	40.6585	63.7149	47.9551	62.9714	23.1946	42.3819	62.3329	45.9854	34.2358	75.8945	81.2233	69.3986	60.9149	72.8432	54.3309
ENSG00000065413	ANKRD44	protein_coding	2	197831741	198175897	-1	ankyrin repeat domain 44 [Source:HGNC Symbol;Acc:25259]	25.205	28.6902	9.58833	80.3024	55.0985	44.4968	75.6235	42.1828	45.0139	8.69453	17.8368	10.0038	27.3873	21.6119	43.5426	31.1866	19.0319	71.0342	36.4433	93.0429	36.1919	52.0477	16.2663	41.0722	18.7545	43.9357	65.3131	42.3522	68.7499	32.1354	35.124	47.8151	41.0724
ENSG00000065427	KARS	protein_coding	16	75661622	75682541	-1	lysyl-tRNA synthetase [Source:HGNC Symbol;Acc:6215]	127.552	89.9672	143.787	101.13	173.697	122.302	107.775	91.4009	102.412	98.0644	134.285	93.1272	164.021	112.947	114.422	81.0274	143.914	119.774	78.976	111.326	131.208	108.774	125.081	130.639	137.142	121.702	79.4481	136.801	88.0084	73.6807	118.748	111.178	111.563
ENSG00000065457	ADAT1	protein_coding	16	75630879	75657198	-1	adenosine deaminase, tRNA-specific 1 [Source:HGNC Symbol;Acc:228]	25.4246	23.603	24.7544	22.9835	19.05	18.7377	16.8578	18.0407	16.3172	28.0839	20.7786	19.4087	22.9967	16.2738	21.0005	18.664	24.4731	21.1891	22.9015	29.6276	21.4852	23.2904	10.2041	21.594	19.5435	17.2445	39.0709	29.1289	25.4423	22.1249	20.9508	22.8289	23.0441
ENSG00000065485	PDIA5	protein_coding	3	122785909	122944074	1	protein disulfide isomerase family A, member 5 [Source:HGNC Symbol;Acc:24811]	10.4609	16.683	39.9769	4.92503	17.8359	16.6271	19.2255	9.30067	7.0623	12.6417	13.8267	28.4966	16.8438	26.2086	14.3979	13.7135	15.2824	15.9768	9.55889	3.40048	17.5202	20.1232	21.3372	19.4446	16.6909	18.8932	5.03009	14.3464	6.68556	8.92462	17.151	13.7467	13.9191
ENSG00000065491	TBC1D22B	protein_coding	6	37225548	37300746	1	TBC1 domain family, member 22B [Source:HGNC Symbol;Acc:21602]	12.5292	13.7919	28.0178	28.599	31.8776	25.5712	15.6589	23.5528	18.6587	21.3224	17.6456	13.5773	14.2162	20.1362	27.9033	11.099	16.0093	15.8144	18.9229	20.8883	14.2732	28.9272	22.7318	18.6927	28.1794	24.7238	32.8406	20.7077	18.7337	18.8384	20.3682	19.2297	23.181
ENSG00000065518	NDUFB4	protein_coding	3	120315156	120321347	1	NADH dehydrogenase (ubiquinone) 1 beta subcomplex, 4, 15kDa [Source:HGNC Symbol;Acc:7699]	57.9464	46.2739	54.4295	43.8743	65.8126	57.0795	61.9526	36.1331	52.2482	44.0885	59.3404	42.5424	69.873	60.0886	39.4228	35.0342	73.6168	58.8295	56.1097	40.0139	55.0637	52.3655	43.0429	78.9936	49.5082	60.7582	44.4277	62.0307	48.8042	50.8514	53.6916	51.307	54.8021
ENSG00000065526	SPEN	protein_coding	1	16174359	16266955	1	spen homolog, transcriptional regulator (Drosophila) [Source:HGNC Symbol;Acc:17575]	215.423	179.473	179.605	241.152	180.829	166.4	299.511	199.701	203.883	170.077	211.924	171.402	196.138	179.461	200.756	220.812	145.337	203.771	193.169	275.077	242.234	216.914	195.535	173.759	240.666	244.765	241.093	185.089	207.401	221.894	199.641	212.259	213.775
ENSG00000065534	MYLK	protein_coding	3	123328896	123603178	-1	myosin light chain kinase [Source:HGNC Symbol;Acc:7590]	39.1605	3.86514	5.9224	0.768444	0.544287	1.21042	1.04178	2.70445	2.055	4.61583	2.02332	2.81796	9.18466	7.50375	16.2297	8.49091	2.91494	19.7346	1.82548	1.91729	8.24385	0.699871	3.16591	6.17796	6.23208	1.24767	0.506908	1.15337	1.55996	7.63615	5.95842	7.50709	3.46
ENSG00000065548	ZC3H15	protein_coding	2	187350883	187374090	1	zinc finger CCCH-type containing 15 [Source:HGNC Symbol;Acc:29528]	78.9121	68.0411	109.61	71.6993	97.5797	89.1077	99.0621	64.4688	57.6313	79.8067	95.5822	104.054	152.571	83.6367	63.665	87.3571	95.4081	76.0811	62.8115	67.4706	80.2882	84.9872	70.1298	102.788	97.6702	98.5718	56.1506	75.9867	65.6504	64.0303	89.4116	77.2586	78.8722
ENSG00000065559	MAP2K4	protein_coding	17	11924141	12047147	1	mitogen-activated protein kinase kinase 4 [Source:HGNC Symbol;Acc:6844]	24.9636	17.4255	25.13	29.4688	24.0512	26.3952	17.974	22.6999	26.4539	15.3525	18.0931	16.2959	16.4957	19.3076	23.0031	20.8323	13.3849	31.6137	26.2036	22.7988	21.7516	31.0929	15.2727	31.0617	16.6505	16.2852	23.0347	22.8213	21.9093	19.9416	21.4362	23.8351	20.8721
ENSG00000065600	TMEM206	protein_coding	1	212537273	212588243	-1	transmembrane protein 206 [Source:HGNC Symbol;Acc:25593]	18.2036	21.6579	24.2925	21.1322	22.4832	25.5867	12.0278	24.7358	13.6296	25.1768	37.4701	29.5886	18.8221	23.8732	24.6654	23.2735	36.2744	35.2019	26.0878	25.0333	19.2629	35.6888	24.2866	17.2282	20.4539	26.7803	57.6315	14.1848	25.6239	17.3742	22.7629	28.186	25.4454
ENSG00000065613	SLK	protein_coding	10	105726959	105788991	1	STE20-like kinase [Source:HGNC Symbol;Acc:11088]	120.451	53.8269	92.5749	112.926	86.4578	79.3016	85.0469	92.3141	127.616	52.5672	117.704	62.8052	98.3569	70.9153	81.0934	109.529	99.5921	86.6828	70.7955	78.5728	125.66	80.8018	108.103	103.47	124.271	66.1708	143.416	105.032	67.487	66.748	89.4903	91.591	98.0873
ENSG00000065615	CYB5R4	protein_coding	6	84569362	84670146	1	cytochrome b5 reductase 4 [Source:HGNC Symbol;Acc:20147]	37.0661	31.346	25.7629	53.1624	62.4255	52.5949	80.8798	37.6974	26.1041	25.9769	37.3097	21.9449	49.9162	36.2917	22.4839	28.0357	30.2913	51.4054	32.8919	52.8883	40.51	71.0299	27.1106	39.4602	30.7416	39.7471	78.9996	33.5019	46.3532	26.0613	41.3199	41.1921	40.2469
ENSG00000065665	SEC61A2	protein_coding	10	12171636	12211960	1	Sec61 alpha 2 subunit (S. cerevisiae) [Source:HGNC Symbol;Acc:17702]	23.6369	12.2018	7.5659	6.55099	5.89295	8.84077	8.15569	11.8165	7.86589	15.1562	13.879	8.90616	30.7688	5.48194	46.9437	16.9303	27.5754	33.0709	10.0415	10.701	15.827	5.17333	9.84114	19.8863	17.8738	17.6857	31.957	11.6186	11.9954	28.1255	11.9085	20.7829	18.6229
ENSG00000065675	PRKCQ	protein_coding	10	6469105	6622263	-1	protein kinase C, theta [Source:HGNC Symbol;Acc:9410]	46.6758	14.7753	42.6114	3.07378	6.36397	3.96292	2.17826	13.7861	28.8762	19.176	19.1842	12.2229	18.1023	5.78295	1.48342	16.8286	1.91458	0.944257	19.4829	8.46502	33.8268	1.66084	38.3313	10.1085	22.3051	5.92641	3.00245	1.09114	2.97136	23.7538	16.9123	10.5758	13.4363
ENSG00000065802	ASB1	protein_coding	2	239335383	239360891	1	ankyrin repeat and SOCS box containing 1 [Source:HGNC Symbol;Acc:16011]	37.9996	30.3361	29.1326	51.87	30.2288	37.8201	48.49	62.6971	55.8054	51.1537	23.4188	57.7329	38.6878	50.5638	29.9301	45.7236	35.5564	26.6658	36.8083	42.7954	38.3703	63.2278	35.9592	63.4722	20.2415	33.0186	36.6923	50.5964	41.9705	47.8129	43.2812	39.8847	41.2204
ENSG00000065809	FAM107B	protein_coding	10	14560556	14816896	-1	family with sequence similarity 107, member B [Source:HGNC Symbol;Acc:23726]	53.5399	37.0691	91.6252	151.488	312.755	154.726	142.25	181.363	180.287	113.402	33.7809	53.1537	79.6428	190.837	107.126	85.1096	287.391	158.106	188.025	57.4464	54.9258	488.094	31.5914	155.96	34.4136	307.639	290.341	209.054	101.546	71.1595	126.852	178.278	150.213
ENSG00000065833	ME1	protein_coding	6	83920108	84140797	-1	malic enzyme 1, NADP(+)-dependent, cytosolic [Source:HGNC Symbol;Acc:6983]	8.92332	0	7.0151	2.2704	1.21418	0.646129	31.7268	0.0329811	0.23101	0.080011	0.737854	0.140898	7.30569	0.222421	0.407212	0.39386	0.512833	2.26622	3.28587	3.03873	4.35672	1.81534	0	31.9376	1.24423	0.311916	1.20878	10.3052	2.33995	8.24595	4.32477	2.0096	6.9492
ENSG00000065882	TBC1D1	protein_coding	4	37892708	38140796	1	TBC1 (tre-2/USP6, BUB2, cdc16) domain family, member 1 [Source:HGNC Symbol;Acc:11578]	132.45	86.7066	114.233	156.204	214.491	175.273	132.921	103.726	145.932	37.8452	93.7716	73.0556	142.659	187.761	136.387	89.3704	186.572	140.732	47.4957	131.099	149.685	189.992	125.499	135.239	114.924	121.558	254.234	241.63	105.632	60.8096	128.359	133.917	144.941
ENSG00000065883	CDK13	protein_coding	7	39989636	40136733	1	cyclin-dependent kinase 13 [Source:HGNC Symbol;Acc:1733]	83.4674	78.2155	69.3239	86.3102	69.3337	72.6249	77.7545	83.805	72.4051	78.9708	88.2537	82.2492	68.2344	82.6666	91.9427	73.4728	65.1297	68.5909	90.8426	76.2214	84.474	86.8658	67.8518	35.2959	83.8186	84.262	129.885	69.1053	92.7436	90.2982	78.1154	79.6925	81.6576
ENSG00000065911	MTHFD2	protein_coding	2	74425689	74444692	1	methylenetetrahydrofolate dehydrogenase (NADP+ dependent) 2, methenyltetrahydrofolate cyclohydrolase [Source:HGNC Symbol;Acc:7434]	58.2473	34.7754	74.4569	86.6477	88.7535	50.7732	43.9507	27.7704	39.9228	41.215	41.3769	43.9524	52.7676	58.1372	56.9617	37.6845	105.382	103.295	42.0229	79.5557	51.7526	57.4276	53.8461	98.4238	32.5997	74.8002	36.371	103.578	37.6152	23.7446	53.0534	66.7602	57.6223
ENSG00000065923	SLC9A7	protein_coding	X	46464753	46618490	-1	solute carrier family 9, subfamily A (NHE7, cation proton antiporter 7), member 7 [Source:HGNC Symbol;Acc:17123]	29.1587	10.324	16.4503	8.24331	11.8487	10.5534	10.9387	25.5933	59.1385	9.11832	31.0861	10.1446	29.6906	4.85657	13.2923	27.64	6.22237	30.7091	31.5642	25.5036	29.7813	3.78517	26.3575	11.5862	28.3745	22.3689	26.7491	12.932	6.79699	22.8352	19.0818	21.0623	19.75
ENSG00000065970	FOXJ2	protein_coding	12	8185299	8208099	1	forkhead box J2 [Source:HGNC Symbol;Acc:24818]	38.6311	47.4305	30.0516	51.5556	38.5606	46.0905	43.5652	44.2936	53.1983	36.4583	46.2281	27.933	37.6081	40.9996	30.6864	38.0254	25.0262	45.5887	62.9293	52.0201	50.2268	49.8252	38.256	63.9087	32.1982	31.4144	83.9517	33.4211	44.3104	35.2913	41.6146	44.291	45.344
ENSG00000065978	YBX1	protein_coding	1	43148098	43168020	1	Y box binding protein 1 [Source:HGNC Symbol;Acc:8014]	846.21	502.815	825.008	720.986	1180.46	820.698	880.869	380.12	568.432	580.256	678.64	436.225	1025.92	735.37	559.82	403.967	1308.38	615.039	417.325	669.372	913.922	951.276	613.846	972.7	677.84	826.767	620.437	829.304	545.479	348.278	727.287	729.888	679.331
ENSG00000065989	PDE4A	protein_coding	19	10527449	10580305	1	phosphodiesterase 4A, cAMP-specific [Source:HGNC Symbol;Acc:8780]	7.90744	13.6157	0.245069	25.8127	49.0695	46.8659	15.674	16.4246	44.1229	1.52021	4.97249	2.85318	11.6243	32.3994	16.812	4.86954	17.8466	131.592	54.6649	23.6587	8.68233	67.7855	7.56837	22.2656	2.5795	29.8994	86.7982	69.1861	46.6875	0.746546	19.5077	40.7389	33.2164
ENSG00000066027	PPP2R5A	protein_coding	1	212458782	212535200	1	protein phosphatase 2, regulatory subunit B, alpha [Source:HGNC Symbol;Acc:9309]	81.9024	72.1557	41.5699	145.271	93.6592	96.0781	73.7294	104.022	93.196	47.2598	71.5397	49.4552	81.0464	111.989	37.958	59.0432	87.1132	30.4806	47.4625	85.6993	86.2942	155.694	61.8648	57.2929	66.278	56.9025	185.372	71.4088	79.4096	40.076	83.0624	73.7182	77.3256
ENSG00000066044	ELAVL1	protein_coding	19	8023463	8070543	-1	ELAV (embryonic lethal, abnormal vision, Drosophila)-like 1 (Hu antigen R) [Source:HGNC Symbol;Acc:3312]	115.976	66.1334	117.112	70.0332	89.891	79.1293	52.7518	64.8079	52.3056	101.827	71.8605	82.1435	71.1495	82.9631	124.84	63.3757	94.6959	94.1232	88.3533	47.9685	93.7006	66.8971	86.3397	90.1036	73.5917	74.9045	51.3537	107.861	50.6246	75.4012	79.8632	84.2442	76.2725
ENSG00000066056	TIE1	protein_coding	1	43766664	43788779	1	tyrosine kinase with immunoglobulin-like and EGF-like domains 1 [Source:HGNC Symbol;Acc:11809]	53.8145	46.1961	48.7688	13.1715	13.5234	10.7257	9.04452	31.6619	152.929	47.7932	10.33	34.4495	29.7266	25.9491	0.261779	35.0177	6.29075	0.113311	74.6552	2.82167	61.0564	1.93121	2.22156	46.5798	57.6594	4.76787	7.83758	63.0838	5.5713	51.7832	37.7202	22.7685	29.9381
ENSG00000066084	DIP2B	protein_coding	12	50898768	51142450	1	DIP2 disco-interacting protein 2 homolog B (Drosophila) [Source:HGNC Symbol;Acc:29284]	75.6149	49.3008	63.2278	75.1678	81.1812	59.3146	86.2307	74.257	72.6691	44.0861	76.9614	45.7904	77.6275	53.6035	107.213	71.038	51.42	56.8065	60.7719	70.7227	89.375	44.611	70.2239	130.739	86.4009	68.0423	77.3619	113.795	61.8414	63.9315	66.7881	68.9948	84.0421
ENSG00000066117	SMARCD1	protein_coding	12	50478755	50494495	1	SWI/SNF related, matrix associated, actin dependent regulator of chromatin, subfamily d, member 1 [Source:HGNC Symbol;Acc:11106]	70.2883	52.4055	66.5669	46.6816	52.3352	46.6074	50.7156	62.5981	66.9929	87.052	80.1694	53.9991	71.2215	45.4851	70.4407	57.432	54.0526	71.1592	73.6831	48.4387	75.7441	48.3189	56.4427	78.5174	62.6667	61.8931	48.3902	57.7898	38.8134	80.8982	60.937	62.4087	60.6764
ENSG00000066135	KDM4A	protein_coding	1	44115829	44171186	1	lysine (K)-specific demethylase 4A [Source:HGNC Symbol;Acc:22978]	46.1242	43.5411	46.9859	49.9157	53.3037	54.0401	27.958	85.3178	70.6052	80.5377	52.7229	72.9023	28.5868	47.7297	87.9872	58.8083	35.6952	64.5827	77.3735	45.3581	37.8655	74.9225	39.688	42.8578	41.4732	52.4171	70.3163	41.2615	44.1295	55.764	54.3051	60.3241	48.4884
ENSG00000066136	NFYC	protein_coding	1	41157320	41237275	1	nuclear transcription factor Y, gamma [Source:HGNC Symbol;Acc:7806]	57.0543	54.8369	43.2853	58.087	68.7894	57.5748	50.6209	44.8543	55.0463	45.953	53.35	31.068	48.3687	74.2146	30.5697	28.6444	36.7872	56.8821	45.2719	66.5626	59.8738	71.0685	42.8874	68.3081	36.113	40.3709	42.7752	62.9626	71.8326	42.281	53.0788	49.4575	50.9414
ENSG00000066230	SLC9A3	protein_coding	5	473425	524447	-1	solute carrier family 9, subfamily A (NHE3, cation proton antiporter 3), member 3 [Source:HGNC Symbol;Acc:11073]	6.27296	4.86874	0.311544	1.79327	0.787541	1.08334	1.26718	2.93763	2.9335	11.896	5.47552	17.8662	3.72986	0.879676	8.30568	15.8754	2.9758	1.54518	1.25693	1.16159	8.10101	0.964833	4.19047	0.302248	2.86052	4.85075	1.3745	8.47166	1.8337	12.3991	4.43593	5.02331	4.53537
ENSG00000066279	ASPM	protein_coding	1	197053258	197115824	-1	asp (abnormal spindle) homolog, microcephaly associated (Drosophila) [Source:HGNC Symbol;Acc:19048]	55.4893	17.3189	115.581	10.7931	15.0725	6.15976	15.2952	3.39705	2.21109	8.40115	17.7727	16.4851	12.9919	47.5981	83.5658	66.2401	21.539	63.6429	69.1028	1.84494	28.0697	16.1835	42.3226	92.3873	30.9237	34.5336	5.34203	85.5127	2.19138	52.8351	24.6119	43.7736	43.2561
ENSG00000066294	CD84	protein_coding	1	160510885	160549306	-1	CD84 molecule [Source:HGNC Symbol;Acc:1704]	141.283	98.7329	52.0193	99.4066	110.928	88.6446	182.967	139.971	181.584	167.335	313.851	100.744	137.042	126.548	13.39	119.177	90.6907	67.7248	373.006	216.625	133.485	140.262	215.492	92.5438	112.939	98.4426	223.983	89.4772	166.446	142.981	138.647	144.295	142.788
ENSG00000066322	ELOVL1	protein_coding	1	43829068	43833697	-1	ELOVL fatty acid elongase 1 [Source:HGNC Symbol;Acc:14418]	74.242	50.2734	52.2304	94.4488	78.7959	84.2552	62.5066	50.8898	54.3533	49.1001	40.6461	32.1599	46.4253	78.663	33.1005	33.9794	52.5141	84.7188	86.2955	67.2499	58.8469	75.4331	44.8831	66.1924	44.4585	40.9056	75.8412	59.3254	65.6671	48.5255	60.6421	61.5173	55.7249
ENSG00000066336	SPI1	protein_coding	11	47376411	47400127	-1	spleen focus forming virus (SFFV) proviral integration oncogene spi1 [Source:HGNC Symbol;Acc:11241]	195.27	391.003	168.815	600.401	735.54	575.313	861.456	281.362	111.38	169.277	173.011	160.166	196.822	547.601	72.6583	120.951	371.017	407.39	111.454	319.754	213.531	718.968	175.164	542.771	190.14	354.159	406.19	387.313	539.19	116.224	369.101	291.965	338.894
ENSG00000066379	ZNRD1	protein_coding	6	30026676	30032686	1	zinc ribbon domain containing 1 [Source:HGNC Symbol;Acc:13182]	23.3646	22.7996	34.4953	13.5155	16.422	17.7746	8.63491	20.8638	15.9496	24.7415	19.4245	32.7161	18.6277	17.6083	26.2806	14.1994	9.19304	11.2487	17.2886	15.5691	17.9765	13.8035	26.0664	20.2621	15.9674	14.7692	10.1183	16.0817	15.9573	21.3645	20.4956	15.6949	17.5734
ENSG00000066382	MPPED2	protein_coding	11	30406040	30608419	-1	metallophosphoesterase domain containing 2 [Source:HGNC Symbol;Acc:1180]	0.0549127	0	0.0306336	0.209576	0.0837364	0.258452	0	0.164906	30.4603	0.080011	0.673693	0.105673	0	0	0	0.286444	0.239322	2.26622	0.132762	0.0723506	0.124478	2.20158	0	5.10464	0.151735	0.579273	18.7166	0.323299	0.259994	0.101802	2.29442	0.665394	3.15467
ENSG00000066422	ZBTB11	protein_coding	3	101367733	101396339	-1	zinc finger and BTB domain containing 11 [Source:HGNC Symbol;Acc:16740]	48.5602	35.8411	50.3115	45.4758	47.9805	35.6999	99.1133	43.6498	45.7083	38.0868	37.2305	47.2075	54.9089	38.2861	61.074	55.2414	46.8787	76.3277	47.9508	46.6759	42.1622	39.7273	43.2979	41.45	52.3193	72.7358	36.9937	34.5247	53.6579	45.8763	47.7186	52.0047	47.607
ENSG00000066427	ATXN3	protein_coding	14	92524896	92572965	-1	ataxin 3 [Source:HGNC Symbol;Acc:7106]	43.3036	41.4804	27.63	48.7256	25.4165	33.062	71.5777	42.5456	35.6501	42.7008	44.8987	47.236	52.7734	38.4496	58.1336	50.5845	32.1139	35.0437	43.2261	48.4623	41.1682	33.1338	24.4372	27.9482	45.9582	36.6426	66.6557	36.1344	67.08	51.8141	42.5321	42.7333	44.5838
ENSG00000066455	GOLGA5	protein_coding	14	93260576	93306308	1	golgin A5 [Source:HGNC Symbol;Acc:4428]	24.8755	16.5334	23.6798	34.5101	31.9454	30.7988	18.4679	21.7345	30.8563	18.7492	26.6269	17.577	24.5802	26.4311	25.7416	20.2659	18.7013	35.6174	26.7516	28.687	30.8394	43.1432	25.1149	30.292	22.032	20.3191	41.7224	20.085	27.7451	16.4919	24.8119	28.7184	25.4753
ENSG00000066557	LRRC40	protein_coding	1	70610488	70671303	-1	leucine rich repeat containing 40 [Source:HGNC Symbol;Acc:26004]	22.2397	14.2516	20.8309	17.9886	14.0258	12.1472	17.7102	16.1937	14.0256	12.5351	15.5912	18.3167	16.5908	16.8299	16.0558	21.3042	19.5218	22.2467	22.8351	15.483	19.2318	15.2179	16.6429	21.7283	18.7241	19.0715	10.2551	24.1666	14.5968	20.021	16.3769	18.9871	18.1508
ENSG00000066583	ISOC1	protein_coding	5	128430386	128449721	1	isochorismatase domain containing 1 [Source:HGNC Symbol;Acc:24254]	15.101	16.2715	23.3122	11.4568	15.3656	14.1718	7.95539	16.7214	21.7809	13.0418	16.6498	31.5964	13.9276	10.8616	0	17.0076	8.41046	15.4103	24.9261	16.5683	20.6944	15.1407	15.325	14.1385	17.6317	17.8238	7.83758	16.367	10.1398	9.06036	16.301	14.7697	13.5405
ENSG00000066651	TRMT11	protein_coding	6	126307576	126360937	1	tRNA methyltransferase 11 homolog (S. cerevisiae) [Source:HGNC Symbol;Acc:21080]	9.93921	8.90257	13.5094	5.97291	6.3221	6.24591	4.92476	6.86007	7.78833	9.78801	10.8112	13.1387	10.4367	7.26576	17.3356	15.1815	6.1198	9.82028	10.6542	8.75443	10.3939	4.51903	17.2453	15.7169	11.1677	9.31293	5.38102	9.86063	5.38559	12.4198	8.70755	10.3473	10.8112
ENSG00000066654	THUMPD1	protein_coding	16	20744986	20753406	-1	THUMP domain containing 1 [Source:HGNC Symbol;Acc:23807]	60.7332	48.889	56.7948	49.2154	56.6477	46.7797	64.8269	48.0865	56.9934	56.1944	89.4728	60.3395	59.8851	48.7103	55.0027	78.0201	52.6166	58.695	83.0428	61.7151	60.7763	62.2622	45.6361	42.9529	59.2675	65.948	60.556	46.151	61.3293	74.4171	57.3978	64.0164	57.0322
ENSG00000066697	MSANTD3	protein_coding	9	103189438	103213511	1	Myb/SANT-like DNA-binding domain containing 3 [Source:HGNC Symbol;Acc:23370]	5.4597	8.33962	17.0017	4.47095	4.89774	1.93839	4.5914	7.05433	15.2074	10.5833	14.0513	11.7287	11.6603	7.73173	2.8214	10.5941	4.71635	9.24466	15.3609	4.77514	12.8159	5.05552	17.9898	11.7115	12.6508	9.62307	9.80477	11.2718	3.1177	8.6786	8.90832	8.17301	10.606
ENSG00000066735	KIF26A	protein_coding	14	104605060	104647231	1	kinesin family member 26A [Source:HGNC Symbol;Acc:20226]	7.9898	1.23439	0.0919009	0	0.376814	0.861505	0.568242	2.47358	93.8547	0.82678	1.12282	0.739714	29.7266	1.0009	0	19.2275	0.717966	1.51081	0.697002	0.0723506	2.73851	0.502115	5.91161	0.201499	0.303471	2.71813	0.233957	1.09114	0	2.40931	10.062	3.18329	1.60864
ENSG00000066739	ATG2B	protein_coding	14	96747595	96830207	-1	autophagy related 2B [Source:HGNC Symbol;Acc:20187]	47.3076	50.7922	45.4588	53.9416	30.8409	36.2121	45.796	57.8706	68.0166	46.3064	63.6274	54.5951	47.7573	37.3382	73.0271	70.9918	30.4947	48.9779	58.987	53.9946	57.781	38.8757	50.4739	53.0248	62.3059	46.5834	67.1614	45.0498	47.4957	77.82	48.9901	54.1412	56.2394
ENSG00000066777	ARFGEF1	protein_coding	8	68085747	68255912	-1	ADP-ribosylation factor guanine nucleotide-exchange factor 1 (brefeldin A-inhibited) [Source:HGNC Symbol;Acc:15772]	90.3128	59.691	79.7571	111.391	75.3816	77.9589	91.1304	85.304	78.9829	66.8174	83.7227	69.7311	122.713	70.9298	134.551	82.0246	52.6129	129.683	99.9587	88.0312	98.259	84.5631	117.975	85.2922	84.2398	70.9494	141.142	81.2993	81.2961	75.7816	83.1302	96.2105	92.247
ENSG00000066827	ZFAT	protein_coding	8	135490031	135725292	-1	zinc finger and AT hook domain containing [Source:HGNC Symbol;Acc:19899]	20.6801	8.07965	9.97401	10.455	11.008	13.8272	9.06346	11.7466	17.7495	12.9226	10.3912	8.24253	14.0356	7.47335	15.6195	15.9248	7.84702	139.725	9.24756	9.9417	15.8277	10.7163	20.5973	7.08605	9.41336	11.0632	15.9676	11.012	8.39409	7.6012	11.8321	28.1062	11.3918
ENSG00000066855	MTFR1	protein_coding	8	66556124	66683496	1	mitochondrial fission regulator 1 [Source:HGNC Symbol;Acc:29510]	14.6389	8.46642	18.2212	9.79033	8.42137	9.77636	6.9264	12.2172	5.16109	13.5909	11.3267	11.033	11.9893	13.614	13.666	13.8062	14.3932	16.2133	13.0539	10.3602	10.4515	11.1709	12.9528	8.99726	10.3523	10.721	14.4944	11.1773	11.4992	18.9504	11.0838	12.8894	12.3931
ENSG00000066923	STAG3	protein_coding	7	99775186	99819111	1	stromal antigen 3 [Source:HGNC Symbol;Acc:11356]	11.0188	11.5329	4.65693	6.19052	4.04112	3.66269	8.88541	6.37294	6.97188	16.4359	7.34967	10.4497	6.43872	3.81897	9.41649	12.654	5.29175	8.27132	11.6403	23.9517	11.7933	3.77474	35.1293	1.94581	5.98839	8.31703	15.2529	6.49711	5.98506	11.4194	7.70187	10.8492	11.3169
ENSG00000066926	FECH	protein_coding	18	55215515	55254004	-1	ferrochelatase [Source:HGNC Symbol;Acc:3647]	17.8466	23.229	46.9307	28.8516	45.6782	41.2661	23.582	29.1553	25.5431	15.8955	32.1127	37.1618	22.9248	17.9791	37.4054	67.8513	43.0096	44.9467	25.7227	38.6352	26.2959	40.0147	24.2866	38.4863	51.7418	61.8931	99.5489	30.673	22.4709	26.5024	29.154	40.4852	44.4504
ENSG00000066933	MYO9A	protein_coding	15	72114632	72410918	-1	myosin IXA [Source:HGNC Symbol;Acc:7608]	66.1877	29.775	29.9294	48.8493	32.4449	33.1249	35.0605	53.1246	82.6355	49.7716	69.8533	46.7387	67.4517	26.5423	55.2506	71.8705	29.4373	123.869	40.3093	42.1974	68.8207	32.8113	50.963	46.608	46.6975	38.5885	73.3348	43.7105	37.1714	48.6036	47.9635	58.0708	48.2097
ENSG00000067048	DDX3Y	protein_coding	Y	15016019	15032390	1	DEAD (Asp-Glu-Ala-Asp) box polypeptide 3, Y-linked [Source:HGNC Symbol;Acc:2699]	102.983	0	0	152.362	0.0418682	0.129226	0.0473535	0.0329811	94.318	106.895	0.0965626	208.987	286.879	0.0370702	135.311	288.95	0	112.228	0.0680407	0	151.738	162.183	121.32	0.0671663	0	255.328	0	0.0404124	0	0.237538	68.0577	106.31	47.1241
ENSG00000067057	PFKP	protein_coding	10	3109712	3179904	1	phosphofructokinase, platelet [Source:HGNC Symbol;Acc:8878]	304.738	127.404	98.8241	151.244	157.424	147.016	33.2422	258.44	334.205	147.434	150.298	122.194	187.789	96.5308	121.611	89.3704	220.723	210.909	124.73	222.985	311.611	111.894	102.079	187.999	176.317	73.434	348.285	116.307	161.048	143.608	165.484	176.729	163.634
ENSG00000067064	IDI1	protein_coding	10	1085848	1095110	-1	isopentenyl-diphosphate delta isomerase 1 [Source:HGNC Symbol;Acc:5387]	38.4694	39.4059	72.5414	33.6034	56.2332	48.4782	78.4747	34.0685	37.1022	30.1988	46.4867	27.467	46.592	58.6347	46.8602	34.3346	99.8936	37.1395	38.0298	38.7362	45.14	45.7712	30.3352	84.3092	51.3005	54.6304	32.5774	40.5377	44.7881	43.9261	46.2683	48.2381	47.8006
ENSG00000067066	SP100	protein_coding	2	231280657	231408805	1	SP100 nuclear antigen [Source:HGNC Symbol;Acc:11206]	138.156	113.799	63.5869	147.033	109.981	127.374	156.284	95.1904	202.511	61.3511	68.5505	68.3971	141.946	116.532	155.326	77.4669	121.062	112.362	97.3005	165.866	121.038	147.923	86.758	141.645	103.632	92.0176	166.75	118.364	129.343	79.7135	115.049	124.793	114.778
ENSG00000067082	KLF6	protein_coding	10	3818188	3827473	-1	Kruppel-like factor 6 [Source:HGNC Symbol;Acc:2235]	458.054	628.38	26.008	1424.94	1214.7	971.477	645.665	852.562	409.184	487.88	1631.14	679.903	1605.56	460.56	98.0509	1353.23	555.033	381.48	395.101	544.981	1394.52	1159.45	689.889	250.43	333.907	850.09	571.441	216.813	1104.54	286.47	821.144	735.231	537.947
ENSG00000067113	PPAP2A	protein_coding	5	54720682	54830878	-1	phosphatidic acid phosphatase type 2A [Source:HGNC Symbol;Acc:9228]	6.15737	0.692007	8.52718	2.80622	1.75428	1.00839	3.52878	1.78527	0.340905	2.30378	6.73083	0.636859	5.43392	1.04797	4.07823	2.1537	3.8965	10.3464	205.946	3.91345	1.72931	1.19001	1.94707	3.48526	3.45319	2.00206	9.39534	1.16913	1.20414	3.78567	3.05384	29.1567	3.30523
ENSG00000067141	NEO1	protein_coding	15	73344051	73597547	1	neogenin 1 [Source:HGNC Symbol;Acc:7754]	0.219651	2.31916	2.02182	0.244505	0.502418	1.20611	0.378828	5.77169	60.2936	8.10778	21.0128	4.05082	0.25192	4.78206	0.116346	4.76213	3.31632	0.188851	105.878	9.26088	0.653508	1.96983	1.65676	1.47766	0.182082	13.7689	11.9708	1.13155	0.668556	0.203604	7.94022	15.7682	3.88249
ENSG00000067167	TRAM1	protein_coding	8	71485677	71520622	-1	translocation associated membrane protein 1 [Source:HGNC Symbol;Acc:20568]	130.418	87.0058	185.579	175.624	217.338	151.668	177.718	145.216	143.721	79.4744	183.694	91.6189	213.556	125.89	231.936	148.342	98.5322	465.254	129.875	129.508	119.53	186.709	194.029	145.784	174.921	166.652	187.4	137.402	111.203	105.263	150.609	188.711	152.832
ENSG00000067177	PHKA1	protein_coding	X	71798664	71934167	-1	phosphorylase kinase, alpha 1 (muscle) [Source:HGNC Symbol;Acc:8925]	0.030202	4.17411	6.24252	1.00317	0.599134	0.641821	0.155319	0.988114	1.20917	1.25591	0.72438	8.58526	0.116243	0.905996	0.0639905	9.31837	1.78705	3.68374	7.03375	0.457256	0.168979	0.494004	21.9151	1.24728	4.72261	2.15802	0	4.32736	0.314964	8.75835	1.90224	2.87589	5.43046
ENSG00000067182	TNFRSF1A	protein_coding	12	6437923	6451280	-1	tumor necrosis factor receptor superfamily, member 1A [Source:HGNC Symbol;Acc:11916]	201.09	189.947	160.489	295.537	143.482	216.841	117.153	166.719	122.633	150.634	126.558	128.041	89.7916	188.317	149.854	75.9076	76.0702	90.1199	40.3597	135.151	167.018	204.129	193.878	201.062	111.768	88.8962	102.239	124.147	208.627	107.231	164.088	117.326	142.231
ENSG00000067191	CACNB1	protein_coding	17	37329709	37353956	-1	calcium channel, voltage-dependent, beta 1 subunit [Source:HGNC Symbol;Acc:1401]	19.863	6.32756	4.2256	20.3131	27.3395	19.1978	29.6906	12.5836	25.5368	16.8191	5.2933	3.82326	11.0323	20.1291	46.9167	6.18432	18.2186	4.59702	34.7409	8.86114	9.89474	34.4014	5.32949	5.84347	6.44815	19.0051	91.2536	16.6891	54.432	13.1579	15.8696	20.4768	26.5198
ENSG00000067208	EVI5	protein_coding	1	92974253	93257961	-1	ecotropic viral integration site 5 [Source:HGNC Symbol;Acc:3501]	6.15023	8.86517	4.38061	38.1428	21.2272	34.7187	41.7658	12.5988	4.42219	5.49409	4.87625	6.41086	6.9458	23.3172	5.52645	8.30687	16.0688	12.4264	15.7655	30.8575	10.7984	39.5126	3.42648	13.0303	7.89024	15.7741	33.7675	12.3662	32.3135	6.34565	15.6654	17.4078	15.6142
ENSG00000067221	STOML1	protein_coding	15	74275547	74286963	-1	stomatin (EPB72)-like 1 [Source:HGNC Symbol;Acc:14560]	8.42911	4.78794	5.48342	7.40501	7.66188	6.46129	3.26739	8.34422	15.8737	9.09458	4.4592	7.36192	6.0101	7.08041	8.72598	6.51659	5.43603	11.6333	8.03212	7.01801	6.69068	11.3169	5.49742	6.7838	3.79338	5.43626	8.03254	7.27424	5.5713	9.23003	7.26572	8.17119	6.45237
ENSG00000067225	PKM	protein_coding	15	72491370	72524164	-1	pyruvate kinase, muscle [Source:HGNC Symbol;Acc:9021]	1094.12	772.722	749.179	1123.37	1122.25	1029.48	1374.72	518.148	308	394.622	346.659	506.423	580.942	2071.53	158.873	364.318	1735.21	1121.97	910.15	440.206	862.718	1518.06	441.626	2063.13	649.013	555.802	607.885	1939.39	740.792	462.314	856.583	888.938	932.494
ENSG00000067248	DHX29	protein_coding	5	54552073	54603550	-1	DEAH (Asp-Glu-Ala-His) box polypeptide 29 [Source:HGNC Symbol;Acc:15815]	30.4766	30.6353	42.06	45.1985	43.7941	40.7492	40.6293	34.7951	29.9653	29.4707	39.3629	35.2597	41.135	35.884	46.2186	40.4244	50.0183	46.6085	35.7794	40.5164	35.5695	51.7951	30.9136	52.692	39.6029	36.1377	35.4056	39.3213	38.2934	41.1619	37.1011	43.3663	39.191
ENSG00000067334	DNTTIP2	protein_coding	1	94333373	94345474	-1	deoxynucleotidyltransferase, terminal, interacting protein 2 [Source:HGNC Symbol;Acc:24013]	54.9951	43.877	75.6957	53.3021	82.1035	63.3637	83.3895	49.9664	46.664	38.1386	91.5901	73.1965	114.696	72.324	68.8189	77.9127	91.1133	55.9756	43.8448	36.5732	69.8943	85.4368	52.9786	63.4386	83.3027	75.7511	46.9085	61.144	43.3076	33.6625	67.3787	66.1962	57.5617
ENSG00000067365	METTL22	protein_coding	16	8715540	8740081	1	methyltransferase like 22 [Source:HGNC Symbol;Acc:28368]	14.1949	14.9997	10.7524	15.6134	12.0999	13.3964	18.5626	15.5341	6.9963	12.055	14.1155	15.7101	13.3878	13.9013	10.2676	17.4373	12.0003	12.8041	11.9486	19.0644	15.4664	15.4883	13.6306	14.2057	13.9597	15.373	11.6979	14.3868	19.8349	16.8652	13.6657	14.3096	14.9942
ENSG00000067369	TP53BP1	protein_coding	15	43699407	43802926	-1	tumor protein p53 binding protein 1 [Source:HGNC Symbol;Acc:11999]	88.8763	54.9117	66.3828	36.3614	45.2595	43.7214	28.128	72.3935	53.9573	120.016	74.427	81.7912	61.0367	32.3623	74.4617	49.9486	41.642	49.4413	92.0375	31.7619	94.8521	31.7105	52.4891	24.8515	96.291	46.4755	46.2846	47.2825	31.2736	78.4166	61.4018	58.2319	52.9206
ENSG00000067445	TRO	protein_coding	X	54946895	54957864	1	trophinin [Source:HGNC Symbol;Acc:12326]	0	16.3179	0.245069	0.0349293	1.34271	1.20783	0.710303	0.725584	16.7825	51.802	11.7745	11.3775	0.359886	3.49387	0.0581732	0.39386	0.376077	3.28602	0.365096	0.904383	0.404864	0.347618	39.9738	1.81349	11.4163	0.579273	2.18555	0.121237	1.4114	18.2225	8.29819	0.767011	9.46544
ENSG00000067533	RRP15	protein_coding	1	218458629	218511325	1	ribosomal RNA processing 15 homolog (S. cerevisiae) [Source:HGNC Symbol;Acc:24255]	20.2628	14.9623	27.2946	7.92895	12.8535	11.0703	9.55831	15.8639	13.4316	16.6279	27.878	27.6512	25.3	10.1943	24.9563	30.2556	18.0175	24.5885	15.8651	15.1213	20.5905	10.8148	19.6928	24.9714	21.9713	18.4031	9.9042	19.8425	9.58041	21.4123	17.2056	20.0262	18.2223
ENSG00000067560	RHOA	protein_coding	3	49396578	49450431	-1	ras homolog family member A [Source:HGNC Symbol;Acc:667]	818.282	406.339	416.189	787.341	1056.74	893.812	1022.36	540.428	721.543	323.324	492.694	408.287	748.815	818.696	422.657	390.96	858.755	692.481	448.272	680.333	682.994	957.842	338.543	840.788	454.508	610.188	556.936	715.623	539.785	318.809	675.347	641.787	546.898
ENSG00000067596	DHX8	protein_coding	17	41561233	41621831	1	DEAH (Asp-Glu-Ala-His) box polypeptide 8 [Source:HGNC Symbol;Acc:2749]	66.5543	45.8969	58.4796	74.1898	71.2178	63.2776	52.6097	60.5533	48.4771	46.3797	42.7634	40.7899	46.1374	71.8791	61.6927	47.3348	61.5057	67.1556	62.8961	60.4128	62.3945	69.1373	36.7499	74.4539	47.129	49.0916	65.1182	75.2479	60.2443	45.6411	56.3718	61.5662	56.7095
ENSG00000067606	PRKCZ	protein_coding	1	1981909	2116834	1	protein kinase C, zeta [Source:HGNC Symbol;Acc:9412]	0.0785252	5.41523	0.341259	6.33163	5.56554	3.25994	1.85863	11.7973	18.4762	12.4134	13.7135	7.80117	0.897916	25.1633	0.0872598	1.35345	17.8291	0.45551	6.02044	5.42738	0.779231	6.80018	2.15755	7.94611	1.32101	7.06624	10.8053	17.2812	3.45941	1.79103	8.07954	4.84407	6.47848
ENSG00000067646	ZFY	protein_coding	Y	2803112	2850547	1	zinc finger protein, Y-linked [Source:HGNC Symbol;Acc:12870]	26.4487	0.187029	0	26.9277	0.16831	0.0865813	0.0473535	0.0989433	21.4565	16.7823	0.0320806	23.9949	33.676	0	28.2669	31.2639	0.0341888	22.9409	0.241627	0.0361753	19.6578	15.372	17.4178	0.167916	0.121388	31.1195	0.312333	0.0404124	0.111426	0.0678679	10.7076	14.7267	6.16982
ENSG00000067704	IARS2	protein_coding	1	220267444	220321380	1	isoleucyl-tRNA synthetase 2, mitochondrial [Source:HGNC Symbol;Acc:29685]	75.6972	44.1388	98.8854	79.534	98.1809	93.5164	70.5567	70.9094	70.59	36.1116	54.8899	73.0203	79.6428	90.7479	70.6513	79.9178	125.097	88.3825	59.5771	66.3094	96.9371	86.75	52.0373	87.1483	73.2666	62.7843	113.742	83.8962	55.3416	41.3655	74.0301	84.2028	71.1978
ENSG00000067715	SYT1	protein_coding	12	79257773	79845788	1	synaptotagmin I [Source:HGNC Symbol;Acc:11509]	0	0	0	0	0	0.0430753	0.0473535	0.0329811	0.0660028	0.160022	11.4207	0.0352245	0.143954	0	0	0.143222	0	0	0	2.42375	0.0622389	0.231745	12.1245	24.5493	0.121388	1.33678	0	0.848661	0.074284	0	0.853522	0.357619	4.88186
ENSG00000067798	NAV3	protein_coding	12	78224685	78606790	1	neuron navigator 3 [Source:HGNC Symbol;Acc:15998]	0.0549127	1.60845	0	1.15267	0.293077	0.129226	0	0.0329811	0.165007	1.17349	1.82859	0.739714	0.0359886	0.148281	0.17452	0.179027	0.239322	0.0377703	0	0.651156	0.0622389	0.811108	11.635	2.95532	0.151735	57.1698	1.59871	0.404124	1.00283	0	0.525885	0.269393	9.36469
ENSG00000067829	IDH3G	protein_coding	X	153051221	153059978	-1	isocitrate dehydrogenase 3 (NAD+) gamma [Source:HGNC Symbol;Acc:5386]	49.4874	42.267	50.4349	63.4386	94.463	85.712	104.163	45.194	62.5756	63.7904	58.6183	45.4734	52.8918	89.5071	44.3477	36.9534	88.3765	79.1869	67.9959	66.9916	54.1099	88.2293	31.1233	77.1076	46.3576	67.7456	45.0528	63.6403	80.8578	45.8542	64.8583	65.7739	57.2174
ENSG00000067836	ROGDI	protein_coding	16	4846969	4852951	-1	rogdi homolog (Drosophila) [Source:HGNC Symbol;Acc:29478]	33.4144	55.8094	50.4536	10.4788	85.118	74.951	81.0218	38.423	21.6159	16.3489	36.636	34.0268	20.6215	107.392	32.1989	19.0843	68.3773	56.2777	31.863	21.1626	29.439	96.5605	3.38882	34.725	38.5408	29.7212	18.4826	68.0545	63.29	12.827	47.5937	44.3704	33.6287
ENSG00000067900	ROCK1	protein_coding	18	18529701	18691812	-1	Rho-associated, coiled-coil containing protein kinase 1 [Source:HGNC Symbol;Acc:10251]	211.983	156.659	159.291	295.194	197.085	214.663	240.793	180.052	220.02	126.071	178.561	163.99	229.715	209.417	212.943	187.739	279.391	266.094	178.175	221.715	210.274	239.431	144.778	241.664	198.137	173.831	308.832	258.72	209.52	149.214	198.821	224.47	210.587
ENSG00000067955	CBFB	protein_coding	16	67063019	67134961	1	core-binding factor, beta subunit [Source:HGNC Symbol;Acc:1539]	48.2134	65.4975	83.6605	94.6367	98.139	83.9968	75.7183	86.1466	151.608	75.4504	89.0237	65.588	35.4488	80.6648	93.8624	82.639	119.251	112.101	108.135	78.1387	53.2454	95.5949	58.2501	93.6298	80.0252	88.2278	114.093	112.872	64.1443	56.9411	80.9852	92.8708	83.5229
ENSG00000067992	PDK3	protein_coding	X	24483338	24557954	1	pyruvate dehydrogenase kinase, isozyme 3 [Source:HGNC Symbol;Acc:8811]	6.2326	12.6057	6.24926	12.4698	15.7843	10.6396	12.7381	9.5975	9.4714	7.44102	7.63518	6.55175	7.48563	15.31	2.50145	7.12529	7.28222	10.198	8.03212	19.39	8.40225	14.1751	5.91161	8.5637	7.10122	9.49117	11.152	12.0025	11.1426	8.55135	10.0151	9.63829	9.23952
ENSG00000068001	HYAL2	protein_coding	3	50355221	50360337	-1	hyaluronoglucosaminidase 2 [Source:HGNC Symbol;Acc:5321]	26.413	17.6181	19.4217	9.99047	17.6089	23.6875	13.6378	19.8444	36.1365	13.4418	19.7296	9.22881	16.8427	16.7187	5.58375	6.87107	16.2397	29.8763	16.9604	16.3635	23.7438	30.5131	6.20343	24.247	16.588	4.67875	13.4136	13.564	20.9852	10.2141	18.5943	18.269	13.7368
ENSG00000068024	HDAC4	protein_coding	2	239969864	240323348	-1	histone deacetylase 4 [Source:HGNC Symbol;Acc:14063]	37.3956	48.9268	15.054	109.046	83.0665	76.1747	91.1081	49.9664	31.0873	26.537	11.9019	24.1879	23.5366	59.7572	101.687	26.6819	50.5995	18.7718	28.7676	75.8596	32.6754	134.296	17.0947	24.4821	29.3153	56.2786	78.3368	37.7452	103.828	31.321	49.1247	58.6674	47.3002
ENSG00000068028	RASSF1	protein_coding	3	50367219	50378411	-1	Ras association (RalGDS/AF-6) domain family member 1 [Source:HGNC Symbol;Acc:9882]	207.817	307.588	140.547	165.55	147.418	185.482	137.467	257.978	433.704	257.152	246.604	334.492	166.519	186.611	146.364	164.311	158.055	96.692	150.353	213.398	183.2	194.125	162.663	105.317	163.176	167.407	294.085	149.405	277.377	138.145	226.781	163.312	182.197
ENSG00000068078	FGFR3	protein_coding	4	1795034	1810599	1	fibroblast growth factor receptor 3 [Source:HGNC Symbol;Acc:3690]	1.97686	2.95506	5.51406	1.46703	2.67956	1.33533	0.236768	3.46302	16.3357	6.66758	2.18148	1.76122	1.83542	2.03886	3.75217	6.40918	3.89753	3.77703	9.12741	6.0051	0.995822	2.20158	6.89061	0.63808	9.13447	5.34714	0.311943	4.32413	0.92855	10.7571	3.60342	4.52073	4.7915
ENSG00000068079	IFI35	protein_coding	17	41158742	41166473	1	interferon-induced protein 35 [Source:HGNC Symbol;Acc:5399]	55.1143	22.032	15.1637	33.602	63.6397	42.0415	41.2885	35.6526	21.6819	13.2282	20.692	15.9919	23.7169	38.8496	68.3535	15.4322	55.4885	112.593	21.2088	36.935	21.5969	52.1041	12.5386	69.1477	19.5739	22.2352	20.2373	41.9481	38.0706	17.5438	31.621	47.964	30.1619
ENSG00000068097	HEATR6	protein_coding	17	58120555	58156292	-1	HEAT repeat containing 6 [Source:HGNC Symbol;Acc:24076]	25.15	18.1418	29.0713	33.078	17.8777	21.1069	14.5375	21.9324	19.5368	24.6167	12.6718	20.0075	13.4238	28.1734	19.4008	21.0894	14.1884	37.8081	64.2901	27.1315	18.765	22.4407	24.2489	20.9223	28.4959	25.4435	16.2211	29.6627	25.2194	49.3739	21.3804	28.1392	27.4485
ENSG00000068120	COASY	protein_coding	17	40713485	40718295	1	CoA synthase [Source:HGNC Symbol;Acc:29932]	84.3265	72.268	99.4359	77.4033	103.373	88.3474	77.0882	76.3697	66.4318	76.7305	52.7726	74.3599	59.3093	87.4857	113.98	58.3987	96.6177	83.3968	65.3854	66.9967	67.5914	95.7108	60.8105	79.0883	76.7478	73.0776	85.763	104.87	75.5097	79.8805	78.2644	81.0097	79.4684
ENSG00000068137	PLEKHH3	protein_coding	17	40819932	40829048	-1	pleckstrin homology domain containing, family H (with MyTH4 domain) member 3 [Source:HGNC Symbol;Acc:26105]	4.7225	3.2169	3.58414	4.71545	13.5653	8.31396	3.51174	5.37592	24.586	6.42755	1.34739	4.29739	9.46501	4.59671	1.08086	8.16364	3.82915	12.9174	18.5867	2.7855	15.8709	16.7243	4.2172	15.4483	2.0636	11.3181	6.74577	24.7324	5.42273	3.66486	6.98043	9.99481	9.20162
ENSG00000068305	MEF2A	protein_coding	15	100017370	100256671	1	myocyte enhancer factor 2A [Source:HGNC Symbol;Acc:6993]	130.533	25.4378	25.6624	73.3773	67.9952	71.4524	115.243	59.7759	101.465	32.4407	98.4669	40.1929	143.97	39.786	310.748	64.037	76.8121	96.4842	32.0817	144.413	153.504	75.5968	89.7368	181.4	32.2362	26.4407	47.7129	99.6781	81.5052	49.7434	73.2713	119.21	76.0567
ENSG00000068308	OTUD5	protein_coding	X	48779305	48815648	-1	OTU domain containing 5 [Source:HGNC Symbol;Acc:25402]	85.914	100.21	64.6064	82.9221	88.635	89.855	69.657	88.3564	97.2551	97.6667	91.6469	71.4705	71.3295	86.0399	100.579	65.4524	55.8304	85.4364	96.717	99.4459	77.4563	89.415	58.8902	67.1663	71.7405	82.1231	75.2173	61.7502	87.3209	71.6006	84.6832	83.7915	71.9761
ENSG00000068323	TFE3	protein_coding	X	48886242	48901012	-1	transcription factor binding to IGHM enhancer 3 [Source:HGNC Symbol;Acc:11752]	50.4923	86.931	35.2287	149.707	129.289	130.561	144.428	88.8841	76.6286	57.3412	65.669	44.6999	43.0784	105.761	26.0616	36.1993	63.6596	52.7273	58.7473	76.547	54.9258	168.595	42.285	111.966	59.4803	53.5605	88.6699	58.4768	129.47	68.3769	86.3357	67.1828	76.5357
ENSG00000068354	TBC1D25	protein_coding	X	48397845	48420997	1	TBC1 domain family, member 25 [Source:HGNC Symbol;Acc:8092]	20.8943	17.8426	11.9165	23.2594	19.3674	26.9225	19.7587	27.2694	24.7831	24.4567	23.5151	14.2307	20.1176	21.2379	18.5282	17.0076	14.1542	25.098	24.4283	21.8531	21.984	22.9814	16.6429	13.8913	14.3457	20.1712	37.2382	12.4066	21.2749	16.8652	21.1123	20.7543	19.1045
ENSG00000068366	ACSL4	protein_coding	X	108872579	108976632	-1	acyl-CoA synthetase long-chain family member 4 [Source:HGNC Symbol;Acc:3571]	105.238	53.3406	71.744	165.318	128.862	97.0917	89.7822	88.7192	49.7991	36.8584	56.1731	73.7601	69.71	68.3575	94.9584	91.2323	71.1128	256.158	792.746	145.859	120.557	117.881	48.5355	109.582	75.716	91.748	99.5879	93.5548	83.3095	86.9387	82.4824	211.313	86.1215
ENSG00000068383	INPP5A	protein_coding	10	134351324	134596979	1	inositol polyphosphate-5-phosphatase, 40kDa [Source:HGNC Symbol;Acc:6076]	19.6039	19.3014	16.3584	24.6601	26.1258	24.1222	24.8132	26.2859	22.903	20.5343	20.1787	24.1992	16.1949	33.6794	10.762	23.7748	24.5476	11.1422	22.6692	20.6561	20.1032	32.5602	21.6132	28.2434	16.5088	22.0569	18.9116	30.3093	24.1052	21.039	22.7829	20.7769	22.8484
ENSG00000068394	GPKOW	protein_coding	X	48970334	48980151	-1	G patch domain and KOW motifs [Source:HGNC Symbol;Acc:30677]	21.3336	14.3264	21.4129	18.6522	22.0227	20.2454	9.42335	20.5142	14.6526	20.7495	17.0669	16.5555	14.9353	19.7955	17.452	14.2148	17.026	20.9247	21.6403	16.1704	15.5597	20.2005	11.2946	21.8291	14.9611	13.4124	12.3997	21.8631	13.2597	12.9628	17.9776	17.8985	15.2478
ENSG00000068400	GRIPAP1	protein_coding	X	48830134	48858675	-1	GRIP1 associated protein 1 [Source:HGNC Symbol;Acc:18706]	90.5511	104.961	65.5254	126.025	98.7252	101.184	120.704	101.483	65.5078	111.242	94.2849	94.6482	85.8689	109.617	96.9165	93.0942	92.1389	100.318	83.1756	98.7586	97.5283	119.967	63.3333	84.9993	84.0144	95.3127	82.392	88.7861	115.772	113.034	97.8804	97.7371	90.9554
ENSG00000068438	FTSJ1	protein_coding	X	48334541	48344752	1	FtsJ RNA methyltransferase homolog 1 (E. coli) [Source:HGNC Symbol;Acc:13254]	33.9086	25.0619	37.5875	22.6691	33.9132	29.9804	25.8077	27.0775	20.9889	30.1375	28.9367	27.9682	31.9579	28.0251	27.8359	23.381	34.9752	26.8925	30.7013	24.8163	31.3373	31.9805	24.4372	36.2362	24.8543	32.7958	28.9717	34.6739	21.5052	28.5045	28.8586	28.99	28.9973
ENSG00000068489	PRR11	protein_coding	17	57232860	57282066	1	proline rich 11 [Source:HGNC Symbol;Acc:25619]	35.6807	28.3943	64.1416	32.1402	61.1514	33.3812	30.1325	17.1848	5.30762	15.3096	17.8381	23.2094	37.8485	61.6333	23.9697	35.92	60.0705	29.9919	29.2711	17.7433	35.0318	52.8194	28.8272	75.7747	40.8283	35.12	21.4843	80.7461	28.7279	19.9874	33.0967	35.6022	41.437
ENSG00000068650	ATP11A	protein_coding	13	113344643	113541482	1	ATPase, class VI, type 11A [Source:HGNC Symbol;Acc:13552]	83.4215	115.659	45.2459	199.863	162.922	165.737	277.113	119.359	21.9459	53.7572	88.2858	101.2	57.7481	119.441	179.668	129.351	99.8998	115.35	64.0246	193.683	122.175	252.95	100.226	112.571	104.758	124.878	195.978	87.8162	208.487	103.838	115.121	144.638	129.819
ENSG00000068654	POLR1A	protein_coding	2	86247339	86333278	-1	polymerase (RNA) I polypeptide A, 194kDa [Source:HGNC Symbol;Acc:17264]	81.7376	61.121	96.2815	42.8582	51.0373	40.4477	38.451	55.7381	36.6619	73.8963	68.877	84.6444	75.5041	46.5231	111.227	71.3245	59.2151	64.8516	75.7741	61.9249	73.4108	32.8692	76.7757	102.731	87.3996	62.4278	43.4381	97.2727	27.7822	79.8805	60.9842	68.8247	72.2134
ENSG00000068697	LAPTM4A	protein_coding	2	20232411	20251789	-1	lysosomal protein transmembrane 4 alpha [Source:HGNC Symbol;Acc:6924]	88.4919	98.639	106.237	166.822	194.436	174.541	174.734	124.833	111.875	89.6656	174.775	98.5933	112.752	115.029	90.8665	109.708	75.9676	89.78	317.733	109.105	95.0388	186.748	80.6916	105.317	108.855	149.764	121.307	76.3795	138.763	108.317	130.816	134.368	111.174
ENSG00000068724	TTC7A	protein_coding	2	47143296	47303276	1	tetratricopeptide repeat domain 7A [Source:HGNC Symbol;Acc:19750]	81.6237	68.0389	68.2508	218.954	253.76	278.999	347.668	189.859	132.715	94.7575	134.322	75.2719	132.819	229.765	273.453	108.18	156.085	240.023	40.448	242.609	165.469	269.154	160.055	84.8969	87.0084	127.431	239.824	84.5529	276.177	71.5015	164.772	186.928	141.431
ENSG00000068745	IP6K2	protein_coding	3	48725436	48777786	-1	inositol hexakisphosphate kinase 2 [Source:HGNC Symbol;Acc:17313]	70.0961	45.1114	63.0134	31.9254	46.8086	36.7863	44.5587	67.1165	63.9897	120.096	78.822	67.314	75.5041	53.4182	65.7357	59.7593	52.6166	50.9521	74.1809	39.2864	46.119	29.8565	47.2929	40.199	58.6306	60.5563	27.1001	37.1794	29.1565	127.592	61.7544	52.3133	53.4633
ENSG00000068784	SRBD1	protein_coding	2	45615819	45839304	-1	S1 RNA binding domain 1 [Source:HGNC Symbol;Acc:25521]	28.1702	22.9297	35.9026	22.8787	27.8423	19.7715	20.2199	22.724	32.9341	20.2428	41.1915	28.5671	32.7856	20.8335	21.9022	23.8822	14.838	16.8833	26.1542	29.302	36.2853	16.3767	32.7963	19.176	36.2951	21.1658	9.86287	19.6404	15.1829	16.7634	26.9281	23.203	21.3603
ENSG00000068793	CYFIP1	protein_coding	15	22892005	23006016	1	cytoplasmic FMR1 interacting protein 1 [Source:HGNC Symbol;Acc:13759]	143.222	66.0997	82.077	142.148	104.941	107.109	145.62	93.7369	151.665	52.3984	88.5947	68.9561	115.587	69.3035	44.428	71.4638	148.507	137.544	57.7715	105.056	139.577	95.6556	91.0211	376.033	81.0337	57.7558	66.0173	50.3224	92.3766	99.46	102.247	100	114.252
ENSG00000068796	KIF2A	protein_coding	5	61601989	61833076	1	kinesin heavy chain member 2A [Source:HGNC Symbol;Acc:6318]	52.7712	27.9795	52.3835	36.047	31.6105	30.8419	24.6238	43.9308	75.8702	26.0302	59.0283	27.7217	52.7233	27.3241	46.7712	49.0893	30.6308	50.4233	38.1028	33.6912	67.5292	26.2258	49.5299	41.811	60.6638	24.9088	34.8546	41.3015	20.3208	23.5501	40.6347	42.808	37.1176
ENSG00000068831	RASGRP2	protein_coding	11	64494383	64512928	-1	RAS guanyl releasing protein 2 (calcium and DAG-regulated) [Source:HGNC Symbol;Acc:9879]	292.603	775.16	242.465	438.039	371.831	414.944	257.982	443.761	720.354	324.018	571.42	681.655	256.959	465.998	414.833	350.535	280.964	189.985	82.3458	409.002	298.716	417.219	451.956	81.0362	370.72	301.133	554.401	346.739	526.451	202.212	446.942	305.45	354.331
ENSG00000068878	PSME4	protein_coding	2	54091204	54197977	-1	proteasome (prosome, macropain) activator subunit 4 [Source:HGNC Symbol;Acc:20635]	95.6305	68.0411	111.016	59.5195	62.593	60.9946	97.5009	74.7682	68.3459	72.2766	93.8678	74.6759	98.3569	57.2364	73.0073	93.7029	74.9419	89.6289	101.231	67.5755	92.3936	55.9665	54.3341	114.25	103.999	87.4257	78.8437	86.1593	59.4644	80.4574	78.2017	81.056	83.1167
ENSG00000068885	IFT80	protein_coding	3	159974774	160117668	-1	intraflagellar transport 80 homolog (Chlamydomonas) [Source:HGNC Symbol;Acc:29262]	41.4297	57.4201	69.7111	41.7499	37.0952	44.6544	16.4558	68.2132	65.0408	67.2087	46.5271	68.5609	47.1577	18.5192	69.6999	91.155	22.6026	20.887	58.8227	41.8422	36.3015	33.4412	37.6031	23.3779	113.587	55.5211	31.5297	24.4495	50.0905	121.582	49.2674	46.844	57.2176
ENSG00000068903	SIRT2	protein_coding	19	39369197	39390502	-1	sirtuin 2 [Source:HGNC Symbol;Acc:10886]	36.8739	45.074	26.0999	91.4798	85.0762	88.5628	82.916	60.7842	55.8054	52.5139	49.7891	27.1933	37.0323	70.3963	30.4827	35.4116	76.754	46.3819	46.8983	53.865	38.2458	88.4108	33.7753	55.2779	42.5466	45.1833	50.7688	47.7271	83.3467	41.5691	57.8283	52.0563	50.0243
ENSG00000068912	ERLEC1	protein_coding	2	54014181	54045956	1	endoplasmic reticulum lectin 1 [Source:HGNC Symbol;Acc:25222]	29.598	26.2214	41.2329	44.0109	41.282	38.5954	20.0305	33.3439	28.3152	20.0561	27.7497	31.6316	28.395	24.3922	25.858	32.8336	27.3169	43.4736	39.0985	30.1702	33.0489	48.3189	29.9723	36.1355	31.2575	43.2673	40.2797	26.5106	27.0394	22.0571	31.0611	35.0148	32.0649
ENSG00000068971	PPP2R5B	protein_coding	11	64685025	64701947	1	protein phosphatase 2, regulatory subunit B, beta [Source:HGNC Symbol;Acc:9310]	8.56639	21.6205	8.88376	24.7649	20.9341	34.331	25.3341	17.5459	19.3388	16.0555	8.08431	7.92551	8.8532	25.0224	8.63872	6.76723	12.137	18.3186	23.864	18.3792	8.24665	29.5861	7.68133	11.7205	14.2024	6.8176	31.4673	18.8322	27.8194	12.2501	17.6615	15.7422	16.3489
ENSG00000068976	PYGM	protein_coding	11	64513861	64527769	-1	phosphorylase, glycogen, muscle [Source:HGNC Symbol;Acc:9726]	2.47107	18.0296	0.980277	2.54984	1.17231	1.42148	2.27297	1.97887	89.3018	2.6937	5.64619	1.51465	3.13101	3.07683	0.319953	2.68541	2.90605	37.9591	1.22838	4.48574	1.99164	2.66507	1.69441	1.07466	3.97547	0.935749	4.75714	2.78846	1.93138	1.18769	9.73147	6.78017	2.29312
ENSG00000069020	MAST4	protein_coding	5	65892176	66465423	1	microtubule associated serine/threonine kinase family member 4 [Source:HGNC Symbol;Acc:19037]	64.9069	27.9421	46.4712	5.34418	9.33661	9.21811	10.1337	31.6948	47.588	62.9686	42.3785	34.9075	39.5155	6.89506	12.4491	25.3145	4.61549	15.7502	62.1328	20.5114	45.4033	4.32591	36.9005	8.93312	44.155	14.9274	17.5468	8.56744	9.76835	47.7111	31.3786	23.8128	23.5637
ENSG00000069188	SDK2	protein_coding	17	71330523	71640228	-1	sidekick cell adhesion molecule 2 [Source:HGNC Symbol;Acc:19308]	31.2069	1.68326	0.459505	0	0.544287	0	7.29244	2.40762	223.024	0.586747	42.2181	0.986285	17.7064	0.963825	2.00697	1.07416	1.43593	66.1358	0.365096	5.53482	8.02882	1.39047	72.2949	0.201499	0.333818	1.33678	1.59871	0.363712	1.11426	0.0339339	23.5056	10.7465	9.6597
ENSG00000069248	NUP133	protein_coding	1	229577045	229644103	-1	nucleoporin 133kDa [Source:HGNC Symbol;Acc:18016]	51.7004	39.089	64.2387	39.3653	37.2627	40.9215	31.4901	42.5126	42.1098	35.5515	41.5123	51.4982	45.1297	36.1435	55.5845	51.4883	43.9669	43.5492	44.9732	39.4311	51.596	36.4999	48.5355	45.6395	50.8617	36.4942	30.9604	50.1114	35.0621	45.709	42.7518	45.8861	42.9217
ENSG00000069275	NUCKS1	protein_coding	1	205681947	205719404	-1	nuclear casein kinase and cyclin-dependent kinase substrate 1 [Source:HGNC Symbol;Acc:29923]	287.764	173.6	471.265	128.4	211.686	150.893	98.4953	115.877	168.01	200.748	200.921	216.461	196.786	201.432	286.784	273.79	269.75	238.757	202.085	98.0351	228.718	154.535	187.732	424.933	228.392	244.32	52.1725	332.231	76.5868	223.796	201.596	219.057	221.27
ENSG00000069329	VPS35	protein_coding	16	46690054	46723430	-1	vacuolar protein sorting 35 homolog (S. cerevisiae) [Source:HGNC Symbol;Acc:13487]	126.903	84.2004	119.686	166.226	143.105	132.629	111.754	111.146	108.538	71.8211	149.207	85.7364	113.505	146.054	105.232	98.5366	159.217	193.484	120.214	110.262	139.571	126.996	103.886	135.203	120.933	115.097	135.383	205.069	115.697	71.8673	119.322	131.689	125.392
ENSG00000069345	DNAJA2	protein_coding	16	46989299	47007699	-1	DnaJ (Hsp40) homolog, subfamily A, member 2 [Source:HGNC Symbol;Acc:14884]	53.8694	47.5801	60.6852	73.6309	76.9537	61.8561	59.6181	40.2369	40.9547	36.0049	52.3235	47.4474	66.6869	85.7434	60.9655	45.2939	65.0956	61.9433	51.7441	58.6402	56.0461	78.5616	41.0048	62.0953	61.1797	62.4724	56.3838	59.1638	64.6271	35.6646	57.3994	59.7863	55.3239
ENSG00000069399	BCL3	protein_coding	19	45250962	45263301	1	B-cell CLL/lymphoma 3 [Source:HGNC Symbol;Acc:998]	25.809	63.1409	13.8158	67.7558	209.432	75.8125	231.132	39.4124	34.6845	28.7506	53.0292	13.3149	21.989	108.171	46.3059	21.6186	38.3257	64.3606	45.4711	28.687	21.4724	134.992	25.1526	58.0653	32.8052	105.517	97.0534	75.6989	64.07	29.1492	70.4464	50.1541	60.9389
ENSG00000069424	KCNAB2	protein_coding	1	6051526	6161253	1	potassium voltage-gated channel, shaker-related subfamily, beta member 2 [Source:HGNC Symbol;Acc:6229]	379.749	467.797	406.2	353.309	489.69	462.37	430.907	409.261	354.425	242.247	489.003	504.555	410.63	503.636	299.498	315.446	394.983	184.999	105.646	390.404	413.359	690.91	475.751	342.547	379.429	436.236	369.847	409.982	445.923	259.046	421.699	349.406	389.845
ENSG00000069493	CLEC2D	protein_coding	12	9809270	9848413	1	C-type lectin domain family 2, member D [Source:HGNC Symbol;Acc:14351]	29.6279	17.7677	4.53837	23.1256	26.2287	21.5514	17.1647	29.8888	34.3119	13.296	8.91841	6.128	17.895	17.6995	36.3172	18.3041	17.3758	11.7262	10.2682	33.8406	20.8009	20.5404	6.06223	18.4573	14.9663	35.4939	54.4949	35.0255	54.8925	16.5224	19.153	21.1467	29.4894
ENSG00000069509	FUNDC1	protein_coding	X	44382885	44402247	-1	FUN14 domain containing 1 [Source:HGNC Symbol;Acc:28746]	10.8178	6.32158	15.7151	6.21741	8.12243	6.59052	3.78828	7.78354	11.8805	8.16112	7.25022	7.32669	8.38535	9.56411	6.9517	8.05623	8.17113	20.7359	7.96574	4.81132	8.71344	6.25712	7.19183	10.0078	10.7429	4.63419	6.86275	14.306	5.86844	9.1961	8.42319	8.95782	8.60124
ENSG00000069667	RORA	protein_coding	15	60780483	61521518	-1	RAR-related orphan receptor A [Source:HGNC Symbol;Acc:10258]	2.06829	4.95963	0.454297	1.45865	2.29982	0.865813	2.08355	5.04611	7.61375	2.97027	10.0419	3.22304	7.84552	1.22332	2.24868	11.0127	1.29918	1.07381	1.64161	6.87331	4.12084	2.13013	2.20123	2.0254	1.77561	7.09298	0.857064	0.202062	4.32593	1.58064	3.72528	3.80003	2.50761
ENSG00000069702	TGFBR3	protein_coding	1	92145902	92371892	-1	transforming growth factor, beta receptor III [Source:HGNC Symbol;Acc:11774]	1.15317	2.69322	0.122535	0.384222	2.26088	0.904581	0.994424	2.53955	3.36614	1.28018	6.51236	0.774939	8.78122	0.963825	0	4.94115	2.22227	0	1.32762	2.56845	1.02694	1.39047	0.301229	0.201499	0.333818	4.58963	0.857844	0.202062	3.04564	0.0678679	2.33795	1.68461	1.19995
ENSG00000069712	KIAA1107	protein_coding	1	92632542	92650280	1	KIAA1107 [Source:HGNC Symbol;Acc:29192]	5.1618	7.96743	4.04364	7.47487	5.81968	5.12596	4.0724	5.54083	4.22418	5.36074	5.35746	6.44608	5.25434	6.07951	10.064	5.9079	2.22227	1.0198	8.23126	6.04128	6.7218	7.06823	5.08323	2.45157	10.5911	4.85698	10.2551	3.59671	7.79982	7.56727	5.56635	5.90956	6.52523
ENSG00000069849	ATP1B3	protein_coding	3	141594966	141645356	1	ATPase, Na+/K+ transporting, beta 3 polypeptide [Source:HGNC Symbol;Acc:806]	120.698	61.9814	93.4911	128.505	169.064	132.5	141.066	57.684	33.4964	45.3929	64.1612	73.0908	95.8377	97.9766	37.958	60.7619	166.602	96.0121	112.615	82.1541	102.725	106.719	64.3123	95.9135	75.1697	92.5501	82.509	120.51	94.7493	57.2805	93.9246	95.6935	85.3743
ENSG00000069869	NEDD4	protein_coding	15	56119120	56285944	-1	neural precursor cell expressed, developmentally down-regulated 4, E3 ubiquitin protein ligase [Source:HGNC Symbol;Acc:7727]	28.7468	9.94994	33.1762	9.71034	9.00166	7.79662	10.2757	17.6779	58.2805	12.4817	37.4381	14.3011	33.3974	8.11838	7.21347	27.5702	1.26499	8.0073	8.56317	7.30741	47.3949	5.0984	30.763	32.3742	26.7965	10.0259	4.64016	5.25362	3.19421	19.8853	20.7395	14.0525	16.6166
ENSG00000069943	PIGB	protein_coding	15	55611158	55647846	1	phosphatidylinositol glycan anchor biosynthesis, class B [Source:HGNC Symbol;Acc:8959]	16.2932	21.5057	14.2563	11.0474	14.1464	14.2777	11.667	10.4745	13.4458	10.5695	11.1349	14.3149	14.0248	19.672	21.5473	9.21812	24.2686	22.9659	14.1249	14.121	12.5131	14.0179	10.2327	19.9921	16.3908	10.9634	20.2482	22.677	18.2962	15.9992	14.0593	16.5971	16.8499
ENSG00000069956	MAPK6	protein_coding	15	52244303	52358462	1	mitogen-activated protein kinase 6 [Source:HGNC Symbol;Acc:6879]	41.8136	22.1442	33.4504	32.2743	75.5683	34.5464	128.936	40.5856	22.375	25.5707	63.2289	34.5542	56.392	34.6592	55.6008	41.9593	80.7175	31.3845	50.381	24.0512	36.0621	41.4032	26.1301	88.7888	62.7857	83.3209	39.7685	62.7112	22.1344	31.7279	46.1499	45.1949	52.1709
ENSG00000069966	GNB5	protein_coding	15	52413117	52483566	-1	guanine nucleotide binding protein (G protein), beta 5 [Source:HGNC Symbol;Acc:4401]	21.4044	19.4488	16.9622	7.09309	13.2488	15.6635	11.2985	18.8391	25.3068	14.7863	38.0059	13.8365	17.7474	12.7414	27.0837	17.0226	13.8591	30.9365	15.7854	13.7672	8.07954	11.6977	14.6921	15.4627	17.3537	22.6099	11.2003	29.8547	11.0542	11.3791	17.5988	17.279	16.7008
ENSG00000069974	RAB27A	protein_coding	15	55495164	55611311	-1	RAB27A, member RAS oncogene family [Source:HGNC Symbol;Acc:9766]	56.1771	116.076	9.22073	192.993	109.645	125.559	126.378	87.5408	33.8354	46.5219	51.0935	38.9893	54.3889	155.825	27.7855	22.7121	161.521	4.42592	39.9405	80.9864	57.702	286.875	77.464	77.2631	33.2965	100.234	127.163	110.058	131.989	7.37249	86.0173	85.2436	83.1051
ENSG00000069998	CECR5	protein_coding	22	17618401	17646177	-1	cat eye syndrome chromosome region, candidate 5 [Source:HGNC Symbol;Acc:1843]	37.2583	49.413	1.80738	54.6992	78.1261	84.7291	95.7961	40.4005	28.1502	46.2463	41.3519	57.275	47.7209	129.227	56.5152	28.9666	55.2834	24.0219	20.2794	65.7667	44.2519	132.056	78.9972	66.6626	13.0189	54.2289	49.0921	42.0289	95.8264	15.2024	56.5858	53.3927	51.8822
ENSG00000070010	UFD1L	protein_coding	22	19437464	19466738	-1	ubiquitin fusion degradation 1 like (yeast) [Source:HGNC Symbol;Acc:12520]	45.4892	61.4951	47.6923	54.1393	62.5507	51.0442	73.1129	37.0952	35.0449	46.5619	36.5671	33.3178	45.6991	65.7192	35.0182	35.6622	69.0591	55.5257	54.2317	51.077	47.8779	48.3552	43.6405	74.7534	52.197	51.91	58.9959	72.4999	63.9567	50.5558	49.6806	49.6009	58.5636
ENSG00000070018	LRP6	protein_coding	12	12268959	12419946	-1	low density lipoprotein receptor-related protein 6 [Source:HGNC Symbol;Acc:6698]	42.0906	3.2543	0.612673	0.0698586	0.0418682	0.301527	13.5431	0.725584	4.55419	1.49354	35.5774	0.70449	33.6494	0.148281	0	1.18158	0.239322	0.113311	0.630621	1.48319	52.5607	0.463491	22.5921	23.9112	0.424859	0.311916	0.311943	2.38433	0.148568	0.0339339	9.76906	7.08403	6.26486
ENSG00000070047	PHRF1	protein_coding	11	576486	612222	1	PHD and ring finger domains 1 [Source:HGNC Symbol;Acc:24351]	98.3487	80.5346	93.0037	92.5626	63.5978	67.9728	50.2894	102.34	91.9419	102.174	70.064	82.0762	56.3942	63.9461	112.332	62.1225	51.8303	108.287	99.97	79.9113	75.3402	67.9014	118.571	94.4694	56.0814	75.1273	63.6754	81.9968	85.2409	88.4658	79.6604	82.2119	82.9535
ENSG00000070061	IKBKAP	protein_coding	9	111629797	111696396	-1	inhibitor of kappa light polypeptide gene enhancer in B-cells, kinase complex-associated protein [Source:HGNC Symbol;Acc:5959]	45.8796	41.8571	53.0268	44.0109	36.3835	42.903	27.0862	55.0455	46.07	47.9533	44.2391	58.5783	43.5102	52.8621	60.8782	46.4039	40.6847	38.3368	44.243	38.0203	55.237	49.9411	56.2921	38.3184	54.8675	40.8165	39.3049	55.4459	44.4218	56.0589	45.6718	46.7181	48.1907
ENSG00000070081	NUCB2	protein_coding	11	17229700	17371521	1	nucleobindin 2 [Source:HGNC Symbol;Acc:8044]	186.237	272.613	434.998	125.117	175.679	130.518	47.4956	222.425	85.9027	270.864	355.678	307.897	218.127	176.046	130.773	247.738	209.646	94.388	141.06	30.2426	161.448	198.722	336.623	52.4905	233.308	269.763	101.336	219.844	57.0873	147.85	214.971	151.752	177.288
ENSG00000070182	SPTB	protein_coding	14	65213002	65346601	-1	spectrin, beta, erythrocytic [Source:HGNC Symbol;Acc:11274]	3.1778	10.5376	1.16438	0.886854	1.92929	8.3566	3.93697	6.34095	4.93701	0.885455	13.7568	14.8295	4.74438	6.06246	0.17452	86.2611	6.07672	1.18334	7.57641	6.46381	2.35294	9.88703	16.3586	5.60402	1.65816	55.8749	1.7075	12.0538	1.41585	5.12572	5.82472	14.997	12.4748
ENSG00000070190	DAPP1	protein_coding	4	100737990	100791311	1	dual adaptor of phosphotyrosine and 3-phosphoinositides [Source:HGNC Symbol;Acc:16500]	43.6556	43.9892	13.632	112.252	75.1115	77.7509	53.983	66.6878	53.2313	6.85427	25.8249	12.3286	30.7343	59.4235	32.8388	36.3783	66.2238	170.457	10.2891	92.8812	46.7103	98.1055	37.7289	91.0104	26.4627	72.1418	52.6404	71.3279	129.106	29.1832	48.247	69.2355	63.7001
ENSG00000070193	FGF10	protein_coding	5	44303646	44389808	-1	fibroblast growth factor 10 [Source:HGNC Symbol;Acc:3666]	0	0	0.0306336	0.244505	3.80959	0.172301	0	0.0659622	0	4.67638	0	0.105673	0	0	0.0872598	0	0	0	0.395632	0.0723506	0	0.270369	0	0	7.42077	2.1188	0	0	2.39603	3.34215	0.65036	0.103201	1.90972
ENSG00000070214	SLC44A1	protein_coding	9	108006903	108201452	1	solute carrier family 44, member 1 [Source:HGNC Symbol;Acc:18798]	73.8615	53.1637	95.822	186.976	521.648	255.275	105.882	80.1213	637.996	31.6667	55.1559	54.3239	51.2719	202.403	67.4809	49.6722	121.829	122.352	166.069	45.0195	62.964	498.679	53.8823	72.909	129.643	200.855	95.3108	212.308	198.561	83.206	171.826	141.758	130.834
ENSG00000070269	C14orf101	protein_coding	14	56955072	57117324	1	chromosome 14 open reading frame 101 [Source:HGNC Symbol;Acc:20185]	28.0604	22.4061	18.9929	25.9175	17.3334	26.0175	16.6211	25.2635	55.7064	28.6973	27.2685	18.986	21.8293	18.498	21.2914	21.4475	13.573	28.7432	25.1916	26.2633	26.0159	24.4491	22.4039	12.8288	26.5537	19.3834	20.4713	19.6	25.6651	26.8417	25.1141	23.3719	21.7185
ENSG00000070366	SMG6	protein_coding	17	1963133	2207065	-1	smg-6 homolog, nonsense mediated mRNA decay factor (C. elegans) [Source:HGNC Symbol;Acc:17809]	45.5227	35.4607	49.749	34.091	32.3222	31.4449	47.827	38.0932	56.0694	48.62	41.7689	33.2871	35.5927	34.9572	46.3931	35.4832	36.6163	35.8818	44.0439	36.8988	44.3452	27.1528	37.0135	27.9412	43.0018	40.2372	49.716	49.9094	28.4879	43.6051	40.3433	38.3519	39.989
ENSG00000070367	EXOC5	protein_coding	14	57670518	57735726	-1	exocyst complex component 5 [Source:HGNC Symbol;Acc:10696]	65.5159	32.812	52.8838	66.3	47.7637	45.4181	37.3307	53.5587	56.7182	42.1765	65.4316	42.8749	57.9338	41.5943	72.0039	64.38	61.4056	86.4407	77.9282	46.3912	65.7893	53.807	44.6944	72.7525	57.3402	39.8656	85.2303	62.1648	37.8696	45.1301	50.5937	66.0182	55.631
ENSG00000070371	CLTCL1	protein_coding	22	19166986	19279239	-1	clathrin, heavy chain-like 1 [Source:HGNC Symbol;Acc:2093]	0.439302	56.6323	6.5556	8.73232	23.0694	32.7803	2.88856	7.81652	0.990042	0.640088	5.87075	15.534	2.15932	80.5536	47.7893	2.75702	82.7028	0.188851	6.83726	7.27124	0.591269	84.0463	6.73999	4.46656	9.71106	14.4373	20.1983	64.2558	53.3359	0.0339339	17.4759	29.023	21.6474
ENSG00000070404	FSTL3	protein_coding	19	676392	683385	1	follistatin-like 3 (secreted glycoprotein) [Source:HGNC Symbol;Acc:3973]	13.3163	12.5683	4.99328	22.9835	17.8777	16.0671	31.0165	14.1489	54.3533	23.8433	17.8047	23.6708	14.0716	22.0938	14.6596	16.3273	9.88058	4.1925	7.0364	11.0696	13.3502	17.883	17.9608	8.7652	11.805	17.0663	8.53945	5.29403	17.7167	17.6456	20.6292	11.7999	13.0991
ENSG00000070413	DGCR2	protein_coding	22	19023795	19109967	-1	DiGeorge syndrome critical region gene 2 [Source:HGNC Symbol;Acc:2845]	79.5137	97.3298	97.752	104.578	88.635	102.002	90.9187	131.99	90.7539	115.325	56.7506	94.0141	53.0832	123.221	83.653	65.4524	61.7792	69.4973	86.1627	81.0327	78.7944	145.382	127.985	59.6773	76.505	70.6268	75.4903	80.4991	108.678	70.9219	94.7049	83.9692	83.7978
ENSG00000070423	RNF126	protein_coding	19	647526	663209	-1	ring finger protein 126 [Source:HGNC Symbol;Acc:21151]	81.957	65.8342	73.0612	57.6333	95.292	76.7171	75.955	65.6759	122.006	65.9824	66.856	65.0948	80.5785	95.0851	66.6374	47.0126	80.4805	96.5035	46.0021	83.6366	73.2241	75.6965	69.3956	93.4609	57.5988	79.4478	64.1823	77.0661	79.4839	60.5381	77.6949	71.1492	72.6467
ENSG00000070444	MNT	protein_coding	17	2287354	2304412	-1	MNT, MAX dimerization protein [Source:HGNC Symbol;Acc:7188]	47.1528	84.2868	26.1118	74.1632	94.6632	56.0711	129.253	55.1691	38.7998	54.8649	41.4683	36.9723	38.6719	66.3609	44.8105	34.013	43.2103	36.5284	42.8152	78.9519	40.4123	80.4415	46.9582	31.2874	43.3025	73.4073	83.9829	55.2511	83.2074	42.4968	60.2863	50.1479	57.4867
ENSG00000070476	ZXDC	protein_coding	3	126156444	126194762	-1	ZXD family zinc finger C [Source:HGNC Symbol;Acc:28160]	58.3173	97.255	65.3109	81.8117	69.878	72.108	109.955	97.3602	76.3983	100.227	94.7019	88.5896	79.6428	76.7353	57.0388	85.0022	63.6938	39.5455	72.8865	79.3686	73.2241	78.2913	39.6116	77.2413	81.9068	81.4102	85.2381	71.9745	119.77	75.0615	83.4494	68.6313	79.0267
ENSG00000070495	JMJD6	protein_coding	17	74708919	74722866	-1	jumonji domain containing 6 [Source:HGNC Symbol;Acc:19355]	30.6413	40.4356	15.1637	38.3174	73.6043	43.506	61.2281	33.9376	37.4566	25.8969	68.5242	39.4514	45.0937	65.5401	15.5613	31.1149	57.4373	34.3332	37.3394	27.9635	29.5635	85.3981	17.0194	32.4413	21.1216	62.0268	65.5471	36.3308	42.4162	20.3264	44.1998	39.8389	37.1537
ENSG00000070501	POLB	protein_coding	8	42195972	42229326	1	polymerase (DNA directed), beta [Source:HGNC Symbol;Acc:9174]	13.9204	16.0845	14.4897	15.0545	13.1047	13.3103	15.8634	15.4352	7.0293	17.5491	15.5912	11.9411	30.1225	11.4547	23.3565	16.0767	6.7352	31.3493	8.99465	20.5476	15.7153	9.19256	13.8565	11.2168	14.8701	11.0953	15.1682	13.619	19.2024	12.1483	15.0679	16.496	13.8971
ENSG00000070526	ST6GALNAC1	protein_coding	17	74620843	74639920	-1	ST6 (alpha-N-acetyl-neuraminyl-2,3-beta-galactosyl-1,3)-N-acetylgalactosaminide alpha-2,6-sialyltransferase 1 [Source:HGNC Symbol;Acc:23614]	0.0823691	0.448869	3.21653	0	0.167473	0.301527	0	1.9129	0.792034	2.37366	0.449128	1.54988	0	0	0.0290866	3.18669	0	0	37.97	2.31522	0.0933583	0.270369	0.150614	0.134333	0.121388	4.41139	0	0	0	6.04024	0.806741	5.48309	1.35725
ENSG00000070540	WIPI1	protein_coding	17	66417089	66453654	-1	WD repeat domain, phosphoinositide interacting 1 [Source:HGNC Symbol;Acc:25471]	1.82503	18.4261	3.26401	9.73339	15.6223	11.2056	14.3652	5.16484	5.92969	7.70532	6.14119	4.33649	1.56047	5.11421	3.16753	6.17501	6.52152	6.95691	24.8295	12.0402	3.57874	13.5474	3.0104	11.2682	2.23597	8.60355	8.5102	5.58904	12.4593	4.07479	7.88527	9.60211	6.96892
ENSG00000070610	GBA2	protein_coding	9	35736863	35749983	-1	glucosidase, beta (bile acid) 2 [Source:HGNC Symbol;Acc:18986]	75.915	91.6557	63.0339	105.615	90.6233	100.11	116.082	101.171	103.57	104.446	66.2843	63.9775	55.3332	122.788	49.9175	72.9146	102.878	89.4185	100.122	107.493	77.2039	120.153	51.701	100.707	70.0304	66.3063	114.895	116.844	139.653	103.801	90.0432	90.0127	95.4923
ENSG00000070614	NDST1	protein_coding	5	149865381	149937773	1	N-deacetylase/N-sulfotransferase (heparan glucosaminyl) 1 [Source:HGNC Symbol;Acc:7680]	48.5154	61.8691	44.6638	142.092	98.5159	107.128	140.64	103.726	95.3081	38.5386	67.4655	51.2868	38.1479	149.521	62.9434	46.6187	123.521	49.5169	63.2944	147.559	76.7406	186.13	102.719	143.4	48.8588	66.7056	171.959	122.854	95.6407	21.9213	84.8155	94.5405	96.7572
ENSG00000070669	ASNS	protein_coding	7	97481430	97501854	-1	asparagine synthetase (glutamine-hydrolyzing) [Source:HGNC Symbol;Acc:753]	20.9767	19.5632	34.4628	6.95093	11.7231	17.6174	7.4345	22.4272	13.2006	46.5397	16.4573	58.0499	42.8265	4.33721	13.9325	27.7134	5.67535	19.9049	22.9347	14.7953	16.68	8.14971	9.90289	8.49654	18.6938	30.4341	19.7304	13.9827	9.95406	31.7622	23.0405	16.2232	17.8696
ENSG00000070718	AP3M2	protein_coding	8	42010464	42029191	1	adaptor-related protein complex 3, mu 2 subunit [Source:HGNC Symbol;Acc:570]	22.8986	14.289	12.137	7.26529	6.65704	9.00273	8.61834	10.1252	9.50441	20.7495	13.0568	15.2522	24.9401	6.78385	12.4781	12.7467	14.3935	41.0563	12.6788	5.93275	21.2235	7.45447	23.8347	14.3064	13.3831	9.17925	10.84	9.77981	8.17124	9.12823	12.9486	15.9955	12.3278
ENSG00000070731	ST6GALNAC2	protein_coding	17	74559792	74583038	-1	ST6 (alpha-N-acetyl-neuraminyl-2,3-beta-galactosyl-1,3)-N-acetylgalactosaminide alpha-2,6-sialyltransferase 2 [Source:HGNC Symbol;Acc:10867]	5.18788	7.83576	0.750218	4.23273	1.88616	4.15978	15.0864	1.54912	6.70523	2.00854	6.0828	0.337451	4.83399	8.49315	0.589876	0.77125	12.8451	0.265147	1.80225	6.52096	10.983	4.66889	0.419084	1.29396	0.939545	1.17414	3.40174	2.72582	3.76063	0.985441	4.93923	4.80581	1.83755
ENSG00000070756	PABPC1	protein_coding	8	101698044	101735037	-1	poly(A) binding protein, cytoplasmic 1 [Source:HGNC Symbol;Acc:8554]	1575.22	2616.84	3242.34	2987.91	4036.36	3501.87	4422.31	2338.32	2427.13	1598.65	2982.8	3059.14	5316.78	3008.24	2791.91	2291.04	2503.88	3012.63	923.899	3556.99	2504.14	3889.07	5117.01	2011.24	3180.11	3173.66	2427.71	1819.34	2826.19	1008.36	3079.56	2684.2	2695.45
ENSG00000070759	TESK2	protein_coding	1	45809555	45956872	-1	testis-specific kinase 2 [Source:HGNC Symbol;Acc:11732]	10.1177	14.5508	7.62288	12.2951	17.3008	14.665	17.1893	14.3798	9.3394	8.52224	16.5055	7.45597	13.3856	16.7487	5.39789	5.70417	8.59986	11.2688	55.3264	17.447	16.0075	18.81	11.4467	6.91141	12.1212	12.0453	34.1324	11.3842	15.1744	6.70025	12.8628	17.3202	13.7395
ENSG00000070761	C16orf80	protein_coding	16	58147496	58163354	-1	chromosome 16 open reading frame 80 [Source:HGNC Symbol;Acc:29523]	30.6962	30.4109	42.7033	17.4646	34.8343	26.8359	11.1281	21.3058	24.6851	32.4044	48.1209	45.7214	32.6417	35.2167	22.1058	36.3783	36.1034	29.9518	38.5011	10.0567	30.995	27.5777	30.3864	20.5193	37.3573	31.1471	17.2739	26.3893	17.3453	22.7018	31.0121	28.9587	25.39
ENSG00000070770	CSNK2A2	protein_coding	16	58191811	58231824	-1	casein kinase 2, alpha prime polypeptide [Source:HGNC Symbol;Acc:2459]	74.242	48.5527	80.1376	65.4924	64.0583	67.0251	69.1835	60.6523	99.3672	58.4614	71.8605	60.5157	82.7738	72.0645	89.9939	70.7516	71.8991	75.1629	67.5428	65.405	76.3049	63.3051	91.6865	108.339	74.3807	70.1812	115.419	82.5222	56.6044	52.6994	69.5991	72.5457	81.4791
ENSG00000070785	EIF2B3	protein_coding	1	45316450	45452282	-1	eukaryotic translation initiation factor 2B, subunit 3 gamma, 58kDa [Source:HGNC Symbol;Acc:3259]	13.4262	10.8103	21.6886	12.5396	18.1746	11.5442	10.986	12.4339	7.78833	18.9893	13.4739	22.4827	17.3105	15.1988	10.413	18.5472	27.693	15.1837	11.7827	10.0567	12.5265	12.1666	10.2418	19.9484	15.1735	17.1108	8.38348	20.5295	11.9226	10.9946	14.7748	14.7962	14.2881
ENSG00000070814	TCOF1	protein_coding	5	149737202	149779870	1	Treacher Collins-Franceschetti syndrome 1 [Source:HGNC Symbol;Acc:11654]	89.6294	81.3224	167.202	73.8796	86.1647	73.9172	90.69	68.2072	46.169	123.082	82.9636	85.9248	92.9946	75.7344	85.0812	80.7055	101.956	70.0639	63.7259	55.3139	99.0532	64.0389	78.5077	93.4982	87.1265	103.74	54.5207	106.208	54.4179	87.5604	88.4201	77.4923	83.1974
ENSG00000070831	CDC42	protein_coding	1	22379120	22419437	1	cell division cycle 42 (GTP binding protein, 25kDa) [Source:HGNC Symbol;Acc:1736]	287.442	182.041	164.547	411.562	487.265	410.658	339.866	244.624	320.372	178.81	233.872	159.801	292.345	428.416	177.842	167.061	352.833	304.263	284.807	270.584	291.003	476.852	133.924	290.954	255.133	303.733	288.954	316.075	310.238	144.177	295.83	290.656	255.399
ENSG00000070882	OSBPL3	protein_coding	7	24836158	25021253	-1	oxysterol binding protein-like 3 [Source:HGNC Symbol;Acc:16370]	184.095	31.5331	70.5493	12.3999	23.4462	26.6205	29.7854	47.8886	75.4412	88.7322	23.4509	22.9311	63.6639	19.9438	57.2133	62.6238	41.9497	37.8081	379.335	148.825	104.219	19.5052	46.5775	30.9973	82.9993	26.2455	47.6883	51.6471	26.4823	135.905	51.4629	106.435	56.0678
ENSG00000070950	RAD18	protein_coding	3	8817088	9005457	-1	RAD18 homolog (S. cerevisiae) [Source:HGNC Symbol;Acc:18278]	30.8061	21.022	31.5527	15.9627	17.9615	18.0485	11.1281	15.9629	13.1016	22.3231	27.5252	18.6337	24.0404	17.3859	22.9493	29.3247	27.4878	14.4283	18.7859	11.8293	37.0321	14.1365	35.3944	27.2695	30.4685	23.6611	16.416	23.52	10.9198	25.3826	20.3896	21.9967	24.129
ENSG00000070961	ATP2B1	protein_coding	12	89981828	90103077	-1	ATPase, Ca++ transporting, plasma membrane 1 [Source:HGNC Symbol;Acc:814]	176.627	50.0863	42.9484	140.101	148.13	84.5998	328.775	130.242	71.7451	78.0374	58.7075	35.929	99.6525	87.115	0.843511	80.1684	149.268	164.414	65.485	68.4799	132.615	64.7728	36.7499	139.907	65.5193	172.935	152.306	130.33	106.486	134.209	109.478	90.7559	117.305
ENSG00000071051	NCK2	protein_coding	2	106361354	106510730	1	NCK adaptor protein 2 [Source:HGNC Symbol;Acc:7665]	51.2627	28.9596	42.9805	38.8976	34.8431	52.2503	34.2948	42.1884	91.4423	38.5629	51.3315	41.6142	61.4894	30.4914	24.1689	29.1678	42.1138	17.8529	39.0739	48.013	61.7746	36.2245	59.1191	50.4631	55.9145	26.9794	64.2151	19.2004	25.8423	33.2254	45.7578	37.2987	41.8699
ENSG00000071054	MAP4K4	protein_coding	2	102313312	102508449	1	mitogen-activated protein kinase kinase kinase kinase 4 [Source:HGNC Symbol;Acc:6866]	113.45	93.0282	56.1208	153.444	146.874	103.208	109.823	107.815	155.833	92.0126	133.134	19.4439	99.5085	189.613	102.588	96.3167	183.731	91.1775	182.282	69.5651	133.44	183.426	78.9596	229.843	22.9727	98.7438	312.879	204.366	79.4839	79.8126	112.379	130.316	138.383
ENSG00000071073	MGAT4A	protein_coding	2	99235569	99347589	-1	mannosyl (alpha-1,3-)-glycoprotein beta-1,4-N-acetylglucosaminyltransferase, isozyme A [Source:HGNC Symbol;Acc:7047]	22.4593	9.53847	15.1637	16.2072	7.49441	10.2088	44.4649	16.2927	63.2307	17.3357	26.4665	5.70637	22.3479	20.2403	125.654	24.2761	22.4279	35.9573	6.07388	16.0257	16.8045	6.56612	29.2945	67.5357	9.65037	10.8725	5.30304	24.5303	4.15991	19.4102	21.2255	31.7232	21.3446
ENSG00000071082	RPL31	protein_coding	2	101618177	101640494	1	ribosomal protein L31 [Source:HGNC Symbol;Acc:10334]	467.474	878.071	1173.47	505.072	827.572	747.777	740.777	555.264	518.61	553.848	949.29	933.646	1077.41	841.515	446.689	746.143	532.057	397.221	258.711	706.798	672.093	484.97	1304.43	533.581	957.781	865.464	368.049	409.237	599.616	333.654	769.271	530.585	671.476
ENSG00000071127	WDR1	protein_coding	4	10075963	10118573	-1	WD repeat domain 1 [Source:HGNC Symbol;Acc:12754]	442.103	205.62	229.936	393.498	553.623	404.908	487.978	297.523	425.784	232.165	193.635	145.09	308.674	373.186	179.697	163.703	402.198	629.102	448.04	291.971	351.806	453.873	132.428	537.062	237.284	286.339	406.781	499.781	301.147	272.825	335.266	365.049	334.206
ENSG00000071189	SNX13	protein_coding	7	17832466	17980124	-1	sorting nexin 13 [Source:HGNC Symbol;Acc:21335]	24.3813	18.8899	23.159	40.2385	26.8794	23.1745	45.4594	29.8809	16.8307	25.3368	23.2584	17.894	27.2434	28.9518	35.8929	23.7032	30.3597	43.1714	22.4036	26.408	33.2667	30.5131	19.1657	17.5976	24.8239	32.2611	29.4007	34.8355	29.305	20.1568	26.5413	30.7148	25.9433
ENSG00000071205	ARHGAP10	protein_coding	4	148653214	148993931	1	Rho GTPase activating protein 10 [Source:HGNC Symbol;Acc:26099]	19.192	9.16441	8.48552	3.66757	12.5605	14.9902	0.0473535	4.81524	22.474	1.20016	19.7616	0.31702	12.4881	8.45201	5.03198	2.11252	16.1371	11.2555	1.85867	6.43921	21.0679	6.56612	18.3749	21.6947	10.5304	10.4269	0.389929	25.0557	7.94839	0	9.82969	8.80863	11.8026
ENSG00000071242	RPS6KA2	protein_coding	6	166822852	167319939	-1	ribosomal protein S6 kinase, 90kDa, polypeptide 2 [Source:HGNC Symbol;Acc:10431]	98.2664	1.42142	0.214435	2.37519	0.837364	3.05834	1.79943	5.63977	6.10526	3.25378	12.8964	1.65555	66.7229	1.29746	16.1721	12.3887	2.73511	19.9049	2.62206	11.2143	33.8268	3.05131	29.784	3.9964	2.42777	2.85181	17.8198	2.5864	2.3028	9.80691	14.6817	12.7394	8.94698
ENSG00000071243	ING3	protein_coding	7	120590803	120617270	1	inhibitor of growth family, member 3 [Source:HGNC Symbol;Acc:14587]	14.9363	16.0471	17.0323	18.6522	21.3946	18.7808	22.6823	16.8533	9.73542	20.0027	12.3189	15.9919	15.0792	17.0523	23.2402	20.6239	20.3424	13.2574	17.2591	19.2814	18.2671	22.2475	24.3619	10.6794	18.3296	27.0922	17.1569	11.5175	19.4253	11.7751	16.8971	19.3149	17.5422
ENSG00000071246	VASH1	protein_coding	14	77228532	77249354	1	vasohibin 1 [Source:HGNC Symbol;Acc:19964]	52.6567	7.77666	9.53319	86.1384	29.0766	19.0487	126.263	19.1221	13.062	42.9886	56.952	9.91992	41.1688	23.7383	28.8609	22.4368	48.623	142.44	11.0355	19.289	86.9664	48.371	34.1213	58.2826	7.30181	29.3732	67.3392	49.1306	18.1654	30.4554	38.3889	51.0028	36.7712
ENSG00000071462	WBSCR22	protein_coding	7	73097355	73119491	1	Williams Beuren syndrome chromosome region 22 [Source:HGNC Symbol;Acc:16405]	50.0436	51.1438	53.4367	37.5043	51.1583	45.96	90.2927	43.9308	39.7802	66.207	52.6369	80.2364	69.5606	44.9806	55.8404	50.1334	62.3348	73.6215	52.1002	46.1369	47.3392	44.0791	28.6536	31.6232	40.6032	80.0903	52.0832	47.0995	46.7818	48.6965	55.4909	53.9482	46.9539
ENSG00000071537	SEL1L	protein_coding	14	81937893	82000205	-1	sel-1 suppressor of lin-12-like (C. elegans) [Source:HGNC Symbol;Acc:10717]	89.6176	69.5373	86.9995	144.572	105.843	110.66	114.359	91.7205	70.392	35.6582	77.3463	68.9343	71.3295	84.1864	89.1315	82.2809	83.455	148.399	110.558	106.138	101.636	148.665	72.6338	118.246	85.0022	114.919	173.596	91.4937	83.6438	57.2126	87.2254	108.783	99.5935
ENSG00000071539	TRIP13	protein_coding	5	892758	919472	1	thyroid hormone receptor interactor 13 [Source:HGNC Symbol;Acc:12307]	22.9662	14.4686	29.9073	7.91952	11.6301	7.30298	4.76897	4.3103	1.90913	12.8415	6.48092	15.4724	11.8493	13.3379	11.1861	15.7132	27.7791	6.46136	9.72517	1.49187	26.0793	5.57077	15.2817	22.1998	16.2506	11.2602	3.76321	22.5667	1.24091	11.1629	11.7975	13.0009	12.9657
ENSG00000071553	ATP6AP1	protein_coding	X	153656978	153664862	1	ATPase, H+ transporting, lysosomal accessory protein 1 [Source:HGNC Symbol;Acc:868]	145.505	143.203	121.756	263.815	276.02	249.872	251.993	165.537	168.406	113.649	201.384	137.692	128.947	243.836	123.253	93.5163	260.283	239.388	189.976	217.606	127.123	246.743	145.147	264.12	138.984	185.808	271.647	167.994	221.079	127.279	186.544	187.236	190.257
ENSG00000071564	TCF3	protein_coding	19	1609291	1652604	-1	transcription factor 3 (E2A immunoglobulin enhancer binding factors E12/E47) [Source:HGNC Symbol;Acc:11633]	186.429	123.215	129.65	72.2627	93.073	99.6331	66.7211	154.055	226.524	238.273	192.355	133.818	166.699	112.103	234.642	147.125	118.84	157.804	153.075	114.784	209.994	84.1622	176.407	84.7639	109.462	133.867	136.124	84.348	58.4916	146.696	142.486	152.553	116.27
ENSG00000071575	TRIB2	protein_coding	2	12857015	12882860	1	tribbles homolog 2 (Drosophila) [Source:HGNC Symbol;Acc:30809]	135.11	5.46124	1.04154	0.94309	7.11759	5.68594	4.49858	11.7413	347.901	1.4402	822.29	2.60661	20.0457	3.22511	40.4594	19.514	4.10266	5.47669	381.791	14.8319	32.3424	3.20581	2.33452	27.6725	0.697983	8.9119	1.24777	87.7758	3.11993	2.78258	97.7934	62.7155	16.8179
ENSG00000071626	DAZAP1	protein_coding	19	1407584	1435719	1	DAZ associated protein 1 [Source:HGNC Symbol;Acc:2683]	257.129	170.458	207.662	142.581	209.634	188.885	185.91	167.016	150.42	239.553	179.812	213.355	197.29	189.688	184.002	170.828	214.33	200.749	159.979	141.337	205.513	202.661	184.841	221.414	185.997	240.354	142.558	230.957	147.008	198.242	192.814	184.925	193.921
ENSG00000071655	MBD3	protein_coding	19	1576677	1592882	-1	methyl-CpG binding domain protein 3 [Source:HGNC Symbol;Acc:6918]	156.03	124.045	189.131	112.737	126.804	133.013	128.846	103.577	77.9817	180.458	89.4141	164.097	98.4872	163.81	130.279	122.485	137.218	90.5282	99.9398	84.0761	113.504	129.827	133.943	114.818	109.734	123.248	88.8937	136.746	88.775	139.202	132.031	113.482	116.92
ENSG00000071794	HLTF	protein_coding	3	148747914	148804341	-1	helicase-like transcription factor [Source:HGNC Symbol;Acc:11099]	32.1514	32.6178	41.4167	14.8449	16.9985	15.8517	8.19216	35.0919	34.9155	41.5257	38.593	46.1088	27.6753	18.8687	35.8638	57.6468	26.2912	29.4608	50.3169	19.2453	41.4822	16.8015	48.3472	21.0566	29.8312	23.7502	17.2739	38.7959	11.9597	31.4907	28.918	34.6386	27.8132
ENSG00000071859	FAM50A	protein_coding	X	153672473	153679002	1	family with sequence similarity 50, member A [Source:HGNC Symbol;Acc:18786]	34.7598	37.4432	28.5184	56.1313	64.7282	67.9728	69.3729	32.1566	33.5624	39.4988	23.7717	19.6905	12.2361	62.2779	16.8702	30.7211	70.429	45.8909	57.2869	43.4104	24.7368	72.9225	12.6516	48.1582	23.6707	45.1388	41.9564	33.2594	68.4527	38.5449	41.58	45.2835	38.9791
ENSG00000071889	FAM3A	protein_coding	X	153733350	153744566	-1	family with sequence similarity 3, member A [Source:HGNC Symbol;Acc:13749]	37.2034	42.9792	39.0579	32.0301	38.9793	40.5769	33.5263	44.6564	45.0469	50.5936	49.6287	52.731	28.7909	36.8107	39.3251	42.4653	37.6761	35.9573	33.2238	40.3355	40.3308	37.6586	36.8252	28.3106	39.2388	32.6175	32.832	32.4916	28.9336	40.7547	40.9008	38.3716	34.0005
ENSG00000071894	CPSF1	protein_coding	8	145618444	145634753	-1	cleavage and polyadenylation specific factor 1, 160kDa [Source:HGNC Symbol;Acc:2324]	235.85	180.254	188.943	270.388	255.438	290.327	198.695	337.624	261.827	402.59	223.238	384.687	318.967	258.572	479.125	179.97	260.861	258.047	246.456	324.079	418.858	223.019	367.085	160.393	259.268	124.098	319.508	275.277	309.616	268.621	271.957	298.802	260.483
ENSG00000071967	CYBRD1	protein_coding	2	172378757	172414643	1	cytochrome b reductase 1 [Source:HGNC Symbol;Acc:20797]	57.2191	36.3958	56.3046	67.7628	45.9713	98.3408	70.0832	56.4637	235.267	25.6035	34.9679	35.3654	53.5151	77.5138	79.7845	35.5906	14.0516	45.4754	33.5889	55.2397	74.0332	86.6727	84.6453	13.3997	45.7634	34.1771	34.8207	23.1159	38.6277	31.6943	67.9124	53.0546	38.2805
ENSG00000071994	PDCD2	protein_coding	6	170884383	170893780	-1	programmed cell death 2 [Source:HGNC Symbol;Acc:8762]	64.8245	55.2857	102.224	51.5556	65.2306	60.0038	55.6404	64.6423	56.6304	52.1405	62.2351	94.6482	69.1701	59.164	61.9745	72.2196	75.3864	59.1483	52.6071	60.9916	61.5854	62.9961	73.0856	56.0506	70.2225	76.6869	67.3794	61.831	53.8188	59.2826	65.2425	63.3636	64.7947
ENSG00000072042	RDH11	protein_coding	14	68143518	68162531	-1	retinol dehydrogenase 11 (all-trans/9-cis/11-cis) [Source:HGNC Symbol;Acc:17964]	43.4522	31.4867	35.5657	55.4328	39.2305	41.783	61.0434	35.4217	36.3015	46.9664	40.6891	37.5493	43.688	40.5544	41.6668	42.3113	37.0125	50.0456	56.3911	42.0502	46.4377	45.4607	33.6246	61.4938	36.4678	29.3451	34.2116	27.8652	35.1902	63.6597	42.0832	45.172	40.2323
ENSG00000072062	PRKACA	protein_coding	19	14202500	14228896	-1	protein kinase, cAMP-dependent, catalytic, alpha [Source:HGNC Symbol;Acc:9380]	43.1614	82.1431	42.0294	173.108	200.842	161.058	257.13	72.6244	60.9866	45.4196	49.1796	27.5103	46.2094	119.588	39.1215	28.2863	69.9511	66.8157	58.5482	137.502	75.9626	184.237	39.2727	150.05	39.5119	57.2589	72.3319	93.3123	124.426	30.0994	98.6421	82.5531	75.7828
ENSG00000072071	LPHN1	protein_coding	19	14260750	14316999	-1	latrophilin 1 [Source:HGNC Symbol;Acc:20973]	15.8824	7.6132	6.10222	14.2588	7.35373	10.4634	22.3651	15.3494	97.9964	35.3643	95.221	15.1652	26.8446	10.4512	42.5301	20.3858	8.29216	47.5966	6.14258	8.28596	14.1786	9.88355	89.974	29.7483	10.3429	14.9297	21.7405	19.6037	19.8836	12.8559	27.1736	19.6619	27.3848
ENSG00000072110	ACTN1	protein_coding	14	69340860	69446157	-1	actinin, alpha 1 [Source:HGNC Symbol;Acc:163]	44.702	260.106	217.473	120.639	147.307	126.458	179.1	83.7031	221.118	122.476	178.743	220.756	67.4463	244.82	3.05467	83.2753	179.184	72.9492	122.868	65.6224	48.917	233.724	151.539	173.765	157.024	143.097	68.1319	261.75	123.357	58.5822	159.632	101.199	142.156
ENSG00000072121	ZFYVE26	protein_coding	14	68194091	68283307	-1	zinc finger, FYVE domain containing 26 [Source:HGNC Symbol;Acc:20761]	53.8711	54.5298	35.3224	46.3162	39.3674	43.7959	57.5028	49.9004	36.8398	36.6717	38.6023	36.73	41.9509	40.6078	90.4494	41.6418	23.9274	84.1254	53.5294	71.108	55.2059	49.3637	48.8314	50.5742	40.4338	36.492	40.6911	40.0487	59.7466	50.9688	43.7149	58.6689	45.9733
ENSG00000072134	EPN2	protein_coding	17	19118928	19240028	1	epsin 2 [Source:HGNC Symbol;Acc:18639]	8.05268	5.72084	0.401607	2.66406	0.634303	0.743048	9.1719	2.05373	0.396347	0.85265	1.47475	1.65907	8.28674	7.8233	0.396741	3.16449	3.1146	0.188851	8.25184	7.16597	13.1035	4.71408	9.00523	0.388557	1.73434	4.27905	23.795	11.8703	1.54585	0.139129	3.56679	5.01251	6.59469
ENSG00000072135	PTPN18	protein_coding	2	131113580	131132982	1	protein tyrosine phosphatase, non-receptor type 18 (brain-derived) [Source:HGNC Symbol;Acc:9649]	105.652	168.887	90.4305	271.822	274.069	293.946	257.319	126.516	159.826	90.4391	60.1832	52.414	79.067	280.028	41.8265	47.1558	182.466	155.5	167.413	393.153	145.141	348.853	70.0733	120.261	88.4314	97.5407	280.359	186.827	306.754	52.8351	165.043	185.189	150.385
ENSG00000072163	LIMS2	protein_coding	2	128395956	128439360	-1	LIM and senescent cell antigen-like domains 2 [Source:HGNC Symbol;Acc:16084]	1.86703	0.448869	1.80738	0.244505	0.837364	0.904581	0.426182	16.2452	9.3064	0.293374	1.57195	0.563592	1.2596	0.481913	0.552645	1.00255	0.615399	0.302162	0.365096	0.904383	0.653508	1.19735	0.263575	0.503747	2.09395	0.267357	0.545901	0.444537	0.55713	0.644745	2.58985	0.699137	0.665118
ENSG00000072195	SPEG	protein_coding	2	220299568	220363009	1	SPEG complex locus [Source:HGNC Symbol;Acc:16901]	0.0971956	0.422685	0.245069	0.384222	0.464737	0.65216	0.189414	0.746033	2.73021	0.320044	0.417048	0.380072	1.07966	0.157548	0.232693	0.580407	0.310777	22.2089	0.431477	0.352709	0.284432	0.471215	6.79798	0.120564	1.16958	0.534714	0.44296	0.121237	0.6381	0.866673	0.591864	3.10908	1.33648
ENSG00000072201	LNX1	protein_coding	4	54325468	54567572	-1	ligand of numb-protein X 1, E3 ubiquitin protein ligase [Source:HGNC Symbol;Acc:6657]	1.3816	2.3734	4.61588	1.81108	1.28661	1.10703	0.981638	1.95809	8.01175	3.70611	2.38134	1.80525	1.37872	1.01609	1.95462	1.97467	0.675572	1.72761	5.09774	1.17714	2.14226	0.935092	4.46684	1.1828	1.64967	2.23689	0.357175	0.94161	1.12652	3.14466	2.41533	1.96059	1.88827
ENSG00000072210	ALDH3A2	protein_coding	17	19551449	19580911	1	aldehyde dehydrogenase 3 family, member A2 [Source:HGNC Symbol;Acc:403]	22.7888	22.3687	15.5619	67.5882	55.5591	50.6565	52.2655	34.7291	12.9036	7.04097	12.1585	26.8763	21.989	54.0484	28.3885	34.2658	82.0334	12.7286	33.1242	46.3044	31.4618	97.8351	20.1823	25.0195	30.2864	39.3015	81.223	95.2521	61.5072	15.2024	32.6096	45.7677	45.9968
ENSG00000072274	TFRC	protein_coding	3	195754054	195809060	-1	transferrin receptor (p90, CD71) [Source:HGNC Symbol;Acc:11763]	178.164	124.636	178.594	89.0347	200.674	111.522	133.205	189.74	47.522	148.607	537.061	150.937	188.796	100.757	142.146	500.453	155.081	168.909	398.154	235.426	169.01	107.839	211.651	65.2521	224.841	368.061	134.76	112.953	59.6501	273.609	169.947	234.627	181.347
ENSG00000072310	SREBF1	protein_coding	17	17713713	17740325	-1	sterol regulatory element binding transcription factor 1 [Source:HGNC Symbol;Acc:11289]	42.0357	111.544	106.526	79.5745	98.7252	74.951	101.431	61.6747	119.961	57.2612	84.1153	108.389	56.7944	110.21	63.7578	64.5931	91.1471	113.847	61.8702	63.1024	41.1399	69.7167	64.3515	83.0511	91.6545	86.0506	56.971	81.84	79.4085	125.804	86.6567	71.1468	83.6414
ENSG00000072364	AFF4	protein_coding	5	132211071	132299326	-1	AF4/FMR2 family, member 4 [Source:HGNC Symbol;Acc:17869]	67.5152	55.1735	56.5497	95.4617	84.3644	67.1543	165.169	74.5373	105.605	51.9805	113.629	65.1301	108.146	59.7572	112.972	84.107	75.1813	87.2494	103.19	97.2754	97.9951	74.8151	63.5216	104.074	100.236	108.636	140.803	81.8352	93.115	75.3673	83.5838	91.5981	95.9486
ENSG00000072401	UBE2D1	protein_coding	10	60094735	60129403	1	ubiquitin-conjugating enzyme E2D 1 [Source:HGNC Symbol;Acc:12474]	17.6819	17.4685	9.52706	68.3217	36.8021	36.3555	53.5568	22.8889	15.4447	11.4149	12.5114	8.27775	13.2078	36.2176	7.24256	11.4577	19.9663	34.371	15.2677	40.1184	18.8273	54.885	9.56401	32.71	14.8397	17.2445	13.4136	24.9749	57.0501	6.27778	25.6912	25.267	22.0093
ENSG00000072415	MPP5	protein_coding	14	67707826	67802536	1	membrane protein, palmitoylated 5 (MAGUK p55 subfamily member 5) [Source:HGNC Symbol;Acc:18669]	15.705	10.7729	14.8879	10.2343	9.25287	9.77809	17.0946	12.1041	24.322	11.9216	16.329	13.1387	18.1383	8.37787	2.90866	15.826	7.07709	16.5812	17.06	12.5528	14.8129	10.1006	14.9485	18.1013	18.8152	12.343	8.11053	14.9122	12.1454	16.3562	13.7184	12.1149	14.4665
ENSG00000072422	RHOBTB1	protein_coding	10	62629196	62761198	-1	Rho-related BTB domain containing 1 [Source:HGNC Symbol;Acc:18738]	1.86703	14.7005	16.1746	6.74135	4.27056	7.02127	0.094707	25.2965	6.23727	23.2832	14.2762	21.2051	0	0.0370702	0.116346	17.3656	0.136755	2.00183	20.2463	11.6846	19.4185	4.98252	4.02893	8.86595	23.519	9.98133	0.506908	1.85897	4.53133	17.1706	10.0861	9.49406	8.80787
ENSG00000072501	SMC1A	protein_coding	X	53401070	53449677	-1	structural maintenance of chromosomes 1A [Source:HGNC Symbol;Acc:11111]	201.804	158.675	298.739	167.626	222.864	182.122	164.269	149.767	78.6094	113.429	133.487	106.589	136.073	214.192	164.31	150.201	313.204	131.889	137.044	129.399	221.508	143.837	127.269	232.026	151.887	122.227	186.308	368.278	111.612	145.543	166.303	173.924	180.644
ENSG00000072506	HSD17B10	protein_coding	X	53458206	53461320	-1	hydroxysteroid (17-beta) dehydrogenase 10 [Source:HGNC Symbol;Acc:4800]	34.8971	29.0643	48.5543	36.9552	87.8395	62.2438	43.4705	43.4691	21.0219	44.1927	24.5417	63.0518	33.5054	51.9724	51.7741	34.3374	68.5828	40.4142	36.2441	36.5732	27.9141	53.3014	18.7891	50.3747	34.626	42.7325	26.0083	53.1423	36.5477	30.0994	44.6271	43.6427	36.54
ENSG00000072518	MARK2	protein_coding	11	63606400	63678491	1	MAP/microtubule affinity-regulating kinase 2 [Source:HGNC Symbol;Acc:3332]	89.4254	121.27	65.9236	168.429	151.647	165.84	99.7265	114.542	113.558	93.3461	82.8321	67.4901	65.8232	158.144	82.4896	69.3194	65.5058	102.32	94.0953	140.577	100.329	194.203	106.221	114.247	70.4052	83.0143	158.038	96.0603	152.022	68.6144	111.285	106.105	106.078
ENSG00000072571	HMMR	protein_coding	5	162887175	162918947	1	hyaluronan-mediated motility receptor (RHAMM) [Source:HGNC Symbol;Acc:5012]	22.4294	5.12459	47.2306	7.09064	15.2392	6.37514	3.31475	2.83638	1.35306	5.48982	7.53669	9.22881	7.84552	24.575	19.8661	29.7185	26.7343	20.4968	20.3096	1.44701	10.6061	17.9591	16.1892	15.547	11.6815	13.01	2.37857	38.4233	1.1514	16.5869	11.8335	18.3922	14.371
ENSG00000072609	CHFR	protein_coding	12	133416937	133485772	-1	checkpoint with forkhead and ring finger domains, E3 ubiquitin protein ligase [Source:HGNC Symbol;Acc:20455]	91.1826	87.9036	55.1712	119.283	107.667	92.8272	121.343	81.1836	90.1928	71.0231	67.7863	70.4842	70.8976	66.022	15.8231	72.5061	74.7036	1.43527	104.02	94.8155	82.591	105.135	37.6912	13.6012	64.9731	67.9978	52.0555	89.5774	115.533	91.8931	85.212	68.8787	66.6653
ENSG00000072694	FCGR2B	protein_coding	1	161551101	161648444	1	Fc fragment of IgG, low affinity IIb, receptor (CD32) [Source:HGNC Symbol;Acc:3618]	25.6497	9.95779	6.3574	37.5877	43.7133	61.5787	6.81606	14.8276	3.86545	3.17617	5.22946	1.73058	19.6322	21.8129	4.32867	3.67579	5.62133	83.4384	44.2762	101.844	20.3297	14.4223	0.564804	15.689	0.900398	14.5161	90.7677	35.8967	11.4282	37.3585	18.7096	34.7421	25.8902
ENSG00000072736	NFATC3	protein_coding	16	68118654	68263162	1	nuclear factor of activated T-cells, cytoplasmic, calcineurin-dependent 3 [Source:HGNC Symbol;Acc:7777]	116.955	71.8494	98.9696	93.1721	91.3853	75.7638	70.2257	72.7807	167.391	68.5411	126.95	71.878	95.0373	79.1301	176.001	76.4174	64.0248	69.2314	264.629	61.6272	118.507	80.1715	97.6873	74.9714	91.6084	92.6762	146.647	107.417	57.7365	67.2978	92.8592	113.826	92.0051
ENSG00000072756	TRNT1	protein_coding	3	3168600	3192563	1	tRNA nucleotidyl transferase, CCA-adding, 1 [Source:HGNC Symbol;Acc:17341]	35.1282	28.7086	31.5609	19.2495	12.5445	15.1491	13.4617	34.1354	26.1599	26.4239	34.6884	36.6722	23.5855	11.2608	27.0689	39.3939	14.4304	17.1477	38.1592	21.2765	27.119	15.4161	20.691	17.9119	26.9767	17.3082	14.3315	16.4628	19.4398	36.3802	24.9092	25.0015	21.1878
ENSG00000072778	ACADVL	protein_coding	17	7120444	7128592	1	acyl-CoA dehydrogenase, very long chain [Source:HGNC Symbol;Acc:92]	300.9	496.363	417.819	548.532	738.738	792.201	634.372	425.433	332.06	441.178	355.489	442.602	292.779	742.795	350.83	439.115	1065.25	408.984	445.498	419.93	389.228	919.448	346.845	274.175	498.276	491.089	399.644	562.751	862.781	384.643	497.233	554.785	477.526
ENSG00000072786	STK10	protein_coding	5	171469077	171615390	-1	serine/threonine kinase 10 [Source:HGNC Symbol;Acc:11388]	157.49	260.008	153.138	406.433	269.882	301.225	360.502	274.37	404.094	121.963	178.691	131.81	84.7172	296.413	215.241	145.728	207.971	324.334	157.29	289.366	103.192	262.45	178.29	309.868	182.689	159.166	193.916	285.514	271.137	205.843	242.91	213.197	223.303
ENSG00000072803	FBXW11	protein_coding	5	171288553	171433877	-1	F-box and WD repeat domain containing 11 [Source:HGNC Symbol;Acc:13607]	46.9779	27.8299	36.5153	56.7601	46.5574	55.1363	39.7769	46.7012	60.3926	27.8969	38.593	37.3027	36.4565	42.3712	62.9431	36.629	32.2743	53.4827	48.6906	44.1339	50.3824	53.34	41.1177	54.707	35.9006	29.4093	87.4217	39.0465	36.1392	25.7898	42.8049	47.7345	43.6915
ENSG00000072818	ACAP1	protein_coding	17	7239848	7254797	1	ArfGAP with coiled-coil, ankyrin repeat and PH domains 1 [Source:HGNC Symbol;Acc:16467]	227.119	471.16	205.823	194.976	153.64	176.175	115.495	232.616	378.592	329.885	320.269	297.083	170.143	291.261	104.421	235.672	196.21	207.17	196.407	184.458	169.352	206.176	229.386	71.2299	236.586	123.742	146.301	308.832	269.688	300.044	254.589	187.483	210.726
ENSG00000072840	EVC	protein_coding	4	5712924	5830772	1	Ellis van Creveld syndrome [Source:HGNC Symbol;Acc:3497]	0	0.317201	0	0.0349293	0.586155	0	0	0.0989433	0.660028	0.0266703	1.12282	0	0.323898	0.0370702	16.2801	0	0.0341888	0	0.265525	0.0361753	0.155597	0.156042	34.534	0	0.242777	0.490154	0.0389929	0	0.074284	0	0.229123	2.11595	4.42252
ENSG00000072849	DERL2	protein_coding	17	5374571	5390131	-1	derlin 2 [Source:HGNC Symbol;Acc:17943]	29.1653	29.6602	25.5858	33.9806	33.6775	36.3857	32.5077	26.3479	25.284	28.126	23.5885	21.0977	22.4587	34.1291	34.4455	20.8123	36.8354	51.6981	36.4217	23.5773	25.2842	36.1839	18.6976	28.5702	23.5417	29.7034	26.2415	31.4372	38.1489	25.9191	28.7139	33.1573	27.7825
ENSG00000072858	SIDT1	protein_coding	3	113251143	113348425	1	SID1 transmembrane family, member 1 [Source:HGNC Symbol;Acc:25967]	13.2614	3.96501	2.78766	1.4321	2.67956	3.57525	6.20331	5.14505	3.63015	5.92081	11.3245	5.3189	18.93	3.37339	24.7527	3.9386	4.30779	21.6046	2.52248	13.4934	12.51	2.89682	18.9398	7.85846	1.48701	8.15439	0.896837	1.9398	2.48851	2.74865	6.25336	10.7533	5.56418
ENSG00000072864	NDE1	protein_coding	16	15737124	15820210	1	nudE nuclear distribution E homolog 1 (A. nidulans) [Source:HGNC Symbol;Acc:17619]	42.6246	57.0756	56.5846	59.9851	60.5833	59.7794	47.8086	43.8296	55.7245	32.5487	45.6343	52.854	27.5201	58.1042	45.2916	41.0485	41.6335	40.1759	48.3417	51.8946	40.2318	57.7791	29.2233	32.2247	53.7668	49.0257	77.3319	56.6631	69.707	37.6331	50.0469	45.7996	50.697
ENSG00000072952	MRVI1	protein_coding	11	10594638	10715535	-1	murine retrovirus integration site 1 homolog [Source:HGNC Symbol;Acc:7237]	1.89449	6.4712	1.89929	17.3249	12.2674	11.8888	6.58214	2.77041	1.45206	0.77344	0.898257	0.915836	1.65548	11.7142	14.2815	1.07416	4.92319	3.24825	1.36081	18.3771	2.95635	4.24866	0.903686	43.2551	1.88152	0.802071	5.22505	5.41527	10.4369	1.76456	5.6077	6.30875	8.71052
ENSG00000072958	AP1M1	protein_coding	19	16308389	16346160	1	adaptor-related protein complex 1, mu 1 subunit [Source:HGNC Symbol;Acc:13667]	89.5352	66.9189	70.6148	122.183	143.147	131.164	105.977	85.9817	98.6082	81.6379	56.6046	57.1341	62.7282	146.576	72.8037	46.7261	113.678	89.7422	87.4904	88.8104	90.7443	139.665	79.5997	89.3241	63.4861	68.7107	115.77	104.224	96.9035	60.5042	94.2008	91.2075	84.8152
ENSG00000073008	PVR	protein_coding	19	45147098	45169429	1	poliovirus receptor [Source:HGNC Symbol;Acc:9705]	0.0823691	15.5212	36.957	48.6153	29.7009	21.8887	32.6048	17.3045	6.68477	36.0719	18.9	29.5223	0.323898	42.263	10.8985	24.5489	44.4793	9.77533	26.8728	10.9684	2.9218	13.7085	30.1037	38.4984	23.9411	16.0423	12.6208	30.3712	37.7185	32.7378	24.0315	18.0217	27.7542
ENSG00000073009	IKBKG	protein_coding	X	153769414	153796782	1	inhibitor of kappa light polypeptide gene enhancer in B-cells, kinase gamma [Source:HGNC Symbol;Acc:5961]	51.7734	77.1745	40.1779	75.4022	78.6645	81.1013	74.5141	60.7195	68.5667	54.9315	49.7249	35.4115	38.4412	79.196	45.3754	32.4978	80.606	87.7774	67.1784	82.2699	45.6802	106.18	26.7672	72.4745	36.7406	52.873	70.3023	64.6393	91.3081	52.1198	61.8428	68.4456	58.4031
ENSG00000073050	XRCC1	protein_coding	19	44047192	44084625	-1	X-ray repair complementing defective repair in Chinese hamster cells 1 [Source:HGNC Symbol;Acc:12828]	33.3441	31.8499	44.8042	24.2322	35.881	35.0633	32.342	36.2133	32.079	48.425	46.7501	33.9983	28.8841	32.3382	25.4604	25.9206	33.7957	26.1321	33.6098	31.4606	38.7975	35.0468	67.0471	22.4074	32.2626	26.3774	20.1161	25.8959	28.1206	27.7956	35.4432	31.2779	31.2528
ENSG00000073060	SCARB1	protein_coding	12	125261606	125367214	-1	scavenger receptor class B, member 1 [Source:HGNC Symbol;Acc:1664]	103.702	71.7069	89.8178	39.2256	46.5574	43.4199	56.4454	53.6932	37.2256	64.5422	103.652	129.203	94.5421	53.1587	69.6042	109.493	55.1124	86.3807	33.3565	33.8601	64.0438	32.9074	174.826	49.1993	106.184	51.9118	44.14	62.3564	48.0618	82.5273	70.4924	60.5948	77.4008
ENSG00000073111	MCM2	protein_coding	3	127317066	127341276	1	minichromosome maintenance complex component 2 [Source:HGNC Symbol;Acc:6944]	176.655	170.87	339.972	70.3476	102.242	61.6838	42.997	59.9926	34.0245	146.473	81.0035	121.665	123.369	113.472	111.343	114.721	206.295	54.3137	65.485	22.5372	196.27	59.4813	225.997	118.246	168.517	124.187	32.4421	183.105	12.8883	88.0925	117.483	103.806	119.185
ENSG00000073150	PANX2	protein_coding	22	50609160	50618723	1	pannexin 2 [Source:HGNC Symbol;Acc:8600]	1.92195	27.3436	2.69576	12.4348	12.6023	9.08888	21.6879	14.9404	21.5829	8.50783	28.2951	9.05269	3.31095	21.9085	0	10.0971	0.58121	11.8976	4.84582	12.7699	3.82769	6.48887	8.39675	2.75382	7.34399	10.5606	3.66533	6.22351	6.01701	6.58318	13.9553	6.31353	6.44302
ENSG00000073169	RP3-402G11.5	protein_coding	22	50639408	50656045	1	selenoprotein O [Source:RefSeq peptide;Acc:NP_113642]	50.2726	65.3105	53.6701	57.1789	56.2709	61.6407	102.473	55.6721	52.2412	91.9326	61.306	61.1497	49.9162	74.5482	69.0225	63.1608	50.2234	52.8029	45.2056	66.3455	52.9964	66.4723	59.9445	59.4758	40.9686	59.5315	54.863	50.071	76.104	78.4213	63.8273	58.2787	59.9225
ENSG00000073331	ALPK1	protein_coding	4	113206665	113363776	1	alpha-kinase 1 [Source:HGNC Symbol;Acc:20917]	28.5371	80.5672	32.0587	53.1477	32.0204	28.008	45.1558	38.2235	38.1533	28.6973	35.2351	36.2108	36.5781	33.8236	37.4551	37.6835	21.2996	22.5678	32.6114	54.3078	35.0604	41.2507	29.4372	60.6092	41.0708	28.8108	27.3777	30.0212	57.9415	38.2775	39.0297	35.2795	39.1932
ENSG00000073350	LLGL2	protein_coding	17	73521161	73571289	1	lethal giant larvae homolog 2 (Drosophila) [Source:HGNC Symbol;Acc:6629]	32.3711	22.6679	11.0281	17.3948	19.8455	23.0883	11.5543	25.2965	73.7581	37.9287	28.2309	8.91391	21.989	23.8387	23.9383	14.4654	27.0776	37.9969	54.8308	30.7056	20.7878	15.1407	10.2418	18.0342	13.201	17.0217	37.5112	41.6248	22.0995	21.6159	25.5647	28.1179	22.6688
ENSG00000073417	PDE8A	protein_coding	15	85523671	85682376	1	phosphodiesterase 8A [Source:HGNC Symbol;Acc:8793]	21.9926	20.9846	8.54679	40.2735	20.3061	23.2606	23.1085	16.8204	13.5966	15.7088	12.1585	12.6104	20.6575	23.8361	12.0128	21.1968	12.1712	25.4194	26.8512	22.6096	25.1134	22.2475	14.3837	54.6734	14.0507	15.1948	13.9205	33.0978	32.425	32.2712	19.5615	20.9527	26.2521
ENSG00000073464	CLCN4	protein_coding	X	10125024	10205700	1	chloride channel, voltage-sensitive 4 [Source:HGNC Symbol;Acc:2022]	0.0549127	1.57104	0.153168	0.349293	0.125605	0.516903	0.568242	1.35223	0.264011	0.266703	3.59303	2.64184	0.25192	1.03797	0.0290866	8.59331	0.58121	40.4142	0.56424	2.38757	0.311194	1.89259	1.28022	0.100749	0.21243	7.30776	0.0389929	0.484949	0.631414	0.203604	0.91049	6.84668	1.28251
ENSG00000073536	NLE1	protein_coding	17	33455772	33469334	-1	notchless homolog 1 (Drosophila) [Source:HGNC Symbol;Acc:19889]	21.9096	25.1902	50.3421	7.30651	16.5413	12.7934	11.5831	19.5166	12.0713	31.0027	25.2692	37.9096	31.2072	13.1229	24.6038	25.9045	14.8062	11.2178	13.0479	13.0057	26.7764	8.74684	36.9408	22.6404	29.725	26.8551	8.27898	17.3058	8.20467	21.3685	22.5547	17.2636	21.4149
ENSG00000073578	SDHA	protein_coding	5	218356	256815	1	succinate dehydrogenase complex, subunit A, flavoprotein (Fp) [Source:HGNC Symbol;Acc:10680]	96.2568	70.3337	107.829	90.8867	117.447	99.7554	96.1598	82.1045	114.955	67.6514	78.0409	85.4102	74.0401	119.764	110.058	83.8936	195.519	104.705	67.5408	72.2801	98.8929	109.006	75.6683	81.6128	96.4837	81.2052	79.6411	113.622	76.2243	52.4004	92.9025	105.237	82.1072
ENSG00000073584	SMARCE1	protein_coding	17	38781214	38804760	-1	SWI/SNF related, matrix associated, actin dependent regulator of chromatin, subfamily e, member 1 [Source:HGNC Symbol;Acc:11109]	122.299	70.2896	114.15	92.0952	100.935	87.9593	85.0805	83.7634	123.239	109.133	132.941	75.2067	143.888	82.8927	167.164	88.558	131.519	108.927	118.881	73.6367	118.763	106.38	97.7536	116.793	111.225	100.974	86.4843	106.786	72.8853	91.7472	101.705	114.229	98.0811
ENSG00000073605	GSDMB	protein_coding	17	38060848	38077313	-1	gasdermin B [Source:HGNC Symbol;Acc:23690]	28.1153	12.6057	12.5598	7.43994	4.31242	9.08888	11.4122	19.0631	27.3252	29.2966	20.8524	16.3442	13.8916	6.56143	6.74809	19.8004	6.1198	7.81845	12.2473	17.0386	12.51	8.96082	6.43876	5.30614	11.2588	12.3875	9.3583	5.13238	13.4454	32.7462	15.6335	11.4054	12.0092
ENSG00000073614	KDM5A	protein_coding	12	389295	498620	-1	lysine (K)-specific demethylase 5A [Source:HGNC Symbol;Acc:9886]	123.314	124.095	106.228	124.424	105.063	115.655	98.179	116.501	104.876	110.346	128.783	115.237	104.765	115.133	231.227	120.265	80.9113	172.155	134.412	121.387	123.108	123.261	94.9808	118.921	90.1675	105.642	100.617	123.917	132.729	120.342	113.757	138.341	110.914
ENSG00000073670	ADAM11	protein_coding	17	42836399	42859214	1	ADAM metallopeptidase domain 11 [Source:HGNC Symbol;Acc:189]	1.26299	3.47874	2.20562	1.11774	3.43319	2.19684	1.56267	4.74928	10.0324	4.34726	13.538	7.15057	3.167	3.1139	5.96275	7.37592	5.12833	0.755406	1.02891	1.04908	1.08918	2.89682	3.12525	1.84707	5.49282	4.67875	9.24132	4.97073	5.90558	4.03814	4.38259	3.1608	4.91246
ENSG00000073711	PPP2R3A	protein_coding	3	135684515	135866733	1	protein phosphatase 2, regulatory subunit B, alpha [Source:HGNC Symbol;Acc:9307]	0.631497	0.897739	3.92111	0.768444	0.167473	0.559978	0.568242	1.02241	6.33627	1.17349	0.51329	1.12718	0.179943	0.333632	0.756251	0.501276	0.3077	3.24825	1.0621	0.795857	0.217836	0.772484	8.3591	14.5415	1.00145	1.29223	0.818851	1.33361	0.891408	1.28949	1.30005	0.957719	3.69095
ENSG00000073737	DHRS9	protein_coding	2	169921299	169952677	1	dehydrogenase/reductase (SDR family) member 9 [Source:HGNC Symbol;Acc:16888]	7.9898	4.03982	32.5329	19.0015	35.5042	19.2116	9.56541	18.9312	13.4316	16.0822	5.03665	3.13498	5.65021	30.2493	1.45433	6.19434	4.00009	23.9086	9.12741	46.5215	11.5142	34.3755	4.44312	26.0269	5.43213	20.631	12.6727	55.4054	45.2761	29.1492	15.7401	17.137	24.8796
ENSG00000073756	PTGS2	protein_coding	1	186640923	186649559	-1	prostaglandin-endoperoxide synthase 2 (prostaglandin G/H synthase and cyclooxygenase) [Source:HGNC Symbol;Acc:9605]	5.40891	96.6191	33.9727	13.3779	23.7393	7.88277	7.57656	6.92603	6.86429	0.213363	53.1576	7.74939	16.3028	24.2068	0.930771	21.0178	5.57278	8.57386	33.3233	3.94311	29.6257	57.7432	77.4534	11.8884	7.49573	44.7823	6.39484	40.6953	12.3311	5.97237	21.7141	20.0913	25.8767
ENSG00000073792	IGF2BP2	protein_coding	3	185361527	185542844	-1	insulin-like growth factor 2 mRNA binding protein 2 [Source:HGNC Symbol;Acc:28867]	114.883	77.6387	175.383	115.243	142.518	110.885	32.3964	118.313	80.1954	136.858	106.23	113.012	123.436	95.0083	115.983	106.021	118.974	66.983	95.9002	77.9545	155.153	101.094	125.664	20.842	166.44	119.249	2.61253	137.591	86.0213	179.024	110.143	104.758	104.68
ENSG00000073803	MAP3K13	protein_coding	3	185000729	185206885	1	mitogen-activated protein kinase kinase kinase 13 [Source:HGNC Symbol;Acc:6852]	2.05401	8.98	2.28833	11.03	20.2014	13.8771	10.2241	8.03947	8.45133	15.1784	10.6921	22.5842	8.1068	8.08427	2.52093	14.9155	30.9847	19.0706	4.11696	17.2849	10.8993	16.0205	10.9768	6.65786	13.1096	32.7147	13.6358	7.85416	13.7905	16.4868	10.6994	14.4767	14.4033
[truncated: 13,887 more rows]

## Sheet: Fig. 7e
NAME	GS<br> follow link to MSigDB	GS DETAILS	SIZE	ES	NES	NOM p-val	FDR q-val	FWER p-val	RANK AT MAX	LEADING EDGE
[truncated: 50 more rows]

[truncated: 1 more sheets: Fig. 7f]
