# Supplementary material for: Imetelstat-mediated alterations in fatty acid metabolism to induce ferroptosis as a therapeutic strategy for acute myeloid leukemia
Source: Nat Cancer. 2023 Oct 30;5(1):47–65. doi: 10.1038/s43018-023-00653-5 (PMC10824665; doi:10.1038/s43018-023-00653-5)
Supplement: Supplementary file 12 — Statistical Source Data. [file 43018_2023_653_MOESM12_ESM.xlsx]

## Sheet: Fig. 8a
HEL
Doxorubicin [nM]	CellROX green day 3
150
75
37.5
18.75
9.375	170	173	193
4.6875	147	166	188
2.34375	100	106	112
1.17188	76.9	80.1	83.7
0.585938	79.2	78	85.4
0	47.7	43.8	48.6
MOLM13
Doxorubicin [nM]	CellROX green day 3
150
75
37.5
18.75
9.375	184	178	209
4.6875	128	135	151
2.34375	92.6	96.3	109
1.17188	73	71.9	87.6
0.585938	63.8	62.1	68.9
0	47.5	51.3	55.8
NB4_day3
Doxorubicin [nM]	CellROX green day 3
150
75
37.5
18.75	383	367	400
9.375	246	223	247
4.6875	162	157	163
2.34375	146	143	155
1.17188	113	110	126
0.585938	108	110	121
0	100	104	111

## Sheet: Fig. 8b
HEL Viability day14 CellROX day3				Viability day 14
Doxorubicin [nM] + 33x Cytarabine	CellROX green: Vehicle control			Viability: Vehicle control
0	47.7	43.8	48.6	76.51	76.5177	76.4173	72.7225	72.3583	72.9067
0.585938	79.2	78	85.4	79.935	79.63	77.685	78.695	75.675	76.755
1.17188	76.9	80.1	83.7	77.2433	82.3226	78.9118	47.3834	63.2076	39.3306
2.34375	100	106	112	28.3582	44.5833	31.3364	26.3014	14.8699	8.60215
4.6875	147	166	188	0	2.27273	0	4.47761	1.28205	1.28205
9.375	170	173	193	0	0	0	1.28205	0	1.75439
18.75				0	0	0	0	0	0
37.5				0	0	0	0	0	0
75				0	0	0	0	0	0
150				0	0	0	0	0	0
MOLM13 Viability day10 CellROX day3				Viability day 14
Doxorubicin [nM] + 33x Cytarabine	CellROX green: Vehicle control			Viability: Vehicle control			Viability: Imetelstat
0	47.5	51.3	55.8	85.86	88.315	88.64	84.95	83.095	80.87
0.585938	63.8	62.1	68.9	90.8896	91.3246	90.3963	80.54	64.2563	6.31741
1.17188	73	71.9	87.6	95.935	96.315	95.745	0	0	0
2.34375	92.6	96.3	109	91.3389	83.3229	80.5041	0	0	0
4.6875	128	135	151	38.403	56.4014	49.6855	0	0	0
9.375	184	178	209	0	0	0	0	0	0
18.75				0	0	0	0	0	0
37.5				0	0	0	0	0	0
75				0	0	0	0	0	0
150				0	0	0	0	0	0
NB4 Viability day5 CellROX day3				Viability day 5
Doxorubicin [nM] + 33x Cytarabine	CellROX green: Vehicle control			Viability: Vehicle control			Viability: Imetelstat
0	100	104	111	88.5716	88.965	88.39	57.4054	59.8623	58.0365
0.585938	108	110	121	91.8234	92.0149	91.6511	60.2654	47.5656	51.7767
1.17188	113	110	126	91.1216	92.2807	90.3655	48.0434	50.403	49.6238
2.34375	146	143	155	89.3431	89.0047	88.8094	28.4076	27.8848	49.3675
4.6875	162	157	163	85.1819	86.6282	83.0013	19.8145	22.5326	25.3294
9.375	246	223	247	52.3227	52.7027	43.5556	11.1058	9.63719	7.51199
18.75	383	367	400	0.479616	0.296736	0	0.236407	0	0.1287
37.5				0	0	0	0	0	0
75				0	0	0	0	0	0
150				0	0	0	0	0	0

## Sheet: Fig. 8c
Induction chemotherapy followed by short-term imetelstat treatment in RBWH-44:NRGS PDX
CellroxGreen Median FITC normalised to vehicle
Saline/PBS	Saline/Imetelstat	Arac+Doxo/PBS	Arac+Doxo/Imetelstat
84.6139	75.3066	120.411	132.662
45.5817	110.123	108.054	165.091
124.574	129.453	173.682	149.844
145.23	128.684	114.79	132.77
91.3085	120.708	95.7217	165.076
108.692	116.854	148.05
C11-Bodipy Median FITC normalised to vehicle
Saline/PBS	Saline/Imetelstat	Arac+Doxo/PBS	Arac+Doxo/Imetelstat
95.8153	115.152	88.8889	101.587
104.185	93.7951	82.4531	96.6811
100.877	103.801	120.76	123.099
99.1228	98.2456	90.9357	126.901
118.921	86.6699	131.524	118.598
81.0793	99.2083	102.44

## Sheet: Fig. 8d
Induction chemotherapy followed by long-term imetelstat treatment in RBWH-44:NRGS PDX
CellroxGreen Median FITC normalised to vehicle
Vehicle	Imetelstat	Chemo	Chemo+Imetelstat
103.743	110.765	108.254	135.085
110.997	104.58	109.695	103.743
86.3055	119.182	99.8837	133.783
98.9537	126.389	100.256	145.641
	142.757		140.525
	135.875
C11-Bodipy Median FITC normalised to vehicle
Vehicle	Imetelstat	Chemo	Chemo+Imetelstat
105.068	110.301	115.636	154.045
106.592	88.8099	110.962	119.649
91.2486	129.658	112.333	128.134
97.0913	130.268	105.576	125.695
	137.787		121.021
	132.046

## Sheet: Fig. 8f
Survival
Days post start of treatment	PBS Vehicle Control	Chemotherapy	Imetelstat	Chemotherapy + Imetelstat
22	1
22	1
22	1
21	1
13	1
22	1
81	1
198	1
109	1
185	1
198	1
109	1
104	1
104	1
104	1
104	1
87	1
88	1
66	1
72	1
66	1
72	1
72	1
72	1
363	1
409	0
120	1
189	1
279	1
145	1
109	1
103	1
103	1
97	1
109	1
103	1
176	1
332	1
347	1
224	1
130	1
198	1
74	1
76	1
66	1
76	1
74	1
76	1
30	1
30	1
30	1
30	1
30	1
30	1
32	1
32	1
32	1
32	1
32	1
32	1
132	1
152	1
132	1
111	1
111	1
132	1
48	1
48	1
45	1
48	1
52	1
50	1
95	1
174	1
300	1
300	1
174	1
266	1
37	1
37	1
31	1
31	1
37	1
31	1
140	1
317	1
150	1
484	1
196	1
218	0
86	1
121	1
124	1
124	1
125	1
121	1
306	1
236	1
278	1
305	1
258	1
297	1
25	1
25	1
25	1
25	1
25	1
25	1
106	1
106	1
106	1
106	1
95	1
106	1
354	0
353	0
346	0
351	0
151	1
199	1
61		1
61		1
61		1
61		1
59		1
61		1
89		1
198		0
109		1
198		1
167		1
167		1
124		1
139		1
159		1
122		1
139		1
139		1
99		1
88		1
66		1
81		1
72		1
99		1
264		1
411		0
217		1
462		1
364		1
364		1
109		1
109		1
129		1
109		1
129		1
109		1
532		1
408		1
282		1
273		1
407		1
282		1
65		0
89		1
89		1
104		1
79		1
80		1
61		1
48		1
47		1
61		1
47		1
48		1
66		1
72		1
66		1
72		1
60		1
60		1
165		1
165		1
157		1
152		1
165		1
165		1
61		1
61		1
67		1
66		1
67		1
61		1
312		1
223		1
154		1
321		1
174		1
321		1
65		1
57		1
71		1
57		1
65		1
65		1
189		0
329		1
221		1
366		0
200		0
161		1
208		0
285		1
236		1
216		1
285		0
264		1
306		1
439		1
297		1
254		0
297		1
52		1
52		1
52		1
52		1
52		1
52		1
191		0
183		0
157		0
164		0
177		1
165		1
301		0
170		1
354		0
187		1
213		1
221		1
22			1
22			1
21			1
22			1
22			1
22			1
198			1
198			1
198			1
167			1
167			1
109			1
159			1
159			1
156			0
122			1
139			1
159			1
105			1
107			1
154			1
133			1
105			1
105			1
30			0
397			1
426			1
350			0
145			0
370			0
135			1
135			1
135			1
121			1
135			1
135			1
413			1
253			1
534			1
359			1
158			1
245			0
38			1
90			1
104			1
104			1
90			1
90			1
35			1
35			1
35			1
35			1
35			1
35			1
66			1
72			1
62			1
12			0
72			1
66			1
247			1
247			1
247			1
248			1
248			1
248			1
51			1
48			1
27			1
48			1
48			1
48			1
404			1
174			1
174			1
299			1
355			1
404			0
77			1
69			1
84			1
77			1
84			1
77			1
197			0
268			0
441			0
227			0
224			1
200			1
124			1
236			1
237			1
237			1
149			1
112			1
389			1
382			1
183			0
479			1
400			0
360			0
25			1
25			1
25			1
25			1
25			1
25			1
191			1
154			1
174			0
107			1
184			1
130			1
354			0
275			0
50			0
163			1
323			0
301			1
75				1
75				1
75				1
75				1
75				1
75				1
165				1
190				0
198				1
198				1
191				1
180				0
158				1
158				1
158				1
158				1
158				1
158				1
141				1
133				1
154				1
154				1
107				1
151				1
76				0
509				0
77				0
495				1
204				0
41				0
122				1
136				1
136				1
136				1
136				1
136				1
334				0
379				1
413				1
385				1
407				1
354				1
118				1
118				1
117				1
118				1
117				1
118				1
60				0
61				1
61				1
60				0
61				0
61				1
89				1
95				1
89				1
89				1
85				1
89				1
247				1
233				1
248				1
248				1
247				1
248				1
67				1
66				1
57				1
65				1
65				1
61				1
404				1
369				1
396				1
244				1
78				0
404				1
104				1
133				1
153				1
105				1
119				1
99				1
469				0
366				0
271				1
34				0
393				1
422				0
215				1
321				1
321				1
233				0
321				1
321				1
504				1
354				1
231				0
307				1
339				0
276				1
64				1
64				1
64				1
64				1
62				1
64				1
191				1
191				1
191				1
190				0
191				1
191				0
328				1
132				1
326				1
354				0
346				1
317				1

## Sheet: Fig. 8g
PB chimerism AUC per day									Stats on log-transformed data:
PBS	Chemotherapy	Imetelstat	Chemotherapy + Imetelstat	Log PBS	Log Chemo	Log Imetelstat	Log Chemo + Imetelstat		Tukey's multiple comparisons test	Mean Diff.	95.00% CI of diff.	Below threshold?	Summary	Adjusted P Value
73.1271	48.9282	67.2687	36.8641	1.86408	1.68956	1.82781	1.5666		Log PBS vs. Log Chemo	0.1983	-0.08039 to 0.4771	No	ns	0.2584	A-B
76.1427	43.8974	66.1489	41.1519	1.88163	1.64244	1.82052	1.61439		Log PBS vs. Log Imetelstat	0.2988	0.02067 to 0.5770	Yes	*	0.0296	A-C
80.0557	45.1919	66.2446	24.6232	1.90339	1.65506	1.82115	1.39134		Log PBS vs. Log Chemo + Imetelstat	0.5858	0.3065 to 0.8651	Yes	****	<0.0001	A-D
78.1286	50.2761	60.5267	32.609	1.89281	1.70136	1.78195	1.51334		Log Chemo vs. Log Imetelstat	0.1005	-0.1783 to 0.3792	No	ns	0.7891	B-C
81.3396	31.8557	71.0092	34.6071	1.9103	1.50319	1.85131	1.53917		Log Chemo vs. Log Chemo + Imetelstat	0.3875	0.1076 to 0.6674	Yes	**	0.0022	B-D
81.9	47.8164	73.2652	30.8005	1.91328	1.67958	1.8649	1.48856		Log Imetelstat vs. Log Chemo + Imetelstat	0.287	0.007682 to 0.5663	Yes	*	0.0414	C-D
45.9196	1.01036	1.59495	2.07062	1.662	0.00447671	0.202747	0.3161
12.3026	2.29795	4.23554	0.918527	1.09	0.36134	0.626909	-0.0369083
6.6218	43.5326	4.72623	1.36384	0.820976	1.63881	0.674515	0.134764
11.855	15.9806	18.3885	3.4682	1.0739	1.20359	1.26455	0.540104
8.88188	18.8145	18.792	2.31243	0.948505	1.27449	1.27397	0.364069
42.4339	18.3078	47.0352	0.54501	1.62771	1.26264	1.67242	-0.263596
36.537	32.5707	10.3235	2.2585	1.56273	1.51283	1.01383	0.35382
38.7441	28.2751	17.2689	1.53747	1.58821	1.4514	1.23726	0.186806
62.084	21.5698	0.619371	1.73933	1.79298	1.33385	-0.208049	0.240381
60.989	23.1411	23.0561	8.93859	1.78525	1.36438	1.36279	0.951269
67.2293	21.7532	19.391	1.42821	1.82756	1.33752	1.2876	0.154791
40.5786	23.8748	10.7247	2.99349	1.6083	1.37794	1.03039	0.476177
59.8926	53.4836	66.8477	39.5845	1.77737	1.72822	1.82509	1.59753
62.2629	52.5899	45.6581	50.2551	1.79423	1.7209	1.65952	1.70118
75.6619	50.4971	39.1896	23.9783	1.87888	1.70327	1.59317	1.37982
68.7759	46.2772	42.3369	34.4077	1.83744	1.66537	1.62672	1.53666
77.0643	76.5015	66.6271	45.1859	1.88685	1.88367	1.82365	1.655
75.775	50.7529	46.5662	43.7717	1.87953	1.70546	1.66807	1.64119
3.6245	12.3899	39.9124	3.93909	0.559248	1.09307	1.60111	0.595396
3.60555	1.9918	1.44264	1.56328	0.556972	0.299246	0.159159	0.194038
12.0247	5.63881	1.38134	1.32924	1.08007	0.751187	0.140302	0.123604
23.4743	8.33952	0.890719	4.00783	1.37059	0.921141	-0.0502593	0.602909
4.85324	5.28988	3.59368	3.20861	0.686031	0.723446	0.55554	0.506317
8.57065	5.8114	1.37305	0.995411	0.933014	0.764281	0.137685	-0.00199765
10.6682	18.0689	7.41499	9.2881	1.02809	1.25693	0.870111	0.967927
13.1814	13.1782	15.0448	9.6251	1.11996	1.11986	1.17739	0.983405
18.7931	7.74098	9.39537	12.4312	1.274	0.888796	0.972914	1.09451
30.275	29.7138	18.787	5.41396	1.48108	1.47296	1.27386	0.733515
15.127	12.8166	13.2185	5.08171	1.17975	1.10777	1.12118	0.70601
24.6119	14.7057	15.9265	4.24022	1.39115	1.16748	1.20212	0.627389
1.66512	2.11894	2.42089	0.176256	0.221446	0.326118	0.383976	-0.753856
1.53033	4.37408	2.0151	0.36148	0.184785	0.640886	0.304297	-0.441916
13.1417	0.634174	2.82534	0.709193	1.11865	-0.197792	0.451071	-0.149236
0.662748	2.85983	1.30834	1.33072	-0.178652	0.45634	0.11672	0.124086
0.966319	22.5838	0.677363	0.439369	-0.0148797	1.3538	-0.169179	-0.357171
14.6522	4.16907	0.493242	3.45974	1.1659	0.620039	-0.30694	0.539044
30.8657	4.7215	62.9629	39.2435	1.48948	0.67408	1.79908	1.59377
17.2164	25.6301	52.9098	40.5949	1.23594	1.40875	1.72354	1.60847
28.4921	27.1739	51.3582	40.8947	1.45472	1.43415	1.71061	1.61167
38.0507	32.9768	44.0411	39.8654	1.58036	1.51821	1.64386	1.6006
37.8395	24.8934	47.9101	40.4586	1.57794	1.39608	1.68043	1.60701
43.6855	12.3462	48.914	31.363	1.64034	1.09153	1.68943	1.49642
26.0758	5.64192	18.2607	1.49169	1.41624	0.751427	1.26152	0.173678
22.482	12.5522	19.6823	8.37091	1.35184	1.09872	1.29407	0.922773
16.7117	15.1281	25.3739	1.89048	1.22302	1.17978	1.40439	0.276573
19.0397	5.02186	2.7893	1.30465	1.27966	0.700864	0.445496	0.115495
13.6701	8.6882	12.9349	0.0649109	1.13577	0.93893	1.11176	-1.18768
25.6772	6.71925	18.0412	2.04026	1.40955	0.827321	1.25626	0.309685
38.1513	8.05353	17.9474	4.675	1.58151	0.905986	1.254	0.669781
36.5881	17.4274	18.8205	3.91189	1.56334	1.24123	1.27463	0.592387
26.0847	15.915	34.6893	7.14949	1.41639	1.20181	1.5402	0.854275
32.8594	6.41544	5.92881	1.89828	1.51666	0.807227	0.772968	0.27836
32.9968	21.846	14.9846	8.70221	1.51847	1.33937	1.17564	0.939629
33.7221	17.1089	24.0203	16.2053	1.52791	1.23322	1.38058	1.20966
35.3496	27.5604	12.2115	9.0323	1.54838	1.44029	1.08677	0.955798
41.4956	27.9073	7.98398	11.0179	1.618	1.44572	0.902219	1.0421
37.1603	18.8537	11.7727	2.14723	1.57008	1.2754	1.07088	0.331878
42.0502	33.0887	7.51079	10.8281	1.62377	1.51968	0.875685	1.03455
63.5792	25.9648	13.3906	5.70059	1.80331	1.41438	1.1268	0.75592
30.9368	24.1174	13.7079	3.63833	1.49048	1.38233	1.13697	0.560902
19.4499	22.0726	12.0848	8.97508	1.28892	1.34385	1.08224	0.953038
23.8208	18.8577	22.8186	17.1712	1.37696	1.27549	1.35829	1.2348
4.78019	16.8682	32.1404	17.2529	0.679445	1.22707	1.50705	1.23686
28.7707	11.9327	16.4176	17.1709	1.45895	1.07674	1.21531	1.23479
20.4591	11.3876	18.4434	11.7758	1.31089	1.05643	1.26584	1.07099
15.8842	12.9536	20.6008	15.7469	1.20097	1.11239	1.31388	1.19719
13.977	15.4818	16.8363	8.49635	1.14541	1.18982	1.22625	0.929232
38.4399	25.8928	47.1021	31.2279	1.58478	1.41318	1.67304	1.49454
28.8118	5.57905	55.0405	25.0953	1.45957	0.746561	1.74068	1.39959
22.1193	23.5733	44.1027	11.5892	1.34477	1.37242	1.64446	1.06405
34.668	25.2461	24.7328	ND	1.53993	1.40219	1.39327	ND
39.9818	20.8311	21.6205	18.0831	1.60186	1.31871	1.33487	1.25727
60.2309	42.2368	26.6791	4.21964	1.77982	1.62569	1.42617	0.625276
48.4014	36.92	40.6506	20.7234	1.68486	1.56726	1.60907	1.31646
51.9345	21.913	32.7554	22.51	1.71546	1.3407	1.51528	1.35238
62.7834	42.2307	44.4322	7.25923	1.79785	1.62563	1.6477	0.860891
49.0795	30.4915	37.9316	23.2403	1.6909	1.48418	1.579	1.36624
58.1776	34.9431	28.1326	38.1869	1.76476	1.54336	1.44921	1.58191
14.6788	0.00823194	0.0516318	0.0356831	1.16669	-2.0845	-1.28708	-1.44754
2.5705	13.1085	0.00576753	1.90227	0.410018	1.11755	-2.23901	0.279273
10.6373	8.99097	0.0161672	4.6021	1.02683	0.953806	-1.79137	0.662956
4.42651	0.00610149	0.0260004	0	0.646061	-2.21456	-1.58502	ND
5.81021	2.91442	7.00682	4.98508	0.764192	0.464553	0.845521	0.697672
0.0239571	7.93432	2.37496	0.0130507	-1.62057	0.89951	0.375656	-1.88437
4.04844	3.03113	4.33051	0.847226	0.607288	0.481604	0.636539	-0.0720006
4.87156	2.32231	2.48861	0.279547	0.687668	0.365919	0.395956	-0.553545
8.26729	3.43519	5.2055	0.726151	0.917363	0.535951	0.716462	-0.138973
4.18238	2.28323	2.20652	1.22813	0.621423	0.35855	0.343708	0.0892459
5.53624	1.89572	1.60097	0.805203	0.743215	0.277774	0.204383	-0.0940948
6.6153	8.709	3.12834	2.07756	0.82055	0.939968	0.495314	0.317553
10.4452	6.94901	1.91583	1.05998	1.01892	0.841923	0.282357	0.0252981
5.09354	2.79391	3.89746	0.188591	0.70702	0.446213	0.590782	-0.72448
10.525		0.399057	0.0734641	1.02222	#NUM!	-0.398965	-1.13392
22.4065	8.50542	0.341967	3.44031	1.35037	0.929696	-0.466015	0.536597
4.26411	1.34802	2.20732	1.7904	0.629829	0.129696	0.343865	0.25295
18.0514	19.0377	0.607685	0.901939	1.25651	1.27961	-0.216321	-0.044823
73.5797	49.7053	77.192	55.2385	1.86676	1.6964	1.88757	1.74224
79.4018	49.4392	84.0824	62.0312	1.89983	1.69407	1.92471	1.79261
78.6338	52.1353	72.2123	60.2485	1.89561	1.71713	1.85861	1.77995
74.0113	52.6485	84.0538	56.8528	1.8693	1.72139	1.92456	1.75475
74.1678	47.4039	76.5131	54.824	1.87022	1.67581	1.88374	1.73897
85.9623	48.3666	79.4509	57.8001	1.93431	1.68455	1.9001	1.76193
10.5495	1.33178	8.24147	0.445774	1.02323	0.124432	0.916005	-0.350885
12.7148	0.565085	5.68655	0.342254	1.10431	-0.247886	0.754849	-0.465651
13.492	0.488943	2.15506	0.880256	1.13008	-0.310742	0.333459	-0.0553909
11.3166	0.581337	5.82934	1.3468	1.05371	-0.235572	0.765619	0.129302
11.7914	2.44704	1.9504	0.193306	1.07156	0.388642	0.290125	-0.713756
9.18086	4.90177	8.21192	0.235936	0.962884	0.690353	0.914445	-0.627205
0.0147776	0.133087	0.00622306	0.333442	-1.8304	-0.875863	-2.206	-0.47698
0.0138466	3.85462	0.0281324	0.0623159	-1.85866	0.585982	-1.55079	-1.2054
0.0239841	0.0192483	0.0562913	0.106713	-1.62008	-1.71561	-1.24956	-0.971784
0.0296585	0.46103	0.158419	0.0312097	-1.52785	-0.336271	-0.800194	-1.50571
0.0687491	0.424469	0.00838611	0.150181	-1.16273	-0.372154	-2.07644	-0.823385
1.09075	0.938058	0.551184	1.18048	0.0377268	-0.0277704	-0.258703	0.0720589
