# Supplementary material for: Imetelstat-mediated alterations in fatty acid metabolism to induce ferroptosis as a therapeutic strategy for acute myeloid leukemia
Source: Nat Cancer. 2023 Oct 30;5(1):47–65. doi: 10.1038/s43018-023-00653-5 (PMC10824665; doi:10.1038/s43018-023-00653-5)
Supplement: Supplementary file 13 — Statistical Source Data. [file 43018_2023_653_MOESM13_ESM.xlsx]

## Sheet: Extended Fig. 1a
Successful	Unsuccessful
34	16

## Sheet: Extended Fig. 1b
BM chimerism
Successful	Unsuccessful	Naive	Log Successful	Log Unsuccessful	Ttest
42.8447	0.00510804	0.00510804	1.6319	-2.29175	5.78678e-63
57.2463	0.00510804	0.205997	1.75775	-2.29175
69.1244	0.00510804	0.00578547	1.83963	-2.29175
78.4577	0.00510804	0.0109577	1.89464	-2.29175
89.5524	0.00510804	0.0108589	1.95208	-2.29175
92.8692	0.00510804		1.96787	-2.29175
92.9835	0.00510804		1.96841	-2.29175
94.2845	0.00510804		1.97444	-2.29175
95.3905	0.00510804		1.97951	-2.29175
95.9627	0.00510804		1.9821	-2.29175
96.9873	0.00510804		1.98671	-2.29175
97.4055	0.00510804		1.98858	-2.29175
98.3051	0.00510804		1.99258	-2.29175
99.4857	0.00510804		1.99776	-2.29175
70.6642	0.00510804		1.8492	-2.29175
79.4249	0.00533134		1.89996	-2.27316
96.1304	0.0267153		1.98286	-1.57324
29.3827	0.0474824		1.46809	-1.32347
93.5339	0.0481232		1.97097	-1.31765
87.7632	0.0528541		1.94331	-1.27692
16.0064	0.0734214		1.20429	-1.13418
84.8813	0.100444		1.92881	-0.998076
84.0091	0.119976		1.92433	-0.920906
0.811672	0.176595		-0.0906196	-0.753021
93.957	0.188957		1.97293	-0.723638
48.0524	0.208247		1.68171	-0.681422
74.607	0.281015		1.87278	-0.551271
99.3207	0.38961		1.99704	-0.409369
95.7284	0.406625		1.98104	-0.390806
82.1125	0.428571		1.91441	-0.367977
94.9154	0.514899		1.97734	-0.288278
78.7659	0.608749		1.89634	-0.215561
98.9172	0.709971		1.99527	-0.148759
94.3464	0.732438		1.97473	-0.135229
74.1502	1.12755		1.87011	0.0521376
99.0695	1.14452		1.99594	0.0586241
44.7505	1.19591		1.6508	0.0776973
93.0409	1.23032		1.96867	0.0900178
98.9915	2.82244		1.9956	0.450624
99.9054	3.73397		1.99959	0.572171
91.6405	4.83271		1.96209	0.684191
94.1831	5.70564		1.97397	0.756304
84.5916	5.92685		1.92733	0.772824
91.7116	6.38189		1.96242	0.80495
91.3233	6.6789		1.96058	0.824705
96.8002	9.0787		1.98588	0.958024
85.5034	9.233		1.93198	0.965343
98.3768	10.1281		1.99289	1.00553
99.4579	11.2077		1.99764	1.04952
78.7976	16.6858		1.89651	1.22235
6.14209			0.788316
6.82318			0.833987
10.2326			1.00998
12.609			1.10068
13.2353			1.12173
13.7566			1.13851
15.3846			1.18709
20.1031			1.30326
30.6818			1.48688
32.8757			1.51688
38.9198			1.59017
40.1589			1.60378
42.1264			1.62455
43.7393			1.64087
46.6667			1.66901
52.439			1.71965
61.0077			1.78538
65.983			1.81943
74.4467			1.87185
77.1826			1.88752
80.1436			1.90387
81.8316			1.91292
82.3197			1.9155
82.9061			1.91859
83.5546			1.92197
89.124			1.94999
89.3612			1.95115
91.478			1.96132
91.8161			1.96292
92.0502			1.96402
92.9568			1.96828
93.5049			1.97083
93.7034			1.97176
94.4183			1.97506
94.4954			1.97541
95.2991			1.97909
95.7262			1.98103
95.8157			1.98144
95.8318			1.98151
96.0279			1.9824
96.0879			1.98267
96.4891			1.98448
96.6112			1.98503
96.9668			1.98662
97.1746			1.98755
97.4282			1.98868
97.4914			1.98897
97.52			1.98909
97.9054			1.99081
97.9685			1.99109
98.0283			1.99135
98.1397			1.99184
98.1513			1.9919
98.1875			1.99206
98.4696			1.9933
98.5611			1.99371
98.5738			1.99376
98.6647			1.99416
98.7465			1.99452
98.7938			1.99473
98.8698			1.99506
98.9059			1.99522
98.9932			1.99561
99.026			1.99575
99.0324			1.99578
99.1796			1.99642
99.2335			1.99666
99.2847			1.99688
99.3392			1.99712
99.4018			1.99739
99.4512			1.99761
99.4857			1.99776
99.5147			1.99789
99.5498			1.99804
99.5777			1.99816
99.6212			1.99835
99.6583			1.99851
99.8165			1.9992
99.9569			1.99981
99.9701			1.99987
99.982			1.99992
100			2
100			2
100			2
100			2
98.7465			1.99452
77.1826			1.88752
38.9198			1.59017
89.124			1.94999
98.5738			1.99376
83.5546			1.92197
92.9568			1.96828
98.6647			1.99416
30.6818			1.48688
43.7393			1.64087
15.3846			1.18709
99.4018			1.99739
98.1397			1.99184
97.1746			1.98755
82.9061			1.91859
97.4282			1.98868
99.6212			1.99835
99.0324			1.99578
99.4857			1.99776

## Sheet: Extended Fig. 1c
BM cellularity
Successful	Unsuccessful	Naive	Log Successful	Log Unsuccessful	Ttest
75	77	5	1.87506	1.88649	0.112617
69	33	22	1.83885	1.51851
67	32	15	1.82607	1.50515
65	31	26	1.81291	1.49136
62	24	32	1.79239	1.38021
60	22	24	1.77815	1.34242
59	21	29	1.77085	1.32222
55	20		1.74036	1.30103
49	18		1.6902	1.25527
49	17		1.6902	1.23045
48	17		1.68124	1.23045
48	15		1.68124	1.17609
42	15		1.62325	1.17609
41	14		1.61278	1.14613
40	12		1.60206	1.07918
40	11		1.60206	1.04139
39	11		1.59106	1.04139
38	10.8		1.57978	1.03342
38	7		1.57978	0.845098
37	6.4		1.5682	0.80618
34			1.53148
31			1.49136
30			1.47712
29			1.4624
29			1.4624
27.8			1.44404
27			1.43136
26			1.41497
26			1.41497
26			1.41497
25			1.39794
24			1.38021
24			1.38021
24			1.38021
23			1.36173
23			1.36173
22.98			1.36135
22.04			1.34321
22			1.34242
22			1.34242
22			1.34242
20.8			1.31806
20.4			1.30963
19.2			1.2833
19			1.27875
19			1.27875
19			1.27875
19			1.27875
18.8			1.27416
18.8			1.27416
18.2			1.26007
18.02			1.25575
18			1.25527
18			1.25527
17.58			1.24502
17.54			1.24403
17			1.23045
17			1.23045
17			1.23045
16			1.20412
16			1.20412
16			1.20412
16			1.20412
15.8			1.19866
15.2			1.18184
14.88			1.1726
14			1.14613
13.64			1.13481
13			1.11394
13			1.11394
13			1.11394
13			1.11394
13			1.11394
12.24			1.08778
12			1.07918
12			1.07918
12			1.07918
11.86			1.07408
11.14			1.04689
11			1.04139
11			1.04139
11			1.04139
11			1.04139
10.9			1.03743
10.36			1.01536
10.28			1.01199
10.04			1.00173
10			1
10			1
10			1
10			1
10			1
10			1
10			1
9.82			0.992111
9.78			0.990339
9.46			0.975891
9.2			0.963788
9.2			0.963788
9			0.954243
9			0.954243
9			0.954243
9			0.954243
9			0.954243
9			0.954243
8.8			0.944483
8.36			0.922206
8			0.90309
8			0.90309
8			0.90309
8			0.90309
8			0.90309
8			0.90309
7			0.845098
7			0.845098
7			0.845098
7			0.845098
7			0.845098
7			0.845098
6.8			0.832509
6			0.778151
6			0.778151
6			0.778151
6			0.778151
5.38			0.730782
5			0.69897
5			0.69897
5			0.69897
5			0.69897
5			0.69897
5			0.69897
4			0.60206
4			0.60206
4			0.60206
3.84			0.584331
3.54			0.549003
3			0.477121
2.8			0.447158
2.22			0.346353
2.2			0.342423
2.04			0.30963
2			0.30103
2			0.30103
1			0
1			0
1			0
1			0
0.1			-1

## Sheet: Extended Fig. 1f
Spleen weight
Successful	Unsuccessful	Naive	Log Successful	Log Unsuccessful	Ttest
664	224	31	2.82217	2.35025	9.18486e-31
573	162	22	2.75815	2.20952
545	153	25	2.7364	2.18469
362	146	24	2.55871	2.16435
343	144	19	2.53529	2.15836
342	130	23	2.53403	2.11394
337	103	32	2.52763	2.01284
322	103		2.50786	2.01284
317	101		2.50106	2.00432
290	99		2.4624	1.99564
290	86		2.4624	1.9345
284	85		2.45332	1.92942
277	82		2.44248	1.91381
276	81		2.44091	1.90849
273	77		2.43616	1.88649
256	77		2.40824	1.88649
255	74		2.40654	1.86923
250	69		2.39794	1.83885
250	67		2.39794	1.82607
249	66		2.3962	1.81954
233	65		2.36736	1.81291
232	64		2.36549	1.80618
230	63		2.36173	1.79934
228	63		2.35793	1.79934
222	62		2.34635	1.79239
222	59		2.34635	1.77085
218	54		2.33846	1.73239
215	53		2.33244	1.72428
213	52		2.32838	1.716
210	51		2.32222	1.70757
210	51		2.32222	1.70757
209	51		2.32015	1.70757
207	50		2.31597	1.69897
206	47		2.31387	1.6721
201	46		2.3032	1.66276
199	46		2.29885	1.66276
199	45		2.29885	1.65321
198	43		2.29667	1.63347
198	40		2.29667	1.60206
194	39		2.2878	1.59106
193	39		2.28556	1.59106
191	36		2.28103	1.5563
189	34		2.27646	1.53148
186	34		2.26951	1.53148
185	33		2.26717	1.51851
185	32		2.26717	1.50515
183	32		2.26245	1.50515
182	30		2.26007	1.47712
179	30		2.25285	1.47712
179	30		2.25285	1.47712
171	30		2.233	1.47712
169	29		2.22789	1.4624
168	29		2.22531	1.4624
167	27		2.22272	1.43136
166	26		2.22011	1.41497
165	25		2.21748	1.39794
163	25		2.21219	1.39794
163	25		2.21219	1.39794
163	24		2.21219	1.38021
161	24		2.20683	1.38021
156	24		2.19312	1.38021
156	24		2.19312	1.38021
155	21		2.19033	1.32222
153	20		2.18469	1.30103
152	20		2.18184	1.30103
150	19		2.17609	1.27875
145	18		2.16137	1.25527
144	16		2.15836	1.20412
144	15		2.15836	1.17609
143	14		2.15534	1.14613
142	14		2.15229	1.14613
138	13		2.13988	1.11394
136			2.13354
132			2.12057
131			2.11727
131			2.11727
131			2.11727
130			2.11394
128			2.10721
127			2.1038
124			2.09342
123			2.08991
123			2.08991
123			2.08991
121			2.08279
120			2.07918
120			2.07918
120			2.07918
117			2.06819
117			2.06819
116			2.06446
115			2.0607
114			2.0569
111			2.04532
109			2.03743
107			2.02938
107			2.02938
106			2.02531
106			2.02531
105			2.02119
105			2.02119
105			2.02119
104			2.01703
103			2.01284
101			2.00432
99			1.99564
99			1.99564
98			1.99123
98			1.99123
98			1.99123
95			1.97772
94			1.97313
93			1.96848
93			1.96848
93			1.96848
92			1.96379
92			1.96379
88			1.94448
86			1.9345
83			1.91908
80			1.90309
79			1.89763
77			1.88649
75			1.87506
73			1.86332
72			1.85733
71			1.85126
70			1.8451
67			1.82607
67			1.82607
60			1.77815
58			1.76343
55			1.74036
55			1.74036
53			1.72428
52			1.716
49			1.6902
48			1.68124
37			1.5682
24			1.38021

## Sheet: Extended Fig. 1g
SPL cellularity
Successful	Unsuccessful	Naive	Log Successful	Log Unsuccessful	Ttest
355.8	101	1	2.55121	2.00432	3.59361e-06
270.6	35	1	2.43233	1.54407
187	23	2	2.27184	1.36173
167	11	2	2.22272	1.04139
152	9	1	2.18184	0.954243
147	6	2	2.16732	0.778151
140	6	2	2.14613	0.778151
139	5		2.14301	0.69897
135	5		2.13033	0.69897
121	4		2.08279	0.60206
115.2	4		2.06145	0.60206
113	4		2.05308	0.60206
103	3		2.01284	0.477121
99.6	2		1.99826	0.30103
97	2		1.98677	0.30103
84	2		1.92428	0.30103
83.8	1.9		1.92324	0.278754
82.4	1.1		1.91593	0.0413927
81	1		1.90849	0
80	1		1.90309	0
74.4			1.87157
55.4			1.74351
54			1.73239
51.6			1.71265
49			1.6902
48			1.68124
48			1.68124
46			1.66276
45.6			1.65896
45			1.65321
44.5			1.64836
44			1.64345
44			1.64345
44			1.64345
44			1.64345
41.2			1.6149
41			1.61278
39.5			1.5966
38			1.57978
38			1.57978
38			1.57978
37.5			1.57403
37			1.5682
36			1.5563
35.2			1.54654
35			1.54407
35			1.54407
34			1.53148
34			1.53148
34			1.53148
34			1.53148
34			1.53148
33			1.51851
32.8			1.51587
32			1.50515
32			1.50515
32			1.50515
31			1.49136
31			1.49136
30			1.47712
30			1.47712
29			1.4624
28			1.44716
28			1.44716
27			1.43136
26			1.41497
26			1.41497
23			1.36173
23			1.36173
22			1.34242
22			1.34242
21			1.32222
21			1.32222
21			1.32222
21			1.32222
21			1.32222
21			1.32222
20.2			1.30535
19.6			1.29226
19.2			1.2833
19			1.27875
18			1.25527
17			1.23045
17			1.23045
17			1.23045
17			1.23045
16			1.20412
16			1.20412
15.8			1.19866
15			1.17609
15			1.17609
15			1.17609
14			1.14613
14			1.14613
14			1.14613
13			1.11394
13			1.11394
12			1.07918
12			1.07918
12			1.07918
11.9			1.07555
11.72			1.06893
11.4			1.0569
11			1.04139
11			1.04139
11			1.04139
10.6			1.02531
10.4			1.01703
10.12			1.00518
10			1
10			1
10			1
9.94			0.997386
9.4			0.973128
9			0.954243
9			0.954243
9			0.954243
9			0.954243
9			0.954243
8.6			0.934498
8.4			0.924279
8			0.90309
8			0.90309
8			0.90309
8			0.90309
8			0.90309
7.8			0.892095
7			0.845098
7			0.845098
7			0.845098
7			0.845098
6.04			0.781037
6			0.778151
6			0.778151
6			0.778151
6			0.778151
6			0.778151
5.5			0.740363
5			0.69897
4.6			0.662758
4.6			0.662758
4			0.60206
4			0.60206
4			0.60206
3.5			0.544068
3.2			0.50515
3			0.477121
2			0.30103
2			0.30103
2			0.30103
2			0.30103
2			0.30103
0.6			-0.221849
0.02			-1.69897

## Sheet: Extended Fig. 1h
SPL chimerism
Successful	Unsuccessful	Naive	Log Successful	Log Unsuccessful	Ttest
12.4538	0.00985319	0.00985319	1.0953	-2.00642	7.97524e-60
12.587	0.00985319	1.10847	1.09992	-2.00642
36.151	0.00985319	0.00985319	1.55812	-2.00642
60.7044	0.00985319	0.00985319	1.78322	-2.00642
61.195	0.00985319	0.00985319	1.78672	-2.00642
63.7275	0.00985319		1.80433	-2.00642
67.1703	0.00985319		1.82718	-2.00642
70.8442	0.00985319		1.8503	-2.00642
70.8581	0.00985319		1.85039	-2.00642
78.4597	0.00985319		1.89465	-2.00642
89.5138	0.00985319		1.95189	-2.00642
90.6111	0.00985319		1.95718	-2.00642
92.413	0.00985319		1.96573	-2.00642
99.7459	0.00985319		1.9989	-2.00642
82.8376	0.00985319		1.91823	-2.00642
33.9532	0.0117633		1.53088	-1.92947
26.7964	0.0197239		1.42808	-1.70501
29.02	0.0294377		1.4627	-1.5311
95.1232	0.0347705		1.97829	-1.45879
75.0111	0.0456621		1.87513	-1.34044
54.9301	0.0487448		1.73981	-1.31207
42.303	0.0651126		1.62637	-1.18633
25.7958	0.183673		1.41155	-0.735954
48.5618	0.18622		1.68629	-0.729974
90.6208	0.205973		1.95723	-0.686189
35.8586	0.292032		1.55459	-0.53457
53.9552	0.303398		1.73203	-0.517987
63.0846	0.363636		1.79992	-0.439333
25.8148	0.431034		1.41187	-0.365488
36.424	0.536673		1.56139	-0.270291
82.2389	0.563204		1.91508	-0.249334
57.3871	0.585849		1.75881	-0.232214
88.8491	0.724638		1.94865	-0.139879
56.5322	0.795229		1.7523	-0.099508
91.8867	0.866766		1.96325	-0.0620983
70.8639	0.868759		1.85043	-0.0611005
66.9997	1.21698		1.82607	0.0852828
27.5426	1.39255		1.44	0.143812
42.5732	3.38722		1.62914	0.529844
33.8518	3.91773		1.52958	0.593034
97.3158	4.0756		1.98818	0.610191
79.5837	4.7922		1.90082	0.680535
22.8996	6.66667		1.35983	0.823909
72.9813	7.26257		1.86321	0.86109
2.17535	8.03859		0.337528	0.90518
79.6756	8.64407		1.90133	0.936718
63.6689	9.55631		1.80393	0.98029
89.3867	9.67399		1.95127	0.985606
22.299	18.3816		1.34829	1.26438
63.8139	19.6721		1.80492	1.29385
1.86916			0.271646
3.13901			0.496793
3.48749			0.542513
11.509			1.06104
14.9564			1.17483
16.6667			1.22185
17.9956			1.25517
18.1275			1.25834
18.3486			1.2636
20.478			1.31129
21.3735			1.32988
21.6312			1.33508
25.3968			1.40478
26.3496			1.42077
26.366			1.42104
27.526			1.43974
28.1046			1.44878
28.5714			1.45593
29.0155			1.46263
29.2401			1.46598
29.5708			1.47086
31.1914			1.49403
34.0263			1.53181
35.6667			1.55226
37.3265			1.57202
38.0952			1.58087
40.313			1.60545
41.9273			1.6225
42.6511			1.62993
43.245			1.63594
43.6298			1.63978
44.1557			1.64499
45.5607			1.65859
45.8484			1.66132
47.1318			1.67331
48.1489			1.68259
48.3254			1.68418
48.8154			1.68856
49.1827			1.69181
50.8676			1.70644
50.9573			1.70721
59.0945			1.77155
59.1276			1.77179
59.3496			1.77342
59.4568			1.7742
60.0708			1.77866
61.2053			1.78679
62.8217			1.79811
63.908			1.80556
64.1521			1.80721
67.1473			1.82703
69.4774			1.84184
70.5128			1.84827
70.632			1.849
71.235			1.85269
72.2706			1.85896
74.7838			1.87381
77.3585			1.88851
78.0179			1.89219
78.0889			1.89259
78.5922			1.89538
79.5883			1.90085
79.7172			1.90155
82.3256			1.91553
82.4616			1.91625
82.5532			1.91673
82.8947			1.91853
84.3836			1.92626
85.1852			1.93036
87.1542			1.94029
88.1212			1.94508
89.289			1.9508
89.6022			1.95232
89.6855			1.95272
89.9123			1.95382
90.0753			1.95461
90.8909			1.95852
92.5188			1.96623
94.5515			1.97567
95.8989			1.98181
96.2901			1.98358
96.4236			1.98418
97.1723			1.98754
97.2511			1.98789
97.8873			1.99073
98.0558			1.99147
98.3858			1.99293
98.4322			1.99314
98.5791			1.99378
98.7098			1.99436
99.5195			1.99791
43.245			1.63594
85.1852			1.93036
69.4774			1.84184
45.5607			1.65859
37.3265			1.57202
16.6667			1.22185
97.8873			1.99073
89.6022			1.95232
61.2053			1.78679
18.1275			1.25834
62.8217			1.79811
77.3585			1.88851
35.6667			1.55226
47.1318			1.67331

## Sheet: Extended Fig. 1i
Wright-Giemsa stainings on peripheral blood smears - blast morphology analysis
Patient #	Exp #	Sample #	WBC count	Types of WBC	Blast %
RBWH-6	SL161	C1-1	low	more neutrophils than lymphocytes	~3%
		C1-3	low	neutrophils>blasts>other cells	~15-20%
		C1-6	a bit low	neutrophils>blasts>other cells	~20%
RBWH-7	SL207	C1-2	near normal	Neutrophils>blasts>Lymphocytes	>20%
		C1-4	a bit low	blasts>Neutrophils>Lymphocytes	>50%
RBWH-16	SL179	C1-3	low	neutrophils and lymphocytes and blasts	~30%
		C1-6	low	more neutrophils than lymphocytes	~5-10%
		C1-4	very low	neutrophils and lymphocytes and blasts	~10-20%
RBWH-23	SL189	C1-2	normal	more neutrophils than lymphocytes	~10-20%
		C1-3	normal	more neutrophils than blasts and lymphocytes	~10%
		C1-5	normal	more neutrophils than lymphocytes	~20%
RBWH-36	SL257	C1-5	very high	most are blasts	>90%
		C1-3	normal	blasts>Neutrophils>Lymphocytes	>50%
RBWH-37	SL268	C1-1	normal	most are blasts	>80%
		C1-5	normal	most are blasts	>70%
RBWH-38	SL282	C1-2	Low	most are neutrophils	~20%
		C1-5	low	most are neutrophils	~5-10%
		C1-3	low	N>B>M, increased eosinophils?	>20%
RBWH-40	SL195	C1-3	low	more neutrophils than lymphocytes	~20%
		C1-5	low	more neutrophils than lymphocytes	~15-20%
RBWH-41B	SL320	C1-3	low	most are neutrophils	~5%
		C1-4	low	most are neutrophils, can find some eosinophils	~10-20%
RBWH-42	SL287	C1-2	a bit high	most are blasts and neutrophils	~50%
		C1-4	normal	most are blasts and neutrophils	~40%
		C1-1	normal	Neutrophils,Lymphocytes, blasts and Monocytes	~20%
RBWH-43	SL270	C1-5	low	more neutrophils than lymphocytes	>20%
		C1-2	low	most were neutrophils	<5%
RBWH-44	SL231	C1-2	high	increased eosinophils	>50%
		C1-3	normal	more neutrophils than blasts	~50%
RBWH-45	SL266	C1-2	high	most are neutrophils >90%	~1-2%
		C1-5	high	most are neutrophils~90%	~3-5%
		C1-4	high	most are neutrophils >90%	~2-3%
	SL216	m1	very low	most are neutrophils >90%, no blast found
		m4	low	most are neutrophils >90%, a few may be blast	<2%
		m5	very low	most are neutrophils >90%, a few may be blast	<2%
		m6	low	most are neutrophils, N>B>other cells	~10-15%
	SL319	C1-5	high	most are neutrophils >90%, some monocytes
RBWH-46	SL245	C1-3	high	most are blasts	>75%
		C1-1	normal	most are blasts	>50%
RBWH-47	SL242	C1-4	low	most are blasts	>70%
		C1-6	a bit high	most are blasts	>70%
RBWH-48	SL243	C1-5	low	neutrophils and lymphocytes	~20%
		C1-3	low	neutrophils and lymphocytes	>30%
RBWH-52	SL253	C1-4	low	monocyte blast?	>20%
		C1-5	low	a lot of blasts,monocyte blasts?	~50%
		C1-3	low	monocyte blast?	>30%
RBWH-55	SL273	C1-3	normal	N>B>L	>20%
		C1-6	low	most are neutrophils	~20%
RBWH-56	SL262	C1-4	low	neutrophils and lymphocytes	>30%
		C1-5	low	blasts>Neutrophils/Lymphocytes	~50%
RBWH-58	SL264	C1-4	low	most are neutrophils	~5%
		C1-5	low	more neutrophils than lymphocytes	~20%
RBWH-64	SL304	C1-3	low	most are neutrophils, can find some eosinophils	~10%
		C1-6
		C1-4	low	most are neutrophils, can find some eosinophils	~10%
RBWH-65	SL318	C1-2	a bit high	most are Ns	~1-2%
		C1-1	high	most are blasts, easy to find eosinophils	>50%
		C1-4	low	neutrophils and lymphocytes,blasts and some eosinophils	~20%
RBWH-68	SL307	C1-4	low	N>B>L/M	~20%
		C1-6	low	most are neutrophils	~3%
		C1-1	low	most are neutrophils	~5%
RCH11	SL252	C1-1	normal	most are neutrophils, N>Blast>other cells	~10-20%
		C1-3	a bit low	most are neutrophils, N>Blast>other cells	~10-15%
UNSW4	SL172	C1-1	very low	neutrophils and lymphocytes	~5%
		C1-2	low	neutrophils and lymphocytes	~20%
		C1-6	low	more neutrophils than lymphocytes	~20%
UNSW5	SL247	C3-4	high	blast>N>>L	~50%
		C3-3	normal	blast>N>>L	~50%
UNSW9	SL199	C1-3	normal	blasts>Neutrophils>Lymphocytes	>50%
		C1-6	near normal	blasts>Neutrophils>Lymphocytes	>50%
UNSW16	SL252	C3-1	high	most are blasts	>90%
		C3-6	normal	most are blasts	>80%
UNSW17	SL197	C1-4	very low	most are neutrophils, N>B>other cells	~10-15%
		C1-6	very low	neutrophils and blasts	~30%
UNSW18	SL170	C1-2	high	most are blasts	>70%
		C1-4	normal	blasts>Neutrophils>Lymphocytes	~50%

## Sheet: Extended Fig. 1j
PB chimerism AUC per day
Successful	Unsuccessful	Naive	Log Successful	Log Unsuccessful	Ttest
2.33445	0.744839	0.001	0.368185	-0.127938	1.65304e-27
1.76186	0.0520849	0.001	0.245972	-1.28329
6.15188	0.529225	0.001	0.789008	-0.27636
1.50741	0.213616	0.001	0.178231	-0.670366
1.02535	0.170279	0.001	0.0108727	-0.768839
0.952493	0.552412		-0.021138	-0.257737
1.25963	0.0697592		0.100243	-1.1564
2.40912	0.139755		0.381859	-0.854634
2.44314	0.09098		0.387948	-1.04105
0.659591	0.108712		-0.180725	-0.963721
5.27458	0.125148		0.722188	-0.902576
0.7512	0.0620487		-0.124244	-1.20727
12.0829	0.0766228		1.08217	-1.11564
0.203491	0.32412		-0.691454	-0.489294
0.20383	0.377824		-0.690732	-0.42271
0.199437	0.364927		-0.700195	-0.437795
3.51426	0.474931		0.545834	-0.32337
4.47304	0.372214		0.650603	-0.429207
19.7865	0.565388		1.29637	-0.247653
11.817	0.376187		1.07251	-0.424596
18.9107	0.433148		1.27671	-0.363364
22.0362	0.495941		1.34314	-0.30457
16.8169	0.770957		1.22575	-0.11297
17.8364	0.312574		1.25131	-0.505047
20.8772	0.0868229		1.31967	-1.06137
3.41942	0.262038		0.533953	-0.581636
9.18806	8.01631		0.963224	0.903975
10.4215	3.30943		1.01793	0.519753
13.0383	6.16231		1.11522	0.789744
0.762727	2.93252		-0.117631	0.467241
0.983445	2.60613		-0.00725008	0.415996
1.00759	2.83671		0.0032833	0.452815
0.658518	0.536407		-0.181432	-0.270506
2.77013	0.12707		0.4425	-0.895959
0.729429	1.12301		-0.137017	0.0503826
7.43004	1.34044		0.870991	0.127248
2.74308	0.88462		0.438239	-0.0532432
6.92459	1.37241		0.840394	0.137484
11.6381	0.13956		1.06588	-0.855239
15.0541	0.171204		1.17766	-0.766485
6.86319	0.150832		0.836526	-0.821508
11.8794	0.983471		1.07479	-0.00723843
9.6255	1.51494		0.983423	0.180395
9.55361	0.97936		0.980168	-0.00905759
17.4406	1.53399		1.24156	0.185822
8.93642	0.142115		0.951164	-0.847359
4.55129	0.199726		0.658134	-0.699565
12.3116	5.38326		1.09032	0.731046
12.0433	1.06945		1.08075	0.0291598
19.3946	0.863706		1.28768	-0.0636341
13.7043	0.198445		1.13686	-0.70236
11.2977	0.0984715		1.05299	-1.00669
15.1135	0.126206		1.17937	-0.89892
20.2776	0.070713		1.30702	-1.1505
20.5115	0.0216529		1.312	-1.66448
22.6646	0.0104825		1.35535	-1.97954
17.6121	0.0360316		1.24581	-1.44332
11.8984	0.0174749		1.07549	-1.75759
10.2988	0.0167784		1.01279	-1.77525
12.6707	0.0198083		1.1028	-1.70315
3.00969	0.001		0.478522	-3
1.33912	0.01876		0.126819	-1.72677
1.42265	0.001		0.153099	-3
3.78363	0.001		0.577909	-3
1.62444	0.0121396		0.210704	-1.91579
5.10164	0.299782		0.70771	-0.523195
13.3531	0.0723638		1.12558	-1.14048
16.4123	1.59033		1.21517	0.201487
26.6463	0.0360059		1.42564	-1.44363
16.7189	0.00449063		1.22321	-2.34769
17.2858	0.00369758		1.23769	-2.43208
14.6176			1.16488
8.29167			0.918642
0.751035			-0.12434
2.75222			0.439683
0.548082			-0.261154
0.759205			-0.119641
1.79141			0.253195
46.3027			1.66561
37.3424			1.5722
39.7965			1.59984
32.223			1.50817
39.4415			1.59595
6.80229			0.832655
12.9825			1.11336
14.9494			1.17462
12.7531			1.10562
1.43016			0.155385
45.9853			1.66262
31.5824			1.49944
25.3781			1.40446
29.1816			1.46511
33.0702			1.51944
35.017			1.54428
1.74756			0.242432
4.32772			0.636259
9.63446			0.983828
3.49043			0.542879
10.225			1.00966
20.7371			1.31675
12.681			1.10316
8.96518			0.952559
9.28087			0.967589
5.52001			0.74194
0.114965			-0.939435
0.482619			-0.316395
4.72893			0.674763
6.30266			0.799524
23.3915			1.36906
1.37021			0.136787
2.56736			0.409487
2.29078			0.359984
17.3414			1.23908
26.0759			1.41624
23.8193			1.37693
1.17553			0.0702349
1.9693			0.294313
2.64837			0.422979
9.57971			0.981352
18.4747			1.26658
15.4099			1.1878
1.51774			0.181198
0.229293			-0.639609
0.739333			-0.13116
26.9031			1.4298
12.434			1.09461
0.753217			-0.12308
0.0039725			-2.40094
0.509756			-0.292638
1.04938			0.0209343
0.138972			-0.857071
4.56881			0.659803
3.45814			0.538842
0.0627936			-1.20208
0.0618589			-1.2086
0.0531434			-1.27455
8.61943			0.935478
2.68943			0.429661
0.28547			-0.54444
0.00147661			-2.83074
0.0116086			-1.93522
0.0322382			-1.49163
4.36152			0.639638
12.1764			1.08552
6.26973			0.797249
22.4007			1.35026
34.6019			1.5391
22.6398			1.35487
13.4303			1.12808
20.7247			1.31649
28.5317			1.45533
6.35003			0.802776
27.1448			1.43369
37.862			1.5782
26.2511			1.41915
15.4506			1.18895
21.3301			1.32899
16.2535			1.21095
14.287			1.15494
20.0932			1.30305
4.82898			0.683855
9.01764			0.955093
8.37884			0.923184
0.456614			-0.34045
0.491091			-0.308838
0.0827318			-1.08233
2.8392			0.453196
17.741			1.24898
32.0708			1.50611
2.23439			0.34916
8.87291			0.948066
13.0278			1.11487
2.82528			0.451062
1.7738			0.248905
2.55131			0.406763
19.4435			1.28877
10.3769			1.01607
11.1331			1.04662
13.7976			1.1398
16.814			1.22567
7.38046			0.868084
20.4564			1.31083
12.3857			1.09292
13.1962			1.12045

## Sheet: Extended Fig. 1k
PB chimerism at takedown
Successful	Unsuccessful	Naive	Log Successful	Log Unsuccessful	Ttest
0.00735456	0.00735456	0.0135281	-2.13344	-2.13344	1.34012e-72
0.0143658	0.00735456	0.00735456	-1.84267	-2.13344
0.211715	0.00735456	0.0126968	-0.674249	-2.13344
1.56169	0.00735456	0.00735456	0.193594	-2.13344
1.70616	0.00735456	0.00735456	0.23202	-2.13344
1.87542	0.00735456		0.273098	-2.13344
1.9016	0.00735456		0.27912	-2.13344
2.0804	0.00735456		0.318148	-2.13344
2.44948	0.00735456		0.389074	-2.13344
2.55888	0.00735456		0.40805	-2.13344
2.88213	0.00735456		0.459714	-2.13344
4.35564	0.00735456		0.639052	-2.13344
4.78029	0.00735456		0.679454	-2.13344
5.74324	0.00735456		0.759157	-2.13344
6.68605	0.00735456		0.825169	-2.13344
7.14286	0.00735456		0.853872	-2.13344
7.15746	0.00735456		0.854759	-2.13344
11.2344	0.00735456		1.05055	-2.13344
13.3615	0.00735456		1.12585	-2.13344
18.895	0.00735456		1.27635	-2.13344
20.04	0.00735456		1.3019	-2.13344
22.3439	0.00735456		1.34916	-2.13344
22.7612	0.00735456		1.3572	-2.13344
23.3933	0.00735456		1.36909	-2.13344
24.3523	0.00735456		1.38654	-2.13344
34.1463	0.00735456		1.53334	-2.13344
36.4388	0.00735456		1.56156	-2.13344
36.6344	0.00735456		1.56389	-2.13344
42.8738	0.00735456		1.63219	-2.13344
45.4758	0.00735456		1.65778	-2.13344
46.1235	0.00735456		1.66392	-2.13344
47.4408	0.00735456		1.67615	-2.13344
49.0693	0.00735456		1.69081	-2.13344
53.2926	0.00735456		1.72667	-2.13344
56.607	0.00735456		1.75287	-2.13344
57.9234	0.00735456		1.76285	-2.13344
66.3341	0.00735456		1.82174	-2.13344
67.6204	0.00735456		1.83008	-2.13344
70.489	0.00735456		1.84812	-2.13344
71.9144	0.00735456		1.85682	-2.13344
72.5311	0.00735456		1.86052	-2.13344
72.8587	0.00735456		1.86248	-2.13344
74.6848	0.00735456		1.87323	-2.13344
74.9327	0.00735456		1.87467	-2.13344
78.8831	0.00735456		1.89698	-2.13344
80.3171	0.00735456		1.90481	-2.13344
83.7871	0.00735456		1.92318	-2.13344
86.0578	0.00735456		1.93479	-2.13344
89.6711	0.00735456		1.95265	-2.13344
92.6055	0.00735456		1.96664	-2.13344
93.3548	0.00735456		1.97014	-2.13344
79.593	0.00735456		1.90087	-2.13344
72.0009	0.00735456		1.85734	-2.13344
1.73358	0.00970779		0.238943	-2.01288
6.73352	0.00972479		0.828242	-2.01212
59.1776	0.00997606		1.77216	-2.00104
95.2721	0.0105441		1.97897	-1.97699
82.8464	0.0106815		1.91827	-1.97137
18.2677	0.0159847		1.26168	-1.7963
50.7683	0.02148		1.70559	-1.66797
79.0346	0.0248818		1.89782	-1.60412
41.6023	0.0254227		1.61912	-1.59478
39.3841	0.0279486		1.59532	-1.55364
6.83962	0.0308071		0.835032	-1.51135
32.7616	0.0395726		1.51536	-1.40261
0.0529101	0.0429738		-1.27646	-1.3668
12.2534	0.0468779		1.08826	-1.32903
42.4786	0.0524728		1.62817	-1.28007
63.2699	0.0543833		1.8012	-1.26453
49.0717	0.0617856		1.69083	-1.20911
38.1531	0.0735474		1.58153	-1.13343
36.7563	0.0766116		1.56533	-1.11571
56.9919	0.0769749		1.75581	-1.11365
16.5785	0.105152		1.21954	-0.978181
26.5475	0.11274		1.42402	-0.947924
64.4459	0.126823		1.8092	-0.896802
79.3171	0.133097		1.89937	-0.875833
9.65517	0.151057		0.98476	-0.820858
70.7686	0.160823		1.84984	-0.793651
29.2181	0.176902		1.46565	-0.752268
93.0114	0.222772		1.96854	-0.652139
37.812	0.269542		1.57763	-0.569374
11.8687	0.288487		1.0744	-0.539874
3.94191	0.305623		0.595707	-0.514813
66.4448	0.339287		1.82246	-0.469432
57.0987	0.360794		1.75663	-0.442741
18.3123	0.412031		1.26274	-0.38507
48.3015	0.46625		1.68396	-0.331381
42.7759	0.513325		1.6312	-0.289608
74.0609	0.575013		1.86959	-0.240322
37.8151	0.728388		1.57767	-0.137637
82.6232	0.866312		1.9171	-0.0623255
16.9726	1.11016		1.22975	0.0453865
39.0118	1.14242		1.5912	0.0578265
14.0947	1.3245		1.14905	0.122053
51.6097	1.92632		1.71273	0.284727
3.18551	2.01027		0.503179	0.303254
49.4041	2.86143		1.69376	0.456583
24.024	3.13625		1.38064	0.49641
2.94985	3.56326		0.4698	0.551847
59.7436	4.27586		1.77629	0.631024
38.0828	5.34262		1.58073	0.727755
3.97828	7.29761		0.599695	0.86318
60.319	8.3598		1.78045	0.922196
0.981287	8.49713		-0.00820392	0.929272
1.84409	13.0723		0.265782	1.11635
1.8797			0.274088
2.48307			0.394989
4.04218			0.606616
4.10959			0.613798
4.31373			0.634853
6.45793			0.810093
9.38375			0.972377
12.5			1.09691
12.8505			1.10892
13.0326			1.11503
15.3015			1.18473
19.571			1.29161
21.2879			1.32813
23.1061			1.36373
29.9054			1.47575
31.4331			1.49739
35.2866			1.54761
41.8535			1.62173
48.5518			1.68621
48.7305			1.6878
49.4567			1.69423
49.6765			1.69615
51.7812			1.71417
52.7374			1.72212
55.144			1.7415
62.4849			1.79578
68.5393			1.83594
69.1323			1.83968
71.4286			1.85387
74.1688			1.87022
77.587			1.88979
84.0323			1.92445
93.7107			1.97179
6.66667			0.823909
84.2718			1.92568
41.4982			1.61803
32.296			1.50915
22.5307			1.35277
56.8807			1.75497
60			1.77815
33.3333			1.52288
70.8171			1.85014

## Sheet: Extended Fig. 1l
PB WBC at takedown
Successful	Unsuccessful	Naive	Log Successful	Log Unsuccessful	Ttest
49.98	71.7	1	1.6988	1.85552	0.0719264
22.18	14.62	1.66	1.34596	1.16495
15.46	9.78	1.62	1.18921	0.990339
14.68	8.56	0.86	1.16673	0.932474
7.98	8.14	0.66	0.902003	0.910624
7.44	7.8	0.86	0.871573	0.892095
7.1	5.58	1.24	0.851258	0.746634
5.88	5.1		0.769377	0.70757
5.38	4.84		0.730782	0.684845
5.28	4.82		0.722634	0.683047
5.14	4.78		0.710963	0.679428
4.86	4.44		0.686636	0.647383
4.68	3.96		0.670246	0.597695
4.5	3.92		0.653213	0.593286
4.48	3.28		0.651278	0.515874
4.44	3.2		0.647383	0.50515
4.12	3.12		0.614897	0.494155
3.88	3.1		0.588832	0.491362
3.68	2.82		0.565848	0.450249
3.58	2.78		0.553883	0.444045
3.56	2.4		0.55145	0.380211
3.22	2.38		0.507856	0.376577
3.12	2.3		0.494155	0.361728
3.12	2.26		0.494155	0.354108
3.08	2.22		0.488551	0.346353
2.9	2.18		0.462398	0.338456
2.8	2.12		0.447158	0.326336
2.7	2.1		0.431364	0.322219
2.52	1.9		0.401401	0.278754
2.5	1.86		0.39794	0.269513
2.4	1.74		0.380211	0.240549
2.3	1.72		0.361728	0.235528
2.3	1.7		0.361728	0.230449
2.02	1.64		0.305351	0.214844
1.92	1.62		0.283301	0.209515
1.86	1.58		0.269513	0.198657
1.86	1.54		0.269513	0.187521
1.86	1.52		0.269513	0.181844
1.84	1.46		0.264818	0.164353
1.76	1.46		0.245513	0.164353
1.7	1.42		0.230449	0.152288
1.7	1.34		0.230449	0.127105
1.68	1.34		0.225309	0.127105
1.68	1.32		0.225309	0.120574
1.66	1.26		0.220108	0.100371
1.6	1.24		0.20412	0.0934217
1.58	1.22		0.198657	0.0863598
1.56	1.22		0.193125	0.0863598
1.54	1.18		0.187521	0.071882
1.54	1.16		0.187521	0.064458
1.54	1.16		0.187521	0.064458
1.52	1.16		0.181844	0.064458
1.48	1.04		0.170262	0.0170333
1.46	1		0.164353	0
1.46	1		0.164353	0
1.44	0.9		0.158362	-0.0457575
1.44	0.9		0.158362	-0.0457575
1.3	0.88		0.113943	-0.0555173
1.28	0.86		0.10721	-0.0655015
1.28	0.84		0.10721	-0.0757207
1.26	0.84		0.100371	-0.0757207
1.26	0.78		0.100371	-0.107905
1.22	0.78		0.0863598	-0.107905
1.22	0.7		0.0863598	-0.154902
1.16	0.7		0.064458	-0.154902
1.12	0.7		0.049218	-0.154902
1.1	0.58		0.0413927	-0.236572
1.1	0.54		0.0413927	-0.267606
1.1	0.48		0.0413927	-0.318759
1.08	0.46		0.0334238	-0.337242
1.08	0.44		0.0334238	-0.356547
1.04	0.38		0.0170333	-0.420216
0.96	0.24		-0.0177288	-0.619789
0.92			-0.0362122
0.9			-0.0457575
0.88			-0.0555173
0.88			-0.0555173
0.86			-0.0655015
0.82			-0.0861861
0.8			-0.09691
0.8			-0.09691
0.78			-0.107905
0.78			-0.107905
0.76			-0.119186
0.74			-0.130768
0.74			-0.130768
0.72			-0.142668
0.72			-0.142668
0.68			-0.167491
0.68			-0.167491
0.62			-0.207608
0.62			-0.207608
0.62			-0.207608
0.6			-0.221849
0.58			-0.236572
0.58			-0.236572
0.56			-0.251812
0.56			-0.251812
0.54			-0.267606
0.54			-0.267606
0.54			-0.267606
0.54			-0.267606
0.5			-0.30103
0.5			-0.30103
0.48			-0.318759
0.48			-0.318759
0.46			-0.337242
0.46			-0.337242
0.42			-0.376751
0.4			-0.39794
0.36			-0.443697
0.34			-0.468521
0.3			-0.522879
0.26			-0.585027
0.22			-0.657577
0.2			-0.69897
0.18			-0.744727
0.18			-0.744727
0.18			-0.744727

[truncated: 3 more sheets: Extended Fig. 1m, Extended Fig. 1n, Extended Fig. 1p]
