# Supplementary material for: Imetelstat-mediated alterations in fatty acid metabolism to induce ferroptosis as a therapeutic strategy for acute myeloid leukemia
Source: Nat Cancer. 2023 Oct 30;5(1):47–65. doi: 10.1038/s43018-023-00653-5 (PMC10824665; doi:10.1038/s43018-023-00653-5)
Supplement: Supplementary file 14 — Statistical Source Data. [file 43018_2023_653_MOESM14_ESM.xlsx]

## Sheet: Extended Data Fig. 2a
PB donor chimerism
Weeks post-start of treatment	WRI-204 PBS (donor 1)						WRI-204 GRN (donor 1)						WRI-205 PBS (donor 2)						WRI-205 GRN (donor 2)
0	3.68901	3.23523	10.4651	9.6622	10.4118		5.08993	11.0577	4.32	3.74728	6.10709		34.6431	29.9267	48.2326	40.4992	37.9423	52.5983	20.9329	34.0792	26.9497	29.5813	36.2043	60.8058
2	14.7242	6.63316	14.3378	29.5884	18.8274		1.14518	13.7028	4.2579	7.67577	2.96163		52.4509	32.6179	42.0997	34.4047	27.5573	41.3552	6.44068	11.3864	9.89037	4.57912	11.4343	11.4405
5	16.9486	26.4422	54.1951	52.781	48.6045		1.64427	5.61927	4.26705	3.46709	6.56947		53.7115	55.9685	69.8932	50.885	37.4148	52.1761	19.5479	22.648	11.8247	29.3544	18.5969	31.1151
10	4.05221	2.26867	15.0043	16.672	50.3215		2.02819	1.65689	0.690232	0.894718	0.816037		40.8023	33.1414	59.1242	31.7674	51.4172	52.7701	0.412337	1.5904	11.0922	2.61228	2.79104	8.33285

## Sheet: Extended Data Fig. 2b
PB WBC
Weeks post-start of treatment	WRI-204 PBS (donor 1)						WRI-204 GRN (donor 1)						WRI-205 PBS (donor 2)						WRI-205 GRN (donor 2)
0	1.06	0.74	1.08	0.68	0.76		0.94	1.42	2.14	1.78	0.62		0.72	0.62	0.68	0.7	0.98	0.96	0.6	0.58	1.1	1.04	0.74	0.76
2	0.8	0.92	0.8	0.88	1.92		1.22	0.78	1.36	0.96	1.04		1.14	0.7	1.42	1.34	1.6	1.84	0.88	1.04	1.14	1.64	0.82	0.84
5	0.8	0.94	1.32	1.3	0.88		2.66	1.04	1.28	1.74	0.72		1.6	1.42	2.22	1.66	1.04	1.26	2.22	1.12	1.38	1.74	0.92	1.06
10	6.04	2.6	4.42	5.38	3.74		4.46	4.68	6.88	7.3	5.9		0.98	1.3	1.7	1.48	1.08	0.86	1.16	1.1	1.14	1.9	1.04	1.22

## Sheet: Extended Data Fig. 2c
PB HCT
Weeks post-start of treatment	WRI-204 PBS (donor 1)						WRI-204 GRN (donor 1)						WRI-205 PBS (donor 2)						WRI-205 GRN (donor 2)
0	49.3	47.4	51.7	49.7	46.2		47.7	49.9	44.9	46.4	50.7		54	49.6	49.3	46.3	50.9	50.6	49.3	46.9	48.9	48.4	49.1	48.4
2	46	47.7	43.9	49.3	45.7		49	48.3	47.4	45.7	46.2		46	41.7	49.2	43.3	44.7	44.2	46.9	42.2	43.5	46	43.9	41.6
5	47.7	51.8	37.8	47.8	39.1		46.1	53.8	45.8	44.6	45.9		44.6	46.9	44	43.7	41.7	41.6	46.7	44.4	45.1	45.6	47.6	45.4
10	47.6	46.6	39.6	36.7	38.6		41.7	46.5	42.3	44.3	42.7		44.3	46.1	41.1	46.1	41.9	33.2	36.5	43	40.6	45.9	42.3	44.9

## Sheet: Extended Data Fig. 2d
PB PLT
Weeks post-start of treatment	WRI-204 PBS (donor 1)						WRI-204 GRN (donor 1)						WRI-205 PBS (donor 2)						WRI-205 GRN (donor 2)
0	862	616	788	657	665		744	722	800	780	733		817	695	730	694	618	830	700	725	679	637	654	690
2	629	731	843	706	1090		748	913	834	582	688		673	639	575	683	644	747	670	743	641	577	655	660
5	553	557	504	593	730		573	695	665	916	820		735	753	648	642	662	824	890	841	572	751	533	880
10	475	591	518	538	384		388	796	796	569	612		820	984	614	1315	830	192	535	878	779	1093	1026	1078

## Sheet: Extended Data Fig. 2e
PB B cells % at 10 weeks
Weeks post-start of treatment	WRI-204 PBS (donor 1)						WRI-204 GRN (donor 1)						WRI-205 PBS (donor 2)						WRI-205 GRN (donor 2)
0	862	616	788	657	665		744	722	800	780	733		817	695	730	694	618	830	700	725	679	637	654	690
2	629	731	843	706	1090		748	913	834	582	688		673	639	575	683	644	747	670	743	641	577	655	660
5	553	557	504	593	730		573	695	665	916	820		735	753	648	642	662	824	890	841	572	751	533	880
10	475	591	518	538	384		388	796	796	569	612		820	984	614	1315	830	192	535	878	779	1093	1026	1078

## Sheet: Extended Data Fig. 2f
PB Myeloid cells % at 10 weeks
Donor 1 PBS	Donor 1 Imetelstat	Donor 2 PBS	Donor 2 Imetelstat
8.12325	11	2.1875	0
18.5185	4.96894	1.51515	18.75
5.55556	13.6364	3.05011	1.8018
4.67949	6.84931	1.7199	1.36986
2.69542	32.6087	2.84431	0
		0.70922	5.64516

## Sheet: Extended Data Fig. 2g
PB T cells % at 10 weeks
Donor 1 PBS	Donor 1 Imetelstat	Donor 2 PBS	Donor 2 Imetelstat
0	0	3.03797	0
0	28.5714	6.55608	9.7561
16.092	31.8182	6.93906	0
12.4359	2.73973	6.78191	10.625
13.5769	2.17391	5.98104	7.94702
		4.116	18.7151

## Sheet: Extended Data Fig. 2h
BM donor chimerism at 10 weeks
Donor 1 PBS	Donor 1 Imetelstat	Donor 2 PBS	Donor 2 Imetelstat
88.0452	71.2718	62.0325	12.3745
68.0136	41.2336	84.4958	11.0168
92.4648	30.1351	88.4822	18.1358
91.0497	53.107	52.6819	19.0197
62.0622	42.0858	79.5735	19.7273
		69.8208	28.4526

## Sheet: Extended Data Fig. 2i
BM cellularity at 10 weeks
Donor 1 PBS	Donor 1 Imetelstat	Donor 2 PBS	Donor 2 Imetelstat
34	17.4	85	68
23.4	12.2	75	48
31.8	13.8	107	60
27.2	20	82	69
22.8	7.2	109	54
		101	53

## Sheet: Extended Data Fig. 2j
BM HSC at 10 weeks
Donor 1 PBS	Donor 1 Imetelstat	Donor 2 PBS	Donor 2 Imetelstat
0.330457	0.123128	0.553222	0.430871
0.28423	0.261881	0.544638	1.50653
0.334046	0.442462	0.483284	0.417951
0.350957	0.156614	0.265801	0.614397
0.461777	0.173027	0.515283	0.169771
		0.325431	2.40636

[truncated: 7 more sheets: Extended Data Fig. 2k, Extended Data Fig. 2l, Extended Data Fig. 2m, Extended Data Fig. 2n, Extended Data Fig. 2o, Extended Data Fig. 2p, Extended Data Fig. 2q]
