# Supplementary material for: Imetelstat-mediated alterations in fatty acid metabolism to induce ferroptosis as a therapeutic strategy for acute myeloid leukemia
Source: Nat Cancer. 2023 Oct 30;5(1):47–65. doi: 10.1038/s43018-023-00653-5 (PMC10824665; doi:10.1038/s43018-023-00653-5)
Supplement: Supplementary file 15 — Statistical Source Data. [file 43018_2023_653_MOESM15_ESM.xlsx]

## Sheet: Extended Data Fig. 3a
Days post start of treatment	Saline/PBS	Arac+Doxo/PBS	Saline/Imetelstat
22	1
22	1
22	1
21	1
13	1
22	1
81	1
198	1
109	1
185	1
198	1
109	1
104	1
104	1
104	1
104	1
87	1
88	1
66	1
72	1
66	1
72	1
72	1
72	1
363	1
409	0
120	1
189	1
279	1
145	1
109	1
103	1
103	1
97	1
109	1
103	1
176	1
332	1
347	1
224	1
130	1
198	1
74	1
76	1
66	1
76	1
74	1
76	1
30	1
30	1
30	1
30	1
30	1
30	1
32	1
32	1
32	1
32	1
32	1
32	1
132	1
152	1
132	1
111	1
111	1
132	1
48	1
48	1
45	1
48	1
52	1
50	1
95	1
174	1
300	1
300	1
174	1
266	1
37	1
37	1
31	1
31	1
37	1
31	1
140	1
317	1
150	1
484	1
196	1
218	0
86	1
121	1
124	1
124	1
125	1
121	1
306	1
236	1
278	1
305	1
258	1
297	1
25	1
25	1
25	1
25	1
25	1
25	1
106	1
106	1
106	1
106	1
95	1
106	1
354	0
353	0
346	0
351	0
151	1
199	1
61		1
61		1
61		1
61		1
59		1
61		1
89		1
198		0
109		1
198		1
167		1
167		1
124		1
139		1
159		1
122		1
139		1
139		1
99		1
88		1
66		1
81		1
72		1
99		1
264		1
411		0
217		1
462		1
364		1
364		1
109		1
109		1
129		1
109		1
129		1
109		1
532		1
408		1
282		1
273		1
407		1
282		1
65		0
89		1
89		1
104		1
79		1
80		1
61		1
48		1
47		1
61		1
47		1
48		1
66		1
72		1
66		1
72		1
60		1
60		1
165		1
165		1
157		1
152		1
165		1
165		1
61		1
61		1
67		1
66		1
67		1
61		1
312		1
223		1
154		1
321		1
174		1
321		1
65		1
57		1
71		1
57		1
65		1
65		1
189		0
329		1
221		1
366		0
200		0
161		1
208		1
285		1
236		1
216		1
285		1
264		1
306		1
439		1
-46		0
297		1
254		0
297		1
52		1
52		1
52		1
52		1
52		1
52		1
191		0
183		0
157		0
164		0
177		1
165		1
301		0
170		1
354		0
187		1
213		1
221		1
22			1
22			1
21			1
22			1
22			1
22			1
198			1
198			1
198			1
167			1
167			1
109			1
159			1
159			1
156			0
122			1
139			1
159			1
105			1
107			1
154			1
133			1
105			1
105			1
30			0
397			1
426			1
350			0
145			0
370			0
135			1
135			1
135			1
121			1
135			1
135			1
413			1
253			1
534			1
359			1
158			1
245			0
38			1
90			1
104			1
104			1
90			1
90			1
35			1
35			1
35			1
35			1
35			1
35			1
66			1
72			1
62			1
12			0
72			1
66			1
247			1
247			1
247			1
248			1
248			1
248			1
51			1
48			1
27			1
48			1
48			1
48			1
404			1
174			1
174			1
299			1
355			1
404			0
77			1
69			1
84			1
77			1
84			1
77			1
197			0
268			0
441			0
227			0
224			1
200			1
124			1
236			1
237			1
237			1
149			1
112			1
389			1
382			1
183			0
479			1
400			0
360			0
25			1
25			1
25			1
25			1
25			1
25			1
191			1
154			1
174			0
107			1
184			1
130			1
354			0
275			0
50			0
163			1
323			0
301			1

## Sheet: Extended Data Fig. 3b
PB donor chimerism AUC per day (One-way ANOVA on log transformed data with multiple comparisons to every mean of every other group)
Vehicle	Chemo	Imetelstat	Log Vehicle	Log Chemo	Log Imetelstat
73.1271	48.9282	67.2687	1.86408	1.68956	1.82781
76.1427	43.8974	66.1489	1.88163	1.64244	1.82052
80.0557	45.1919	66.2446	1.90339	1.65506	1.82115
78.1286	50.2761	60.5267	1.89281	1.70136	1.78195
81.3396	31.8557	71.0092	1.9103	1.50319	1.85131
81.9	47.8164	73.2652	1.91328	1.67958	1.8649
45.9196	1.01036	1.59495	1.662	0.00447671	0.202747
12.3026	2.29795	4.23554	1.09	0.36134	0.626909
6.6218	43.5326	4.72623	0.820976	1.63881	0.674515
11.855	15.9806	18.3885	1.0739	1.20359	1.26455
8.88188	18.8145	18.792	0.948505	1.27449	1.27397
42.4339	18.3078	47.0352	1.62771	1.26264	1.67242
36.537	32.5707	10.3235	1.56273	1.51283	1.01383
38.7441	28.2751	17.2689	1.58821	1.4514	1.23726
62.084	21.5698	0.619371	1.79298	1.33385	-0.208049
60.989	23.1411	23.0561	1.78525	1.36438	1.36279
67.2293	21.7532	19.391	1.82756	1.33752	1.2876
40.5786	23.8748	10.7247	1.6083	1.37794	1.03039
59.8926	53.4836	66.8477	1.77737	1.72822	1.82509
62.2629	52.5899	45.6581	1.79423	1.7209	1.65952
75.6619	50.4971	39.1896	1.87888	1.70327	1.59317
68.7759	46.2772	42.3369	1.83744	1.66537	1.62672
77.0643	76.5015	66.6271	1.88685	1.88367	1.82365
75.775	50.7529	46.5662	1.87953	1.70546	1.66807
3.6245	12.3899	39.9124	0.559248	1.09307	1.60111
3.60555	1.9918	1.44264	0.556972	0.299246	0.159159
12.0247	5.63881	1.38134	1.08007	0.751187	0.140302
23.4743	8.33952	0.890719	1.37059	0.921141	-0.0502593
4.85324	5.28988	3.59368	0.686031	0.723446	0.55554
8.57065	5.8114	1.37305	0.933014	0.764281	0.137685
10.6682	18.0689	7.41499	1.02809	1.25693	0.870111
13.1814	13.1782	15.0448	1.11996	1.11986	1.17739
18.7931	7.74098	9.39537	1.274	0.888796	0.972914
30.275	29.7138	18.787	1.48108	1.47296	1.27386
15.127	12.8166	13.2185	1.17975	1.10777	1.12118
24.6119	14.7057	15.9265	1.39115	1.16748	1.20212
1.66512	2.11894	2.42089	0.221446	0.326118	0.383976
1.53033	4.37408	2.0151	0.184785	0.640886	0.304297
13.1417	0.634174	2.82534	1.11865	-0.197792	0.451071
0.662748	2.85983	1.30834	-0.178652	0.45634	0.11672
0.966319	22.5838	0.677363	-0.0148797	1.3538	-0.169179
14.6522	4.16907	0.493242	1.1659	0.620039	-0.30694
30.8657	4.7215	62.9629	1.48948	0.67408	1.79908
17.2164	25.6301	52.9098	1.23594	1.40875	1.72354
28.4921	27.1739	51.3582	1.45472	1.43415	1.71061
38.0507	32.9768	44.0411	1.58036	1.51821	1.64386
37.8395	24.8934	47.9101	1.57794	1.39608	1.68043
43.6855	12.3462	48.914	1.64034	1.09153	1.68943
26.0758	5.64192	18.2607	1.41624	0.751427	1.26152
22.482	12.5522	19.6823	1.35184	1.09872	1.29407
16.7117	15.1281	25.3739	1.22302	1.17978	1.40439
19.0397	5.02186	2.7893	1.27966	0.700864	0.445496
13.6701	8.6882	12.9349	1.13577	0.93893	1.11176
25.6772	6.71925	18.0412	1.40955	0.827321	1.25626
38.1513	8.05353	17.9474	1.58151	0.905986	1.254
36.5881	17.4274	18.8205	1.56334	1.24123	1.27463
26.0847	15.915	34.6893	1.41639	1.20181	1.5402
32.8594	6.41544	5.92881	1.51666	0.807227	0.772968
32.9968	21.846	14.9846	1.51847	1.33937	1.17564
33.7221	17.1089	24.0203	1.52791	1.23322	1.38058
35.3496	27.5604	12.2115	1.54838	1.44029	1.08677
41.4956	27.9073	7.98398	1.618	1.44572	0.902219
37.1603	18.8537	11.7727	1.57008	1.2754	1.07088
42.0502	33.0887	7.51079	1.62377	1.51968	0.875685
63.5792	25.9648	13.3906	1.80331	1.41438	1.1268
30.9368	24.1174	13.7079	1.49048	1.38233	1.13697
19.4499	22.0726	12.0848	1.28892	1.34385	1.08224
23.8208	18.8577	22.8186	1.37696	1.27549	1.35829
4.78019	16.8682	32.1404	0.679445	1.22707	1.50705
28.7707	11.9327	16.4176	1.45895	1.07674	1.21531
20.4591	11.3876	18.4434	1.31089	1.05643	1.26584
15.8842	12.9536	20.6008	1.20097	1.11239	1.31388
13.977	15.4818	16.8363	1.14541	1.18982	1.22625
38.4399	25.8928	47.1021	1.58478	1.41318	1.67304
28.8118	5.57905	55.0405	1.45957	0.746561	1.74068
22.1193	23.5733	44.1027	1.34477	1.37242	1.64446
34.668	25.2461	24.7328	1.53993	1.40219	1.39327
39.9818	20.8311	21.6205	1.60186	1.31871	1.33487
60.2309	42.2368	26.6791	1.77982	1.62569	1.42617
48.4014	36.92	40.6506	1.68486	1.56726	1.60907
51.9345	21.913	32.7554	1.71546	1.3407	1.51528
62.7834	42.2307	44.4322	1.79785	1.62563	1.6477
49.0795	30.4915	37.9316	1.6909	1.48418	1.579
58.1776	34.9431	28.1326	1.76476	1.54336	1.44921
14.6788	0.00823194	0.0516318	1.16669	-2.0845	-1.28708
2.5705	13.1085	0.00576753	0.410018	1.11755	-2.23901
10.6373	8.99097	0.0161672	1.02683	0.953806	-1.79137
4.42651	0.00610149	0.0260004	0.646061	-2.21456	-1.58502
5.81021	2.91442	7.00682	0.764192	0.464553	0.845521
0.0239571	7.93432	2.37496	-1.62057	0.89951	0.375656
4.04844	3.03113	4.33051	0.607288	0.481604	0.636539
4.87156	2.32231	2.48861	0.687668	0.365919	0.395956
8.26729	3.43519	5.2055	0.917363	0.535951	0.716462
4.18238	2.28323	2.20652	0.621423	0.35855	0.343708
5.53624	1.89572	1.60097	0.743215	0.277774	0.204383
6.6153	8.709	3.12834	0.82055	0.939968	0.495314
10.4452	6.94901	1.91583	1.01892	0.841923	0.282357
5.09354	2.79391	3.89746	0.70702	0.446213	0.590782
10.525	ND	0.399057	1.02222	ND	-0.398965
22.4065	8.50542	0.341967	1.35037	0.929696	-0.466015
4.26411	1.34802	2.20732	0.629829	0.129696	0.343865
18.0514	19.0377	0.607685	1.25651	1.27961	-0.216321
73.5797	49.7053	77.192	1.86676	1.6964	1.88757
79.4018	49.4392	84.0824	1.89983	1.69407	1.92471
78.6338	52.1353	72.2123	1.89561	1.71713	1.85861
74.0113	52.6485	84.0538	1.8693	1.72139	1.92456
74.1678	47.4039	76.5131	1.87022	1.67581	1.88374
85.9623	48.3666	79.4509	1.93431	1.68455	1.9001
10.5495	1.33178	8.24147	1.02323	0.124432	0.916005
12.7148	0.565085	5.68655	1.10431	-0.247886	0.754849
13.492	0.488943	2.15506	1.13008	-0.310742	0.333459
11.3166	0.581337	5.82934	1.05371	-0.235572	0.765619
11.7914	2.44704	1.9504	1.07156	0.388642	0.290125
9.18086	4.90177	8.21192	0.962884	0.690353	0.914445
0.0147776	0.133087	0.00622306	-1.8304	-0.875863	-2.206
0.0138466	3.85462	0.0281324	-1.85866	0.585982	-1.55079
0.0239841	0.0192483	0.0562913	-1.62008	-1.71561	-1.24956
0.0296585	0.46103	0.158419	-1.52785	-0.336271	-0.800194
0.0687491	0.424469	0.00838611	-1.16273	-0.372154	-2.07644
1.09075	0.938058	0.551184	0.0377268	-0.0277704	-0.258703

## Sheet: Extended Data Fig. 3c
log FC AUC per day GRN vs Chemo
-9.89562
-9.81441
-9.38234
-8.71752
-8.40858
-7.84119
-7.72311
-7.28682
-7.26641
-7.10867
-6.85644
-6.73339
-6.71669
-6.13299
-6.03911
-5.65779
-5.35654
-5.34633
-5.34044
-5.11857
-5.11029
-5.03407
-4.96052
-4.93373
-4.49794
-4.2752
-4.18069
-4.141
-4.1096
-4.08232
-4.04321
-4.03465
-3.96292
-3.85668
-3.82118
-3.80081
-3.69194
-3.66848
-3.63394
-3.6117
-3.61041
-3.47984
-3.38457
-3.27136
-3.20778
-3.18686
-3.17631
-3.15289
-3.11006
-3.09877
-3.07338
-3.04345
-3.00802
-2.92941
-2.88436
-2.86821
-2.86583
-2.86537
-2.85774
-2.8509
-2.84867
-2.7796
-2.72404
-2.69389
-2.66374
-2.61685
-2.58632
-2.51903
-2.3287
-2.31476
-2.3068
-2.2639
-2.26075
-2.26003
-2.25133
-2.24452
-2.22658
-2.20306
-2.20211
-2.18869
-2.17288
-2.16568
-2.13452
-2.10959
-2.09228
-2.07283
-2.0119
-2.00047
-1.97554
-1.94746
-1.91923
-1.88623
-1.87868
-1.81739
-1.8141
-1.80758
-1.80521
-1.80049
-1.72333
-1.71707
-1.71367
-1.68337
-1.65805
-1.62913
-1.6053
-1.60346
-1.56668
-1.5644
-1.55663
-1.54315
-1.53908
-1.53097
-1.53007
-1.49516
-1.46759
-1.33877
-1.33086
-1.28734
-1.28636
-1.27747
-1.2524
-1.23234
-1.20989
-1.19815
-1.19493
-1.19367
-1.17416
-1.17255
-1.16733
-1.1568
-1.11589
-1.11292
-1.104
-1.09838
-1.09574
-1.07573
-1.05085
-1.03546
-1.01626
-0.987337
-0.971027
-0.965848
-0.937235
-0.930357
-0.914581
-0.907219
-0.871943
-0.867186
-0.859624
-0.858998
-0.857626
-0.844479
-0.83505
-0.823646
-0.818054
-0.804812
-0.798213
-0.787982
-0.786128
-0.771414
-0.747382
-0.745808
-0.739544
-0.736563
-0.732719
-0.714585
-0.71133
-0.677146
-0.667085
-0.666852
-0.662024
-0.637544
-0.628072
-0.601203
-0.588119
-0.58201
-0.554586
-0.545104
-0.537764
-0.536062
-0.490655
-0.489407
-0.487462
-0.485333
-0.477396
-0.475533
-0.474942
-0.461351
-0.453744
-0.438459
-0.437194
-0.41497
-0.412988
-0.393894
-0.38293
-0.377965
-0.377894
-0.375609
-0.368487
-0.367945
-0.367473
-0.35231
-0.329879
-0.328016
-0.323423
-0.314171
-0.311623
-0.306415
-0.306397
-0.284006
-0.283282
-0.282934
-0.27888
-0.276796
-0.275451
-0.269007
-0.255499
-0.253248
-0.249576
-0.240596
-0.224263
-0.222016
-0.212051
-0.207704
-0.207006
-0.19023
-0.178521
-0.153064
-0.140176
-0.130609
-0.128128
-0.125066
-0.123678
-0.122821
-0.122171
-0.118055
-0.116387
-0.103944
-0.0978855
-0.0921695
-0.0869056
-0.0843096
-0.0777877
-0.0754737
-0.0727133
-0.0650931
-0.0598354
-0.0509121
-0.0464664
-0.0442127
-0.0407817
-0.0248801
-0.0156913
-0.0148232
-0.0100094
-0.00708013
0.00625841
0.00636937
0.017049
0.0187837
0.0513038
0.0617815
0.0664348
0.0703496
0.0759135
0.0807982
0.0857635
0.0883962
0.0984927
0.100154
0.1055
0.1225
0.124762
0.13116
0.131183
0.131653
0.134328
0.134438
0.136307
0.138034
0.138211
0.138511
0.142647
0.145196
0.153817
0.164264
0.164292
0.166255
0.166665
0.170859
0.172075
0.173963
0.175687
0.178495
0.18193
0.186721
0.186754
0.210594
0.211221
0.224638
0.225568
0.228295
0.228764
0.234297
0.237078
0.242578
0.261435
0.266342
0.26764
0.269187
0.270445
0.27623
0.278572
0.279652
0.279861
0.280714
0.281
0.310953
0.311603
0.312515
0.322024
0.325885
0.33409
0.342559
0.347841
0.350968
0.352025
0.352966
0.368835
0.370296
0.377475
0.380134
0.381999
0.383938
0.393894
0.413966
0.420363
0.429447
0.431281
0.434899
0.438558
0.445879
0.459689
0.461843
0.475609
0.476409
0.486184
0.486599
0.49345
0.496482
0.501514
0.509196
0.526934
0.529923
0.530315
0.531765
0.535805
0.536081
0.5414
0.558829
0.558867
0.566703
0.567268
0.568078
0.568789
0.570313
0.578053
0.590922
0.595197
0.603415
0.60968
0.615229
0.615803
0.617921
0.620698
0.627973
0.631253
0.654671
0.660712
0.668693
0.668991
0.669586
0.679866
0.684253
0.687441
0.710685
0.711392
0.714113
0.732082
0.741824
0.750834
0.751325
0.755884
0.769692
0.783226
0.791864
0.806837
0.829694
0.835021
0.837725
0.84199
0.851029
0.851745
0.864944
0.870517
0.872705
0.87485
0.875794
0.882255
0.889696
0.899515
0.90494
0.913692
0.916691
0.926249
0.931099
0.941715
0.953262
0.984021
1.00995
1.0274
1.03558
1.03696
1.04076
1.04865
1.08767
1.10176
1.13555
1.17013
1.18228
1.18413
1.19016
1.19431
1.20005
1.22152
1.22417
1.25464
1.25873
1.26232
1.2694
1.2704
1.27527
1.27631
1.27721
1.30091
1.30094
1.31334
1.32743
1.3392
1.34906
1.38594
1.39956
1.41581
1.41787
1.46296
1.49759
1.50191
1.502
1.51146
1.51915
1.53597
1.54137
1.5643
1.72571
1.76149
1.8356
1.8829
1.98793
2.25588
2.26106
2.41679
2.60136
2.61725
2.71852
2.77782
2.88659
2.97219

## Sheet: Extended Data Fig. 3d edge
interaction	name	Number of co-occurences	selected	shared interaction	shared name
interacts with	TET2 (interacts with) NOTCH2	1	FALSE	interacts with	TET2 (interacts with) NOTCH2
interacts with	TET2 (interacts with) MED12	1	FALSE	interacts with	TET2 (interacts with) MED12
interacts with	TET2 (interacts with) PIK3C2G	1	FALSE	interacts with	TET2 (interacts with) PIK3C2G
interacts with	NRAS (interacts with) GLI1	1	FALSE	interacts with	NRAS (interacts with) GLI1
interacts with	NRAS (interacts with) JAK2	1	FALSE	interacts with	NRAS (interacts with) JAK2
interacts with	GLI1 (interacts with) JAK2	2	FALSE	interacts with	GLI1 (interacts with) JAK2
interacts with	MDC1 (interacts with) PIK3C2G	1	FALSE	interacts with	MDC1 (interacts with) PIK3C2G
interacts with	MED12 (interacts with) NOTCH2	1	FALSE	interacts with	MED12 (interacts with) NOTCH2

## Sheet: Extended Data Fig. 3d node
% Chemotherapy	% Imetelstat	degree.layout	Gene ontology	name	Responder type	selected	shared name
50	0	3	Gene expression regulation	TET2	Chemotherapy	FALSE	TET2
0	30	2	Signaling	NRAS	Imetelstat	FALSE	NRAS
20	0	2	Signaling	NOTCH2	Chemotherapy	FALSE	NOTCH2
0	20	2	Gene expression regulation	GLI1	Imetelstat	FALSE	GLI1
0	30	2	Signaling	JAK2	Imetelstat	FALSE	JAK2
20	0	1	DNA damage repair	MDC1	Chemotherapy	FALSE	MDC1
20	0	2	Gene expression regulation	MED12	Chemotherapy	FALSE	MED12
20	0	2	Signaling	PIK3C2G	Chemotherapy	FALSE	PIK3C2G
