# Supplementary material for: Imetelstat-mediated alterations in fatty acid metabolism to induce ferroptosis as a therapeutic strategy for acute myeloid leukemia
Source: Nat Cancer. 2023 Oct 30;5(1):47–65. doi: 10.1038/s43018-023-00653-5 (PMC10824665; doi:10.1038/s43018-023-00653-5)
Supplement: Supplementary file 16 — Statistical Source Data. [file 43018_2023_653_MOESM16_ESM.xlsx]

## Sheet: Extended Data Fig. 4a
Imetelstat Inoculum Effect
CT36
Conc [uM]	2.5x10^4 / ml		7.5 x 10^4 / ml		2.5 x 10^5 / ml		1x10^6 / ml
60	0	0	-0.00233645	0.00689655	0.011875	-0.010625	0.179316	0.27084
30	0	0.0743338	0.0046729	0.203762	0.210625	0.203125	0.824854	0.422723
15	0	0	-0.0490654	0.132288	0.266875	0.278125	1.23019	0.467814
7.5	0	0	-0.0350467	0.37931	0.386875	0.506875	1.10759	0.687926
3.75	0	0	-0.021028	0.678997	0.679375	0.833125	1.09008	0.709878
1.875	0	0.0715288	0.28972	1.17304	0.915625	1.03563	1.39283	0.863542
0.9375	0	0.085554	0.904206	0.885893	0.938125	0.953125	1.16264	0.83447
0.46875	0.102102	0.413745	1.05374	0.806897	0.833125	1.00562	1.08257	0.718185
0.234375	0.381381	0.396914	1.05374	0.870846	0.919375	0.911875	1.07006	0.715218
0	1	1	1	1	0.836875	1.16312	1	1
Cell density [per ml]	IC50 (Imetelstat)
25000	0.1796
75000	2.793
250000	7.267
1000000	77.66
CT35
Conc [uM]	2.5x10^4 / ml		7.5 x 10^4 / ml		2.5 x 10^5 / ml		1x10^6 / ml
60	-0.0660661	-0.0540541	-0.0397196	0.0350467	0.011875	-0.010625	0.216847	0.141785
30	-0.0540541	-0.0660661	0.0163551	-0.00700935	0.210625	0.203125	0.852377	0.797331
15	-0.0840841	-0.0780781	-0.0490654	-0.0490654	0.266875	0.278125	1.17765	1.28274
7.5	-0.0780781	-0.0720721	-0.0257009	-0.0443925	0.386875	0.506875	1.16764	1.04754
3.75	-0.0540541	-0.048048	-0.0257009	-0.0163551	0.679375	0.833125	1.1176	1.06255
1.875	-0.0540541	-0.0840841	0.418224	0.161215	0.915625	1.03563	1.39783	1.38782
0.9375	-0.048048	-0.03003	0.661215	1.1472	0.938125	0.953125	1.09758	1.22769
0.46875	-0.03003	0.234234	1.04439	1.06308	0.833125	1.00562	1.14262	1.02252
0.234375	0.204204	0.558559	1.03505	1.07243	0.919375	0.911875	1.07756	1.06255
0	0.876877	1.12312	0.96028	1.03972	0.836875	1.16312	1.02252	0.977481
Cell density	IC50 (Imetelstat)
25000	0.2019	0.19075
75000	1.517	2.155
250000	7.267	7.267
1000000	31.26	54.46

## Sheet: Extended Data Fig. 4b
Viability
Days	PBS +Brunello			Mismatch +Brunello			Imetelstat + Brunello			PBS -Brunello			Mismatch -Brunello			Imetelstat -Brunello
0	52.45	52.45	52.45	52.45	52.45	52.45	52.45	52.45	52.45	89.4	89.4	89.4	89.4	89.4	89.4	89.4	89.4	89.4
3	80.2	82	79.1	82.6	80	85.5	84	68.8	70.8	80.5	80.5	80.5	81	81	81	71.8	73.3	73.3
6	90	86	87	87	96	92	78	84	88	84	92	92	89	90	93	85	77	85
9	93	95	92	95	89	89	83	91	85	90	87	90	87	86	84	83	80	85
12	83	92	88	86	93	86	80	78	92	87	88	93	87	89	91	76	72	80
15	87	89	89	89	97	91	86	89	92	94	88	94	92	94	92	86	90	86
18	93	90	88	83	90	83	84	84	87	84	94	95	87	85	80	87	85	80
21	87	88	92	91	87	86	91	86	88	88	93	84	86	90	90	80	83	81
24	88	85	86	87	93	89	87	86	89	91	88	93	95	91	93	89	85	89
27	91	88	90	86	85	88	65	78	72	90.5	92	93	87	91	92	87.5	76	80
30	87	84	86	92	85	86	45	74	65	88	84	88	85	90	85	45	34	34
33	88	85	89	88	80	89	65	71	62	92	88	89	88	89	89	39	23	12
36	83	81	85	85	89	85	64	67	51	91	87	89	86	92	90	56	32	59
39	86	83	83	84	87	83	38	62	58	88	87	87	90	87	88	61	41	60
42	72	81	79	80	91	89	58	66	57	86	88	84	89	88	91	58	49	48
45	83	86	84	81	88	85	66	55	60	83	86	84	84	84	81	24	10	28

## Sheet: Extended Fig. 4c
Cell growth
Days	PBS +Brunello			MM1 +Brunello			Imetelstat + Brunello			PBS -Brunello			MM1 -Brunello			Imetelstat -Brunello
0	30	30	30	30	30	30	30	30	30	30	30	30	30	30	30	30	30	30
3	156	142.8	145.2	159.6	176.4	198	146.4	114	122.4	123.6	123.6		133.2	133.2	133.2	134.4	118.8	118.8
6	1042.08	902.496	935.088	849.072	860.832	1069.2	568.032	510.72	597.312	820.704	627.888	969.024	671.328	804.528	687.312	569.856	437.184	617.76
9	4751.88	5017.88	4750.25	4992.54	5199.43	6586.27	2476.62	2614.89	2867.1	3479.78	2988.75	6279.28	3034.4	3539.92	3189.13	2484.57	1801.2	2594.59
12	25470.1	28100.1	27171.4	25761.5	33692.3	37146.6	10500.9	8367.64	11353.7	21992.2	15302.4	35163.9	17235.4	21947.5	20410.4	6062.36	4611.07	6953.51
15	124294	132633	92382.8	122625	152289	153044	44523.7	45519.9	49048	117878	75287.7	195512	105481	129051	108583	30069.3	31170.8	32264.3
18	840228	748048	502562	735749	1.0112e+06	893776	233304	172976	292326	721416	505934	1.44679e+06	578034	588475	577664	119074	124683	139382
21	4.36919e+06	4.48829e+06	3.41742e+06	3.8259e+06	5.66272e+06	5.00515e+06	1.3065e+06	761093	1.40317e+06	4.03993e+06	2.83323e+06	7.52328e+06	3.00578e+06	2.82468e+06	2.77279e+06	471535	473796	669032
24	2.27198e+07	2.15438e+07	1.77706e+07	1.98947e+07	2.7181e+07	2.80288e+07	4.38985e+06	2.86171e+06	5.61266e+06	2.42396e+07	1.81327e+07	4.21304e+07	1.20231e+07	1.58182e+07	1.66367e+07	2.26337e+06	1.89519e+06	2.35499e+06
27	1.22687e+08	1.16336e+08	1.08045e+08	1.0584e+08	142428668	1.56961e+08	1.35207e+07	1.22481e+07	2.51447e+07	1.20228e+08	9.21139e+07	1.938e+08	5.77109e+07	7.59273e+07	9.18347e+07	6.33742e+06	5.76136e+06	7.34758e+06
30	6.08526e+08	4.56039e+08	509973813	5.46132e+08	632383286	8.03642e+08	8.65327e+06	1.66574e+07	3.62084e+07	5.81905e+08	3.83194e+08	9.53495e+08	2.49311e+08	4.03933e+08	4.11419e+08	4.05595e+06	2.41977e+06	3.15946e+06
33	3139995577	2225467947	2590666970	2140838165	3035439773	4950437519	2.42292e+07	69961287	1.19488e+08	2444000569	1885313682	5263291948	1226611224	1890408604	2435602616	3.86583e+06	1.84364e+06	3.82074e+06
36	18714373640	9970096401	14196854996	8905886765	14205858137	24158135094	6.78416e+07	2.54659e+08	3.48904e+08	12513282915	9426568409	27790181486	5887733875	8242181514	10326955091	1.57802e+07	3.91773e+06	9.62532e+06
39	82343244014	49850482005	57355294184	37404724414	59096369851	96632540375	6.44496e+07	3.79442e+08	5.23356e+08	48051006395	39591587317	126723000000	26141538406	30990602493	53287088268	1.9094e+07	6.68318e+06	2.21382e+07
42	345842000000	219342000000	334955000000	170566000000	274207000000	560469000000	1.98505e+08	1001726976	1235120863	192204000000	193207000000	674168000000	80515938292	168589000000	221674000000	4.88807e+07	1.68416e+07	4.25054e+07
45	1687710000000	1026520000000	1514000000000	682262000000	1392970000000	2331550000000	3.09667e+08	1682901319	2865480403	1010000000000	866000000000	3160000000000	428000000000	688000000000	984000000000	33200000	3370000	45900000

## Sheet: Extended Data Fig. 4d
gRNA representation
	Input A	Input B	PBS 1	PBS 2	PBS 3	Mismatch 1	Mismatch 2	Mismatch 3	Imetelstat 1	Imetelstat 2	Imetelstat 3
# different gRNAs	69692	71054	51231	45536	41940	48515	42269	44300	7976	7791	10199
% gRNA coverage	91	93	67	60	55	63	55	58	10	10	13

## Sheet: Extended Data Fig. 4e
Guide RNA counts
Input a	Input b	PBS a	PBS b	PBS c	Mismatch a	Mismatch b	Mismatch c	Imetelstat a	Imetelstat b	Imetelstat c
201	245	121	552	8	551	91	562	72450	14780	2246429
213	192	65	235	274	6	914	4	253439	33803	541156
214	74	31	2	4	462	2	3	2	2	376229
142	217	37	272	292	177	495	182	2	3	344711
296	385	1	371	118	238	1	1	2	1	177877
333	438	507	367	145	577	412	309	1	3	177007
619	768	598	471	532	235	866	319	491	260	148747
498	496	840	163	557	190	572	1	80	2	126953
333	278	171	1	620	221	347	1	213	2	126718
36	325	84	507	23	130	192	233	6439	898	121776
192	380	290	342	113	648	394	15	1	1	111922
217	381	170	109	749	215	299	381	25110	2	101350
188	241	27	445	197	262	154	664	2	1	94302
167	197	207	102	233	2	1	7	1	3	93033
193	354	648	100	920	339	400	107	3	1	83120
375	155	206	392	266	118	71	316	1	21565	78038
136	357	105	478	321	274	1036	249	1	5489	73719
205	237	77	698	437	127	571	164	117	803	64809
94	3	3	2	2	120	1	2	3	100676	60318
348	426	354	92	1	90	140	506	30823	8353	58641
709	388	310	466	1016	704	305	439	14241	1	56761
80	246	1313	418	422	2	543	101	2	1	54680
384	581	557	170	597	511	1	427	1	3829	54648
209	264	103	2	532	198	624	334	76463	3253	54574
1073	621	445	330	328	361	303	632	15763	350158	53860
529	324	496	273	461	242	1	618	1	18865	49677
166	237	745	711	279	282	258	1	2	1	47652
417	495	1774	366	511	59	955	386	68989	1	46799
207	223	598	332	137	248	259	176	1	1	45256
374	308	35	60	26	96	1	192	1	1	45238
743	671	350	424	235	260	1332	596	3495	1	45158
738	384	639	94	509	524	411	109	1	3255	45140
207	317	589	870	1	211	310	215	1	1	45037
130	446	945	292	2	757	90	501	236	1	44969
281	168	490	1	305	136	379	231	1	1	43988
436	328	133	1	166	4	588	28	6	155699	43749
161	1	64	119	2	1	1	177	1	2	42769
311	86	265	61	222	66	1	367	1	1	42199
395	347	217	399	1173	869	1107	802	1	7828	42042
685	509	357	316	1020	645	1234	1673	3220	11852	40353
630	843	511	300	2327	443	317	438	1	1	40295
321	390	951	172	1	136	151	101	2	855	39871
253	305	2	61	1	77	368	516	1	676	39637
523	339	301	965	542	837	103	622	1	1	39254
250	374	837	221	1031	232	519	1	1	10554	39230
289	258	1	1	1	78	1	1	1	2	38525
199	277	1	2	2	1	1	1	1	1	38464
145	319	111	7	276	209	409	171	1	1	37959
440	462	200	201	98	260	102	499	80858	1	37698
57	77	117	5	4	115	6	167	938389	2063	37370
622	651	272	128	537	664	570	1065	1	1	35994
91	151	136	1	200	293	6	246	1	1	35986
77	261	1	745	575	204	641	1	2	1	35644
328	490	209	131	299	1044	676	1205	2	1262	35201
452	312	375	994	845	819	743	169	1	1	33455
124	305	234	227	521	252	1	317	1	1	33233
336	606	217	820	1	655	158	344	2	1	32513
314	329	131	1	2	67	2	1	1	1	32123
120	107	294	1	144	1	147	1	1	1	31751
131	189	82	2	121	403	2	1	37192	2	30297
194	14	803	283	518	95	927	182	49	1	29445
385	291	235	714	1	111	1	1	417	1	28879
142	106	181	217	882	241	473	380	1	1	28549
72	70	1	122	2	81	1	1	1	1	28544
116	380	355	91	1121	184	615	691	1	214	28519
506	555	565	940	1933	943	279	576	3	1	28413
174	291	339	712	2	72	557	431	1	1	28397
365	395	137	858	531	174	415	306	64113	1	28189
247	65	206	1	1	1	405	1	1	34	28083
107	221	552	117	461	225	286	150	2	1	27884
229	416	1123	541	342	458	352	390	1	1	27859
651	453	717	796	1	148	304	155	1	1	27484
95	61	1	242	282	1	1	1	1	1	27413
40	243	809	1	165	168	466	1	1	1	27199
272	247	976	372	406	440	829	303	1164	2409	27149
204	323	78	184	396	439	439	375	5473	1	27056
67	397	62	173	661	98	412	870	1	1	26932
360	756	444	381	1096	191	883	548	1	1	26439
531	213	554	107	1	267	219	1	1	2	26412
1	1	1	1	299	1	220	2	1	1	26278
149	224	1	749	1	134	1	1	14897	1	26118
450	291	701	1017	130	957	277	604	1	10182	25947
93	140	1	114	60	1	1	238	1	1	25734
590	297	491	395	344	102	488	975	222	875	25628
270	186	1	1	319	122	247	2	2	1	25364
965	1305	790	833	486	563	1209	400	2	1	25336
560	671	1	282	129	1	3	427	254	93993	25098
313	541	279	1213	1067	256	433	927	1	1	25020
184	257	125	271	395	439	635	357	114310	327	24826
177	420	151	118	249	385	1	217	1	1	24668
302	131	393	476	1	379	267	205	106	1	24627
420	588	1162	407	787	78	509	524	4346	14057	24583
211	369	270	484	650	141	394	102	1	1	24578
163	115	123	7	215	158	256	1	1	16064	24222
54	120	36	73	175	1	161	420	1	1	23625
157	198	1	1	1	346	821	225	1016	121	23434
615	731	696	758	199	588	573	1053	1	1	23217
428	580	703	366	143	248	300	96	42787	2163	23166
102	79	291	96	465	1	1	133	1	1	23138
172	403	246	604	2	484	754	1	1	1	23096
97	450	74	86	309	159	390	1148	1	1	22888
143	310	297	191	1	90	1	563	1	1	22847
782	497	1419	845	254	619	368	1773	187	1	22745
204	328	35	1	97	301	1	131	1	2	22721
299	312	85	105	304	1	1	118	1	1	22448
216	386	1140	163	173	171	206	384	240533	187	22409
3	87	1	546	1070	84	619	547	1	1	22297
349	245	86	103	4	331	1	199	1	1	21626
113	62	310	237	401	310	243	1	1	1	21076
250	190	1	109	1	165	513	211	147	1	20934
175	213	1	1	279	226	1	475	1	1	20872
613	364	208	280	401	95	3	510	1	1	20774
376	496	223	240	287	47	378	68	1	91	20684
917	962	1083	523	1759	607	1358	842	1	513	20652
302	31	380	2	1	1	1	192	2	1	20521
294	303	335	478	631	181	854	1018	7436	1	20502
246	285	1016	487	877	254	489	343	2	32	20297
56	94	1	202	1	248	1	292	1	6532	20121
381	420	139	597	308	163	4	211	1	1	20007
472	500	617	1387	571	667	1	130	2	1	19813
244	459	62	364	8	439	1	789	1048	1130	19697
93	163	368	5	287	383	278	1	1	1	19657
257	473	119	1	1	3	356	1	18177	100887	19486
186	399	286	2	122	57	377	187	1	1	19373
208	210	316	112	286	1	20	94	1	1	19288
839	757	747	893	13	841	471	677	137	1	19241
242	229	224	97	288	149	140	223	1	442	19096
87	119	1066	2	916	211	126	674	508	1	18493
117	206	1	188	265	285	1	93	33529	1	18425
377	306	136	1	1	1	1	1	3069	1	18399
486	105	474	139	515	346	114	304	1	1	18213
327	383	228	409	265	948	1	291	3251	1	18188
137	182	141	236	534	565	1	1	2	5994	18180
226	162	2	1	1	36	284	106	1363	1	18155
153	377	2	682	785	473	550	248	473	1	18091
235	323	400	189	531	202	22	1	1	2	17643
253	474	257	124	702	446	235	643	1717	1	17540
276	222	65	1	190	66	460	1	1	1	17446
202	353	104	44	346	205	270	528	1	1	17405
366	560	462	948	686	402	617	978	1	745	17330
292	340	957	217	1	143	2	118	6604	20106	17184
195	608	128	2	430	1193	553	297	202	2674	17048
333	535	186	611	425	1	1	1	1	1489	16913
1251	1038	774	748	1198	579	1687	1782	1	1	16876
225	239	211	231	88	242	372	247	2	1	16847
172	379	412	376	341	315	291	1401	2	934	16805
244	46	321	419	1	1	1	121	1	1	16748
362	234	119	236	1	59	1	1	73	1	16647
314	152	49	136	40	103	226	106	1	1	16220
841	432	394	337	156	359	1	80	1	1	15710
526	420	332	358	514	75	352	1327	1	1	15661
390	348	66	1031	477	139	1	121	6973	1	15589
272	380	185	327	419	223	137	464	1	1	15450
93	315	2	1	1	1	131	211	7841	1	15252
449	374	391	1	633	1	123	262	1	1	14864
445	173	252	366	1407	236	156	256	77	526	14820
233	231	276	486	1	711	551	112	1700	1	14737
34	108	117	1	123	812	247	260	32485	24018	14689
342	207	275	49	414	119	41	523	1	2	14492
127	27	562	1	1	1	277	1	1	1	14394
114	195	353	1	1	87	139	830	703	1	14324
146	349	444	589	664	15	492	500	913	1	14294
419	412	486	699	761	941	584	363	1	1	14181
89	1	1	1	404	1	1	1	1	1	14119
841	630	1109	185	625	428	1146	847	1	1567	14110
54	1	1	1	269	1	138	1	1	1	14100
635	676	1134	220	136	258	1408	985	346	716	14087
169	494	1	600	1	214	625	134	1	1	13998
151	190	404	149	1	255	129	1	220	1	13869
276	149	187	154	663	51	425	118	1	1	13662
420	598	276	113	348	588	306	489	1	1	13653
148	183	638	1	1	466	1	331	1	1	13643
192	403	562	2	1090	678	672	247	1	1	13633
177	197	139	783	509	384	170	153	1	970	13613
223	69	1	135	128	314	1	1	1	1	13506
348	434	1096	920	923	87	1319	634	1	1	13360
644	498	1026	26	896	555	1208	1492	115	1	13260
503	264	771	118	501	667	1184	370	1	2236	13253
476	513	1449	1030	1036	935	1269	1066	1	2	13241
191	147	1	908	124	126	1	1	1	1	13227
431	455	441	830	639	210	665	519	2	23130	13218
241	370	212	708	564	665	265	528	7674	158	13215
279	238	380	1	598	420	349	1196	1	1	13193
646	781	1075	352	256	458	234	853	103	1	13175
157	74	259	202	1	1	121	51	1	303	13122
101	66	1	44	1	82	1	1	1	1	13091
283	308	263	18	381	218	282	241	1	1	13078
339	426	513	69	41	347	698	452	1	2490	13009
353	388	303	527	339	414	96	356	197977	2	12987
343	434	410	513	163	512	117	479	2	1	12968
143	185	99	1	1	67	149	112	1	1	12911
108	154	463	1	259	6	350	242	1	1	12835
123	94	52	1	2	1	1	1	2	281	12823
117	161	65	117	1	125	1	385	1	1	12819
400	248	249	1	1	605	1	1	1	2	12689
105	262	226	1	267	1	369	1	1	1	12583
237	199	1000	544	1	222	533	949	1	1	12470
385	330	5	93	796	417	71	328	152289	134538	12387
135	113	221	125	3	299	2	170	1	237	12249
151	799	277	660	1	238	918	921	568	959	12139
153	569	467	509	426	187	1086	308	1	1	11833
333	340	114	614	162	256	1	460	1	1	11737
71	64	73	1	1	1	1	1	1	1	11711
262	342	220	293	363	1	62	1	6003	1	11676
103	130	123	1	456	95	400	73	1	2	11667
287	184	1	1	1	155	124	77	1	148	11631
27	110	82	1	1	1	1	1	1	1	11491
301	93	152	112	1	1	59	738	1	2	11475
130	169	56	498	210	275	1767	1	1	1	11216
382	235	657	2	1007	321	775	144	1	1	11190
120	70	1	196	396	1	399	1	1	1	11145
215	386	626	240	131	390	473	249	906	1	11068
14	129	319	113	730	1	1	1105	1	1	11051
142	453	753	1	447	553	59	213	744	1	10967
287	137	111	286	1	803	454	110	1	1	10934
60	112	138	59	123	414	1	156	1	1	10907
184	336	55	406	397	311	51	109	1	1	10878
428	384	159	1	1	377	212	974	2	1	10837
391	346	909	1	546	193	574	699	1	1	10805
212	154	1473	116	346	1	986	419	3110	1	10745
204	221	863	281	281	45	421	118	1	1	10636
727	539	536	489	391	25	110	552	137	1	10489
377	706	759	394	391	248	742	512	1	1	10442
116	366	1676	1052	451	731	960	416	1	4513	10364
63	66	216	2	1	67	104	349	1	2	10347
371	281	344	304	394	201	78	185	1	1	10315
232	115	71	1	136	72	1	1	1	292	10300
414	460	67	818	561	421	845	199	8411	23	10290
87	100	88	176	44	1	548	1273	1	1	10245
215	500	57	152	814	1	188	125	1	10935	10153
1	97	1	2	1	229	1	1	1	12365	10135
117	275	144	1	1	55	1	1	1	1	10131
303	226	232	1	1	1	216	235	1	1	10084
142	23	1	205	259	1	1	225	115	7810	10080
156	80	260	1	141	299	681	1	5116	2	10016
75	155	1	123	1	1	118	1	1	1	9958
201	256	296	424	412	122	1	326	532	1717	9957
71	75	1	1	1	1	289	105	1	1	9956
492	542	577	232	863	524	125	157	1	12167	9948
308	260	551	733	1	57	110	308	77	198	9933
408	760	444	418	1360	742	396	358	482	8270	9929
360	139	132	1	231	1	1	1	93	1	9914
304	147	172	488	698	448	1	112	1	491	9911
103	209	171	2	1	247	426	507	101	1	9871
46	223	71	1	129	22	141	1	1034	2	9822
276	352	193	735	1	77	248	267	1	724	9780
349	524	686	152	1	510	828	223	1	193	9711
530	392	337	1	329	661	496	720	1	1	9698
50	1	1	1	1	1	1	1	1	1	9631
101	187	69	226	1	138	542	1	1	133403	9613
472	232	503	1385	424	408	486	467	132	1	9605
301	279	1	747	502	442	228	573	1	1	9602
511	768	673	284	329	446	546	1137	2	1002	9600
451	495	604	308	1117	276	1086	660	1	190	9446
347	115	436	269	114	1	430	1	1	1	9436
246	80	102	111	1189	293	85	384	1	700	9402
185	41	1	1	1	271	188	1	1	1	9377
1	364	2	114	1	156	1	1	1	1	9361
136	168	377	1	665	99	128	247	1	1	9340
699	392	632	499	343	720	75	433	2177	1	9338
190	79	109	5	1	166	1	2	10935	1145	9301
395	126	279	347	556	176	804	255	1	9165	9281
587	697	425	1291	1343	392	515	482	137	61	9125
24	146	293	601	5	470	1	1	1	1	9111
236	307	379	2	1	1	121	90	1	1	9052
22	122	659	1	107	57	1	1	377	2	9025
320	79	70	1	1	319	424	1	1	1	8967
264	57	1	1	1	1	1	55	1	1	8956
248	154	294	105	288	315	1	315	2440	1751	8947
692	641	1488	555	1787	897	1977	1420	1524	641	8934
111	149	42	104	566	117	1	246	10410	179	8921
488	639	540	530	527	302	253	460	125	13120	8899
205	298	1	2	1	1	1	1	17248	800	8896
194	168	40	228	272	1	306	142	1	491	8884
213	371	591	108	166	76	129	1	941	2743	8817
114	229	621	200	117	155	687	563	1	1	8807
492	344	294	774	957	442	1	1201	1	1	8725
153	344	162	95	45	80	1	160	1	1	8722
144	462	468	364	112	488	201	787	1	1	8718
714	665	585	310	267	392	97	693	2	1	8717
154	70	1	354	241	142	1	1	1	1	8706
62	58	353	1	822	152	280	158	1	1	8699
130	1	191	1	1	409	1	181	1	1	8691
278	210	149	200	1	483	371	118	1	1	8656
105	244	2	1	153	262	138	175	410	46640	8633
261	262	1	1	1	211	1	729	302	1017	8452
272	361	678	54	397	355	118	242	87	1	8450
254	185	1	625	239	1	1	415	1	1	8387
205	273	505	1216	947	232	201	929	1	1	8383
361	509	164	1	409	183	395	486	1	1	8380
352	468	190	926	194	323	519	425	1	1	8377
371	432	654	140	396	413	1	325	1	1	8350
626	485	890	585	888	458	373	285	1	1	8340
122	207	459	513	313	210	353	78	1	1	8287
395	946	649	1118	952	442	358	844	1	1	8284
195	434	771	530	1172	127	539	2	1	1	8229
143	110	117	108	1	153	123	296	1	1	8223
402	57	1	1	129	108	206	1	1	1	8199
339	488	273	117	721	210	217	122	1	1	8188
373	313	1	163	169	629	451	354	3	1	8097
158	436	751	498	133	316	291	773	1	1	8058
422	625	509	466	764	433	270	1321	146	1	8051
235	290	334	1	1	124	329	195	1	1	8029
148	106	201	1	1	1	1	248	1	1	7983
208	323	474	1	3	96	1	1	1	1	7961
137	165	1	1	560	435	1	1	1	1	7865
770	369	858	791	478	1024	1611	1731	5063	10867	7854
224	111	415	277	280	52	563	643	1	1	7834
32	138	444	203	1	128	439	1	1	2	7831
691	724	1409	273	101	837	1168	965	1	1	7801
442	313	531	880	1	217	79	304	1	1	7717
404	259	159	106	137	290	297	1336	483	1401	7680
287	424	255	216	218	1	140	210	6446	1	7615
491	486	678	1286	429	432	123	708	1	1	7611
117	160	390	355	277	515	267	1	4617	1	7609
68	99	635	1	131	81	480	1	1	7970	7583
737	303	116	916	290	282	189	113	2	1	7572
116	87	1	81	305	1	1	1	1	1	7486
106	145	1	1	304	347	130	873	1	13348	7473
78	205	314	367	93	1	3	1	1	1170	7382
291	646	486	558	537	172	34	131	1	571	7371
359	383	481	227	1	218	279	367	2	1	7364
346	200	249	447	819	367	325	539	5136	2883	7348
545	792	548	241	1203	666	585	556	2	1	7310
278	733	111	927	1	511	649	465	1	1	7295
472	628	265	312	197	73	500	807	1	1	7273
150	334	751	814	613	332	405	138	553	1	7236
337	549	64	208	1	705	880	316	1310	1	7201
490	142	77	279	1	269	111	696	6	1	7176
219	350	159	1	77	130	508	21	1	1	7143
315	553	132	253	935	1	245	148	1	1	7051
422	212	119	130	1	216	1	453	1	1	7050
329	357	1	1	1001	84	151	1	84	19191	7043
179	218	1	155	1	1	385	129	1	1	6981
341	663	1228	1	590	730	119	93	1	1	6857
382	202	1	519	752	488	133	678	1	1	6835
30	134	525	126	1	395	139	1	1	1	6831
227	492	856	106	1	2	154	1	288	1	6804
264	719	257	87	357	128	1	844	1	1	6692
341	436	94	194	289	687	1	521	1	1	6691
248	441	449	219	98	284	270	1341	811	12507	6690
229	233	277	313	353	768	338	550	1	37	6676
278	512	226	1069	276	353	241	701	1	1	6676
400	248	70	246	265	1	1	75	228	1	6649
275	393	180	1	1	170	148	397	1	1	6595
160	1	64	455	110	867	133	1	323	1	6518
106	85	270	1	214	110	1	416	6176	1	6514
53	308	183	628	528	1	1700	244	3406	1	6513
674	485	420	816	593	231	778	1022	1702	5620	6499
339	117	140	1	1	1	1	141	5739	9	6493
217	665	883	487	1	142	957	1474	1	179	6467
150	31	1	458	1	84	1	1	1	1	6459
272	216	161	50	1	1	327	1	1	2	6358
1	351	62	399	91	145	1	130	1	1	6355
262	2	602	194	403	771	1	706	1	1	6349
176	412	429	437	1	325	910	131	17557	730	6333
24	226	157	426	7	1	436	188	1	1	6319
337	333	99	1	1	1	261	133	1	1	6291
619	450	281	212	771	543	432	1	105	2	6285
17	97	1	2	1	1	135	1	1	1	6259
170	744	796	52	838	568	1	775	1	1	6247
258	194	300	228	749	189	219	1	31544	1429	6241
158	526	120	2	106	172	210	823	501	3142	6217
109	135	868	1	1	365	161	397	12362	1	6199
385	374	583	2	696	803	341	1370	125	1812	6158
343	325	418	846	542	83	124	428	1	1	6138
402	396	248	1	1	198	905	517	168	1	6100
362	586	382	392	1339	156	504	1798	504	508	6098
166	107	1	294	1	231	436	557	89	1	6091
110	108	419	1097	429	186	70	1	463	1	6090
189	129	225	1	208	1	1	1	1	996	6087
77	85	232	247	639	39	2	189	106	1	6075
379	175	906	684	605	1207	353	994	124	1	6054
388	333	360	86	301	202	942	784	1	1102	6037
354	512	1	211	1	330	148	302	1	5552	6036
480	594	1795	952	1030	294	673	948	1182	2395	6022
194	335	1	436	1	81	1	1	1	1	5915
275	814	459	641	1302	432	880	627	1	4390	5912
289	387	105	101	57	74	1	173	1	1	5905
197	26	1	177	1	209	436	1	1	1	5895
240	363	256	335	1	163	1	110	1	74	5887
3	163	1	178	2	1	268	112	1	13238	5874
375	74	187	135	1	1	2	427	1	1	5865
306	332	465	117	79	420	310	1	142	1	5858
202	73	163	365	1	152	1	124	3	1	5839
416	643	965	276	192	464	1488	959	1	1	5818
448	606	408	530	595	60	529	760	1840	1	5816
280	134	360	298	334	345	510	279	4860	1	5779
390	218	198	1	1	1	86	287	1	1	5768
88	47	86	5	1	123	198	1	1	1	5740
190	59	1	1	1	1	275	318	1	1	5729
70	116	1	135	140	1	1	1	1	1	5727
313	280	639	666	391	359	379	1	1	1	5720
321	230	90	246	151	248	63	1	6126	1	5717
118	216	64	376	180	1	488	352	1	1	5713
243	29	387	713	1	753	273	133	2260	1	5699
368	331	121	573	31	33	126	544	1	1	5646
69	1	76	1	1	1	1	354	1	149	5618
99	168	1	98	1	141	1	106	6057	1	5617
195	213	676	124	470	1	373	84	1	2	5608
305	197	233	1	1	1	58	1	1	1	5602
35	63	191	748	813	343	512	186	1	1	5570
155	97	1	295	1	1	129	86	1	1	5560
294	268	144	1	1	333	1	455	1	1	5557
389	458	176	455	582	711	474	1	3	71308	5552
78	464	398	234	617	413	275	1384	298	350	5533
240	190	208	920	322	154	269	778	1	1	5529
371	322	607	523	407	742	361	553	1	1	5509
87	168	720	247	302	73	1	98	1	1	5493
381	395	1336	627	979	341	745	690	38266	1	5479
366	207	528	478	480	586	338	342	1	1	5464
30	138	1	1	159	165	1	305	1	1	5442
357	635	415	414	520	286	1021	457	1	1	5432
366	105	53	1	225	286	178	101	173	1945	5428
65	80	208	1	442	1	124	1	2	1	5424
547	604	373	583	724	686	859	481	174	1	5420
48	338	128	1	1	49	140	451	1	1	5394
356	853	536	418	428	161	121	518	621	1	5381
123	297	205	395	166	85	1	103	1	1	5376
127	176	1	295	1	115	141	285	1607	1	5373
104	137	94	507	2	83	2	1	33228	85	5354
261	397	332	817	85	28	138	715	1	1	5351
88	80	277	299	1	254	780	833	1	1	5323
368	474	533	397	366	162	119	98	1	140	5296
1	107	522	1	1	40	1	2	420	1	5293
287	245	281	358	1	69	389	1	1	1	5276
185	265	1	1	1	393	1	106	2127	1	5274
21	62	1	1	1	1	1	1	1	1	5269
213	317	120	151	637	72	592	99	187	1	5251
86	1	1	9	1	1	198	180	1312	1	5240
172	103	354	102	1	163	529	160	1	1	5201
261	50	78	94	1	64	1	1	1	1	5200
336	206	478	231	250	652	767	1375	1	74	5185
42	53	348	1	1	319	3	126	1	1	5157
368	201	195	195	168	135	377	404	298	4146	5144
77	63	205	427	267	429	247	438	1	366	5135
164	331	237	1	235	175	1	118	1	1	5131
287	381	405	286	1093	1	887	229	2850	1	5101
2	234	1	1	75	125	95	18	1	1	5098
239	167	1	594	551	80	668	361	1	1	5085
300	346	644	65	86	260	540	344	1	1405	5084
558	195	1330	494	614	1003	1202	1384	1	1	5080
328	383	5	125	256	364	1	283	1	2757	5069
721	1157	564	1725	1138	350	1518	322	1	760	5055
125	149	88	71	262	1	1	233	1	394	5049
292	427	302	194	415	521	870	443	1	440	5041
1	57	1	1	1	1	264	1	1	1	5035
93	607	95	51	136	1	1	241	1	119	5023
790	879	593	1	640	219	316	356	1	2	5017
338	83	174	644	1	186	7	1177	1	1	5003
130	269	350	537	1	447	460	216	1	79	4997
475	521	1	98	1	125	163	342	9891	272	4992
229	370	1	240	641	82	1	394	1	130	4980
158	216	232	215	1	1	135	1	366	9993	4929
120	159	186	280	481	33	2	1	1	1	4915
431	438	576	1157	339	677	383	1371	326	2258	4904
692	193	477	3	492	438	269	481	1	1	4903
427	575	936	1267	983	1707	1669	491	39	1	4899
280	378	321	111	1	851	474	657	1	1	4867
231	159	711	405	312	227	466	1178	1831	1	4842
549	383	614	408	499	10	277	187	1	1	4819
195	183	77	124	315	87	132	361	1	171	4811
348	52	271	1052	876	428	167	242	1	2373	4810
1	160	1	342	1	2	1	135	1	1	4787
518	208	123	226	466	1	537	360	1	1	4775
33	222	140	289	141	191	1	86	1	25011	4772
311	497	222	193	394	77	155	226	1	103	4771
628	569	1954	368	186	385	225	658	90	1	4759
101	153	167	403	693	317	444	115	1	1	4755
217	321	1561	215	240	478	511	2	1	1766	4746
749	567	817	927	655	520	1088	916	1	1	4738
522	754	282	481	454	318	390	545	1	185	4727
63	28	301	57	1	1	1	1	1	1	4711
184	226	1	1	98	349	1	520	1	1	4703
321	166	108	185	1	730	251	148	210	1	4683
451	811	1132	644	623	1552	1353	1369	1	1	4668
147	90	169	1	479	67	1	684	1	1	4626
248	249	756	885	1	234	176	196	1	1	4613
33	73	1	2	77	81	2	445	1	1	4612
59	149	72	643	247	283	1	337	1	1	4611
206	620	458	201	1120	718	532	253	1653	1	4608
235	204	338	114	8	281	134	245	372	25048	4605
194	244	210	1	416	615	368	1	1	1	4601
369	578	208	991	154	119	39	456	1	1	4594
98	292	76	363	150	422	1	1	966	1	4591
77	229	1	1	1	1	157	595	45085	2	4587
299	71	47	1	467	1	1	521	1	1	4552
379	188	271	262	1006	64	1	230	1	1	4539
181	217	1	1	1	1	1	1	95	1	4512
182	584	110	377	314	330	1164	149	1	121	4484
71	170	434	170	1	134	631	1	1	1	4482
52	132	1	220	237	1	640	205	1	1	4468
96	138	62	302	1	2	1	233	1	1	4465
166	59	153	112	164	387	1	125	1	1	4454
283	229	1	1	1	73	1	123	1	1	4453
236	524	504	630	113	71	874	398	86	1575	4452
63	1	186	459	1612	256	319	806	1	1	4437
471	178	12	1	284	1	151	153	1	1	4435
20	185	212	1	274	86	190	165	1	1	4406
87	318	331	194	1	99	892	4	27801	2	4403
439	408	114	1	401	354	1002	55	1	1	4403
461	293	704	807	990	581	521	380	112	866	4401
555	475	440	513	365	492	786	205	1	1	4370
735	653	578	586	1436	232	899	121	1	1	4364
555	869	550	1130	510	423	878	1874	1	1	4363
232	260	357	93	765	199	750	1201	143	207	4355
517	312	276	348	262	132	111	373	1	1	4338
61	124	241	1	298	412	395	120	1198	1682	4333
178	315	119	80	505	291	1	248	1	1	4332
174	177	75	432	1	306	148	1	1	1	4330
104	296	606	76	409	485	333	406	1	1	4322
612	842	1928	931	1591	1133	445	480	1	89	4309
186	211	333	469	78	124	375	655	1	1	4302
173	344	1	1	1	263	475	1	1	1	4302
344	347	419	235	59	120	260	1	1604	1	4296
176	165	242	755	134	662	280	120	1	171	4286
118	191	417	1	39	70	140	1	125	1	4280
270	378	445	482	1	168	1	563	1	1	4273
433	377	468	1944	634	433	142	251	1	1	4265
329	249	1447	1400	1442	347	1056	182	1	213	4224
199	84	64	213	1	72	2	206	1	1	4220
105	107	152	1	1	174	70	1	4713	1	4219
1	143	1	189	1	379	1	1	1	1	4217
237	286	510	87	67	115	693	318	1	3312	4204
111	185	1	136	1	141	549	388	1	1	4203
46	132	222	1	429	62	230	1	1	1	4164
35	70	1	683	342	122	1	110	1	1	4163
160	158	233	115	133	309	57	1	1	1	4148
329	232	319	299	623	619	511	799	1	1	4142
250	317	138	190	947	1	1	345	1	1	4131
166	335	243	1	1102	268	1	2	6039	1527	4130
140	154	479	1	1	105	1	1	1	1	4128
4	71	313	126	142	146	1	672	10548	1	4118
143	57	1	638	1	1	523	1	1	1	4114
235	574	634	226	724	197	310	193	567	1	4112
515	766	278	710	157	744	237	849	1188	421	4111
189	177	1	477	1	158	1	1	1	1	4109
70	195	655	2	245	54	227	1415	1	1	4109
121	147	1	6	191	1	534	27	1	1	4093
290	369	699	196	1	401	620	302	1	681	4073
445	189	442	99	455	699	492	651	1	1	4073
179	123	66	1	446	78	57	1	1	1	4046
179	213	218	650	320	77	765	112	1	1	4040
79	352	604	474	270	438	203	126	1	1	4025
1	76	176	1	1	101	144	1	27835	293	4023
215	256	1	1	1	81	1	1	1	1	4022
190	350	209	110	6	159	630	551	1	1	3988
228	160	369	98	352	497	533	103	1	91	3959
496	433	154	237	200	166	885	592	1	346	3955
130	332	490	1035	2	442	715	801	1	1035	3952
438	626	74	1	1058	329	1	1	1	1	3916
205	167	562	173	1	1	280	121	1	2	3908
314	652	672	2	19	423	644	1	1	1	3904
175	379	98	1	1	561	170	829	3	1	3891
1	75	1	460	333	1	1	1	2705	1	3890
501	504	1	425	281	469	155	781	3252	85	3887
121	131	1	105	1	59	1	116	1	1	3866
139	28	157	1	1	78	1	1	1	1	3861
479	525	1005	672	186	207	1295	417	1	85	3860
309	277	718	120	821	219	860	888	2	1	3850
136	568	272	1024	1	69	147	1490	2	59	3849
206	384	473	191	63	443	380	563	2110	713	3838
230	435	288	224	524	729	1	988	1	1	3831
266	72	854	104	357	294	998	359	1	1	3826
586	983	131	126	288	134	616	91	1	150	3814
1	166	136	224	292	1	1	1	1	1	3814
560	260	143	137	757	422	1082	748	1	1	3805
255	452	510	887	409	164	342	887	381	91	3802
58	39	157	232	87	173	294	1	1	1	3800
409	211	935	793	2292	273	871	4687	1	1	3769
358	185	275	1	820	848	258	744	1	1	3764
461	505	336	430	245	427	72	390	1	1	3755
108	115	1	124	212	1	132	175	1570	1	3733
187	259	1	647	115	1	1	1	1	1	3729
554	674	446	413	597	710	419	1	154	583	3724
310	267	552	146	417	299	156	520	1	1	3716
217	66	2	585	1	124	1	371	1	116	3708
284	234	236	239	1	1	444	204	1	1	3704
153	171	722	423	438	74	266	435	1682	1	3661
109	573	549	250	434	202	163	228	1657	1	3649
277	66	190	281	415	291	1	71	1	1	3649
301	524	195	111	544	317	462	312	1453	3774	3645
38	239	654	256	1	427	1062	143	1	2	3632
366	508	347	938	66	590	671	528	270	1	3629
518	412	86	233	533	491	238	149	1	1	3620
234	144	336	24	1	205	285	340	1	1	3613
633	611	231	177	196	1137	333	110	1	9270	3612
150	72	109	1	1	145	20	457	1	1	3612
196	306	131	7	174	100	521	404	1	1	3608
490	214	372	727	687	1101	284	1	117	1	3597
617	555	152	111	566	351	258	298	2	919	3593
420	517	1	215	1	141	1	656	1	1	3582
129	49	1	1	1	42	2	83	1	1	3560
244	369	159	326	1	130	1	451	1	1	3551
391	115	396	477	284	470	375	102	1	1	3550
76	1	254	86	577	1	18	87	1	1	3543
74	170	192	1	1029	30	73	91	2	1	3531
384	366	807	1416	572	662	649	358	1	1	3531
294	515	1	125	59	1	52	117	1	1	3520
137	21	619	289	239	1	226	118	1	1	3511
583	105	656	356	166	409	327	618	190	97	3506
437	467	216	193	212	639	1	859	1	1	3506
141	394	2	528	233	47	492	810	1375	1	3504
377	239	245	297	591	108	124	173	175	1	3503
416	277	76	186	307	205	170	133	1	500	3488
114	38	64	204	1	571	115	367	1	1	3486
113	129	332	139	191	1	1	382	1	1	3484
650	676	682	789	243	116	179	690	1	309	3483
338	117	255	567	1	351	1	1	232	1279	3478
674	661	354	1630	716	65	1	434	2	1	3477
140	331	74	219	1153	191	1	838	134	1	3464
381	607	1029	766	386	554	365	616	93	1	3460
1	175	710	218	253	235	30	1179	205	1	3453
240	321	460	355	133	298	557	1	1	1	3445
197	256	357	530	856	286	112	598	1	105	3437
702	462	1910	233	1	389	452	1133	1	1	3436
169	458	681	669	191	606	496	505	46894	1	3430
445	32	411	426	369	298	194	101	1	1	3412
164	458	361	870	826	2	326	1	206	1	3406
249	464	58	313	272	121	77	606	4187	2	3375
166	318	568	249	1	575	394	126	1	1	3358
511	151	1	209	6	1	454	1	1	1	3355
99	173	245	228	375	322	349	275	1	1	3352
232	205	427	260	1	358	1	1	1	1	3348
68	133	225	351	155	72	134	605	1864	1	3347
77	62	324	230	1	436	304	10	1	1	3343
1	287	1	455	250	147	1	167	1	6918	3342
359	521	330	126	154	557	488	687	2	9	3342
572	377	906	369	738	570	2	635	1	436	3340
151	219	56	78	1	1	1	1	541	1	3337
104	91	1	115	1	176	1	1	1	1	3306
144	250	121	105	367	1	1	79	1	1	3301
395	1033	1	114	1	1	92	1	1	1	3298
784	750	361	228	445	359	158	868	537	2834	3295
375	247	650	229	682	491	356	125	1	1	3294
79	75	260	1	1	147	118	368	1	1	3283
135	333	64	1	281	28	364	463	119	1	3282
305	488	484	31	315	131	688	660	1	88585	3280
157	146	1	1	1	74	1	1	8882	1	3278
141	362	507	392	292	337	66	346	364	5114	3264
38	1	1	160	480	235	1	114	1	1	3254
324	665	265	450	254	58	826	105	1	1	3244
475	463	248	362	263	161	206	103	1	1	3230
129	154	136	686	512	74	372	258	1	546	3224
333	657	645	133	1497	495	1478	628	2	1	3214
632	380	724	828	407	368	1419	1841	1	1155	3210
100	412	94	107	330	1	145	266	1	1	3209
132	131	54	353	1	49	189	1	7301	2520	3200
296	317	120	105	1	88	701	1	1372	1	3199
1	49	60	1	1	1	771	196	1	1	3197
33	251	187	71	113	108	1	642	1	1	3189
733	289	375	796	1065	221	1	153	2	14276	3178
738	515	1384	687	1228	893	928	850	1603	1	3177
372	238	143	118	198	129	1	166	182	1	3176
81	168	72	1	453	1	139	132	124	1	3175
235	1	71	81	36	197	152	1	1	2	3172
312	273	409	364	620	205	277	381	1	1	3169
83	20	81	110	1	112	1	184	126	1	3168
486	593	1465	262	993	32	353	1146	1	1	3168
699	234	142	325	105	500	1533	488	119	12813	3161
249	240	409	68	297	497	522	214	1	1	3155
213	216	273	196	161	227	1	870	1	1	3154
443	343	456	335	954	229	809	413	2261	3	3153
50	63	1	255	302	347	120	1	29303	5224	3149
594	770	935	433	1990	700	819	1362	1	10013	3142
82	1	1	1	1	1	1	1	1	1	3142
567	627	386	449	457	138	1	253	1	1	3140
189	99	415	479	353	118	328	1	1	1	3134
761	1442	882	1944	889	471	849	363	1	1	3132
527	453	341	316	289	559	121	593	1	1	3128
303	163	1	244	1	1	73	1	1	1	3128
205	255	1	127	873	78	1	96	519	1	3118
322	457	73	34	869	889	573	987	1	1	3116
590	489	164	435	713	271	38	715	40	1	3113
731	720	585	329	955	934	489	1095	101	1	3102
38	61	393	1	1	1	279	1	1	48	3093
403	348	393	789	260	414	264	702	1	1	3092
361	373	613	413	802	436	341	710	123	87	3083
223	339	897	111	442	549	324	662	1	1	3082
121	305	183	12	422	86	137	127	1	934	3081
155	373	372	494	120	311	820	738	553	1	3081
395	580	512	1224	190	350	1	558	1	1	3081
516	462	507	336	641	477	465	156	1	137	3075
448	693	215	940	714	385	1023	1	2912	2	3070
66	173	1	1	1	68	1	62	1	1	3068
7	25	88	1	288	29	170	1	1	1	3065
514	538	403	538	2	406	638	101	2564	1	3057
569	643	461	334	461	372	388	138	127	574	3054
315	400	191	405	419	725	488	949	1	1	3051
241	207	61	276	689	1	68	298	1	105	3044
131	155	1	388	2	1	229	1	1	1	3037
236	720	304	132	154	578	364	78	1	574	3031
140	412	1	384	282	145	303	341	1	1	3026
35	510	70	1	1	354	260	102	1	1	3024
248	712	589	1	1005	381	61	205	1	69	3000
134	905	353	1	1	1	1	3	130	1	2998
294	255	54	155	688	1	379	1	1	1	2996
56	363	345	1	1202	1	241	85	1	1	2996
46	244	148	116	133	305	251	1	1	1	2994
167	179	558	1	1	624	1	301	1	191	2980
314	88	599	29	312	144	122	1	1	1	2959
182	407	479	219	153	84	3	469	1	1	2954
184	422	369	46	134	70	110	1	1	1	2951
423	622	830	390	1	420	714	697	1	233	2950
39	112	1	1	168	1	1	1	1	1	2941
234	164	219	368	616	602	739	447	4658	20	2929
242	191	346	621	474	179	1	296	8104	1	2927
52	117	1	250	24	1	241	220	1	1	2927
314	558	318	472	178	689	714	639	1	2	2916
148	128	1	331	329	405	1345	214	1	1	2896
423	407	492	863	833	760	1453	182	90	1	2891
302	675	503	232	29	149	544	222	1	1	2886
53	370	69	1	1	161	2	391	1	1	2872
453	432	705	1241	55	515	1399	632	1	1	2870
649	617	319	1468	1401	1095	1179	522	1	1	2866
290	125	1	306	2	1	1	263	978	2	2854
260	171	2	203	44	1	1	2	1	1	2853
257	186	607	728	817	594	989	332	1739	6899	2851
220	308	831	389	426	72	222	445	1	1	2849
399	353	100	413	160	227	782	574	1	1	2837
203	253	86	1	1	1	1	1	1	1	2831
829	605	352	848	1073	785	1	418	1	1226	2829
215	338	215	178	216	538	1	266	1	16	2824
122	106	1181	197	1044	460	162	105	1	77	2820
40	228	153	455	347	284	1	661	1	1	2810
537	591	681	419	1	732	990	262	1	713	2803
224	259	120	713	150	1302	758	131	1	3950	2801
110	261	794	712	1	134	431	1	1	1	2796
44	119	358	306	1	255	132	223	22214	10964	2794
582	497	38	790	409	457	366	396	1	1	2788
378	443	79	1	329	90	162	1	124	2141	2785
62	280	75	1	532	454	1	242	106	1	2785
266	234	383	1	1083	339	1	1114	1	1	2777
153	477	1	1	1	235	1	180	1	1	2774
79	395	66	1272	1	282	234	113	1	1	2771
193	33	1	1	1	1	109	1	1	1	2765
342	219	106	414	240	1	705	2	1	1	2757
25	202	300	1	141	497	914	1	1	1	2747
13	278	776	1	107	1	124	298	1	1	2737
143	313	83	1	199	1	1	122	174	1	2735
114	97	58	118	1	50	1	1	1	1	2732
73	99	1	1	232	116	1	1	1	1	2732
439	276	201	565	1	927	248	151	1	73	2731
313	478	1	526	821	57	307	337	1	1	2731
316	159	73	1	1	1	213	354	3991	1	2729
412	88	1	1	1	81	1	1	1	1	2726
362	444	683	668	504	125	1	525	1	11823	2724
106	52	1	1	1	1	245	1	1	1	2709
123	439	235	211	301	79	319	304	881	1	2705
118	179	1	93	277	52	157	106	1	1	2701
446	455	1418	250	385	246	388	295	1	1	2700
186	495	476	117	348	457	492	196	1	1	2698
374	241	458	1	2	263	879	1212	1	336	2697
642	525	602	854	352	623	1201	1562	4192	1	2697
87	328	307	200	1	251	1	1	835	1	2695
410	397	584	1	83	302	1044	143	1	1	2694
283	353	119	113	676	165	105	313	1	1	2690
181	82	111	274	1	1	259	315	1	1	2682
370	376	92	355	942	397	279	1	1	1	2679
105	476	89	621	173	616	418	492	1	1	2676
349	362	680	107	544	253	154	322	1	1	2673
158	121	465	284	187	782	1	1	1	1	2672
252	185	331	267	246	57	1	372	1	1	2669
603	747	281	664	393	476	882	419	219	84	2664
558	166	367	363	1132	454	1	262	1	1	2659
331	248	372	253	658	555	92	234	1	1	2653
205	213	442	387	118	148	1	1	1	5222	2650
276	249	204	212	288	88	119	123	1	1358	2634
305	386	247	220	752	888	1	630	1	1	2631
297	156	759	464	508	279	542	509	1	1	2630
122	287	79	249	1	276	475	226	1	1	2623
257	268	901	271	1	493	1074	699	1	1	2622
192	495	442	347	416	488	651	145	1	1	2612
232	330	197	273	1518	400	606	106	1	1	2609
368	646	559	996	2029	219	1113	886	4836	1	2608
315	236	75	1	1	108	1	1	1	1	2600
66	205	348	240	1	1	1	1	75	208	2595
187	361	92	1	1	1	189	1	1	1	2588
534	654	34	239	1	218	132	279	1	68	2587
353	202	279	432	137	205	286	241	149	2	2587
810	487	1359	1539	925	741	555	1095	1	1	2578
402	768	993	107	422	191	126	920	1	1	2571
764	572	183	196	1124	154	184	1177	1664	1	2567
479	496	601	167	2	438	460	233	110	102	2562
148	386	306	1	713	294	275	888	1	1	2561
62	56	1	252	1353	1	160	327	1	1	2557
425	471	1147	1029	431	1047	886	467	129	1	2555
137	73	104	1	811	1	321	1	1	1	2555
168	162	260	334	153	1	1	313	1	585	2554
132	246	63	165	1	151	321	1	1	112	2554
92	22	350	1	1	509	1	1	1	6600	2553
134	300	69	1	1	116	299	104	4863	1	2552
168	262	57	213	1	386	427	248	82	1	2544
398	588	1	108	1061	606	523	431	1	15293	2542
110	215	76	98	145	1	1	38	11688	64	2542
154	216	666	553	321	493	186	85	1	1	2538
80	95	1	1	1	134	1	371	1	1	2530
377	557	781	329	1	281	882	241	1	271	2522
78	29	1	1	1	1	8	224	1	1	2522
176	524	1	326	106	119	1	1	1	1646	2520
328	560	395	821	568	365	296	166	1	1	2518
296	362	477	9	159	1	334	466	54228	1	2510
8	99	1	407	1	1	323	120	1	2	2508
414	365	148	855	813	705	665	337	113	1	2505
282	353	192	710	761	208	1	1	1	1	2499
324	809	1219	357	238	1	87	312	1	1	2499
573	499	162	1049	469	618	380	177	1	1	2493
368	130	62	510	1	194	800	1	1	1	2489
155	180	176	59	1	50	297	116	1	1	2487
249	256	180	1	116	139	276	573	2	1	2485
14	75	150	1	1	65	289	378	1	98	2483
244	407	419	108	200	499	1	432	103	2625	2480
580	699	751	539	1030	677	5	796	1	1	2480
36	79	1	1	164	314	239	378	1	1	2480
153	91	1	1	1	161	1	1	1	1	2479
155	115	197	1	474	69	1	1	1	1	2479
154	134	44	455	1	222	280	39	1	1	2478
501	625	454	1121	823	89	243	275	266	1	2474
406	691	514	99	733	310	1224	1258	1	1	2467
114	372	140	815	956	344	2	259	1	1	2466
242	376	70	569	1156	275	441	119	1	1	2459
106	134	60	317	386	81	288	1	1	1	2457
117	51	74	359	68	100	97	1	1	148	2456
87	273	258	502	280	175	1110	1024	11790	1	2455
73	111	92	1	1	174	549	1	1	1	2452
283	383	316	108	1	538	1	107	141	1	2450
111	85	135	55	645	120	127	358	1	1	2450
233	215	745	1	556	339	126	1	1	1	2439
188	196	76	1	347	1	220	249	1	1	2438
344	433	994	3393	917	600	650	1600	94	71	2437
602	465	265	812	925	71	539	629	1	1	2432
118	288	143	636	257	74	185	128	1	1	2432
1075	1125	585	1025	881	202	314	1859	1	79	2431
348	402	71	1338	335	84	1	532	37	1	2431
534	707	704	672	913	1304	754	828	1	13485	2423
656	605	64	308	637	653	1179	458	483	1	2410
453	552	1154	776	714	193	1568	176	2379	1	2409
550	347	19	802	57	464	121	541	74	1060	2406
34	181	1	1	1	1	1	127	1	1	2405
679	654	310	864	684	322	544	1955	93	1	2401
475	344	842	842	1	247	259	242	1	1	2394
131	324	76	1	1	109	306	60	1	1072	2379
775	616	381	469	729	507	1298	394	535	202	2377
224	222	77	771	285	812	314	1	1	88	2372
152	74	228	1	135	400	128	1	1	1	2366
530	741	954	142	2018	582	1228	409	197	1	2365
42	58	289	1	139	145	1	2	1	1	2349
240	406	249	932	160	313	241	334	1	1	2346
183	221	551	403	565	658	348	475	1939	1	2344
525	496	559	279	58	1079	793	94	1	1	2335
1	49	1	1	1	1	137	1	1	950	2333
117	152	151	55	440	176	64	47	3954	1	2331
120	117	216	136	488	106	755	1	1	780	2330
173	440	370	539	477	713	343	1055	1	1	2328
227	415	719	252	1215	124	128	580	1262	1368	2327
1	58	129	1	155	56	66	184	1	645	2324
76	96	1	182	373	76	1	1	1	117	2324
204	465	234	732	143	705	823	339	1390	1	2323
291	331	116	115	1	1	261	587	1	1	2323
391	337	189	1	886	101	1	208	1	1	2323
110	193	195	1	1	383	138	232	1	80	2322
173	234	200	60	685	102	1	1	1	1	2321
489	495	286	431	1122	316	300	8	1	1	2319
68	96	49	1	390	104	2	2	1	1	2316
210	221	294	808	331	162	104	1	1	1	2313
340	131	607	209	1366	271	1735	141	1	28311	2311
398	377	615	184	445	593	126	678	982	1	2310
256	296	423	107	235	313	465	593	1	1	2302
40	151	1	1	44	1	1	1	1	1	2297
157	322	152	5	1	1	1	1	121	1	2296
149	137	455	100	393	294	44	1	22479	3155	2293
327	217	62	313	298	1	141	113	215	2241	2287
244	55	256	315	284	69	1	1	4215	1	2287
341	565	851	70	115	294	530	782	271	1	2285
626	465	345	630	533	191	143	313	1	6341	2284
131	312	721	755	855	161	166	60	1	1	2278
708	280	204	372	253	484	316	1329	1	1	2278
147	361	115	1	1	255	232	1	1	1	2275
115	177	3	353	1	343	473	1	1	1	2263
43	92	1	181	1	391	220	429	1	1	2257
526	387	52	309	208	343	413	570	1	1	2253
78	160	326	1	1	1	259	1	1	1	2252
89	149	258	1	300	88	339	304	1645	1	2244
322	406	298	216	514	155	811	1132	1	2	2242
286	329	629	487	350	76	138	301	1	1060	2241
180	310	348	139	436	587	609	1	1	1	2238
373	668	173	93	2	273	431	115	5472	361	2236
317	508	198	125	146	325	518	660	1	1	2235
172	243	440	76	87	86	117	513	1	1	2235
1	166	127	253	1	1	297	1	1	1	2234
249	97	101	394	1	1015	1	298	1	1	2233
246	329	717	348	756	643	804	217	1751	1404	2231
276	255	59	480	470	769	1	1	1	1	2230
201	280	166	390	1052	195	620	469	1	2	2227
449	467	536	5	665	1159	406	1350	1	1	2225
38	89	1	1468	253	38	1	254	1	155	2222
573	444	841	775	1540	563	173	909	1	1	2222
135	329	354	497	280	53	1	2	1	429	2217
194	221	303	443	381	572	475	415	1	1	2216
16	125	39	311	386	367	70	1	1	1	2215
379	66	340	162	1	324	162	1	6168	2	2198
430	401	77	1	1	198	1	1	1	1	2197
51	192	146	937	1	1	236	211	1	1	2194
132	1	597	1	336	236	197	381	1	1	2193
434	373	934	713	356	70	1325	278	1	1	2180
464	149	365	130	1390	154	153	1	244	247	2178
175	341	295	163	1448	195	1360	404	1	124	2174
297	719	622	354	401	567	2	351	2809	47	2172
188	280	684	1	265	66	135	1	1	1	2172
352	346	297	1	1	307	34	1005	1	1	2165
147	173	281	448	1	46	1	1	2	1	2163
206	325	67	244	1	369	130	1	1	1	2163
114	59	1	229	1	1	1	222	1	1	2163
298	280	528	2	431	1	30	185	1	1	2154
78	188	1	1	438	69	1	161	1	1	2150
550	406	1	177	245	615	229	98	1	1	2144
45	336	566	168	480	249	112	580	64576	1	2142
287	364	290	476	587	1	501	393	1070	1	2136
501	301	673	387	1058	977	405	1	1921	1	2127
353	266	564	44	273	286	409	482	2	8910	2126
516	460	533	389	1047	301	612	116	1	192	2125
157	366	172	1	1	218	1	327	1	1	2123
1	171	110	1	847	155	1	367	1	1	2123
397	417	173	499	1303	222	978	385	1	1	2120
73	187	1	376	266	1	1	964	1	1	2116
203	250	77	134	408	1	1	164	1	158	2107
660	201	282	259	409	1	369	421	1	1	2105
98	452	539	1	468	455	248	1	1	1	2100
164	335	375	1	829	1	418	2	1	1	2100
95	97	162	1	1	77	290	1	1	1	2094
189	266	203	225	448	175	2	1	1	4425	2093
299	305	469	451	879	316	457	204	1	1	2092
344	238	795	325	77	423	243	357	295	1	2088
366	412	685	133	633	375	598	2	1	1	2088
150	455	1	1	1266	189	638	633	1	1	2083
473	453	485	125	971	856	895	735	131	1	2077
107	119	1	1	1	93	1	289	1	1	2077
167	209	282	322	1	166	395	1	1	1	2072
643	804	1017	358	419	303	913	847	323	859	2063
1	146	1	1	1	1	103	1	832	1	2063
247	678	471	498	385	67	208	721	1	1	2062
181	190	113	1	1	73	1	1	249	10049	2053
295	350	93	138	129	1	1	125	1	1	2050
31	117	1	1	164	210	1	239	1	1	2050
569	454	409	582	167	434	346	502	1	1091	2047
210	295	290	417	2	328	304	1	1	1	2038
143	263	773	268	596	1	2	36	137	22090	2036
68	232	88	359	1	108	355	424	1	1	2033
146	189	1	1	223	36	313	1	1	1	2032
461	352	425	1	1	1	1	1	999	5015	2029
376	303	11	1	1	412	1	340	1	597	2027
758	515	886	466	663	1017	554	563	97	1	2027
47	143	794	440	143	61	270	1	1	1	2027
156	98	1	40	128	1	1	1	1	682	2025
194	52	217	1	116	81	1	123	3360	931	2022
192	150	480	1001	562	752	296	1521	149	1	2020
372	598	377	434	87	421	884	335	1	1	2019
275	294	360	608	155	1	317	1	10020	38153	2015
95	592	410	169	543	1	394	64	1	1	2015
338	541	107	315	311	119	304	1048	1	1	2014
253	249	282	1	310	135	571	202	1	1	2011
129	166	136	63	1	1	1	821	120	1	2006
306	474	360	221	1205	1	224	809	1	1	2006
379	640	375	1135	328	912	637	1177	1171	78	2002
72	71	134	1	1	69	159	1	1	1	2001
85	144	124	331	328	1	386	719	1	1	2000
83	185	323	127	141	1	1	1	1	1	1996
241	352	133	1	1	316	1	56	1	1	1996
579	348	622	111	1459	1298	537	483	510	1	1995
299	254	851	469	762	1	10	1058	1	1	1993
372	549	120	196	563	617	1319	422	92	1	1991
141	205	57	1	1	89	147	1	1	1	1991
185	331	632	709	727	410	541	357	1	25	1990
282	285	1	220	4	496	1	1	1	1	1989
159	250	1	1	1	183	5	98	1	1	1989
332	358	353	173	239	638	1	767	1	1	1977
362	434	271	321	885	792	1187	244	97	1	1975
552	306	689	1147	869	548	407	479	1	1	1974
102	222	360	1	141	370	1	285	1	879	1973
316	215	239	1	1	133	1	270	1	1	1972
349	428	347	264	917	158	1	123	121	1	1960
240	365	666	1	375	265	324	573	918	1	1958
473	690	40	976	781	57	917	650	1	1	1958
27	151	1	110	1	1	1	187	216	1	1956
470	519	337	297	1039	325	304	57	1	126	1955
808	511	559	608	1	291	956	678	63	1	1954
1	71	84	1	273	1	1	252	1	1	1954
226	157	155	363	2	1	252	1	1	1	1951
395	359	583	754	372	152	807	698	1	1395	1949
483	657	596	1	1487	366	541	185	1	1552	1942
226	348	147	222	1	289	677	508	1	1	1942
1	1	76	1	1	1	1	122	1	1	1935
155	208	333	179	5	1	392	99	1	1	1930
340	792	928	478	1	72	302	1	1	1	1918
170	350	423	1438	542	76	10	1	518	1	1917
185	557	403	1225	1	204	221	397	75	1	1917
174	65	247	1	284	1	428	251	1	1	1916
307	605	320	252	298	323	126	105	1	1	1911
1	215	226	474	1	246	167	858	1	1	1906
50	140	1	1	164	186	1	1	1	1	1906
380	279	136	705	234	38	48	1	1	1	1902
97	167	1	109	1	196	1	122	1	1	1901
496	398	1199	1	672	408	261	371	1	1	1901
131	183	68	738	203	1	269	299	1	1	1898
224	253	99	2	1	233	993	1	1	1	1896
284	319	45	201	1	1	1	1	189	1	1894
431	305	1	1169	138	237	1	99	699	1	1892
130	286	298	1	1	90	3	1	1	1	1892
301	661	925	833	775	508	489	105	1	1	1887
454	463	45	920	265	430	425	242	1	1	1886
169	216	209	219	228	1	1	557	1	1	1885
245	69	1	1	1	178	191	1	1	1	1882
104	1	130	1	300	16	1	1	1	81	1879
287	452	111	242	437	1	426	278	1	1	1879
1	86	1	1	1	85	1	1	1	1	1878
392	668	10	239	41	71	512	184	1	1	1877
261	15	83	1	1	424	475	193	1	1	1877
501	772	726	641	149	694	270	1457	1	1	1873
188	243	1	130	1	1	420	354	1	151	1869
138	271	1082	437	1	68	1	1	1	1	1865
384	413	1089	110	147	210	175	131	1	1	1862
99	161	150	77	170	1	1	149	2	1331	1861
168	1	43	1	150	1	1	1	1	1	1861
195	40	1	122	136	2	374	1	2	1	1858
412	324	161	421	1	280	428	1191	1	1	1858
79	459	245	116	1	527	289	450	1	348	1855
114	100	93	1	1	1	300	1	1	1	1849
580	246	439	390	107	397	1	158	1	118	1848
116	143	71	413	187	672	387	1	1	1	1848
102	226	560	555	1	178	637	330	1	1	1847
401	300	77	185	441	143	152	667	1	85	1846
263	420	731	406	89	456	1	436	1	784	1844
431	336	1	31	298	500	171	123	1	1	1844
281	418	514	2	205	302	323	449	1	69	1833
1	106	1	1	1	1	1	1	1	1	1831
591	870	576	757	289	282	876	1177	1	1	1827
666	710	671	734	935	759	508	432	1	4165	1826
1	1	246	127	1	1	321	139	1	1	1826
28	277	200	693	412	1	211	232	1	1	1825
194	458	125	236	1	126	5	820	1	1	1825
136	88	114	628	487	480	263	1	1	1	1823
29	275	360	132	138	1	88	444	67	56	1816
328	755	414	372	407	452	140	2	1	1	1810
311	595	635	361	1	229	418	1	1	1	1809
1	1	152	61	1	1	1	1	1	1	1809
127	222	1	1	1	386	146	225	1	1	1805
701	960	1	336	596	436	678	421	1	80	1802
382	216	157	193	317	126	1	236	197	134	1800
328	236	1	79	394	59	75	141	9098	1	1800
36	26	127	232	216	98	1	1	6330	2	1799
318	621	770	501	877	291	1148	137	1	1	1794
151	193	284	329	498	54	314	178	1	655	1792
66	123	203	1	10	90	243	1	128	1	1787
1	38	1	1	1	1	1	1	1	1	1787
165	508	241	166	390	83	244	647	1	1	1785
770	532	363	140	1293	91	679	1	1	1	1785
571	623	96	345	17	409	376	407	200	1	1784
85	32	1	4	1	100	1	1	1	1069	1772
152	199	93	233	422	99	199	452	1	1	1772
340	284	650	106	721	526	2	195	1	1	1771
136	118	133	105	1	440	44	172	1	1	1768
126	309	1	245	417	1	266	1	1	1	1766
258	459	344	928	587	1168	750	305	817	1	1765
233	159	182	370	67	206	40	362	1	1	1764
248	54	77	1	1	1	1	1	1	1	1764
187	11	1	231	158	1	1	1	1	1	1763
237	199	391	1	479	489	333	167	54	1	1761
818	967	2155	2152	180	646	1582	357	1	1	1759
416	429	343	870	77	342	242	357	1	1	1759
457	465	935	855	868	334	455	1177	1	1	1759
43	212	83	205	178	380	126	234	993	1	1758
368	216	473	1	366	1	550	896	169	1	1754
160	231	56	331	1	86	148	299	1	1	1752
444	302	1	130	1	1	351	514	1	346	1749
174	162	216	463	1	48	1	336	1	1	1745
161	309	152	1	133	119	1	413	1	1	1742
235	301	117	1	256	1	402	499	1	1	1739
423	398	261	1010	540	128	515	108	4768	30	1738
358	267	66	480	557	236	239	875	1	487	1735
596	679	470	1002	944	577	354	2009	1	1	1735
31	67	1	108	50	756	111	1	1	1	1735
122	153	1	2	1	1	1	1	1	1	1734
350	256	667	329	553	1	271	1	1	1	1732
464	326	1	239	280	69	1	1	1	1	1732
95	136	1	159	1	100	1	328	2332	1	1729
349	426	193	515	2	73	159	88	1	1	1729
532	602	146	1	593	733	393	663	1	90	1727
421	607	487	1509	528	149	1084	354	1	3686	1726
508	318	74	147	195	132	448	389	107326	1	1724
303	684	292	289	1	81	144	317	1	3431	1723
441	1249	225	312	1274	380	223	716	1	1	1719
30	19	1	295	1	137	1	1	1	1	1716
132	267	401	364	775	632	1	116	1	1	1715
408	117	70	117	358	282	359	259	1	2219	1714
623	807	491	1382	1660	1314	1581	995	81	1	1714
125	28	1	1	1	666	1	1	476	1	1713
72	146	380	1	1	77	301	1	1366	393	1712
223	201	159	360	1	53	541	248	150	1	1709
143	243	87	116	1	73	1	1	131	1	1708
26	173	88	1	504	172	397	34	1	1	1708
188	242	321	231	1	168	229	203	1	2253	1707
1	51	1	1	2	1	1	1	1	84	1706
110	144	166	215	251	392	195	1	115	1	1705
487	445	1	1	129	516	254	850	1	2945	1703
454	342	713	468	350	496	423	451	1	1	1703
391	322	66	2	1360	1	426	343	48	1	1702
395	773	146	233	216	479	135	613	76	80	1699
192	207	162	1	706	176	1	1	1	1	1698
332	183	70	408	165	116	184	1	1	8179	1694
372	266	1	1	1	110	3	1	1	1	1694
403	600	566	2	237	454	129	303	4763	46885	1692
311	310	216	286	299	212	735	142	63	1	1689
650	341	517	380	541	78	72	642	1	1	1689
292	82	77	1	178	1	132	1	1	1	1684
403	411	553	60	352	315	503	408	161	1	1683
428	313	249	306	169	370	399	489	1	117	1680
93	395	563	201	153	209	7	714	1	1	1679
329	572	640	193	906	709	1743	451	2400	1	1678
224	430	243	411	201	66	143	796	1	1	1678
207	212	1	1	1	170	1	80	1	76	1675
576	406	224	703	130	183	223	903	1	1	1675
117	41	323	443	750	91	457	1	1	1	1675
529	489	1286	590	325	508	1402	903	1	1	1671
60	113	355	439	1	301	1	1	1	450	1669
86	317	1	1	1	82	455	1	1	3104	1665
220	210	166	92	91	77	535	103	1	1	1665
201	318	486	70	109	705	298	375	1	90	1662
487	421	654	415	926	596	14	681	1	1	1661
267	108	1	1	491	486	552	868	1	1	1659
781	404	72	661	110	577	62	140	1	1	1657
75	278	133	70	194	142	1	792	1	1	1656
843	305	149	902	318	264	626	236	1	1	1652
54	265	279	77	1	328	259	367	1	1	1650
170	455	214	969	323	193	4	1031	1	1	1648
309	233	607	418	1408	249	407	443	2925	1	1643
300	347	320	711	149	1	778	99	1	1	1642
5	35	317	1	613	1	192	335	1	1	1640
676	489	1	1	117	215	135	1	2595	10239	1638
1	22	1	75	295	283	164	1	1	1	1638
258	455	568	362	468	970	501	1056	1	2	1634
16	108	1	1	230	1	226	1	1	1	1630
189	90	565	193	1	446	459	1	96	1	1628
183	124	741	280	1	504	256	222	1416	1	1626
239	785	727	504	431	149	203	217	1193	1	1620
339	33	207	336	64	1	496	1	1	793	1618
389	541	571	950	423	304	421	697	489	1	1615
57	147	139	177	1	137	238	375	1	1	1615
691	379	163	1	145	381	113	563	1	1	1612
110	113	125	191	292	404	157	1	1	1	1611
354	217	132	1	136	1	1	109	1	1	1610
386	222	261	223	1	534	652	631	1	1	1609
660	245	473	1257	306	342	1560	814	1	298	1608
1	50	1	249	1	146	1	313	1	1	1605
141	145	240	1	65	385	891	1	824	1	1602
293	597	404	337	295	208	135	372	279	1	1602
324	383	262	674	275	942	637	629	1	521	1601
39	97	79	1	1	87	1	1	4379	1637	1600
258	111	696	112	1013	156	104	622	1	1	1596
271	198	1	598	293	188	142	234	1	1	1592
41	1	247	6	149	160	1	111	1	1	1591
638	301	93	107	189	139	339	1	1	1	1590
37	139	168	1	1	320	1	1	1	1	1590
239	328	144	118	218	102	456	1	1	1	1588
370	338	357	118	268	380	688	654	1760	1	1584
56	89	335	130	1	68	348	111	1	1	1583
51	122	63	275	285	1	457	1	1	1	1580
720	1060	478	1619	270	270	426	938	126	232	1579
303	73	68	213	545	1	132	480	139	1	1578
588	619	232	351	611	82	134	1	1	902	1577
252	252	1	252	419	439	210	1	1	1	1577
268	270	125	2	243	642	1	1	1	1	1575
262	208	216	66	904	181	354	363	1	13939	1573
461	532	591	383	142	60	1119	449	307	1	1573
163	496	211	103	1	283	1	1	1	1	1572
78	177	1	112	1	187	2	1	1	1	1569
182	122	1	195	1	1	1	1	357	1	1568
481	664	399	1267	226	1	514	1070	1	1	1568
77	99	1	1	1	130	263	116	1	1	1567
451	319	2	1	1	59	537	436	1	1	1566
291	208	308	86	252	155	1	248	1	1	1565
377	334	141	279	648	307	731	849	133	1	1564
331	239	188	1	1	305	394	1	51971	1	1560
302	54	407	448	392	1	200	950	1	1	1555
406	274	376	222	660	360	1	287	249	3	1554
163	65	152	1	1	393	146	351	1	1	1554
136	81	107	365	1	281	151	1	156	1	1553
581	510	81	58	1	525	271	236	1	1	1552
674	494	1010	314	268	116	244	348	1	228	1551
91	69	1	325	1	1	211	148	1	1	1546
346	294	505	1	265	156	77	684	44	1	1545
348	464	593	1171	786	497	583	707	90	1	1544
308	269	511	1269	943	761	259	1398	1	1	1542
580	554	444	446	1307	442	578	1141	1	1	1536
303	497	100	350	146	36	12	468	1	1	1536
842	593	785	479	1600	1001	702	720	1	2	1534
138	312	89	1045	604	297	1	117	2905	1	1532
200	173	1	166	1	1	1	1	1187	3322	1527
319	105	1	1	517	1	150	1	1	1	1527
231	429	709	380	709	258	555	206	1	1	1524
26	94	212	311	1	1	1	1	1	1	1524
546	353	1	82	301	166	243	358	1	3	1519
219	422	654	235	64	144	1	100	2331	1	1519
406	335	1	202	166	445	761	392	1	1	1518
173	106	551	1	1	205	1	114	1	1	1518
204	106	426	1	441	124	244	1	222	1429	1517
153	597	184	266	1200	1	594	348	25	1	1515
195	348	280	578	707	463	601	88	1	955	1514
1	80	1	1	1	86	1	1	1	1	1514
120	509	583	1569	1	67	839	539	1	1	1513
398	374	79	410	318	295	583	778	1	1	1509
86	153	248	189	1	150	1	1	1	1	1508
282	237	1	356	343	1	1	132	74	1	1505
72	424	310	263	91	65	201	501	1	1	1504
190	170	1	759	127	83	207	1	1	1	1500
249	200	139	487	290	70	390	1	1	1	1498
235	1	1	1	181	228	83	1	202	183	1497
494	400	608	298	456	1035	523	609	1	1	1496
222	343	418	229	142	513	1	1	580	1	1488
441	634	180	394	716	1775	539	828	1	472	1486
185	335	178	284	771	342	1	112	401	2	1482
157	667	224	459	1353	334	1252	280	13147	22952	1481
156	47	1	68	224	142	1	188	1	1	1480
292	379	479	383	130	211	383	424	121	70	1479
577	923	891	545	927	524	898	841	1	1	1479
195	347	874	98	147	171	520	1112	1	4266	1478
368	210	742	317	2008	694	345	241	1	1	1477
306	434	265	901	1057	49	1060	227	1	1	1473
289	539	996	222	1377	411	1294	899	1	1	1472
367	558	393	756	1082	908	1493	626	102	1	1470
534	475	516	364	1041	329	138	1	1	1	1468
243	114	52	1	739	1	1	1	1	1	1468
347	416	782	660	678	160	513	97	111	1	1467
173	8	488	131	1	573	1	339	1	1	1467
223	381	1	313	375	88	612	225	1	1	1466
120	103	130	1	1	270	160	127	1	1	1466
50	172	1	1	1	1	1	1	2	1	1464
268	347	172	385	751	256	438	385	1	1	1464
132	120	562	710	1	313	756	430	1	3441	1463
168	189	248	140	225	25	2	348	1	2790	1463
120	318	337	453	1032	239	1	874	1	1	1463
189	275	73	1	470	1	153	274	1	1	1462
401	466	481	1229	875	428	1099	140	1	1	1460
141	309	169	1	1	323	1	213	1	1	1460
41	592	1	250	147	395	189	515	1	1	1456
272	89	1	125	1	1	1	1	1	1	1456
108	170	514	468	1044	269	345	511	1	1	1455
49	65	1	187	1	297	266	1	1	1	1455
275	198	174	687	463	217	278	1	1	1	1447
207	191	313	386	556	113	166	1	1	1	1445
308	582	449	80	119	326	16	1037	1	1	1441
184	224	279	1	585	1	1	403	1	1	1436
179	211	173	373	555	1	373	154	1	1	1433
34	131	151	1	216	365	695	81	5308	1	1429
727	545	135	946	351	194	236	163	73	1	1429
148	141	6	114	379	77	391	655	1	1	1429
218	403	59	314	419	389	264	132	5393	1	1428
88	88	19	153	1	301	123	1	1	1	1422
782	602	197	1	843	553	160	390	1	1	1420
87	325	86	144	377	510	288	283	1	198	1417
296	378	409	212	1	517	225	1207	1	1	1415
128	87	126	412	252	1	449	1	1	860	1413
71	43	1	1	150	205	1	1	1	1	1413
231	163	67	837	49	206	397	220	1	292	1409
429	821	804	469	477	179	178	728	1	1	1408
35	38	154	1	201	35	1	273	1	1	1407
154	205	56	352	626	141	176	368	1	1	1400
175	494	568	83	440	205	454	1312	38	1	1399
284	186	556	261	58	300	1	273	1	145	1398
38	47	1	1	1	1	135	1	1	2733	1394
574	319	139	557	662	137	223	1275	1	1	1394
432	889	357	1	679	524	425	1412	1	1	1393
1	58	196	1	353	235	105	125	1	1	1393
297	145	246	654	349	135	1	658	291	1	1392
312	446	387	1	1	800	130	1367	1	1	1392
468	627	783	228	615	947	333	1004	1	1	1391
118	171	1	141	1	1	125	1	1	1	1391
150	366	83	1	233	1	1	1	1	1	1390
196	113	1	1	1	88	1	1	1	1	1386
491	925	1308	816	1603	516	871	724	1	99	1382
168	289	257	1	1	88	1	1	1	1	1382
408	549	437	489	228	359	143	171	1	1	1380
170	387	466	130	386	234	1	1	1	1	1380
451	133	53	11	1	334	147	176	1	1	1380
424	717	307	359	1	979	389	507	42730	1	1375
186	255	319	207	1	173	1	1	170	657	1374
156	178	268	282	306	72	1	245	1	475	1373
214	525	117	78	850	330	169	414	1	1101	1371
198	442	210	253	76	292	417	224	1	564	1371
423	477	210	434	1669	103	1	482	124	1	1371
357	252	381	248	533	227	1309	1	1	1	1370
840	608	979	643	307	951	2580	567	2319	1	1368
41	1	1	1	1	1	1	1	1	1	1368
55	94	1	1	156	1	2	1	1	2	1366
286	235	726	1	1	316	400	303	1	59	1364
327	355	335	2	276	188	363	358	1	120	1361
455	433	475	762	886	89	470	410	1	1	1360
118	642	189	314	491	347	271	209	42854	1	1357
431	361	86	5	280	108	933	881	1	1	1354
298	395	594	93	152	1	1	1	1	85	1353
33	88	1	132	2	1	1	296	1	1	1352
484	601	70	117	858	89	833	508	1	1	1349
534	373	140	1103	452	967	455	1	1	1	1347
551	566	801	780	786	121	865	518	1	1	1347
442	378	692	182	157	600	553	118	1	1	1347
155	124	117	103	1	1	2	1	1	1	1347
96	189	182	85	1	131	96	109	1	1	1345
36	81	1	1	1	1	1	1	1	1	1345
131	208	1	1	254	1	1	1	48	1	1342
592	705	1614	1258	2049	704	2446	721	1	1	1342
224	207	459	815	141	1	21	75	1	1	1342
216	335	439	387	1	290	75	962	1	1	1342
446	449	483	163	518	258	1	592	1	1	1341
542	654	789	64	619	599	664	1714	1	1	1339
116	313	358	430	15	224	116	820	447	1	1336
207	288	456	291	7	477	135	108	1	1	1334
34	68	155	1	1	1	34	1	1	1	1334
29	209	163	270	1	70	444	680	477	1	1333
642	450	414	868	1003	141	1472	998	1	1	1332
94	267	380	874	718	591	1444	1575	1	66	1330
296	354	41	699	189	294	302	742	1	1	1329
250	359	196	63	1	1	217	208	1	1	1327
137	111	212	136	1	350	1	208	1	1	1326
213	280	1434	543	1040	480	807	487	12289	864	1325
330	198	61	521	794	552	412	1	1	346	1325
423	483	283	311	402	624	183	1	1	1	1325
260	256	1	156	346	316	1497	343	1	1	1325
587	723	41	602	809	386	453	1	1	1	1322
156	88	1	1	1	1	1	1	1	1	1320
197	384	611	201	576	729	247	494	2324	1020	1319
80	458	546	225	1	1	758	155	1	1	1317
338	281	447	1	201	513	138	1	1	1	1317
172	160	1124	504	99	39	120	1161	1	1	1315
87	329	1	106	138	174	1	370	185	2922	1310
527	421	175	831	944	173	483	813	14911	1	1307
249	583	1140	728	142	127	603	578	1	2	1306
188	588	1	1	1	1	1	1	5824	1	1306
128	250	554	608	2	334	226	186	1	1	1306
248	122	1	27	240	87	156	1	1	1	1306
301	399	92	245	116	366	457	262	1	1	1305
752	859	281	526	455	1169	1246	1309	2	2	1304
731	829	2448	1356	327	284	514	838	1	777	1303
59	157	108	1	1	1	124	380	1	1	1303
372	229	937	737	866	1	181	266	1	11979	1302
102	562	517	327	636	1	1097	275	1	1	1302
446	275	221	644	403	110	405	319	1	1	1301
1	1	1	1	1	1	1	1	1	1	1299
730	399	683	811	212	291	1	1422	1	573	1296
121	272	661	1	2	80	424	6	3569	1	1295
224	214	189	973	180	446	129	388	1	1	1295
612	605	495	407	320	188	1397	121	1	1	1295
534	324	1025	15	317	152	600	679	24977	1	1294
103	383	57	106	303	312	1	115	2	13695	1293
395	872	688	239	421	80	510	537	1	1	1293
176	71	382	257	32	77	270	110	1	1	1289
112	112	1	1	1	1	1	3	1	117	1287
205	452	1255	289	861	292	711	433	1	1	1287
137	30	144	1	1	340	1	144	2	1	1285
236	99	105	239	1	74	1	134	1	1	1285
187	371	454	804	1	732	572	289	667	1	1284
465	490	505	724	1	372	561	564	1	1	1284
82	168	298	450	1	59	1243	190	10	2	1282
256	409	153	313	141	125	446	1	1	1	1282
354	505	220	1	195	924	526	737	2206	121	1281
429	67	332	836	424	260	501	65	1	1	1280
458	522	457	669	712	290	215	782	1	1	1280
163	196	264	329	1	319	229	380	1	1	1280
488	797	497	1118	192	213	137	192	1	1	1277
290	365	526	128	1679	479	867	166	1	1	1277
80	207	1	85	729	351	1	854	1	1	1276
177	66	1	47	1	1	153	381	1	1	1275
248	247	235	1	4	75	112	1	1	1	1274
80	235	242	1	1	100	259	1	1	1	1272
376	399	213	113	455	234	278	127	1	1	1271
211	38	56	1	1	59	1	1	310	1	1270
344	536	265	801	285	1	307	108	146	1	1267
112	224	452	705	3	932	282	422	1	1	1266
157	399	201	625	303	163	121	292	1101	1	1265
62	200	2	509	1	237	1	1	1	1	1261
480	566	716	990	701	703	763	531	1	1	1260
302	199	1	339	183	1	35	417	1	1	1260
342	634	193	1	840	662	242	377	1	362	1257
134	247	1	273	1	1	201	196	1	1524	1256
458	337	454	218	234	269	694	388	1	1	1256
194	208	127	117	1	89	211	254	1895	1950	1254
566	363	673	548	140	471	587	103	1	1	1254
393	266	462	1640	661	681	966	112	1956	79	1251
456	293	197	500	302	51	169	2	589	1	1251
44	228	334	1	1	85	1	428	1	1	1250
323	294	968	447	166	467	1479	448	1	1	1249
236	411	574	1	1205	373	81	296	1	136	1248
75	240	1	394	203	52	1	364	1	1	1248
962	344	671	344	779	462	441	702	1	1	1248
764	628	154	731	455	449	382	441	1	1	1247
346	426	88	302	368	221	311	742	1	242	1246
1	102	162	399	373	101	153	156	1	1	1244
214	325	1	111	1	1	419	1	14	276	1243
449	71	1	349	1	163	65	107	1	1	1243
439	584	598	511	14	289	69	1067	1	1	1242
391	165	101	1	1	78	253	1	131	1	1241
245	374	396	65	263	103	1	152	362	880	1240
598	798	660	195	502	82	724	1357	1856	1	1239
152	572	1	52	1	59	1	130	66	1	1237
290	150	167	1	1	231	1	1	1	1	1237
483	318	553	243	335	190	1	599	1	1	1236
89	214	56	65	950	375	434	588	1	1	1236
86	40	103	19	362	1	232	523	1	2	1235
465	514	1799	919	604	384	635	391	3740	1	1235
228	77	267	618	484	149	564	453	1	1	1234
179	175	1208	587	594	216	882	76	1	1	1232
470	415	63	283	1	766	1	466	1	1	1232
712	411	935	905	494	611	892	1034	1	195	1231
446	682	1363	280	208	337	382	588	1	1	1231
367	117	330	107	305	83	2	569	1	1	1229
199	532	262	478	542	222	154	655	799	1	1228
166	250	256	1	1	773	1	374	77	1	1228
143	100	63	92	661	127	1181	136	1	1	1227
138	199	80	1	1	96	1	1	1	1	1226
1	366	2	192	1	1	140	232	2	1	1225
536	704	278	257	517	1111	263	709	1	1	1225
1	1	1	161	1	79	1	1	1	1	1223
344	509	317	1	387	648	784	214	1	1	1223
365	558	72	558	979	194	1929	761	1	1	1222
500	396	301	747	424	52	1	350	1	1163	1221
296	340	538	330	403	1	930	547	1	1	1221
97	191	141	161	1	570	156	443	1	1	1216
398	282	75	269	1	716	199	209	1	1	1215
186	78	1	141	1	442	226	1	1	399	1214
218	315	128	242	1	114	416	406	127	169	1209
451	246	364	321	491	185	265	1	1	1091	1206
606	511	1469	920	965	465	295	493	535	50	1206
502	615	326	750	1404	137	693	689	1	78	1201
203	410	190	1	1	105	1	1	1	1	1201
275	539	498	406	139	250	967	495	1	1	1200
159	77	228	49	1	218	1	279	1	1	1198
197	364	656	133	1	116	11	874	3936	2	1197
89	46	2	526	1	1	19	1	1	2994	1194
217	105	46	203	5	92	145	139	1	1	1192
22	302	1	1	1	1	1	452	1	1	1192
125	200	140	157	692	1	97	569	1	733	1190
193	96	226	550	113	1058	188	1	4013	1	1189
69	31	164	109	225	190	159	122	1034	1	1189
224	73	52	39	1	61	295	387	30	1	1188
203	217	71	434	278	50	146	194	1	1	1188
456	353	271	563	2	294	130	528	1	1203	1187
217	156	69	476	285	295	1	376	1	1	1180
200	261	180	550	285	552	250	637	809	1	1178
159	351	127	114	124	180	108	91	1	1	1178
441	267	214	702	139	560	1	827	1	1	1177
41	53	145	1	1	1	82	1	1	1	1176
760	490	615	810	1035	1095	2413	1674	1	1	1175
349	483	676	586	207	6	324	286	1	1	1175
366	562	233	359	2	64	1054	120	1	1	1173
258	259	1	1	1	445	600	100	129	202	1168
132	172	1	1	1	1	217	106	310	1	1168
313	418	519	495	1	426	364	1166	1	1	1167
234	312	166	335	287	225	251	113	2	1	1166
274	349	293	559	201	937	139	249	1	1	1166
99	38	191	72	296	100	24	121	7194	1	1164
201	148	135	98	1	1	341	1	1	1	1163
118	276	1	331	1	261	287	402	264	122	1161
669	583	898	512	433	1413	1745	377	1	1	1161
178	122	1	66	72	1	1	1	1	1	1160
393	544	182	395	753	1735	691	330	1	1	1159
387	202	73	330	33	582	625	1	1	1	1159
208	136	258	221	407	1	218	287	1	1	1159
441	290	86	60	200	715	760	336	1	1	1156
290	317	776	195	1	557	681	261	1	1	1155
49	229	1	1	1	1	118	1	1	1	1155
133	329	541	114	320	1	1	507	1	1	1153
71	271	167	527	121	5	1	1	1	131	1152
171	252	1	442	273	267	557	704	6252	1	1152
322	259	277	1	518	177	982	1	1	1470	1150
356	135	1	2	4	1	1	86	1460	1	1150
219	231	67	329	1	150	1078	431	236	1	1147
127	154	195	227	112	75	137	5	1	1	1147
283	236	77	107	1	1	1	143	1	1	1146
582	688	314	521	400	650	1	271	1	1	1143
295	102	1	1	284	745	132	556	1	923	1142
173	251	214	820	411	935	190	216	1	1	1142
245	305	371	319	27	850	450	626	224	64	1141
85	1	1	1	129	1	1	1	1	1	1141
121	180	34	116	696	208	1	314	1	1	1139
377	356	299	106	757	251	516	1	1	160	1138
161	645	826	844	918	571	273	334	511	1	1136
414	240	836	428	228	406	745	226	1	1	1136
159	438	1	123	761	49	1	273	1	1	1134
93	128	103	1	1	273	1	1	1	1	1134
278	273	646	217	221	337	16	347	1	1	1131
312	309	187	171	288	326	332	65	1	1	1130
51	52	1	52	147	1	1	235	1	1	1128
473	700	366	1102	129	536	345	241	1	1051	1127
325	258	137	526	1122	156	1	1	1	1	1127
351	578	1172	128	837	712	393	697	1	120	1126
66	144	309	136	261	1	87	521	1	1	1125
148	125	1	1	150	200	632	1	402	1	1124
57	246	256	183	276	1	3	598	1	1	1122
196	256	1	233	1	61	1	353	1	1	1121
207	382	116	734	1	357	372	1	74	1	1117
523	517	180	887	26	369	894	386	2	1	1117
297	478	1	1	1	290	128	1	1	1536	1115
44	82	65	341	122	60	339	108	1	1	1113
196	405	283	12	994	434	1	331	1	1	1113
80	217	410	1	1	81	403	115	1	1	1113
208	92	1	1	5	1	343	1	102	944	1112
402	267	354	357	217	385	677	475	1	1	1112
363	572	381	185	745	105	1169	345	104	1685	1111
63	39	1	214	242	394	2	405	1	70	1110
87	86	455	404	1	233	402	1	1	1	1107
502	1091	1091	548	372	262	635	708	138	160	1106
167	150	1	429	1	189	1	1	1	1	1101
296	209	1	1	1	1	1	1	1	1	1101
165	146	429	1	1	479	477	685	1	1	1101
510	639	534	1216	311	997	259	300	194	1	1100
691	373	535	426	932	160	811	6	2	1	1099
298	766	855	326	811	836	555	595	1	266	1098
523	60	2	244	231	323	271	201	1	1	1098
379	567	211	379	551	570	146	249	1	1	1097
117	312	217	416	1	62	1	171	495	244	1096
1	56	1	1	1	62	1	1	1	1	1095
200	327	44	396	291	133	105	93	1	1	1094
181	132	1	126	1093	352	364	1	1	1	1094
113	394	149	118	244	161	1	391	1	1	1092
585	563	510	259	105	956	673	478	1	102	1091
49	267	1	535	237	107	101	1	1	447	1090
458	640	909	458	276	306	645	557	1	137	1088
532	710	1085	637	732	611	784	851	1	1	1088
101	143	338	368	456	343	249	1	1	1701	1087
650	815	2189	199	761	1055	392	934	1	1	1086
367	462	477	10	500	1010	135	509	1	1	1086
329	229	816	719	551	922	954	863	2	1	1085
73	149	235	832	255	178	268	77	945	2765	1084
186	329	421	631	392	137	108	731	1	50	1084
113	205	425	368	259	456	633	530	2	1	1083
11	155	351	812	1	865	143	219	364	2826	1082
442	555	209	1	478	1	73	112	1	1	1082
320	569	837	689	163	325	721	122	1	1	1081
77	101	112	132	382	76	1	142	1	1	1078
223	126	2	423	1	1	258	104	1	1	1076
181	87	26	293	1	1	10	126	1	1	1076
150	329	72	306	256	434	390	214	1	1	1075
50	398	169	71	1	1	1	237	1	1	1075
203	301	66	113	1	444	256	1	139	1	1073
121	359	127	311	1	1	1	1	1	1	1073
81	147	240	1	312	609	384	216	1	1	1073
408	184	510	1139	255	328	110	1	4772	1	1072
101	113	388	73	250	1	496	466	1	1	1072
140	16	160	101	1	1	1	1	1	81	1071
528	539	710	122	419	63	221	358	1	1	1070
223	495	262	198	494	127	639	1	1	2	1069
107	230	1	1	1	127	242	367	1	1	1069
570	789	624	1865	202	324	700	378	1	1273	1068
141	275	104	137	1	1	1	320	1	121	1068
168	284	226	1	1	1	393	134	1	338	1066
114	224	1	72	2	1	264	1	1	1	1066
374	496	896	315	251	315	1	744	1	1	1064
162	148	139	1	540	127	305	443	1	1	1063
226	187	94	73	477	74	1	417	1	1	1061
459	321	272	555	1	408	1014	365	568	1	1060
241	222	1	378	1	123	107	98	1	1	1059
222	291	666	83	395	285	581	271	1	1	1058
240	110	1	1	125	1	1	1	1	2582	1057
356	390	261	475	622	64	335	264	115	1	1057
102	172	276	201	1	2	1	137	1	1	1055
413	949	501	2	794	230	294	224	1	1	1055
388	171	325	1	1	84	1	2	131	2702	1054
183	436	497	1	587	82	221	1	523	1	1054
283	491	766	85	1	202	1	466	1	1	1054
316	276	299	179	1011	470	227	1	65	1	1053
363	416	281	54	153	168	501	183	1	1	1053
201	104	1	181	237	456	561	1	1	1	1052
197	133	183	429	1	189	173	1	1	1	1051
233	498	312	195	1	156	76	1270	1	6107	1050
505	591	205	109	1159	629	217	757	1	1	1050
872	888	1101	793	694	923	416	231	5849	649	1049
468	343	1182	391	1542	454	648	616	332	1	1048
396	440	53	478	294	462	682	342	1	1	1048
201	172	46	1	1	53	1	164	349	1	1045
76	42	957	1	376	1	1	115	1	1	1045
426	310	647	592	915	100	131	1	1	1	1044
371	183	1	823	1	1	97	227	1	1	1043
255	291	195	109	559	83	146	283	1	750	1041
105	363	1011	189	615	1	294	152	1	1	1041
371	466	390	1	796	305	1	117	1	1	1040
379	100	103	1	1	1	1	1	1	1	1035
21	20	262	1	156	1	693	1	1	2	1034
516	451	560	885	419	281	78	132	1	27882	1030
222	253	215	58	1	78	484	108	1	1	1030
318	478	476	227	447	902	908	405	144	1	1029
294	154	505	241	1	736	133	1	11	1	1028
327	198	53	54	173	1162	1	1	2	1	1028
649	288	1048	936	915	286	968	651	1	1	1027
268	357	594	101	394	99	242	395	1	1	1026
120	359	1	1	1	1	1	2	1	1	1025
396	281	546	974	663	330	479	624	1	1	1024
368	732	78	901	531	245	1082	1011	1	1	1023
381	272	706	583	288	237	216	1	1	1	1023
599	101	182	109	619	102	460	509	1	147	1020
406	705	394	544	990	720	370	590	109	849	1019
37	56	307	202	114	57	1	1	1	1	1019
51	404	340	179	1	185	1	1	1	1176	1017
596	407	301	644	177	1522	904	603	1	1	1017
451	398	1	1	262	1	130	100	1	882	1016
93	173	303	236	1071	1	1	97	1	1	1016
702	441	140	119	121	263	238	394	1	1	1013
94	226	1	1	385	202	117	605	1	1	1013
301	537	38	236	215	1	379	489	1	1	1011
83	29	64	155	1	135	93	1	1	1	1011
195	369	496	554	128	752	557	446	1	1	1010
359	242	740	1	1	357	24	227	1	1	1010
151	387	163	1	1	146	977	1048	1	1	1010
471	187	420	159	449	188	1101	1	1	2242	1009
25	211	1	119	1	1060	1	123	1	1	1007
264	544	354	220	40	310	258	1	1	1	1006
36	341	1	1	93	3	420	1	1	1	1005
90	111	1	122	555	100	523	65	1	1	1004
100	302	1	48	1	185	137	299	1	1	1004
1	100	100	1	1	3	1	115	1	1	1003
55	102	7	111	103	1	192	58	1506	166	1002
188	37	140	210	118	53	227	311	1	1	1002
322	411	358	270	339	1376	1220	268	359	442	1001
119	322	694	346	1	616	1039	1	1	1	1001
174	318	215	1	245	159	895	190	1	1	1000
442	194	233	315	250	57	1	346	1	1	999
146	427	171	181	141	224	562	735	1	1	997
199	200	524	190	271	150	1	201	1	1	996
168	353	213	1	255	225	501	142	61	1	995
209	501	787	165	360	204	285	106	1	1	995
120	123	301	177	755	136	652	839	1	147	993
585	220	686	567	1101	211	1130	347	1	405	991
368	486	522	390	117	1227	533	125	25738	1	991
153	51	1	538	1	1	574	513	1	1	991
489	248	511	273	479	88	280	37	1	1	990
528	364	1496	76	1	611	455	2075	71	1	989
346	232	274	55	11	262	315	556	1	1	988
145	89	322	1	1	1	184	188	1	1	988
244	434	1	438	241	390	687	397	246	1	987
541	800	864	929	1	119	224	574	1	1	986
162	339	1267	469	56	716	141	130	1	1	986
202	279	459	180	82	195	126	26	1	1	986
595	309	97	125	271	83	135	242	1	1	986
874	398	103	486	730	1064	1189	949	1382	1	985
269	384	139	176	171	1149	210	114	1	1	983
182	270	218	357	238	132	620	808	2	1	981
560	478	649	621	584	93	108	565	1	1111	978
282	349	205	393	487	475	666	1	1	1	977
195	269	193	1	189	246	660	235	1	1	976
530	326	798	920	426	730	385	1351	1	293	975
117	317	399	772	1057	229	194	178	1	1	975
451	490	145	174	152	1	3	1	428	1	974
217	297	202	401	1	292	1	438	4101	2	972
129	287	340	476	153	1	1	433	1	1	972
56	584	203	336	205	270	1	1	1	66	971
50	282	124	2	164	1	1	462	2	17041	968
156	258	196	79	1	401	391	107	1	1	968
423	653	165	766	99	313	1	261	147	1	967
66	93	172	1	1	1	464	113	1	1	965
207	259	53	47	270	1	1	185	75	1	964
645	477	882	436	448	760	317	432	1	1	964
450	460	328	851	220	311	4	1180	1	1	963
349	297	91	139	276	281	1	257	1	1	961
1	57	60	1	204	1	1	1	1	1	961
76	256	1	1	1	492	1	1	1	1	961
636	331	811	288	1	476	834	288	1	1	960
256	147	1020	1	1	137	499	747	1	1	960
291	340	185	354	274	607	178	1	948	1	958
27	52	1	35	1	1	351	1	1	1744	957
344	404	557	854	259	2	502	1358	1	1	957
75	134	108	1	1	181	122	232	1	1	956
616	428	301	366	884	405	480	881	1	1	955
297	539	326	126	143	241	1198	1674	1	1	955
1	129	1	1	48	1	53	1	34	1	954
318	132	528	482	1	251	245	130	1	1	954
244	422	828	117	423	8	114	200	467	1	951
733	462	451	287	1011	332	453	285	1	1	951
41	76	332	239	141	42	123	410	1	1	951
58	237	1	1	2	1	1	98	1	1	950
309	77	240	212	444	142	140	122	1	853	948
37	259	649	1	272	1	317	537	1	1	948
242	429	239	416	374	233	1164	907	1	1	947
999	980	1406	1157	226	150	780	649	1	1	946
296	444	529	373	633	207	635	256	1118	1	943
975	927	868	424	465	555	310	864	1	1	943
276	296	419	1	145	393	516	252	1	2523	942
377	131	142	660	1	207	1	471	1	1	942
60	52	248	238	1	1	229	1	1	1	942
293	414	758	380	561	479	358	845	1	60	941
254	173	146	365	338	41	1039	1	1	1	941
5	134	179	1	1	1	1	1	1	1	940
709	722	154	606	1279	534	527	573	1470	10189	938
55	169	190	79	1	417	1	1	1	1	938
164	418	239	195	1	95	435	155	1	1	935
271	257	150	17	341	1	1	202	348	1	934
96	344	219	404	1	398	1	618	1	1	934
134	217	1	1	1	190	261	1	1	1	934
265	735	88	159	1	218	111	1	141	1	933
33	252	732	1	161	560	122	1	2335	1	932
157	57	287	117	155	479	167	213	1	1	932
206	388	216	423	1	151	331	257	17643	1	930
613	669	353	408	1189	303	269	1028	1	2	929
366	37	45	1	380	572	1	688	2	1	929
36	299	137	406	519	168	453	1110	1	1	929
351	331	1	182	1	80	1	247	1	1	929
7	52	80	222	314	244	561	1	1	169	928
296	27	51	66	221	759	139	2	1	1	928
1	94	194	180	117	1	2	1	1	1	927
117	183	1	1	1	1	105	1	1	1	927
313	593	709	675	1008	1242	705	347	70	3754	926
97	80	1	1	1	310	2	114	135	1	924
234	271	1	193	11	408	1	1	492	4670	923
265	294	541	179	695	291	203	291	1	149	923
87	71	1	1	1	1	1	1	1	1	920
366	337	1023	558	129	85	846	1008	1	2261	919
396	366	206	674	857	810	147	363	1	1	919
210	431	1	294	139	357	252	1	1	166	918
267	412	649	261	943	838	282	700	922	1	917
265	148	156	514	467	577	1	152	1	1	917
198	218	451	860	514	467	1217	1	125	2298	914
551	623	694	317	10	1134	558	1684	1	2	914
211	229	313	678	565	449	517	886	340	1	912
276	552	237	93	622	292	201	63	1	1	912
387	308	212	479	868	321	522	394	1	1	911
141	74	141	193	82	70	1	1	1	146	910
245	322	593	1	300	328	302	309	1	1	910
333	42	1	1	1	73	1	1	1	1	910
135	514	194	271	1	175	165	1	1	328	909
528	767	87	426	1	440	191	579	42	1	909
398	129	1	222	549	1	464	1076	1	1	908
103	29	574	107	223	63	212	134	1	1	908
225	122	39	1	1	1	249	21	1	1	908
446	510	363	720	244	255	121	869	1	686	907
347	256	117	1	1	310	44	395	2	759	906
277	193	712	804	185	256	935	283	39744	2	905
328	313	827	1	185	185	1	1	1	1	903
533	640	333	746	1263	331	826	646	1	1	902
366	110	1	610	1	440	92	629	1	1	902
144	429	239	275	1	584	253	370	1	1	902
333	545	845	213	1	327	109	123	1477	1	901
204	638	271	1140	161	77	1203	643	1	1	901
121	171	164	836	404	396	1	716	1	1	900
505	720	229	10	781	277	1910	110	326	72	898
359	472	151	215	1	1	426	224	276	509	897
487	802	136	795	512	671	767	270	1	1	895
244	159	82	43	298	578	1	196	1	1	893
199	451	574	588	419	555	610	599	1	68	892
244	152	235	280	147	138	1	333	1	1	892
183	251	146	94	481	165	1	238	1	1	890
187	188	109	324	54	1	1	537	1	2	889
391	378	669	176	727	459	323	899	1	1	889
288	190	346	352	1	211	1113	241	332	143	888
314	598	540	136	1472	413	1394	114	1	1	888
100	184	285	1	231	1095	2038	242	815	1	886
275	22	1	1	247	82	1	1	1	1	885
179	106	342	1	211	200	443	1	1	131	882
648	366	292	367	167	140	60	101	1	1	882
747	568	867	322	190	297	1514	777	1	1	882
37	26	170	1	1	310	1	1	1	1	881
133	154	70	1	204	307	1	119	332	1	880
1	90	595	382	327	1	1	184	1	1	880
48	87	1	1	167	1	1	1	1	1	880
192	323	1	1	1	95	135	1	1	1	880
143	184	151	364	385	288	1	279	1	955	878
329	334	721	661	14	541	334	251	1	64	878
146	516	527	558	656	370	148	205	2	1	876
96	258	205	146	1	1	2	181	1	1	876
198	237	69	1	995	107	147	1	1	203	874
319	261	118	96	1	66	1	294	479	1	874
102	184	172	342	1	1	1	185	1	1	874
165	57	206	1	1	1	498	9	1	1	873
457	126	250	326	163	236	326	301	911	1	872
264	124	570	455	221	82	630	178	2	299	871
267	286	312	693	321	135	544	1169	5135	1	871
289	126	204	1	1	1	1	410	1	1	871
213	263	1	1	13	1	249	1	1	1	871
177	191	251	154	159	414	332	832	1	1	870
238	380	499	115	1	534	584	596	1	605	869
137	197	1366	458	264	445	466	333	1	1	869
485	654	748	461	259	885	811	186	186	418	868
1	62	288	1	1	1	1	1	1	1	867
413	198	1056	326	539	614	141	355	317	47	866
354	251	297	851	232	202	362	389	1	1	865
597	835	823	395	1	178	155	367	1	1151	863
127	221	260	2	1	1	240	1	1	506	863
268	370	512	682	484	1233	738	72	1	59	863
432	500	596	550	891	642	384	431	1	1	863
176	177	147	257	1	159	1	1	1	1	860
442	447	95	74	1220	1	130	458	1	1	860
40	273	271	37	242	290	42	63	1	1	860
599	685	651	375	695	1202	893	674	1	3884	859
323	228	18	3	220	146	740	105	1	66	859
193	580	530	691	998	331	1132	289	1	1	857
292	356	157	389	117	1	101	344	1	1	853
321	282	21	374	1	318	664	158	1	1	853
134	122	1	273	157	836	141	193	1	1	853
39	481	73	114	3	61	9	132	2154	1	851
262	298	139	1	6	1	413	1	1	1	851
96	204	25	55	277	1	1	1	2060	1	850
384	399	120	582	375	311	1	610	1	1	850
159	617	266	194	441	1	239	135	1	1	850
646	545	655	371	311	549	1	1	643	1	849
203	187	1	128	325	260	1	454	1	1	849
94	293	2	1	146	201	1	1	1484	3781	848
557	196	24	286	1	150	342	105	14010	1	847
646	1039	1390	645	908	823	772	226	120	1	846
467	881	258	510	751	429	662	231	1	1	846
448	596	666	473	1272	136	695	690	1	1	846
253	379	820	2586	521	245	436	442	1	1	843
1	137	156	1	1	308	230	2	1	1	842
171	312	1	1	274	339	361	378	1	1	841
530	769	647	381	778	1232	2	739	1	2381	838
242	114	336	1	507	159	1668	803	1	1	837
258	358	814	300	317	358	371	101	1	1053	836
615	577	1308	1244	1423	798	581	141	1	1	836
1	65	141	70	56	1	1	287	1	1	836
359	628	250	351	1113	462	491	870	128	1	835
446	644	512	250	173	173	262	397	1	1	835
578	317	397	670	359	524	972	331	1	1	834
356	695	690	431	157	459	530	1	1	1	833
302	330	261	110	1	285	599	2	1	1	833
66	174	179	287	431	622	135	1	1	1	832
457	160	144	1	83	1	500	1	1	1	832
238	152	1	1	1	293	99	574	1	1	832
387	241	397	214	255	122	230	353	342	626	830
41	290	1	1	1	1	1	1	1	1	829
184	176	157	480	264	395	1	287	1	1	828
647	525	1022	476	1565	824	193	926	1	1	828
402	106	174	337	1	762	159	407	1	1	828
73	392	192	98	368	99	276	347	2426	1	827
300	89	591	309	78	393	235	192	1	1	827
89	279	149	93	1	1	197	1	1	1	827
242	278	81	874	715	45	102	247	1	1	826
1	77	1	1	137	1	1	1	1	1	825
129	410	588	1	489	73	122	1	1	1	825
270	570	632	833	327	312	1056	759	2	1	824
354	184	229	1	898	57	1	126	1	1	824
230	335	327	311	569	708	46	244	1	1	823
376	282	67	179	1	171	426	370	1	1	823
79	149	1	1	190	59	701	116	1	1	823
526	464	713	567	138	525	474	218	315	1	822
291	312	825	491	882	1116	11	993	1	1	822
85	95	445	328	134	223	447	508	1	1	822
128	111	1	97	411	31	1	1	2	1	820
217	351	160	348	298	78	140	1159	171	1	819
68	273	1	7	1	1	304	1	1	1	819
246	193	561	1	375	80	421	370	1	1	819
172	200	133	313	1	79	1	318	1	682	817
666	177	202	369	78	94	712	713	1	1	817
77	159	51	4	373	57	1	675	1	1	817
325	423	777	501	550	1102	1055	453	1	9728	816
385	123	259	1	1020	199	405	748	79	1	816
372	258	330	263	184	1	3	409	1	1	815
233	181	184	1153	279	84	147	208	1	1	814
139	69	270	190	196	207	1	144	1	1	814
280	211	587	421	336	355	105	1	1	1	813
267	261	150	1	1	180	208	1	1	1192	812
1	85	110	12	97	88	216	417	1	1	812
831	345	543	520	570	311	1195	360	1	1	811
344	430	97	108	674	1	171	495	1	1	811
1	45	1	1	1	1	1	1	1	233	810
181	328	1	108	28	208	1	342	1	1	810
426	491	335	1	1	195	249	242	1	1	810
174	33	167	477	1011	160	1	306	1	1	809
191	153	1	155	1	157	353	219	1	1	809
522	1075	567	133	895	1273	47	145	205	1	808
315	416	959	854	229	121	148	325	1	1	808
321	491	1	159	238	285	237	284	6062	1	807
240	341	121	1	1	480	1264	238	72	1	805
77	291	1	62	512	128	1	1052	1	1	805
257	546	488	1	837	811	1259	866	1	1	805
1	429	1	99	60	84	105	65	1	1	804
408	441	250	31	513	298	1338	284	1	1	804
216	220	346	485	1135	56	248	1	1	1	803
452	401	490	688	400	1010	361	291	388	67	802
129	195	1	273	299	1	893	372	1	1	802
94	127	522	635	149	104	414	181	968	1	799
76	194	1	10	607	1	543	1	1	1	799
392	342	28	127	511	44	142	9	1	1	798
450	721	357	94	372	1103	351	523	102	83	797
276	401	507	7	596	532	324	439	218	1	797
305	504	418	1	398	844	1850	553	47	1	797
422	307	486	571	758	225	478	522	1	1	797
106	269	444	847	619	379	251	641	17892	1	796
138	122	1	315	1	69	1	215	72	1	796
431	341	467	770	133	111	1	2	116	1	794
91	197	241	1	1	232	776	207	101	1	794
115	213	68	1	434	420	1	954	1	1	794
102	262	1	144	148	1	235	208	294	1	793
285	459	75	1	1	1	1	351	1	1	793
106	70	124	1	1	1098	449	371	1	1	793
98	97	198	421	756	1	162	279	1	1	792
132	17	134	162	399	1	1	196	1	1	791
662	621	71	557	155	448	126	143	506	1	790
67	114	138	181	1	1	1	1	1	1	790
331	562	762	1	53	72	181	621	1	133	789
238	370	428	249	285	74	2	123	1	1	789
351	274	257	133	220	361	303	130	1	1	789
542	467	394	186	157	327	533	373	1	3176	788
103	158	1	283	1	632	453	137	1	1	788
260	132	1	146	1	1	1	1	1	1	788
120	328	293	1	1	252	607	532	1	1	788
175	238	1	1	1	1	1	99	1	1	787
203	186	64	109	439	197	1	1	1	1	786
114	506	1	22	281	338	1	277	1	1	786
198	271	214	523	315	686	193	151	2162	96	785
943	762	975	645	186	608	1032	465	1	1934	783
408	283	62	1	1	212	1	1	243	2	783
69	68	209	1	140	81	1	569	1	1	781
182	197	96	524	338	173	201	1	100	1506	780
157	126	530	357	616	617	654	314	1	1	780
423	606	548	346	291	318	377	31	1	1	780
196	156	508	1	1	209	1	1	219	1	779
227	94	310	268	899	401	2	1	1	1	778
174	89	1	126	907	330	400	1	1	1	778
107	137	1	1	484	1	1	239	1	1	778
585	299	201	456	781	1912	949	1078	58	1	777
195	436	140	202	216	2	537	486	2	1	777
207	388	216	467	190	637	445	585	1	1	777
348	42	108	338	1	201	4	1	1	1	777
580	506	84	920	1910	897	773	111	1895	1	776
148	550	139	520	1	237	1	103	1	1	776
187	369	1	200	578	277	679	217	1	1	776
173	477	435	797	559	574	265	737	1105	1	775
99	157	1	1	1	1	143	678	2	1	775
136	247	164	264	154	316	315	132	1	1	775
88	302	118	1	108	67	1	209	1	865	774
510	576	873	620	820	1454	5	1065	1	1	772
987	809	613	981	570	953	604	938	1	65	770
204	297	106	1004	284	1	740	881	1	1	770
686	781	1409	243	415	423	822	527	425	413	769
339	406	498	82	305	309	134	449	1	1	769
142	179	201	1	1	1	109	151	1	723	768
140	163	1	117	166	481	367	1	369	1	768
267	243	231	801	268	148	1	478	1	1	768
439	586	794	351	3	894	367	1100	1	1	768
1	85	87	217	1	115	1	1	1	1	768
258	216	2	155	94	424	218	226	1	1	768
224	197	149	1	354	1	338	60	1	1	768
133	333	1390	796	413	756	124	565	1	1	767
392	675	665	1010	428	718	842	770	1	1710	765
405	243	101	450	1	525	987	839	1	1	765
48	182	1	444	163	171	559	231	1	1	765
398	278	981	414	2005	523	259	316	1	1	765
362	231	687	506	187	512	263	574	1	1	764
232	307	1	161	1	1	97	1	1	1	764
32	1	106	102	1	1	215	42	1	1	764
365	219	166	670	410	40	101	140	847	413	763
83	203	142	77	1	56	350	97	40	1	763
25	153	125	98	1499	338	681	1	1	1	763
403	539	553	1611	691	1361	776	1	152	1	762
373	394	415	963	103	139	1594	1297	1	1	762
362	576	344	287	176	340	664	983	1948	1974	759
216	142	269	338	110	141	1	448	1	2	757
131	269	182	304	247	56	460	1	1	342	756
272	401	1	241	297	2	1	1455	1531	1	756
688	323	1349	781	1220	340	578	238	1	1	756
471	375	527	616	51	155	288	519	1	1	756
169	188	60	202	1	1	1	1	1	1	755
345	213	1334	31	352	1	1098	718	1	1	755
773	586	515	199	1709	280	477	504	1	135	754
544	298	379	1	362	134	1098	285	1	1	754
1	218	665	489	916	1	1	304	141	1	752
283	127	344	373	135	283	136	256	1	1	752
183	91	405	875	163	796	1	1	105	1	751
257	203	237	1	1005	1	291	1	1	1	751
430	457	556	1	335	741	961	353	1	7651	750
479	161	892	313	623	721	241	211	6604	1	749
38	1	118	1	1	1	1	1	1	1	749
578	564	283	901	552	70	826	373	164	1	748
283	459	1	73	313	318	446	1	1	1	747
438	619	151	118	115	132	1	744	92	110	746
567	384	503	346	271	98	420	522	1	1	746
463	378	82	304	392	394	555	756	1	1	746
249	118	287	1	1	2	1	1	1	1	746
63	420	508	208	157	855	282	192	1	1	745
112	195	253	1	270	310	430	916	1	1	745
434	431	221	281	293	207	678	238	1	1	744
120	10	1	260	1	228	268	1	1	1	743
218	365	57	207	1696	1	26	340	1	1	743
109	330	558	1	1	365	1	395	1	1	742
93	302	522	1	1	326	433	122	1	1	741
699	425	444	740	1193	686	130	794	1	1	740
440	468	751	169	1745	810	592	357	1	1	740
146	231	103	1	1	1	136	1	1	529	739
233	336	1	8	758	178	792	316	15115	64	739
182	184	221	420	1	344	198	87	1	1	739
360	186	385	343	7	398	440	210	1	90	738
482	685	402	890	574	366	253	111	1	1	738
136	1	157	226	226	59	502	138	1	1	738
335	374	216	177	276	644	489	1	1	1	737
90	527	111	41	353	506	326	1098	1	1	737
49	95	1	1	1	1	1	1	1	1	737
240	206	631	1	611	337	280	244	1	1	737
350	172	289	221	1	395	340	1251	1	1172	736
378	566	562	307	673	678	952	772	1	91	736
463	295	534	527	1	419	120	669	2	1	736
359	210	143	264	1	1	264	398	1	1	736
1	107	1	1	1050	1	1	277	1	1	736
411	158	215	1	402	58	217	455	1	1	736
290	421	155	1	103	148	144	624	1	2	735
[truncated: 74,443 more rows]

## Sheet: Extended Fig. 4f
FADS2
	Input a	Input b	PBS a	PBS b	PBS c	Mismatch a	Mismatch b	Mismatch c	Imetelstat a	Imetelstat b	Imetelstat c
sg1	213	192	65	235	274	6	914	4	253439	33803	541156
sg2	57	77	117	5	4	115	6	167	938389	2063	37370
sg3	292	379	479	383	130	211	383	424	121	70	1479
sg4	1	1	1	1	1	1	1	1	1	1	1

## Sheet: Extended Fig. 4g
ACSL4
Input 1	Input 2	PBS 1	PBS 2	PBS 3	Mismatch 1	Mismatch 2	Mismatch 3	Imetelstat 1	Imetelstat 2	Imetelstat 3
619	768	598	471	532	235	866	319	491	260	148747
494	539	186	252	159	143	139	368	3554	32	502
398	469	75	1	52	88	106	665	198412	1	288
454	742	527	1	681	624	864	357	3168	315	204
