# Supplementary material for: Imetelstat-mediated alterations in fatty acid metabolism to induce ferroptosis as a therapeutic strategy for acute myeloid leukemia
Source: Nat Cancer. 2023 Oct 30;5(1):47–65. doi: 10.1038/s43018-023-00653-5 (PMC10824665; doi:10.1038/s43018-023-00653-5)
Supplement: Supplementary file 18 — Statistical Source Data. [file 43018_2023_653_MOESM18_ESM.xlsx]

## Sheet: de_results
Molecule	Class	total_cl	total_cs	istd	MoleculeId	contrast	logFC	AveExpr	t	P.Value	adj.P.Val	B
Sph(d16:1)	Sph	16	1	FALSE	14	IM_EV - Control_EV	-0.225724	11.112	-0.779849	0.448391	0.616952	-6.64838
Sph(d16:1)	Sph	16	1	FALSE	14	IM_FADS1 - Control_EV	-0.226369	11.112	-0.782076	0.447122	0.572474	-6.83446
Sph(d16:1)	Sph	16	1	FALSE	14	IM_FADS2 - Control_EV	-0.473812	11.112	-1.63696	0.123785	0.224361	-5.83973
Sph(d16:1)	Sph	16	1	FALSE	14	Control_FADS2 - Control_EV	0.284014	11.112	0.981232	0.343038	0.659688	-6.27198
Sph(d16:1)	Sph	16	1	FALSE	14	Control_FADS1 - Control_EV	0.28239	11.112	0.975621	0.345717	0.654004	-6.28169
Sph(d16:1)	Sph	16	1	FALSE	14	IM_FADS1 - IM_EV	-0.000644842	11.112	-0.00222785	0.998254	0.999819	-7.02551
Sph(d16:1)	Sph	16	1	FALSE	14	IM_FADS2 - IM_EV	-0.248088	11.112	-0.857112	0.405735	0.578197	-6.6801
Sph(d16:1)	Sph	16	1	FALSE	14	IM_FADS1 - Control_FADS1	-0.508759	11.112	-1.7577	0.100508	0.241886	-5.52187
Sph(d16:1)	Sph	16	1	FALSE	14	IM_FADS2 - Control_FADS2	-0.757826	11.112	-2.61819	0.0201723	0.0745218	-4.06474
Sph(d18:1)	Sph	18	1	FALSE	15	IM_EV - Control_EV	-0.037424	17.5713	-0.23149	0.820264	0.891623	-6.93598
Sph(d18:1)	Sph	18	1	FALSE	15	IM_FADS1 - Control_EV	-0.179666	17.5713	-1.11135	0.285035	0.397642	-6.5231
Sph(d18:1)	Sph	18	1	FALSE	15	IM_FADS2 - Control_EV	-0.168542	17.5713	-1.04254	0.314732	0.449617	-6.58747
Sph(d18:1)	Sph	18	1	FALSE	15	Control_FADS2 - Control_EV	0.140746	17.5713	0.870604	0.39857	0.715699	-6.37394
Sph(d18:1)	Sph	18	1	FALSE	15	Control_FADS1 - Control_EV	0.0851755	17.5713	0.526863	0.60649	0.83691	-6.62305
Sph(d18:1)	Sph	18	1	FALSE	15	IM_FADS1 - IM_EV	-0.142242	17.5713	-0.879857	0.393706	0.555594	-6.62516
Sph(d18:1)	Sph	18	1	FALSE	15	IM_FADS2 - IM_EV	-0.131118	17.5713	-0.811048	0.430834	0.603584	-6.71902
Sph(d18:1)	Sph	18	1	FALSE	15	IM_FADS1 - Control_FADS1	-0.264842	17.5713	-1.63821	0.123522	0.279855	-5.70045
Sph(d18:1)	Sph	18	1	FALSE	15	IM_FADS2 - Control_FADS2	-0.309289	17.5713	-1.91314	0.0762845	0.19237	-5.30015
Sph(d18:2)	Sph	18	2	FALSE	16	IM_EV - Control_EV	0.522948	12.2563	1.94663	0.0718107	0.165937	-5.18507
Sph(d18:2)	Sph	18	2	FALSE	16	IM_FADS1 - Control_EV	-0.739569	12.2563	-2.75299	0.0154878	0.0444699	-3.93021
Sph(d18:2)	Sph	18	2	FALSE	16	IM_FADS2 - Control_EV	-0.759879	12.2563	-2.82859	0.0133432	0.0422899	-3.77798
Sph(d18:2)	Sph	18	2	FALSE	16	Control_FADS2 - Control_EV	-0.062029	12.2563	-0.230898	0.820715	0.92701	-6.73585
Sph(d18:2)	Sph	18	2	FALSE	16	Control_FADS1 - Control_EV	-0.101201	12.2563	-0.376712	0.712004	0.887774	-6.69369
Sph(d18:2)	Sph	18	2	FALSE	16	IM_FADS1 - IM_EV	-1.26252	12.2563	-4.69962	0.000336294	0.00406355	-0.00338132
Sph(d18:2)	Sph	18	2	FALSE	16	IM_FADS2 - IM_EV	-1.28283	12.2563	-4.77522	0.000291438	0.00375631	0.112689
Sph(d18:2)	Sph	18	2	FALSE	16	IM_FADS1 - Control_FADS1	-0.638368	12.2563	-2.37627	0.0322104	0.107368	-4.48607
Sph(d18:2)	Sph	18	2	FALSE	16	IM_FADS2 - Control_FADS2	-0.69785	12.2563	-2.59769	0.0209956	0.0765876	-4.10292
dhCer(d18:0/16:0)	dhCer	34	0	FALSE	17	IM_EV - Control_EV	0.171655	13.387	1.24846	0.232222	0.389274	-6.18004
dhCer(d18:0/16:0)	dhCer	34	0	FALSE	17	IM_FADS1 - Control_EV	0.0253778	13.387	0.184575	0.856194	0.907848	-7.13501
dhCer(d18:0/16:0)	dhCer	34	0	FALSE	17	IM_FADS2 - Control_EV	0.14563	13.387	1.05918	0.307351	0.442432	-6.57022
dhCer(d18:0/16:0)	dhCer	34	0	FALSE	17	Control_FADS2 - Control_EV	-0.0367063	13.387	-0.266968	0.793364	0.919553	-6.7264
dhCer(d18:0/16:0)	dhCer	34	0	FALSE	17	Control_FADS1 - Control_EV	0.0633152	13.387	0.460496	0.652192	0.861665	-6.65708
dhCer(d18:0/16:0)	dhCer	34	0	FALSE	17	IM_FADS1 - IM_EV	-0.146278	13.387	-1.06389	0.305285	0.462311	-6.44722
dhCer(d18:0/16:0)	dhCer	34	0	FALSE	17	IM_FADS2 - IM_EV	-0.0260253	13.387	-0.189284	0.852571	0.922559	-7.04173
dhCer(d18:0/16:0)	dhCer	34	0	FALSE	17	IM_FADS1 - Control_FADS1	-0.0379373	13.387	-0.275921	0.786617	0.907033	-6.96397
dhCer(d18:0/16:0)	dhCer	34	0	FALSE	17	IM_FADS2 - Control_FADS2	0.182336	13.387	1.32615	0.205902	0.367455	-6.14715
dhCer(d18:0/18:0)	dhCer	36	0	FALSE	18	IM_EV - Control_EV	0.214943	12.5593	1.76023	0.100064	0.212591	-5.47919
dhCer(d18:0/18:0)	dhCer	36	0	FALSE	18	IM_FADS1 - Control_EV	0.39108	12.5593	3.20266	0.00634685	0.0224462	-3.05975
dhCer(d18:0/18:0)	dhCer	36	0	FALSE	18	IM_FADS2 - Control_EV	0.209595	12.5593	1.71643	0.107991	0.202858	-5.72165
dhCer(d18:0/18:0)	dhCer	36	0	FALSE	18	Control_FADS2 - Control_EV	0.0109064	12.5593	0.0893155	0.930089	0.959228	-6.75976
dhCer(d18:0/18:0)	dhCer	36	0	FALSE	18	Control_FADS1 - Control_EV	0.194114	12.5593	1.58965	0.134108	0.377585	-5.54121
dhCer(d18:0/18:0)	dhCer	36	0	FALSE	18	IM_FADS1 - IM_EV	0.176137	12.5593	1.44243	0.171055	0.309071	-5.99497
dhCer(d18:0/18:0)	dhCer	36	0	FALSE	18	IM_FADS2 - IM_EV	-0.005348	12.5593	-0.0437962	0.965682	0.977479	-7.05973
dhCer(d18:0/18:0)	dhCer	36	0	FALSE	18	IM_FADS1 - Control_FADS1	0.196966	12.5593	1.613	0.128924	0.285404	-5.73705
dhCer(d18:0/18:0)	dhCer	36	0	FALSE	18	IM_FADS2 - Control_FADS2	0.198689	12.5593	1.62712	0.125875	0.262617	-5.73913
dhCer(d18:0/20:0)	dhCer	38	0	FALSE	19	IM_EV - Control_EV	0.509908	10.3296	1.59555	0.132783	0.263747	-5.72315
dhCer(d18:0/20:0)	dhCer	38	0	FALSE	19	IM_FADS1 - Control_EV	0.275811	10.3296	0.863037	0.402578	0.524709	-6.76684
dhCer(d18:0/20:0)	dhCer	38	0	FALSE	19	IM_FADS2 - Control_EV	0.345802	10.3296	1.08204	0.297416	0.432335	-6.54613
dhCer(d18:0/20:0)	dhCer	38	0	FALSE	19	Control_FADS2 - Control_EV	0.405501	10.3296	1.26885	0.22507	0.528504	-5.9589
dhCer(d18:0/20:0)	dhCer	38	0	FALSE	19	Control_FADS1 - Control_EV	0.227739	10.3296	0.712614	0.487726	0.761224	-6.50469
dhCer(d18:0/20:0)	dhCer	38	0	FALSE	19	IM_FADS1 - IM_EV	-0.234097	10.3296	-0.73251	0.475875	0.628018	-6.74574
dhCer(d18:0/20:0)	dhCer	38	0	FALSE	19	IM_FADS2 - IM_EV	-0.164106	10.3296	-0.513503	0.615562	0.744527	-6.92187
dhCer(d18:0/20:0)	dhCer	38	0	FALSE	19	IM_FADS1 - Control_FADS1	0.0480723	10.3296	0.150422	0.882565	0.942133	-6.99229
dhCer(d18:0/20:0)	dhCer	38	0	FALSE	19	IM_FADS2 - Control_FADS2	-0.0596994	10.3296	-0.186805	0.854479	0.919864	-7.00881
dhCer(d18:0/22:0)	dhCer	40	0	FALSE	20	IM_EV - Control_EV	-0.271288	12.1254	-1.26759	0.225505	0.382435	-6.15709
dhCer(d18:0/22:0)	dhCer	40	0	FALSE	20	IM_FADS1 - Control_EV	-0.288431	12.1254	-1.34769	0.199042	0.308675	-6.24413
dhCer(d18:0/22:0)	dhCer	40	0	FALSE	20	IM_FADS2 - Control_EV	-0.372613	12.1254	-1.74103	0.103473	0.196768	-5.68435
dhCer(d18:0/22:0)	dhCer	40	0	FALSE	20	Control_FADS2 - Control_EV	-0.0488499	12.1254	-0.228251	0.822733	0.92701	-6.73649
dhCer(d18:0/22:0)	dhCer	40	0	FALSE	20	Control_FADS1 - Control_EV	-0.132187	12.1254	-0.617643	0.546671	0.802706	-6.5694
dhCer(d18:0/22:0)	dhCer	40	0	FALSE	20	IM_FADS1 - IM_EV	-0.0171428	12.1254	-0.0800994	0.937286	0.974239	-7.02211
dhCer(d18:0/22:0)	dhCer	40	0	FALSE	20	IM_FADS2 - IM_EV	-0.101325	12.1254	-0.47344	0.643156	0.764407	-6.94253
dhCer(d18:0/22:0)	dhCer	40	0	FALSE	20	IM_FADS1 - Control_FADS1	-0.156244	12.1254	-0.73005	0.477331	0.670343	-6.72646
dhCer(d18:0/22:0)	dhCer	40	0	FALSE	20	IM_FADS2 - Control_FADS2	-0.323763	12.1254	-1.51278	0.152452	0.294741	-5.90123
dhCer(d18:0/24:0)	dhCer	42	0	FALSE	21	IM_EV - Control_EV	-0.364587	14.1316	-1.97787	0.0678545	0.158692	-5.1341
dhCer(d18:0/24:0)	dhCer	42	0	FALSE	21	IM_FADS1 - Control_EV	-0.0439933	14.1316	-0.238661	0.814807	0.873956	-7.12286
dhCer(d18:0/24:0)	dhCer	42	0	FALSE	21	IM_FADS2 - Control_EV	-0.0731389	14.1316	-0.396775	0.697482	0.794103	-7.06126
dhCer(d18:0/24:0)	dhCer	42	0	FALSE	21	Control_FADS2 - Control_EV	0.2593	14.1316	1.40669	0.181206	0.460936	-5.7863
dhCer(d18:0/24:0)	dhCer	42	0	FALSE	21	Control_FADS1 - Control_EV	0.222057	14.1316	1.20465	0.248196	0.542091	-6.03875
dhCer(d18:0/24:0)	dhCer	42	0	FALSE	21	IM_FADS1 - IM_EV	0.320594	14.1316	1.7392	0.103803	0.223489	-5.57072
dhCer(d18:0/24:0)	dhCer	42	0	FALSE	21	IM_FADS2 - IM_EV	0.291448	14.1316	1.58109	0.136053	0.292263	-5.83812
dhCer(d18:0/24:0)	dhCer	42	0	FALSE	21	IM_FADS1 - Control_FADS1	-0.266051	14.1316	-1.44331	0.17081	0.342276	-5.97295
dhCer(d18:0/24:0)	dhCer	42	0	FALSE	21	IM_FADS2 - Control_FADS2	-0.332439	14.1316	-1.80346	0.0927482	0.216911	-5.47374
dhCer(d18:0/24:1)	dhCer	42	1	FALSE	22	IM_EV - Control_EV	0.128918	13.4086	0.736927	0.473268	0.635986	-6.68157
dhCer(d18:0/24:1)	dhCer	42	1	FALSE	22	IM_FADS1 - Control_EV	0.52035	13.4086	2.97444	0.00999577	0.0318547	-3.50516
dhCer(d18:0/24:1)	dhCer	42	1	FALSE	22	IM_FADS2 - Control_EV	0.441014	13.4086	2.52093	0.0243748	0.0682964	-4.35667
dhCer(d18:0/24:1)	dhCer	42	1	FALSE	22	Control_FADS2 - Control_EV	0.240291	13.4086	1.37356	0.191054	0.473554	-5.82903
dhCer(d18:0/24:1)	dhCer	42	1	FALSE	22	Control_FADS1 - Control_EV	0.190983	13.4086	1.0917	0.293292	0.594787	-6.16393
dhCer(d18:0/24:1)	dhCer	42	1	FALSE	22	IM_FADS1 - IM_EV	0.391432	13.4086	2.23751	0.0419298	0.118055	-4.75239
dhCer(d18:0/24:1)	dhCer	42	1	FALSE	22	IM_FADS2 - IM_EV	0.312095	13.4086	1.78401	0.0959799	0.229218	-5.53645
dhCer(d18:0/24:1)	dhCer	42	1	FALSE	22	IM_FADS1 - Control_FADS1	0.329367	13.4086	1.88274	0.0805629	0.214342	-5.32654
dhCer(d18:0/24:1)	dhCer	42	1	FALSE	22	IM_FADS2 - Control_FADS2	0.200723	13.4086	1.14738	0.270348	0.446728	-6.35882
dhCer(d18:1/18:0)	dhCer	36	1	FALSE	23	IM_EV - Control_EV	0.231454	15.5078	1.31125	0.210754	0.366608	-6.1037
dhCer(d18:1/18:0)	dhCer	36	1	FALSE	23	IM_FADS1 - Control_EV	0.273232	15.5078	1.54794	0.143815	0.237642	-5.97586
dhCer(d18:1/18:0)	dhCer	36	1	FALSE	23	IM_FADS2 - Control_EV	0.2013	15.5078	1.14042	0.273138	0.404133	-6.48268
dhCer(d18:1/18:0)	dhCer	36	1	FALSE	23	Control_FADS2 - Control_EV	0.113696	15.5078	0.644121	0.52985	0.813725	-6.54791
dhCer(d18:1/18:0)	dhCer	36	1	FALSE	23	Control_FADS1 - Control_EV	0.198464	15.5078	1.12435	0.279665	0.581383	-6.1288
dhCer(d18:1/18:0)	dhCer	36	1	FALSE	23	IM_FADS1 - IM_EV	0.0417785	15.5078	0.236687	0.816308	0.900112	-6.99581
dhCer(d18:1/18:0)	dhCer	36	1	FALSE	23	IM_FADS2 - IM_EV	-0.0301539	15.5078	-0.170831	0.866787	0.92585	-7.04525
dhCer(d18:1/18:0)	dhCer	36	1	FALSE	23	IM_FADS1 - Control_FADS1	0.0747682	15.5078	0.423583	0.678269	0.836019	-6.9096
dhCer(d18:1/18:0)	dhCer	36	1	FALSE	23	IM_FADS2 - Control_FADS2	0.0876035	15.5078	0.496299	0.627341	0.774166	-6.89759
dhCer(d18:1/20:0)	dhCer	38	1	FALSE	24	IM_EV - Control_EV	0.245184	13.4789	1.42329	0.176431	0.325465	-5.96032
dhCer(d18:1/20:0)	dhCer	38	1	FALSE	24	IM_FADS1 - Control_EV	0.136417	13.4789	0.791901	0.441556	0.566598	-6.82657
dhCer(d18:1/20:0)	dhCer	38	1	FALSE	24	IM_FADS2 - Control_EV	0.0972365	13.4789	0.564457	0.581324	0.702242	-6.97691
dhCer(d18:1/20:0)	dhCer	38	1	FALSE	24	Control_FADS2 - Control_EV	0.0897547	13.4789	0.521025	0.610446	0.844959	-6.62189
dhCer(d18:1/20:0)	dhCer	38	1	FALSE	24	Control_FADS1 - Control_EV	0.150671	13.4789	0.874646	0.39644	0.688929	-6.3747
dhCer(d18:1/20:0)	dhCer	38	1	FALSE	24	IM_FADS1 - IM_EV	-0.108767	13.4789	-0.631389	0.537902	0.678224	-6.81665
dhCer(d18:1/20:0)	dhCer	38	1	FALSE	24	IM_FADS2 - IM_EV	-0.147947	13.4789	-0.858833	0.404816	0.578197	-6.67861
dhCer(d18:1/20:0)	dhCer	38	1	FALSE	24	IM_FADS1 - Control_FADS1	-0.0142541	13.4789	-0.0827447	0.935219	0.965173	-7.00066
dhCer(d18:1/20:0)	dhCer	38	1	FALSE	24	IM_FADS2 - Control_FADS2	0.00748179	13.4789	0.0434317	0.965967	0.984642	-7.02633
dhCer(d18:1/22:0)	dhCer	40	1	FALSE	25	IM_EV - Control_EV	-0.306973	16.0075	-1.92517	0.0746497	0.171134	-5.21983
dhCer(d18:1/22:0)	dhCer	40	1	FALSE	25	IM_FADS1 - Control_EV	-0.347141	16.0075	-2.17708	0.0469721	0.101656	-4.98062
dhCer(d18:1/22:0)	dhCer	40	1	FALSE	25	IM_FADS2 - Control_EV	-0.383912	16.0075	-2.40768	0.030328	0.0798687	-4.56366
dhCer(d18:1/22:0)	dhCer	40	1	FALSE	25	Control_FADS2 - Control_EV	0.0468503	16.0075	0.293819	0.773183	0.919553	-6.71849
dhCer(d18:1/22:0)	dhCer	40	1	FALSE	25	Control_FADS1 - Control_EV	0.0638458	16.0075	0.400406	0.694867	0.881887	-6.68406
dhCer(d18:1/22:0)	dhCer	40	1	FALSE	25	IM_FADS1 - IM_EV	-0.0401673	16.0075	-0.251907	0.804752	0.894169	-6.99187
dhCer(d18:1/22:0)	dhCer	40	1	FALSE	25	IM_FADS2 - IM_EV	-0.0769385	16.0075	-0.482516	0.636854	0.761599	-6.93799
dhCer(d18:1/22:0)	dhCer	40	1	FALSE	25	IM_FADS1 - Control_FADS1	-0.410987	16.0075	-2.57748	0.0218386	0.0807909	-4.1187
dhCer(d18:1/22:0)	dhCer	40	1	FALSE	25	IM_FADS2 - Control_FADS2	-0.430762	16.0075	-2.7015	0.0171367	0.0667068	-3.90861
dhCer(d18:1/24:0)	dhCer	42	1	FALSE	26	IM_EV - Control_EV	-0.719334	18.4889	-4.17003	0.000932992	0.00693764	-0.981262
dhCer(d18:1/24:0)	dhCer	42	1	FALSE	26	IM_FADS1 - Control_EV	-0.36799	18.4889	-2.13326	0.0509748	0.109501	-5.05605
dhCer(d18:1/24:0)	dhCer	42	1	FALSE	26	IM_FADS2 - Control_EV	-0.409358	18.4889	-2.37308	0.032408	0.0839135	-4.62614
dhCer(d18:1/24:0)	dhCer	42	1	FALSE	26	Control_FADS2 - Control_EV	0.0962205	18.4889	0.557798	0.585742	0.836774	-6.60135
dhCer(d18:1/24:0)	dhCer	42	1	FALSE	26	Control_FADS1 - Control_EV	0.125469	18.4889	0.727352	0.47893	0.754835	-6.49388
dhCer(d18:1/24:0)	dhCer	42	1	FALSE	26	IM_FADS1 - IM_EV	0.351344	18.4889	2.03677	0.0609297	0.15386	-5.09566
dhCer(d18:1/24:0)	dhCer	42	1	FALSE	26	IM_FADS2 - IM_EV	0.309976	18.4889	1.79696	0.0938183	0.225787	-5.5164
dhCer(d18:1/24:0)	dhCer	42	1	FALSE	26	IM_FADS1 - Control_FADS1	-0.493459	18.4889	-2.86062	0.0125248	0.0546193	-3.58494
dhCer(d18:1/24:0)	dhCer	42	1	FALSE	26	IM_FADS2 - Control_FADS2	-0.505578	18.4889	-2.93088	0.0108981	0.0500746	-3.4715
dhCer(d18:1/24:1)	dhCer	42	2	FALSE	27	IM_EV - Control_EV	0.0247126	18.1833	0.180844	0.859067	0.919297	-6.94703
dhCer(d18:1/24:1)	dhCer	42	2	FALSE	27	IM_FADS1 - Control_EV	0.5479	18.1833	4.00947	0.00127804	0.00662025	-1.46187
dhCer(d18:1/24:1)	dhCer	42	2	FALSE	27	IM_FADS2 - Control_EV	0.501901	18.1833	3.67285	0.00248677	0.0116317	-2.12185
dhCer(d18:1/24:1)	dhCer	42	2	FALSE	27	Control_FADS2 - Control_EV	0.291336	18.1833	2.13196	0.0510987	0.234539	-4.68629
dhCer(d18:1/24:1)	dhCer	42	2	FALSE	27	Control_FADS1 - Control_EV	0.296673	18.1833	2.17102	0.0475075	0.213599	-4.62379
dhCer(d18:1/24:1)	dhCer	42	2	FALSE	27	IM_FADS1 - IM_EV	0.523187	18.1833	3.82863	0.00182593	0.0127187	-1.70636
dhCer(d18:1/24:1)	dhCer	42	2	FALSE	27	IM_FADS2 - IM_EV	0.477188	18.1833	3.49201	0.00356406	0.0209814	-2.40401
dhCer(d18:1/24:1)	dhCer	42	2	FALSE	27	IM_FADS1 - Control_FADS1	0.251227	18.1833	1.83845	0.0871805	0.223583	-5.39666
dhCer(d18:1/24:1)	dhCer	42	2	FALSE	27	IM_FADS2 - Control_FADS2	0.210565	18.1833	1.54089	0.145512	0.28903	-5.86215
Cer(d16:1/16:0)	Cer	32	1	FALSE	28	IM_EV - Control_EV	0.0502855	11.7449	0.267157	0.793222	0.879672	-6.92658
Cer(d16:1/16:0)	Cer	32	1	FALSE	28	IM_FADS1 - Control_EV	-0.108186	11.7449	-0.57477	0.574516	0.688469	-6.97931
Cer(d16:1/16:0)	Cer	32	1	FALSE	28	IM_FADS2 - Control_EV	-0.0378177	11.7449	-0.200918	0.843636	0.899465	-7.12313
Cer(d16:1/16:0)	Cer	32	1	FALSE	28	Control_FADS2 - Control_EV	0.153546	11.7449	0.815758	0.428223	0.743621	-6.42044
Cer(d16:1/16:0)	Cer	32	1	FALSE	28	Control_FADS1 - Control_EV	-0.0124752	11.7449	-0.0662781	0.948088	0.985246	-6.766
Cer(d16:1/16:0)	Cer	32	1	FALSE	28	IM_FADS1 - IM_EV	-0.158472	11.7449	-0.841927	0.4139	0.575688	-6.65811
Cer(d16:1/16:0)	Cer	32	1	FALSE	28	IM_FADS2 - IM_EV	-0.0881032	11.7449	-0.468074	0.646894	0.76626	-6.94517
Cer(d16:1/16:0)	Cer	32	1	FALSE	28	IM_FADS1 - Control_FADS1	-0.0957108	11.7449	-0.508492	0.618982	0.796029	-6.86821
Cer(d16:1/16:0)	Cer	32	1	FALSE	28	IM_FADS2 - Control_FADS2	-0.191363	11.7449	-1.01668	0.32646	0.514042	-6.49746
Cer(d16:1/18:0)	Cer	34	1	FALSE	29	IM_EV - Control_EV	0.33415	11.7762	2.07747	0.0565306	0.14072	-4.96858
Cer(d16:1/18:0)	Cer	34	1	FALSE	29	IM_FADS1 - Control_EV	0.397249	11.7762	2.46976	0.0269113	0.0684787	-4.45885
Cer(d16:1/18:0)	Cer	34	1	FALSE	29	IM_FADS2 - Control_EV	0.182918	11.7762	1.13723	0.274424	0.405003	-6.48622
Cer(d16:1/18:0)	Cer	34	1	FALSE	29	Control_FADS2 - Control_EV	0.425141	11.7762	2.64317	0.0192113	0.12834	-3.77465
Cer(d16:1/18:0)	Cer	34	1	FALSE	29	Control_FADS1 - Control_EV	0.325729	11.7762	2.02511	0.0622466	0.243939	-4.86929
Cer(d16:1/18:0)	Cer	34	1	FALSE	29	IM_FADS1 - IM_EV	0.0630987	11.7762	0.392295	0.700714	0.81848	-6.94419
Cer(d16:1/18:0)	Cer	34	1	FALSE	29	IM_FADS2 - IM_EV	-0.151232	11.7762	-0.940236	0.362947	0.539768	-6.60502
Cer(d16:1/18:0)	Cer	34	1	FALSE	29	IM_FADS1 - Control_FADS1	0.0715199	11.7762	0.444651	0.66333	0.827379	-6.90001
Cer(d16:1/18:0)	Cer	34	1	FALSE	29	IM_FADS2 - Control_FADS2	-0.242223	11.7762	-1.50594	0.154184	0.296114	-5.91067
Cer(d16:1/20:0)	Cer	36	1	FALSE	30	IM_EV - Control_EV	-0.736521	10.2462	-1.99676	0.0655581	0.156378	-5.10303
Cer(d16:1/20:0)	Cer	36	1	FALSE	30	IM_FADS1 - Control_EV	-0.877711	10.2462	-2.37954	0.0320094	0.0780061	-4.62272
Cer(d16:1/20:0)	Cer	36	1	FALSE	30	IM_FADS2 - Control_EV	-0.330742	10.2462	-0.896667	0.384971	0.520473	-6.7285
Cer(d16:1/20:0)	Cer	36	1	FALSE	30	Control_FADS2 - Control_EV	-0.524484	10.2462	-1.42192	0.176822	0.458416	-5.7664
Cer(d16:1/20:0)	Cer	36	1	FALSE	30	Control_FADS1 - Control_EV	-0.215482	10.2462	-0.584188	0.568335	0.810552	-6.59011
Cer(d16:1/20:0)	Cer	36	1	FALSE	30	IM_FADS1 - IM_EV	-0.14119	10.2462	-0.382778	0.7076	0.822085	-6.94807
Cer(d16:1/20:0)	Cer	36	1	FALSE	30	IM_FADS2 - IM_EV	0.405779	10.2462	1.1001	0.289742	0.459154	-6.4437
Cer(d16:1/20:0)	Cer	36	1	FALSE	30	IM_FADS1 - Control_FADS1	-0.662229	10.2462	-1.79535	0.0940832	0.232205	-5.46392
Cer(d16:1/20:0)	Cer	36	1	FALSE	30	IM_FADS2 - Control_FADS2	0.193742	10.2462	0.525249	0.607582	0.759478	-6.88216
Cer(d16:1/22:0)	Cer	38	1	FALSE	31	IM_EV - Control_EV	-0.843804	12.0033	-3.10408	0.00772431	0.0311118	-3.07825
Cer(d16:1/22:0)	Cer	38	1	FALSE	31	IM_FADS1 - Control_EV	-1.1548	12.0033	-4.24813	0.000801228	0.00474196	-0.990817
Cer(d16:1/22:0)	Cer	38	1	FALSE	31	IM_FADS2 - Control_EV	-1.41231	12.0033	-5.19544	0.000133214	0.00120725	0.840088
Cer(d16:1/22:0)	Cer	38	1	FALSE	31	Control_FADS2 - Control_EV	0.111723	12.0033	0.410993	0.687264	0.889762	-6.67524
Cer(d16:1/22:0)	Cer	38	1	FALSE	31	Control_FADS1 - Control_EV	0.103018	12.0033	0.378972	0.710362	0.887774	-6.6928
Cer(d16:1/22:0)	Cer	38	1	FALSE	31	IM_FADS1 - IM_EV	-0.310994	12.0033	-1.14405	0.271681	0.427033	-6.36073
Cer(d16:1/22:0)	Cer	38	1	FALSE	31	IM_FADS2 - IM_EV	-0.568508	12.0033	-2.09136	0.0550976	0.149723	-5.03796
Cer(d16:1/22:0)	Cer	38	1	FALSE	31	IM_FADS1 - Control_FADS1	-1.25782	12.0033	-4.6271	0.000386035	0.00384076	-0.125542
Cer(d16:1/22:0)	Cer	38	1	FALSE	31	IM_FADS2 - Control_FADS2	-1.52403	12.0033	-5.60643	6.33465e-05	0.000874784	1.69018
Cer(d16:1/23:0)	Cer	39	1	FALSE	32	IM_EV - Control_EV	-1.11076	9.27387	-2.66005	0.0185874	0.059381	-3.92744
Cer(d16:1/23:0)	Cer	39	1	FALSE	32	IM_FADS1 - Control_EV	-1.10506	9.27387	-2.6464	0.0190903	0.0527256	-4.13142
Cer(d16:1/23:0)	Cer	39	1	FALSE	32	IM_FADS2 - Control_EV	-1.67305	9.27387	-4.00661	0.00128525	0.00723731	-1.45987
Cer(d16:1/23:0)	Cer	39	1	FALSE	32	Control_FADS2 - Control_EV	0.165527	9.27387	0.396403	0.69775	0.897328	-6.68139
Cer(d16:1/23:0)	Cer	39	1	FALSE	32	Control_FADS1 - Control_EV	0.269996	9.27387	0.646585	0.5283	0.789644	-6.5506
Cer(d16:1/23:0)	Cer	39	1	FALSE	32	IM_FADS1 - IM_EV	0.00569702	9.27387	0.0136432	0.989306	0.998911	-7.02542
Cer(d16:1/23:0)	Cer	39	1	FALSE	32	IM_FADS2 - IM_EV	-0.562289	9.27387	-1.34657	0.199396	0.36598	-6.15437
Cer(d16:1/23:0)	Cer	39	1	FALSE	32	IM_FADS1 - Control_FADS1	-1.37506	9.27387	-3.29299	0.00530053	0.0284658	-2.74519
Cer(d16:1/23:0)	Cer	39	1	FALSE	32	IM_FADS2 - Control_FADS2	-1.83858	9.27387	-4.40301	0.000593419	0.00537786	-0.578849
Cer(d16:1/24:0)	Cer	40	1	FALSE	33	IM_EV - Control_EV	-1.09284	12.2179	-5.3192	0.000106243	0.00143144	1.21175
Cer(d16:1/24:0)	Cer	40	1	FALSE	33	IM_FADS1 - Control_EV	-1.05643	12.2179	-5.14198	0.000146982	0.0012355	0.732637
Cer(d16:1/24:0)	Cer	40	1	FALSE	33	IM_FADS2 - Control_EV	-1.31982	12.2179	-6.424	1.54691e-05	0.00019938	3.04334
Cer(d16:1/24:0)	Cer	40	1	FALSE	33	Control_FADS2 - Control_EV	0.0271061	12.2179	0.131934	0.896903	0.952754	-6.75478
Cer(d16:1/24:0)	Cer	40	1	FALSE	33	Control_FADS1 - Control_EV	-0.167919	12.2179	-0.817316	0.427361	0.714321	-6.42346
Cer(d16:1/24:0)	Cer	40	1	FALSE	33	IM_FADS1 - IM_EV	0.0364108	12.2179	0.177223	0.861857	0.925699	-7.00884
Cer(d16:1/24:0)	Cer	40	1	FALSE	33	IM_FADS2 - IM_EV	-0.226983	12.2179	-1.1048	0.287769	0.457458	-6.43863
Cer(d16:1/24:0)	Cer	40	1	FALSE	33	IM_FADS1 - Control_FADS1	-0.88851	12.2179	-4.32466	0.000690552	0.00580464	-0.712291
Cer(d16:1/24:0)	Cer	40	1	FALSE	33	IM_FADS2 - Control_FADS2	-1.34693	12.2179	-6.55593	1.24286e-05	0.000225268	3.3485
Cer(d16:1/24:1)	Cer	40	2	FALSE	34	IM_EV - Control_EV	-0.579511	12.8404	-3.02293	0.00907781	0.0344126	-3.2357
Cer(d16:1/24:1)	Cer	40	2	FALSE	34	IM_FADS1 - Control_EV	-0.590015	12.8404	-3.07773	0.00814041	0.0277732	-3.30433
Cer(d16:1/24:1)	Cer	40	2	FALSE	34	IM_FADS2 - Control_EV	-0.671301	12.8404	-3.50174	0.00349559	0.0152439	-2.46132
Cer(d16:1/24:1)	Cer	40	2	FALSE	34	Control_FADS2 - Control_EV	0.00373776	12.8404	0.0194975	0.984718	0.99075	-6.76378
Cer(d16:1/24:1)	Cer	40	2	FALSE	34	Control_FADS1 - Control_EV	-0.0699041	12.8404	-0.364644	0.720795	0.887774	-6.69837
Cer(d16:1/24:1)	Cer	40	2	FALSE	34	IM_FADS1 - IM_EV	-0.0105047	12.8404	-0.0547964	0.957071	0.981619	-7.02392
Cer(d16:1/24:1)	Cer	40	2	FALSE	34	IM_FADS2 - IM_EV	-0.0917905	12.8404	-0.478811	0.639423	0.763097	-6.93985
Cer(d16:1/24:1)	Cer	40	2	FALSE	34	IM_FADS1 - Control_FADS1	-0.520111	12.8404	-2.71308	0.0167516	0.065786	-3.86518
Cer(d16:1/24:1)	Cer	40	2	FALSE	34	IM_FADS2 - Control_FADS2	-0.675039	12.8404	-3.52124	0.0033624	0.0201051	-2.31606
Cer(d17:1/16:0)	Cer	33	1	FALSE	35	IM_EV - Control_EV	0.206471	12.4723	1.09183	0.293239	0.459635	-6.35717
Cer(d17:1/16:0)	Cer	33	1	FALSE	35	IM_FADS1 - Control_EV	-0.257442	12.4723	-1.36136	0.194787	0.302887	-6.2267
Cer(d17:1/16:0)	Cer	33	1	FALSE	35	IM_FADS2 - Control_EV	-0.139593	12.4723	-0.738175	0.472533	0.609042	-6.86007
Cer(d17:1/16:0)	Cer	33	1	FALSE	35	Control_FADS2 - Control_EV	0.21427	12.4723	1.13307	0.276111	0.582342	-6.115
Cer(d17:1/16:0)	Cer	33	1	FALSE	35	Control_FADS1 - Control_EV	0.1771	12.4723	0.936511	0.364796	0.657085	-6.31878
Cer(d17:1/16:0)	Cer	33	1	FALSE	35	IM_FADS1 - IM_EV	-0.463913	12.4723	-2.45319	0.0277858	0.0849669	-4.36714
Cer(d17:1/16:0)	Cer	33	1	FALSE	35	IM_FADS2 - IM_EV	-0.346064	12.4723	-1.83	0.0884971	0.216575	-5.46483
Cer(d17:1/16:0)	Cer	33	1	FALSE	35	IM_FADS1 - Control_FADS1	-0.434542	12.4723	-2.29787	0.0374038	0.121553	-4.62587
Cer(d17:1/16:0)	Cer	33	1	FALSE	35	IM_FADS2 - Control_FADS2	-0.353863	12.4723	-1.87124	0.0822355	0.199582	-5.36719
Cer(d17:1/18:0)	Cer	35	1	FALSE	36	IM_EV - Control_EV	-0.780611	10.3842	-3.86195	0.00170948	0.0110166	-1.58731
Cer(d17:1/18:0)	Cer	35	1	FALSE	36	IM_FADS1 - Control_EV	-0.885001	10.3842	-4.3784	0.000622319	0.00388113	-0.735147
Cer(d17:1/18:0)	Cer	35	1	FALSE	36	IM_FADS2 - Control_EV	-0.566052	10.3842	-2.80045	0.0141051	0.0439601	-3.83174
Cer(d17:1/18:0)	Cer	35	1	FALSE	36	Control_FADS2 - Control_EV	-0.209421	10.3842	-1.03608	0.317632	0.630914	-6.2175
Cer(d17:1/18:0)	Cer	35	1	FALSE	36	Control_FADS1 - Control_EV	-0.00654125	10.3842	-0.0323618	0.974638	0.988462	-6.76777
Cer(d17:1/18:0)	Cer	35	1	FALSE	36	IM_FADS1 - IM_EV	-0.10439	10.3842	-0.516453	0.613553	0.741377	-6.88512
Cer(d17:1/18:0)	Cer	35	1	FALSE	36	IM_FADS2 - IM_EV	0.21456	10.3842	1.0615	0.306331	0.476333	-6.48463
Cer(d17:1/18:0)	Cer	35	1	FALSE	36	IM_FADS1 - Control_FADS1	-0.87846	10.3842	-4.34604	0.000662533	0.00573536	-0.670571
Cer(d17:1/18:0)	Cer	35	1	FALSE	36	IM_FADS2 - Control_FADS2	-0.35663	10.3842	-1.76437	0.0993415	0.225953	-5.53409
Cer(d17:1/20:0)	Cer	37	1	FALSE	37	IM_EV - Control_EV	-0.746161	9.16077	-2.56316	0.022456	0.0689124	-4.10764
Cer(d17:1/20:0)	Cer	37	1	FALSE	37	IM_FADS1 - Control_EV	-1.71929	9.16077	-5.90598	3.73886e-05	0.000401581	2.13264
Cer(d17:1/20:0)	Cer	37	1	FALSE	37	IM_FADS2 - Control_EV	-1.33417	9.16077	-4.58304	0.000419908	0.00308287	-0.328802
Cer(d17:1/20:0)	Cer	37	1	FALSE	37	Control_FADS2 - Control_EV	-0.537403	9.16077	-1.84605	0.0860118	0.31418	-5.15346
Cer(d17:1/20:0)	Cer	37	1	FALSE	37	Control_FADS1 - Control_EV	-0.616448	9.16077	-2.11758	0.0524834	0.227	-4.71473
Cer(d17:1/20:0)	Cer	37	1	FALSE	37	IM_FADS1 - IM_EV	-0.973129	9.16077	-3.34282	0.00479897	0.0230033	-2.66645
Cer(d17:1/20:0)	Cer	37	1	FALSE	37	IM_FADS2 - IM_EV	-0.588009	9.16077	-2.01988	0.0628456	0.16449	-5.15785
Cer(d17:1/20:0)	Cer	37	1	FALSE	37	IM_FADS1 - Control_FADS1	-1.10284	9.16077	-3.7884	0.00197731	0.0133353	-1.76727
Cer(d17:1/20:0)	Cer	37	1	FALSE	37	IM_FADS2 - Control_FADS2	-0.796767	9.16077	-2.73699	0.0159828	0.0634932	-3.84163
Cer(d17:1/22:0)	Cer	39	1	FALSE	38	IM_EV - Control_EV	-1.03038	11.776	-4.47747	0.000514113	0.00425979	-0.382061
Cer(d17:1/22:0)	Cer	39	1	FALSE	38	IM_FADS1 - Control_EV	-1.38774	11.776	-6.03038	3.01454e-05	0.000336237	2.35324
Cer(d17:1/22:0)	Cer	39	1	FALSE	38	IM_FADS2 - Control_EV	-1.23963	11.776	-5.38674	9.39846e-05	0.000893624	1.19633
Cer(d17:1/22:0)	Cer	39	1	FALSE	38	Control_FADS2 - Control_EV	0.133273	11.776	0.579131	0.57165	0.83206	-6.58882
Cer(d17:1/22:0)	Cer	39	1	FALSE	38	Control_FADS1 - Control_EV	-0.029252	11.776	-0.127113	0.900648	0.978232	-6.75979
Cer(d17:1/22:0)	Cer	39	1	FALSE	38	IM_FADS1 - IM_EV	-0.357365	11.776	-1.55292	0.142626	0.278397	-5.84349
Cer(d17:1/22:0)	Cer	39	1	FALSE	38	IM_FADS2 - IM_EV	-0.209248	11.776	-0.909279	0.378504	0.551589	-6.6337
Cer(d17:1/22:0)	Cer	39	1	FALSE	38	IM_FADS1 - Control_FADS1	-1.35849	11.776	-5.90327	3.75651e-05	0.000573362	2.23849
Cer(d17:1/22:0)	Cer	39	1	FALSE	38	IM_FADS2 - Control_FADS2	-1.3729	11.776	-5.96588	3.36972e-05	0.000514326	2.33275
Cer(d17:1/23:0)	Cer	40	1	FALSE	39	IM_EV - Control_EV	-1.29709	9.52994	-6.29438	1.92244e-05	0.000412969	2.94582
Cer(d17:1/23:0)	Cer	40	1	FALSE	39	IM_FADS1 - Control_EV	-1.80385	9.52994	-8.75352	4.52877e-07	1.54511e-05	6.65092
Cer(d17:1/23:0)	Cer	40	1	FALSE	39	IM_FADS2 - Control_EV	-1.71823	9.52994	-8.33804	8.09444e-07	2.46351e-05	6.06311
Cer(d17:1/23:0)	Cer	40	1	FALSE	39	Control_FADS2 - Control_EV	0.139798	9.52994	0.678395	0.508518	0.807992	-6.52469
Cer(d17:1/23:0)	Cer	40	1	FALSE	39	Control_FADS1 - Control_EV	0.143774	9.52994	0.697689	0.496732	0.766727	-6.51543
Cer(d17:1/23:0)	Cer	40	1	FALSE	39	IM_FADS1 - IM_EV	-0.506758	9.52994	-2.45914	0.0274687	0.0847437	-4.3563
Cer(d17:1/23:0)	Cer	40	1	FALSE	39	IM_FADS2 - IM_EV	-0.421138	9.52994	-2.04365	0.0601642	0.158691	-5.11823
Cer(d17:1/23:0)	Cer	40	1	FALSE	39	IM_FADS1 - Control_FADS1	-1.94762	9.52994	-9.45121	1.78278e-07	9.40012e-06	7.65327
Cer(d17:1/23:0)	Cer	40	1	FALSE	39	IM_FADS2 - Control_FADS2	-1.85803	9.52994	-9.01643	3.16769e-07	1.59469e-05	7.06901
Cer(d17:1/24:0)	Cer	41	1	FALSE	40	IM_EV - Control_EV	-0.874352	12.4131	-4.14617	0.000977524	0.00717676	-1.02804
Cer(d17:1/24:0)	Cer	41	1	FALSE	40	IM_FADS1 - Control_EV	-1.07233	12.4131	-5.08498	0.000163299	0.00135305	0.625217
Cer(d17:1/24:0)	Cer	41	1	FALSE	40	IM_FADS2 - Control_EV	-0.999404	12.4131	-4.73917	0.000311999	0.0023372	-0.0270146
Cer(d17:1/24:0)	Cer	41	1	FALSE	40	Control_FADS2 - Control_EV	-0.0369382	12.4131	-0.175161	0.863447	0.941581	-6.74778
Cer(d17:1/24:0)	Cer	41	1	FALSE	40	Control_FADS1 - Control_EV	-0.194901	12.4131	-0.92422	0.37094	0.664028	-6.33016
Cer(d17:1/24:0)	Cer	41	1	FALSE	40	IM_FADS1 - IM_EV	-0.197976	12.4131	-0.938801	0.363659	0.522084	-6.57138
Cer(d17:1/24:0)	Cer	41	1	FALSE	40	IM_FADS2 - IM_EV	-0.125053	12.4131	-0.592999	0.562586	0.712445	-6.87611
Cer(d17:1/24:0)	Cer	41	1	FALSE	40	IM_FADS1 - Control_FADS1	-0.877427	12.4131	-4.16076	0.000950059	0.00776104	-1.03322
Cer(d17:1/24:0)	Cer	41	1	FALSE	40	IM_FADS2 - Control_FADS2	-0.962466	12.4131	-4.56401	0.00043547	0.00420954	-0.266299
Cer(d17:1/24:1)	Cer	41	2	FALSE	41	IM_EV - Control_EV	-0.47141	13.1537	-3.69808	0.00236522	0.0142898	-1.9108
Cer(d17:1/24:1)	Cer	41	2	FALSE	41	IM_FADS1 - Control_EV	-0.425307	13.1537	-3.33642	0.00486065	0.0183064	-2.79631
Cer(d17:1/24:1)	Cer	41	2	FALSE	41	IM_FADS2 - Control_EV	-0.421735	13.1537	-3.30839	0.00514014	0.0208481	-2.84368
Cer(d17:1/24:1)	Cer	41	2	FALSE	41	Control_FADS2 - Control_EV	0.0445035	13.1537	0.349117	0.732167	0.906954	-6.69984
Cer(d17:1/24:1)	Cer	41	2	FALSE	41	Control_FADS1 - Control_EV	-0.0339911	13.1537	-0.266651	0.793603	0.93458	-6.73084
Cer(d17:1/24:1)	Cer	41	2	FALSE	41	IM_FADS1 - IM_EV	0.0461033	13.1537	0.361667	0.72297	0.830862	-6.95633
Cer(d17:1/24:1)	Cer	41	2	FALSE	41	IM_FADS2 - IM_EV	0.0496758	13.1537	0.389693	0.702595	0.811763	-6.98045
Cer(d17:1/24:1)	Cer	41	2	FALSE	41	IM_FADS1 - Control_FADS1	-0.391316	13.1537	-3.06977	0.00827041	0.0403096	-3.18149
Cer(d17:1/24:1)	Cer	41	2	FALSE	41	IM_FADS2 - Control_FADS2	-0.466238	13.1537	-3.65751	0.00256376	0.0170918	-2.04654
Cer(d18:1/14:0)	Cer	32	1	FALSE	42	IM_EV - Control_EV	0.688056	14.9885	3.20168	0.00635925	0.0275094	-2.88795
Cer(d18:1/14:0)	Cer	32	1	FALSE	42	IM_FADS1 - Control_EV	0.641848	14.9885	2.98666	0.00975613	0.0315504	-3.48147
Cer(d18:1/14:0)	Cer	32	1	FALSE	42	IM_FADS2 - Control_EV	0.608008	14.9885	2.8292	0.0133272	0.0422899	-3.77681
Cer(d18:1/14:0)	Cer	32	1	FALSE	42	Control_FADS2 - Control_EV	0.0733016	14.9885	0.341089	0.738073	0.906954	-6.70274
Cer(d18:1/14:0)	Cer	32	1	FALSE	42	Control_FADS1 - Control_EV	0.0967352	14.9885	0.45013	0.659469	0.867329	-6.662
Cer(d18:1/14:0)	Cer	32	1	FALSE	42	IM_FADS1 - IM_EV	-0.0462083	14.9885	-0.215017	0.832837	0.90969	-7.00099
Cer(d18:1/14:0)	Cer	32	1	FALSE	42	IM_FADS2 - IM_EV	-0.0800481	14.9885	-0.372482	0.715081	0.821281	-6.98735
Cer(d18:1/14:0)	Cer	32	1	FALSE	42	IM_FADS1 - Control_FADS1	0.545113	14.9885	2.53653	0.0236483	0.0846668	-4.19438
Cer(d18:1/14:0)	Cer	32	1	FALSE	42	IM_FADS2 - Control_FADS2	0.534706	14.9885	2.48811	0.0259742	0.0902099	-4.30513
Cer(d18:1/16:0)	Cer	34	1	FALSE	43	IM_EV - Control_EV	0.233956	20.4043	1.41754	0.178072	0.325465	-5.96789
Cer(d18:1/16:0)	Cer	34	1	FALSE	43	IM_FADS1 - Control_EV	0.202788	20.4043	1.2287	0.239325	0.355009	-6.38998
Cer(d18:1/16:0)	Cer	34	1	FALSE	43	IM_FADS2 - Control_EV	0.222185	20.4043	1.34622	0.199504	0.316153	-6.23756
Cer(d18:1/16:0)	Cer	34	1	FALSE	43	Control_FADS2 - Control_EV	0.115673	20.4043	0.700867	0.494806	0.797187	-6.50885
Cer(d18:1/16:0)	Cer	34	1	FALSE	43	Control_FADS1 - Control_EV	0.127737	20.4043	0.773963	0.451752	0.733939	-6.45833
Cer(d18:1/16:0)	Cer	34	1	FALSE	43	IM_FADS1 - IM_EV	-0.0311675	20.4043	-0.188845	0.852909	0.925699	-7.00659
Cer(d18:1/16:0)	Cer	34	1	FALSE	43	IM_FADS2 - IM_EV	-0.0117708	20.4043	-0.0713197	0.944146	0.970104	-7.05805
Cer(d18:1/16:0)	Cer	34	1	FALSE	43	IM_FADS1 - Control_FADS1	0.0750509	20.4043	0.454736	0.656231	0.82384	-6.89526
Cer(d18:1/16:0)	Cer	34	1	FALSE	43	IM_FADS2 - Control_FADS2	0.106512	20.4043	0.645357	0.529072	0.70213	-6.80926
Cer(d18:1/18:0)	Cer	36	1	FALSE	44	IM_EV - Control_EV	0.124098	18.4556	0.797156	0.438596	0.612321	-6.63451
Cer(d18:1/18:0)	Cer	36	1	FALSE	44	IM_FADS1 - Control_EV	0.180304	18.4556	1.1582	0.266048	0.379135	-6.47126
Cer(d18:1/18:0)	Cer	36	1	FALSE	44	IM_FADS2 - Control_EV	0.274322	18.4556	1.76214	0.0997309	0.191536	-5.65208
Cer(d18:1/18:0)	Cer	36	1	FALSE	44	Control_FADS2 - Control_EV	0.120524	18.4556	0.774201	0.451616	0.776091	-6.45384
Cer(d18:1/18:0)	Cer	36	1	FALSE	44	Control_FADS1 - Control_EV	0.236741	18.4556	1.52073	0.150461	0.402155	-5.63769
Cer(d18:1/18:0)	Cer	36	1	FALSE	44	IM_FADS1 - IM_EV	0.0562065	18.4556	0.361048	0.723423	0.830862	-6.95657
Cer(d18:1/18:0)	Cer	36	1	FALSE	44	IM_FADS2 - IM_EV	0.150224	18.4556	0.96498	0.350836	0.523098	-6.58149
Cer(d18:1/18:0)	Cer	36	1	FALSE	44	IM_FADS1 - Control_FADS1	-0.0564368	18.4556	-0.362528	0.722341	0.860471	-6.93481
Cer(d18:1/18:0)	Cer	36	1	FALSE	44	IM_FADS2 - Control_FADS2	0.153797	18.4556	0.987935	0.339858	0.525359	-6.52602
Cer(d18:1/19:0)	Cer	37	1	FALSE	45	IM_EV - Control_EV	0.453621	12.2649	2.37192	0.0324797	0.0937225	-4.45596
Cer(d18:1/19:0)	Cer	37	1	FALSE	45	IM_FADS1 - Control_EV	0.327023	12.2649	1.70996	0.109207	0.200443	-5.73977
Cer(d18:1/19:0)	Cer	37	1	FALSE	45	IM_FADS2 - Control_EV	0.313794	12.2649	1.64079	0.122981	0.224126	-5.83413
Cer(d18:1/19:0)	Cer	37	1	FALSE	45	Control_FADS2 - Control_EV	0.119975	12.2649	0.627335	0.540479	0.815989	-6.55887
Cer(d18:1/19:0)	Cer	37	1	FALSE	45	Control_FADS1 - Control_EV	-0.0264539	12.2649	-0.138324	0.891943	0.978232	-6.75822
Cer(d18:1/19:0)	Cer	37	1	FALSE	45	IM_FADS1 - IM_EV	-0.126598	12.2649	-0.661962	0.518683	0.661354	-6.79625
Cer(d18:1/19:0)	Cer	37	1	FALSE	45	IM_FADS2 - IM_EV	-0.139827	12.2649	-0.731135	0.476688	0.641755	-6.78186
Cer(d18:1/19:0)	Cer	37	1	FALSE	45	IM_FADS1 - Control_FADS1	0.353477	12.2649	1.84829	0.0856702	0.220839	-5.38118
Cer(d18:1/19:0)	Cer	37	1	FALSE	45	IM_FADS2 - Control_FADS2	0.193819	12.2649	1.01345	0.327943	0.514073	-6.5007
Cer(d18:1/20:0)	Cer	38	1	FALSE	46	IM_EV - Control_EV	0.22588	16.3364	1.10774	0.28654	0.45408	-6.34007
Cer(d18:1/20:0)	Cer	38	1	FALSE	46	IM_FADS1 - Control_EV	0.00392584	16.3364	0.0192526	0.98491	0.988318	-7.15292
Cer(d18:1/20:0)	Cer	38	1	FALSE	46	IM_FADS2 - Control_EV	0.0271873	16.3364	0.133329	0.89582	0.929474	-7.13513
Cer(d18:1/20:0)	Cer	38	1	FALSE	46	Control_FADS2 - Control_EV	-0.0206561	16.3364	-0.101299	0.920741	0.956725	-6.75855
Cer(d18:1/20:0)	Cer	38	1	FALSE	46	Control_FADS1 - Control_EV	-0.0132815	16.3364	-0.0651334	0.948984	0.985246	-6.76608
Cer(d18:1/20:0)	Cer	38	1	FALSE	46	IM_FADS1 - IM_EV	-0.221955	16.3364	-1.08848	0.294662	0.450934	-6.42124
Cer(d18:1/20:0)	Cer	38	1	FALSE	46	IM_FADS2 - IM_EV	-0.198693	16.3364	-0.974407	0.346298	0.517662	-6.57238
Cer(d18:1/20:0)	Cer	38	1	FALSE	46	IM_FADS1 - Control_FADS1	0.0172073	16.3364	0.084386	0.933938	0.965173	-7.00052
Cer(d18:1/20:0)	Cer	38	1	FALSE	46	IM_FADS2 - Control_FADS2	0.0478434	16.3364	0.234628	0.817875	0.891668	-6.99814
Cer(d18:1/21:0)	Cer	39	1	FALSE	47	IM_EV - Control_EV	-0.040801	11.9842	-0.182612	0.857706	0.919297	-6.94669
Cer(d18:1/21:0)	Cer	39	1	FALSE	47	IM_FADS1 - Control_EV	-0.247849	11.9842	-1.10929	0.285891	0.397642	-6.52533
Cer(d18:1/21:0)	Cer	39	1	FALSE	47	IM_FADS2 - Control_EV	-0.437873	11.9842	-1.95978	0.0701209	0.15119	-5.33845
Cer(d18:1/21:0)	Cer	39	1	FALSE	47	Control_FADS2 - Control_EV	-0.135139	11.9842	-0.604837	0.55491	0.822951	-6.57313
Cer(d18:1/21:0)	Cer	39	1	FALSE	47	Control_FADS1 - Control_EV	-0.0097327	11.9842	-0.0435604	0.965867	0.988012	-6.76732
Cer(d18:1/21:0)	Cer	39	1	FALSE	47	IM_FADS1 - IM_EV	-0.207048	11.9842	-0.92668	0.369704	0.529254	-6.58269
Cer(d18:1/21:0)	Cer	39	1	FALSE	47	IM_FADS2 - IM_EV	-0.397072	11.9842	-1.77716	0.0971396	0.229963	-5.54701
Cer(d18:1/21:0)	Cer	39	1	FALSE	47	IM_FADS1 - Control_FADS1	-0.238117	11.9842	-1.06573	0.304479	0.508927	-6.42428
Cer(d18:1/21:0)	Cer	39	1	FALSE	47	IM_FADS2 - Control_FADS2	-0.302734	11.9842	-1.35494	0.196777	0.354443	-6.11081
Cer(d18:1/22:0)	Cer	40	1	FALSE	48	IM_EV - Control_EV	-0.240249	18.8192	-1.56685	0.139343	0.274894	-5.764
Cer(d18:1/22:0)	Cer	40	1	FALSE	48	IM_FADS1 - Control_EV	-0.284344	18.8192	-1.85443	0.0847388	0.167172	-5.51648
Cer(d18:1/22:0)	Cer	40	1	FALSE	48	IM_FADS2 - Control_EV	-0.329743	18.8192	-2.15051	0.0493631	0.116203	-5.01818
Cer(d18:1/22:0)	Cer	40	1	FALSE	48	Control_FADS2 - Control_EV	0.0658529	18.8192	0.429477	0.674075	0.889762	-6.66713
Cer(d18:1/22:0)	Cer	40	1	FALSE	48	Control_FADS1 - Control_EV	0.0467966	18.8192	0.305196	0.764681	0.912583	-6.71925
Cer(d18:1/22:0)	Cer	40	1	FALSE	48	IM_FADS1 - IM_EV	-0.0440956	18.8192	-0.287581	0.777856	0.872644	-6.9817
Cer(d18:1/22:0)	Cer	40	1	FALSE	48	IM_FADS2 - IM_EV	-0.0894941	18.8192	-0.58366	0.568681	0.715477	-6.88181
Cer(d18:1/22:0)	Cer	40	1	FALSE	48	IM_FADS1 - Control_FADS1	-0.331141	18.8192	-2.15962	0.0485301	0.147369	-4.86712
Cer(d18:1/22:0)	Cer	40	1	FALSE	48	IM_FADS2 - Control_FADS2	-0.395596	18.8192	-2.57998	0.0217325	0.0781471	-4.1358
Cer(d18:1/23:0)	Cer	41	1	FALSE	49	IM_EV - Control_EV	-0.885846	16.0615	-9.60221	1.46686e-07	1.41797e-05	7.85687
Cer(d18:1/23:0)	Cer	41	1	FALSE	49	IM_FADS1 - Control_EV	-0.737076	16.0615	-7.98961	1.33796e-06	3.23339e-05	5.54468
Cer(d18:1/23:0)	Cer	41	1	FALSE	49	IM_FADS2 - Control_EV	-0.748397	16.0615	-8.11231	1.11908e-06	2.95029e-05	5.73233
Cer(d18:1/23:0)	Cer	41	1	FALSE	49	Control_FADS2 - Control_EV	0.0694948	16.0615	0.753296	0.463682	0.781862	-6.47003
Cer(d18:1/23:0)	Cer	41	1	FALSE	49	Control_FADS1 - Control_EV	0.0213243	16.0615	0.231146	0.820526	0.949279	-6.74014
Cer(d18:1/23:0)	Cer	41	1	FALSE	49	IM_FADS1 - IM_EV	0.14877	16.0615	1.61261	0.12901	0.261629	-5.75837
Cer(d18:1/23:0)	Cer	41	1	FALSE	49	IM_FADS2 - IM_EV	0.13745	16.0615	1.4899	0.158306	0.318811	-5.96548
Cer(d18:1/23:0)	Cer	41	1	FALSE	49	IM_FADS1 - Control_FADS1	-0.758401	16.0615	-8.22075	9.57085e-07	3.70073e-05	5.96315
Cer(d18:1/23:0)	Cer	41	1	FALSE	49	IM_FADS2 - Control_FADS2	-0.817891	16.0615	-8.86561	3.88503e-07	1.60951e-05	6.86339
Cer(d18:1/24:0)	Cer	42	1	FALSE	50	IM_EV - Control_EV	-0.729196	21.2028	-4.10409	0.00106144	0.00750775	-1.11062
Cer(d18:1/24:0)	Cer	42	1	FALSE	50	IM_FADS1 - Control_EV	-0.394424	21.2028	-2.21991	0.0433432	0.0966887	-4.90613
Cer(d18:1/24:0)	Cer	42	1	FALSE	50	IM_FADS2 - Control_EV	-0.447195	21.2028	-2.51692	0.0245651	0.0684988	-4.36406
Cer(d18:1/24:0)	Cer	42	1	FALSE	50	Control_FADS2 - Control_EV	0.094003	21.2028	0.529072	0.604997	0.844959	-6.61751
Cer(d18:1/24:0)	Cer	42	1	FALSE	50	Control_FADS1 - Control_EV	0.0964326	21.2028	0.542746	0.595792	0.832673	-6.61425
Cer(d18:1/24:0)	Cer	42	1	FALSE	50	IM_FADS1 - IM_EV	0.334772	21.2028	1.88418	0.0803554	0.188543	-5.34482
Cer(d18:1/24:0)	Cer	42	1	FALSE	50	IM_FADS2 - IM_EV	0.282001	21.2028	1.58717	0.13467	0.290366	-5.82945
Cer(d18:1/24:0)	Cer	42	1	FALSE	50	IM_FADS1 - Control_FADS1	-0.490857	21.2028	-2.76266	0.0151957	0.06287	-3.77148
Cer(d18:1/24:0)	Cer	42	1	FALSE	50	IM_FADS2 - Control_FADS2	-0.541198	21.2028	-3.04599	0.00867094	0.0419095	-3.24889
Cer(d18:1/24:1)	Cer	42	2	FALSE	51	IM_EV - Control_EV	-0.0312696	20.9499	-0.216361	0.83181	0.899081	-6.93956
Cer(d18:1/24:1)	Cer	42	2	FALSE	51	IM_FADS1 - Control_EV	0.539712	20.9499	3.73437	0.00220084	0.00952604	-2.00748
Cer(d18:1/24:1)	Cer	42	2	FALSE	51	IM_FADS2 - Control_EV	0.472634	20.9499	3.27025	0.00554644	0.0217361	-2.91885
Cer(d18:1/24:1)	Cer	42	2	FALSE	51	Control_FADS2 - Control_EV	0.255366	20.9499	1.76693	0.0988984	0.345549	-5.27574
Cer(d18:1/24:1)	Cer	42	2	FALSE	51	Control_FADS1 - Control_EV	0.270098	20.9499	1.86886	0.0825862	0.283432	-5.12174
Cer(d18:1/24:1)	Cer	42	2	FALSE	51	IM_FADS1 - IM_EV	0.570981	20.9499	3.95073	0.0014347	0.0111412	-1.46507
Cer(d18:1/24:1)	Cer	42	2	FALSE	51	IM_FADS2 - IM_EV	0.503904	20.9499	3.48661	0.00360259	0.0209814	-2.41468
Cer(d18:1/24:1)	Cer	42	2	FALSE	51	IM_FADS1 - Control_FADS1	0.269614	20.9499	1.86551	0.083081	0.219032	-5.35393
Cer(d18:1/24:1)	Cer	42	2	FALSE	51	IM_FADS2 - Control_FADS2	0.217269	20.9499	1.50333	0.154849	0.296411	-5.91426
Cer(d18:1/26:0)	Cer	44	1	FALSE	52	IM_EV - Control_EV	-0.392195	17.1262	-2.1477	0.0496226	0.127575	-4.84932
Cer(d18:1/26:0)	Cer	44	1	FALSE	52	IM_FADS1 - Control_EV	-0.424879	17.1262	-2.32668	0.0354099	0.0848666	-4.71755
Cer(d18:1/26:0)	Cer	44	1	FALSE	52	IM_FADS2 - Control_EV	-0.405016	17.1262	-2.2179	0.0435074	0.105143	-4.90138
Cer(d18:1/26:0)	Cer	44	1	FALSE	52	Control_FADS2 - Control_EV	-0.0633119	17.1262	-0.346702	0.733942	0.906954	-6.70072
Cer(d18:1/26:0)	Cer	44	1	FALSE	52	Control_FADS1 - Control_EV	-0.062061	17.1262	-0.339852	0.738984	0.898555	-6.70753
Cer(d18:1/26:0)	Cer	44	1	FALSE	52	IM_FADS1 - IM_EV	-0.0326845	17.1262	-0.178983	0.860501	0.925699	-7.00851
Cer(d18:1/26:0)	Cer	44	1	FALSE	52	IM_FADS2 - IM_EV	-0.0128209	17.1262	-0.0702085	0.945015	0.970104	-7.05813
Cer(d18:1/26:0)	Cer	44	1	FALSE	52	IM_FADS1 - Control_FADS1	-0.362818	17.1262	-1.98683	0.0667567	0.188159	-5.15791
Cer(d18:1/26:0)	Cer	44	1	FALSE	52	IM_FADS2 - Control_FADS2	-0.341704	17.1262	-1.8712	0.0822415	0.199582	-5.36726
Cer(d18:2/14:0)	Cer	32	2	FALSE	53	IM_EV - Control_EV	0.0200664	11.4449	0.111365	0.912899	0.957471	-6.95779
Cer(d18:2/14:0)	Cer	32	2	FALSE	53	IM_FADS1 - Control_EV	0.280527	11.4449	1.55687	0.141687	0.235469	-5.96326
Cer(d18:2/14:0)	Cer	32	2	FALSE	53	IM_FADS2 - Control_EV	0.087907	11.4449	0.487866	0.633153	0.750979	-7.01897
Cer(d18:2/14:0)	Cer	32	2	FALSE	53	Control_FADS2 - Control_EV	0.199678	11.4449	1.10817	0.286358	0.58526	-6.14205
Cer(d18:2/14:0)	Cer	32	2	FALSE	53	Control_FADS1 - Control_EV	0.38396	11.4449	2.1309	0.0511995	0.224967	-4.69216
Cer(d18:2/14:0)	Cer	32	2	FALSE	53	IM_FADS1 - IM_EV	0.260461	11.4449	1.4455	0.170204	0.308494	-5.99086
Cer(d18:2/14:0)	Cer	32	2	FALSE	53	IM_FADS2 - IM_EV	0.0678405	11.4449	0.376502	0.712157	0.821175	-6.98577
Cer(d18:2/14:0)	Cer	32	2	FALSE	53	IM_FADS1 - Control_FADS1	-0.103433	11.4449	-0.574032	0.575002	0.761418	-6.8313
Cer(d18:2/14:0)	Cer	32	2	FALSE	53	IM_FADS2 - Control_FADS2	-0.111771	11.4449	-0.620306	0.544965	0.713499	-6.82564
Cer(d18:2/16:0)	Cer	34	2	FALSE	54	IM_EV - Control_EV	0.174666	15.213	1.12701	0.278578	0.44634	-6.31909
Cer(d18:2/16:0)	Cer	34	2	FALSE	54	IM_FADS1 - Control_EV	0.243999	15.213	1.57437	0.137598	0.232378	-5.93845
Cer(d18:2/16:0)	Cer	34	2	FALSE	54	IM_FADS2 - Control_EV	0.163013	15.213	1.05182	0.3106	0.445541	-6.57787
Cer(d18:2/16:0)	Cer	34	2	FALSE	54	Control_FADS2 - Control_EV	0.0356505	15.213	0.23003	0.821377	0.92701	-6.73606
Cer(d18:2/16:0)	Cer	34	2	FALSE	54	Control_FADS1 - Control_EV	0.0551866	15.213	0.356084	0.727057	0.887774	-6.70161
Cer(d18:2/16:0)	Cer	34	2	FALSE	54	IM_FADS1 - IM_EV	0.0693321	15.213	0.447356	0.661423	0.78451	-6.91993
Cer(d18:2/16:0)	Cer	34	2	FALSE	54	IM_FADS2 - IM_EV	-0.0116535	15.213	-0.0751928	0.941119	0.970104	-7.05775
Cer(d18:2/16:0)	Cer	34	2	FALSE	54	IM_FADS1 - Control_FADS1	0.188812	15.213	1.21828	0.243136	0.42733	-6.25507
Cer(d18:2/16:0)	Cer	34	2	FALSE	54	IM_FADS2 - Control_FADS2	0.127362	15.213	0.821788	0.424894	0.61151	-6.67688
Cer(d18:2/18:0)	Cer	36	2	FALSE	55	IM_EV - Control_EV	0.151674	14.2275	1.27347	0.223472	0.381218	-6.14999
Cer(d18:2/18:0)	Cer	36	2	FALSE	55	IM_FADS1 - Control_EV	0.116304	14.2275	0.976506	0.345293	0.462518	-6.66209
Cer(d18:2/18:0)	Cer	36	2	FALSE	55	IM_FADS2 - Control_EV	0.0187143	14.2275	0.157128	0.877375	0.920213	-7.13145
Cer(d18:2/18:0)	Cer	36	2	FALSE	55	Control_FADS2 - Control_EV	0.169413	14.2275	1.42242	0.176679	0.458416	-5.76575
Cer(d18:2/18:0)	Cer	36	2	FALSE	55	Control_FADS1 - Control_EV	0.201091	14.2275	1.68839	0.113351	0.346019	-5.39792
Cer(d18:2/18:0)	Cer	36	2	FALSE	55	IM_FADS1 - IM_EV	-0.0353693	14.2275	-0.296966	0.770828	0.868117	-6.9788
Cer(d18:2/18:0)	Cer	36	2	FALSE	55	IM_FADS2 - IM_EV	-0.132959	14.2275	-1.11634	0.282963	0.454623	-6.4261
Cer(d18:2/18:0)	Cer	36	2	FALSE	55	IM_FADS1 - Control_FADS1	-0.0847866	14.2275	-0.71188	0.488167	0.677361	-6.73988
Cer(d18:2/18:0)	Cer	36	2	FALSE	55	IM_FADS2 - Control_FADS2	-0.150699	14.2275	-1.26529	0.226306	0.395354	-6.22195
Cer(d18:2/20:0)	Cer	38	2	FALSE	56	IM_EV - Control_EV	0.316596	12.2721	1.47921	0.161107	0.307759	-5.88548
Cer(d18:2/20:0)	Cer	38	2	FALSE	56	IM_FADS1 - Control_EV	-0.666202	12.2721	-3.11264	0.0075938	0.0260616	-3.23615
Cer(d18:2/20:0)	Cer	38	2	FALSE	56	IM_FADS2 - Control_EV	-0.836628	12.2721	-3.90891	0.00155805	0.00829053	-1.65341
Cer(d18:2/20:0)	Cer	38	2	FALSE	56	Control_FADS2 - Control_EV	-0.183317	12.2721	-0.856499	0.406062	0.720233	-6.38615
Cer(d18:2/20:0)	Cer	38	2	FALSE	56	Control_FADS1 - Control_EV	0.0123849	12.2721	0.057865	0.954669	0.985246	-6.76655
Cer(d18:2/20:0)	Cer	38	2	FALSE	56	IM_FADS1 - IM_EV	-0.982797	12.2721	-4.59185	0.000412901	0.00460543	-0.210991
Cer(d18:2/20:0)	Cer	38	2	FALSE	56	IM_FADS2 - IM_EV	-1.15322	12.2721	-5.38812	9.37516e-05	0.00171897	1.26562
Cer(d18:2/20:0)	Cer	38	2	FALSE	56	IM_FADS1 - Control_FADS1	-0.678586	12.2721	-3.17051	0.00676693	0.0347777	-2.98517
Cer(d18:2/20:0)	Cer	38	2	FALSE	56	IM_FADS2 - Control_FADS2	-0.65331	12.2721	-3.05241	0.00856094	0.0417256	-3.23642
Cer(d18:2/21:0)	Cer	39	2	FALSE	57	IM_EV - Control_EV	-0.400413	7.25742	-0.30773	0.762792	0.859067	-6.91427
Cer(d18:2/21:0)	Cer	39	2	FALSE	57	IM_FADS1 - Control_EV	-2.48835	7.25742	-1.91237	0.0763899	0.154917	-5.42381
Cer(d18:2/21:0)	Cer	39	2	FALSE	57	IM_FADS2 - Control_EV	-2.48544	7.25742	-1.91014	0.0766979	0.158874	-5.41909
Cer(d18:2/21:0)	Cer	39	2	FALSE	57	Control_FADS2 - Control_EV	0.12287	7.25742	0.0944297	0.926098	0.957464	-6.75926
Cer(d18:2/21:0)	Cer	39	2	FALSE	57	Control_FADS1 - Control_EV	-0.840233	7.25742	-0.645746	0.528828	0.789644	-6.55116
Cer(d18:2/21:0)	Cer	39	2	FALSE	57	IM_FADS1 - IM_EV	-2.08794	7.25742	-1.60464	0.130759	0.264253	-5.76986
Cer(d18:2/21:0)	Cer	39	2	FALSE	57	IM_FADS2 - IM_EV	-2.08502	7.25742	-1.60241	0.131255	0.285709	-5.80759
Cer(d18:2/21:0)	Cer	39	2	FALSE	57	IM_FADS1 - Control_FADS1	-1.64812	7.25742	-1.26663	0.22584	0.408987	-6.19761
Cer(d18:2/21:0)	Cer	39	2	FALSE	57	IM_FADS2 - Control_FADS2	-2.60831	7.25742	-2.00457	0.0646309	0.173546	-5.15091
Cer(d18:2/22:0)	Cer	40	2	FALSE	58	IM_EV - Control_EV	-0.198237	14.5807	-1.44197	0.171182	0.318223	-5.93555
Cer(d18:2/22:0)	Cer	40	2	FALSE	58	IM_FADS1 - Control_EV	-0.975974	14.5807	-7.09921	5.17448e-06	9.21758e-05	4.15969
Cer(d18:2/22:0)	Cer	40	2	FALSE	58	IM_FADS2 - Control_EV	-1.06299	14.5807	-7.73218	1.95795e-06	4.54245e-05	5.16044
Cer(d18:2/22:0)	Cer	40	2	FALSE	58	Control_FADS2 - Control_EV	-0.300105	14.5807	-2.18296	0.0464572	0.222688	-4.59926
Cer(d18:2/22:0)	Cer	40	2	FALSE	58	Control_FADS1 - Control_EV	-0.174782	14.5807	-1.27136	0.224199	0.500137	-5.96013
Cer(d18:2/22:0)	Cer	40	2	FALSE	58	IM_FADS1 - IM_EV	-0.777737	14.5807	-5.65724	5.78766e-05	0.00105757	1.78343
Cer(d18:2/22:0)	Cer	40	2	FALSE	58	IM_FADS2 - IM_EV	-0.864755	14.5807	-6.29021	1.93602e-05	0.000488213	2.87409
Cer(d18:2/22:0)	Cer	40	2	FALSE	58	IM_FADS1 - Control_FADS1	-0.801191	14.5807	-5.82785	4.28493e-05	0.000637245	2.10465
Cer(d18:2/22:0)	Cer	40	2	FALSE	58	IM_FADS2 - Control_FADS2	-0.762886	14.5807	-5.54922	7.01569e-05	0.000904244	1.58628
Cer(d18:2/23:0)	Cer	41	2	FALSE	59	IM_EV - Control_EV	-0.692608	12.2165	-4.68298	0.000347089	0.00319542	0.0141071
Cer(d18:2/23:0)	Cer	41	2	FALSE	59	IM_FADS1 - Control_EV	-1.02171	12.2165	-6.90814	7.01043e-06	0.000109893	3.84844
Cer(d18:2/23:0)	Cer	41	2	FALSE	59	IM_FADS2 - Control_EV	-1.30482	12.2165	-8.82236	4.12114e-07	1.40604e-05	6.75143
Cer(d18:2/23:0)	Cer	41	2	FALSE	59	Control_FADS2 - Control_EV	0.0154734	12.2165	0.104621	0.918152	0.956725	-6.75819
Cer(d18:2/23:0)	Cer	41	2	FALSE	59	Control_FADS1 - Control_EV	0.0447376	12.2165	0.302488	0.766703	0.913116	-6.72012
Cer(d18:2/23:0)	Cer	41	2	FALSE	59	IM_FADS1 - IM_EV	-0.329099	12.2165	-2.22516	0.0429174	0.119041	-4.77397
Cer(d18:2/23:0)	Cer	41	2	FALSE	59	IM_FADS2 - IM_EV	-0.61221	12.2165	-4.13938	0.000990606	0.00868688	-1.12381
Cer(d18:2/23:0)	Cer	41	2	FALSE	59	IM_FADS1 - Control_FADS1	-1.06644	12.2165	-7.21063	4.34453e-06	0.000136	4.43122
Cer(d18:2/23:0)	Cer	41	2	FALSE	59	IM_FADS2 - Control_FADS2	-1.32029	12.2165	-8.92698	3.57431e-07	1.59469e-05	6.94739
Cer(d18:2/24:0)	Cer	42	2	FALSE	60	IM_EV - Control_EV	-0.585727	16.4446	-3.35671	0.0046678	0.0227506	-2.58398
Cer(d18:2/24:0)	Cer	42	2	FALSE	60	IM_FADS1 - Control_EV	-0.756325	16.4446	-4.33438	0.000677665	0.00418134	-0.821405
Cer(d18:2/24:0)	Cer	42	2	FALSE	60	IM_FADS2 - Control_EV	-0.885273	16.4446	-5.07337	0.000166846	0.00144434	0.61042
Cer(d18:2/24:0)	Cer	42	2	FALSE	60	Control_FADS2 - Control_EV	-0.122782	16.4446	-0.703643	0.493127	0.797187	-6.50686
Cer(d18:2/24:0)	Cer	42	2	FALSE	60	Control_FADS1 - Control_EV	-0.133643	16.4446	-0.765889	0.45639	0.737343	-6.46464
Cer(d18:2/24:0)	Cer	42	2	FALSE	60	IM_FADS1 - IM_EV	-0.170598	16.4446	-0.97767	0.344736	0.50238	-6.53424
Cer(d18:2/24:0)	Cer	42	2	FALSE	60	IM_FADS2 - IM_EV	-0.299546	16.4446	-1.71665	0.107949	0.246898	-5.63923
Cer(d18:2/24:0)	Cer	42	2	FALSE	60	IM_FADS1 - Control_FADS1	-0.622682	16.4446	-3.56849	0.0030604	0.0188833	-2.20207
Cer(d18:2/24:0)	Cer	42	2	FALSE	60	IM_FADS2 - Control_FADS2	-0.762491	16.4446	-4.36972	0.000632852	0.00556142	-0.643746
Cer(d18:2/24:1)	Cer	42	3	FALSE	61	IM_EV - Control_EV	0.2135	16.83	1.99038	0.0663258	0.156378	-5.11355
Cer(d18:2/24:1)	Cer	42	3	FALSE	61	IM_FADS1 - Control_EV	0.0194334	16.83	0.18117	0.858816	0.908156	-7.13567
Cer(d18:2/24:1)	Cer	42	3	FALSE	61	IM_FADS2 - Control_EV	-0.0433921	16.83	-0.404529	0.691902	0.792806	-7.05799
Cer(d18:2/24:1)	Cer	42	3	FALSE	61	Control_FADS2 - Control_EV	-0.0178708	16.83	-0.166603	0.870052	0.941581	-6.74932
Cer(d18:2/24:1)	Cer	42	3	FALSE	61	Control_FADS1 - Control_EV	-0.0465866	16.83	-0.43431	0.670645	0.867721	-6.66929
Cer(d18:2/24:1)	Cer	42	3	FALSE	61	IM_FADS1 - IM_EV	-0.194066	16.83	-1.80921	0.0918127	0.205604	-5.46303
Cer(d18:2/24:1)	Cer	42	3	FALSE	61	IM_FADS2 - IM_EV	-0.256892	16.83	-2.39491	0.0310806	0.097442	-4.50635
Cer(d18:2/24:1)	Cer	42	3	FALSE	61	IM_FADS1 - Control_FADS1	0.06602	16.83	0.61548	0.548057	0.737582	-6.80576
Cer(d18:2/24:1)	Cer	42	3	FALSE	61	IM_FADS2 - Control_FADS2	-0.0255214	16.83	-0.237926	0.815365	0.890606	-6.99731
Cer(d18:2/26:0)	Cer	44	2	FALSE	62	IM_EV - Control_EV	-0.0227565	12.4944	-0.097743	0.923514	0.962302	-6.9593
Cer(d18:2/26:0)	Cer	44	2	FALSE	62	IM_FADS1 - Control_EV	-0.374724	12.4944	-1.6095	0.129691	0.223871	-5.88805
Cer(d18:2/26:0)	Cer	44	2	FALSE	62	IM_FADS2 - Control_EV	-0.323236	12.4944	-1.38835	0.186604	0.303166	-6.18347
Cer(d18:2/26:0)	Cer	44	2	FALSE	62	Control_FADS2 - Control_EV	-0.0826926	12.4944	-0.355178	0.72772	0.906954	-6.6976
Cer(d18:2/26:0)	Cer	44	2	FALSE	62	Control_FADS1 - Control_EV	-0.127534	12.4944	-0.547779	0.592422	0.832673	-6.61141
Cer(d18:2/26:0)	Cer	44	2	FALSE	62	IM_FADS1 - IM_EV	-0.351967	12.4944	-1.51176	0.152711	0.290988	-5.90086
Cer(d18:2/26:0)	Cer	44	2	FALSE	62	IM_FADS2 - IM_EV	-0.30048	12.4944	-1.29061	0.217629	0.379846	-6.22414
Cer(d18:2/26:0)	Cer	44	2	FALSE	62	IM_FADS1 - Control_FADS1	-0.24719	12.4944	-1.06172	0.306234	0.51039	-6.42847
Cer(d18:2/26:0)	Cer	44	2	FALSE	62	IM_FADS2 - Control_FADS2	-0.240544	12.4944	-1.03317	0.318942	0.508205	-6.48075
Cer(d19:1/16:0)	Cer	35	1	FALSE	63	IM_EV - Control_EV	0.295926	9.11973	0.492917	0.629669	0.765635	-6.8365
Cer(d19:1/16:0)	Cer	35	1	FALSE	63	IM_FADS1 - Control_EV	-1.06498	9.11973	-1.77392	0.0976948	0.183375	-5.64233
Cer(d19:1/16:0)	Cer	35	1	FALSE	63	IM_FADS2 - Control_EV	-0.397507	9.11973	-0.662119	0.518585	0.656723	-6.91483
Cer(d19:1/16:0)	Cer	35	1	FALSE	63	Control_FADS2 - Control_EV	0.288663	9.11973	0.48082	0.638029	0.858601	-6.6428
Cer(d19:1/16:0)	Cer	35	1	FALSE	63	Control_FADS1 - Control_EV	-0.474896	9.11973	-0.791023	0.442051	0.726316	-6.44482
Cer(d19:1/16:0)	Cer	35	1	FALSE	63	IM_FADS1 - IM_EV	-1.36091	9.11973	-2.26683	0.0396705	0.115045	-4.70094
Cer(d19:1/16:0)	Cer	35	1	FALSE	63	IM_FADS2 - IM_EV	-0.693434	9.11973	-1.15504	0.267301	0.441693	-6.38333
Cer(d19:1/16:0)	Cer	35	1	FALSE	63	IM_FADS1 - Control_FADS1	-0.590085	9.11973	-0.982892	0.342249	0.539413	-6.50811
Cer(d19:1/16:0)	Cer	35	1	FALSE	63	IM_FADS2 - Control_FADS2	-0.686171	9.11973	-1.14294	0.272125	0.448388	-6.36376
Cer(d19:1/18:0)	Cer	37	1	FALSE	64	IM_EV - Control_EV	-0.460733	10.3323	-1.74982	0.101899	0.214914	-5.49506
Cer(d19:1/18:0)	Cer	37	1	FALSE	64	IM_FADS1 - Control_EV	-0.71973	10.3323	-2.73347	0.0160938	0.0457568	-3.96723
Cer(d19:1/18:0)	Cer	37	1	FALSE	64	IM_FADS2 - Control_EV	-0.620171	10.3323	-2.35536	0.0335248	0.0863077	-4.65799
Cer(d19:1/18:0)	Cer	37	1	FALSE	64	Control_FADS2 - Control_EV	-0.0349329	10.3323	-0.132672	0.89633	0.952754	-6.75468
Cer(d19:1/18:0)	Cer	37	1	FALSE	64	Control_FADS1 - Control_EV	-0.499861	10.3323	-1.89843	0.0783283	0.275336	-5.07486
Cer(d19:1/18:0)	Cer	37	1	FALSE	64	IM_FADS1 - IM_EV	-0.258997	10.3323	-0.983648	0.341889	0.50238	-6.52841
Cer(d19:1/18:0)	Cer	37	1	FALSE	64	IM_FADS2 - IM_EV	-0.159438	10.3323	-0.605533	0.55446	0.708341	-6.86833
Cer(d19:1/18:0)	Cer	37	1	FALSE	64	IM_FADS1 - Control_FADS1	-0.219869	10.3323	-0.835042	0.417637	0.611691	-6.64286
Cer(d19:1/18:0)	Cer	37	1	FALSE	64	IM_FADS2 - Control_FADS2	-0.585238	10.3323	-2.22269	0.0431176	0.132319	-4.78003
Cer(d19:1/20:0)	Cer	39	1	FALSE	65	IM_EV - Control_EV	-0.503572	8.24552	-1.02902	0.320821	0.492265	-6.42259
Cer(d19:1/20:0)	Cer	39	1	FALSE	65	IM_FADS1 - Control_EV	-0.930048	8.24552	-1.90051	0.078037	0.157158	-5.44293
Cer(d19:1/20:0)	Cer	39	1	FALSE	65	IM_FADS2 - Control_EV	-0.294283	8.24552	-0.601353	0.557163	0.692604	-6.95456
Cer(d19:1/20:0)	Cer	39	1	FALSE	65	Control_FADS2 - Control_EV	-0.905335	8.24552	-1.85001	0.0854083	0.31418	-5.14726
Cer(d19:1/20:0)	Cer	39	1	FALSE	65	Control_FADS1 - Control_EV	-0.461933	8.24552	-0.943937	0.361118	0.657085	-6.31184
Cer(d19:1/20:0)	Cer	39	1	FALSE	65	IM_FADS1 - IM_EV	-0.426475	8.24552	-0.871481	0.398107	0.560442	-6.63254
Cer(d19:1/20:0)	Cer	39	1	FALSE	65	IM_FADS2 - IM_EV	0.209289	8.24552	0.427672	0.675358	0.786562	-6.96414
Cer(d19:1/20:0)	Cer	39	1	FALSE	65	IM_FADS1 - Control_FADS1	-0.468115	8.24552	-0.956569	0.354921	0.551627	-6.53352
Cer(d19:1/20:0)	Cer	39	1	FALSE	65	IM_FADS2 - Control_FADS2	0.611052	8.24552	1.24865	0.232154	0.401938	-6.24191
Cer(d19:1/22:0)	Cer	41	1	FALSE	66	IM_EV - Control_EV	-0.715246	10.5035	-4.74439	0.000308932	0.00299076	0.131695
Cer(d19:1/22:0)	Cer	41	1	FALSE	66	IM_FADS1 - Control_EV	-0.931396	10.5035	-6.17817	2.34067e-05	0.000271517	2.61251
Cer(d19:1/22:0)	Cer	41	1	FALSE	66	IM_FADS2 - Control_EV	-0.688009	10.5035	-4.56373	0.000435709	0.00315889	-0.366295
Cer(d19:1/22:0)	Cer	41	1	FALSE	66	Control_FADS2 - Control_EV	-0.557096	10.5035	-3.69534	0.00237811	0.0444937	-1.74704
Cer(d19:1/22:0)	Cer	41	1	FALSE	66	Control_FADS1 - Control_EV	-0.203715	10.5035	-1.35129	0.197915	0.466629	-5.86155
Cer(d19:1/22:0)	Cer	41	1	FALSE	66	IM_FADS1 - IM_EV	-0.21615	10.5035	-1.43377	0.173469	0.312459	-6.00649
Cer(d19:1/22:0)	Cer	41	1	FALSE	66	IM_FADS2 - IM_EV	0.0272365	10.5035	0.180666	0.859204	0.923437	-7.04342
Cer(d19:1/22:0)	Cer	41	1	FALSE	66	IM_FADS1 - Control_FADS1	-0.727681	10.5035	-4.82688	0.000264384	0.00283968	0.257347
Cer(d19:1/22:0)	Cer	41	1	FALSE	66	IM_FADS2 - Control_FADS2	-0.130914	10.5035	-0.868381	0.399745	0.589954	-6.63707
Cer(d19:1/23:0)	Cer	42	1	FALSE	67	IM_EV - Control_EV	-1.68859	8.1736	-2.16209	0.0483067	0.12508	-4.82462
Cer(d19:1/23:0)	Cer	42	1	FALSE	67	IM_FADS1 - Control_EV	-0.645103	8.1736	-0.825999	0.42258	0.54709	-6.79852
Cer(d19:1/23:0)	Cer	42	1	FALSE	67	IM_FADS2 - Control_EV	-1.27476	8.1736	-1.63223	0.124787	0.224504	-5.84665
Cer(d19:1/23:0)	Cer	42	1	FALSE	67	Control_FADS2 - Control_EV	0.393984	8.1736	0.504463	0.621738	0.849972	-6.6307
Cer(d19:1/23:0)	Cer	42	1	FALSE	67	Control_FADS1 - Control_EV	0.367899	8.1736	0.471063	0.64481	0.856543	-6.65196
Cer(d19:1/23:0)	Cer	42	1	FALSE	67	IM_FADS1 - IM_EV	1.04349	8.1736	1.3361	0.202711	0.346821	-6.13287
Cer(d19:1/23:0)	Cer	42	1	FALSE	67	IM_FADS2 - IM_EV	0.413827	8.1736	0.529869	0.604458	0.742275	-6.91296
Cer(d19:1/23:0)	Cer	42	1	FALSE	67	IM_FADS1 - Control_FADS1	-1.013	8.1736	-1.29706	0.215461	0.398416	-6.16053
Cer(d19:1/23:0)	Cer	42	1	FALSE	67	IM_FADS2 - Control_FADS2	-1.66875	8.1736	-2.13669	0.050651	0.148371	-4.92859
Cer(d19:1/24:0)	Cer	43	1	FALSE	68	IM_EV - Control_EV	-0.798998	13.1851	-4.52715	0.000467333	0.00398607	-0.285932
Cer(d19:1/24:0)	Cer	43	1	FALSE	68	IM_FADS1 - Control_EV	-0.525229	13.1851	-2.97597	0.00996551	0.0318547	-3.5022
Cer(d19:1/24:0)	Cer	43	1	FALSE	68	IM_FADS2 - Control_EV	-0.461119	13.1851	-2.61271	0.0203891	0.0591285	-4.18632
Cer(d19:1/24:0)	Cer	43	1	FALSE	68	Control_FADS2 - Control_EV	0.179498	13.1851	1.01704	0.326292	0.639255	-6.2367
Cer(d19:1/24:0)	Cer	43	1	FALSE	68	Control_FADS1 - Control_EV	0.0766325	13.1851	0.434202	0.670721	0.867721	-6.66934
Cer(d19:1/24:0)	Cer	43	1	FALSE	68	IM_FADS1 - IM_EV	0.273769	13.1851	1.55118	0.143039	0.278397	-5.84593
Cer(d19:1/24:0)	Cer	43	1	FALSE	68	IM_FADS2 - IM_EV	0.337879	13.1851	1.91443	0.0761074	0.190121	-5.33051
Cer(d19:1/24:0)	Cer	43	1	FALSE	68	IM_FADS1 - Control_FADS1	-0.601862	13.1851	-3.41017	0.00419571	0.0243351	-2.5146
Cer(d19:1/24:0)	Cer	43	1	FALSE	68	IM_FADS2 - Control_FADS2	-0.640617	13.1851	-3.62975	0.00270919	0.0177776	-2.10145
Cer(d19:1/24:1)	Cer	43	2	FALSE	69	IM_EV - Control_EV	-0.23339	12.4769	-1.53522	0.14689	0.285893	-5.80841
Cer(d19:1/24:1)	Cer	43	2	FALSE	69	IM_FADS1 - Control_EV	0.168846	12.4769	1.11066	0.285323	0.397642	-6.52385
Cer(d19:1/24:1)	Cer	43	2	FALSE	69	IM_FADS2 - Control_EV	0.243243	12.4769	1.60004	0.131781	0.23374	-5.8933
Cer(d19:1/24:1)	Cer	43	2	FALSE	69	Control_FADS2 - Control_EV	0.133178	12.4769	0.876037	0.395709	0.715699	-6.36918
Cer(d19:1/24:1)	Cer	43	2	FALSE	69	Control_FADS1 - Control_EV	0.11103	12.4769	0.730347	0.477155	0.754086	-6.49166
Cer(d19:1/24:1)	Cer	43	2	FALSE	69	IM_FADS1 - IM_EV	0.402236	12.4769	2.64588	0.0191099	0.0638802	-4.01132
Cer(d19:1/24:1)	Cer	43	2	FALSE	69	IM_FADS2 - IM_EV	0.476633	12.4769	3.13526	0.00725928	0.0311142	-3.10591
Cer(d19:1/24:1)	Cer	43	2	FALSE	69	IM_FADS1 - Control_FADS1	0.0578159	12.4769	0.380309	0.709392	0.853625	-6.92787
Cer(d19:1/24:1)	Cer	43	2	FALSE	69	IM_FADS2 - Control_FADS2	0.110065	12.4769	0.724001	0.480922	0.656317	-6.7539
Cer(d19:1/26:0)	Cer	45	1	FALSE	70	IM_EV - Control_EV	-0.964931	8.42167	-2.98106	0.00986526	0.0366785	-3.31662
Cer(d19:1/26:0)	Cer	45	1	FALSE	70	IM_FADS1 - Control_EV	-0.144707	8.42167	-0.447057	0.661634	0.762917	-7.04749
Cer(d19:1/26:0)	Cer	45	1	FALSE	70	IM_FADS2 - Control_EV	0.0184458	8.42167	0.0569866	0.955357	0.963664	-7.14285
Cer(d19:1/26:0)	Cer	45	1	FALSE	70	Control_FADS2 - Control_EV	0.0398405	8.42167	0.123083	0.903781	0.955792	-6.75597
Cer(d19:1/26:0)	Cer	45	1	FALSE	70	Control_FADS1 - Control_EV	-0.175867	8.42167	-0.543324	0.595404	0.832673	-6.61392
Cer(d19:1/26:0)	Cer	45	1	FALSE	70	IM_FADS1 - IM_EV	0.820224	8.42167	2.534	0.0237646	0.0753196	-4.2191
Cer(d19:1/26:0)	Cer	45	1	FALSE	70	IM_FADS2 - IM_EV	0.983377	8.42167	3.03805	0.00880906	0.0370236	-3.29528
Cer(d19:1/26:0)	Cer	45	1	FALSE	70	IM_FADS1 - Control_FADS1	0.0311605	8.42167	0.0962673	0.924665	0.964579	-6.99938
Cer(d19:1/26:0)	Cer	45	1	FALSE	70	IM_FADS2 - Control_FADS2	-0.0213946	8.42167	-0.0660966	0.94823	0.969971	-7.02501
Cer(d20:1/22:0)	Cer	42	1	FALSE	71	IM_EV - Control_EV	0.104246	10.5251	0.43866	0.667563	0.790177	-6.86292
Cer(d20:1/22:0)	Cer	42	1	FALSE	71	IM_FADS1 - Control_EV	-0.141579	10.5251	-0.595752	0.560796	0.67566	-6.96655
Cer(d20:1/22:0)	Cer	42	1	FALSE	71	IM_FADS2 - Control_EV	-0.0321649	10.5251	-0.135347	0.894253	0.929474	-7.13484
Cer(d20:1/22:0)	Cer	42	1	FALSE	71	Control_FADS2 - Control_EV	0.078672	10.5251	0.331046	0.745485	0.912197	-6.70628
Cer(d20:1/22:0)	Cer	42	1	FALSE	71	Control_FADS1 - Control_EV	0.0221446	10.5251	0.0931827	0.927071	0.981207	-6.76373
Cer(d20:1/22:0)	Cer	42	1	FALSE	71	IM_FADS1 - IM_EV	-0.245825	10.5251	-1.03441	0.318383	0.479642	-6.47768
Cer(d20:1/22:0)	Cer	42	1	FALSE	71	IM_FADS2 - IM_EV	-0.136411	10.5251	-0.574008	0.575018	0.718772	-6.88761
Cer(d20:1/22:0)	Cer	42	1	FALSE	71	IM_FADS1 - Control_FADS1	-0.163723	10.5251	-0.688935	0.502059	0.691673	-6.75637
Cer(d20:1/22:0)	Cer	42	1	FALSE	71	IM_FADS2 - Control_FADS2	-0.110837	10.5251	-0.466393	0.648068	0.793852	-6.91264
Cer(d20:1/23:0)	Cer	43	1	FALSE	72	IM_EV - Control_EV	-0.336318	8.61238	-0.990216	0.33878	0.513035	-6.46135
Cer(d20:1/23:0)	Cer	43	1	FALSE	72	IM_FADS1 - Control_EV	-0.764929	8.61238	-2.25217	0.0407856	0.0935006	-4.84958
Cer(d20:1/23:0)	Cer	43	1	FALSE	72	IM_FADS2 - Control_EV	-0.158377	8.61238	-0.466307	0.648128	0.759835	-7.02974
Cer(d20:1/23:0)	Cer	43	1	FALSE	72	Control_FADS2 - Control_EV	0.204361	8.61238	0.601697	0.55694	0.822951	-6.57508
Cer(d20:1/23:0)	Cer	43	1	FALSE	72	Control_FADS1 - Control_EV	0.296586	8.61238	0.873236	0.397182	0.688929	-6.37594
Cer(d20:1/23:0)	Cer	43	1	FALSE	72	IM_FADS1 - IM_EV	-0.428611	8.61238	-1.26195	0.227468	0.375874	-6.22417
Cer(d20:1/23:0)	Cer	43	1	FALSE	72	IM_FADS2 - IM_EV	0.177941	8.61238	0.523909	0.60849	0.742998	-6.91624
Cer(d20:1/23:0)	Cer	43	1	FALSE	72	IM_FADS1 - Control_FADS1	-1.06152	8.61238	-3.12541	0.00740316	0.0364706	-3.07319
Cer(d20:1/23:0)	Cer	43	1	FALSE	72	IM_FADS2 - Control_FADS2	-0.362738	8.61238	-1.068	0.303487	0.490314	-6.44471
Cer(d20:1/24:0)	Cer	44	1	FALSE	73	IM_EV - Control_EV	-0.636165	13.0672	-5.64779	5.88556e-05	0.000975321	1.81062
Cer(d20:1/24:0)	Cer	44	1	FALSE	73	IM_FADS1 - Control_EV	-0.583374	13.0672	-5.17912	0.00013727	0.00117083	0.802409
Cer(d20:1/24:0)	Cer	44	1	FALSE	73	IM_FADS2 - Control_EV	-0.535095	13.0672	-4.7505	0.000305381	0.00233054	-0.0052144
Cer(d20:1/24:0)	Cer	44	1	FALSE	73	Control_FADS2 - Control_EV	-0.038843	13.0672	-0.344843	0.735309	0.906954	-6.70139
Cer(d20:1/24:0)	Cer	44	1	FALSE	73	Control_FADS1 - Control_EV	0.0872042	13.0672	0.774187	0.451624	0.733939	-6.45816
Cer(d20:1/24:0)	Cer	44	1	FALSE	73	IM_FADS1 - IM_EV	0.0527915	13.0672	0.468676	0.646475	0.773059	-6.90971
Cer(d20:1/24:0)	Cer	44	1	FALSE	73	IM_FADS2 - IM_EV	0.101071	13.0672	0.897291	0.384649	0.552985	-6.64458
Cer(d20:1/24:0)	Cer	44	1	FALSE	73	IM_FADS1 - Control_FADS1	-0.670578	13.0672	-5.9533	3.44392e-05	0.000539857	2.32684
Cer(d20:1/24:0)	Cer	44	1	FALSE	73	IM_FADS2 - Control_FADS2	-0.496252	13.0672	-4.40566	0.0005904	0.00537786	-0.573702
Cer(d20:1/24:1)	Cer	44	2	FALSE	74	IM_EV - Control_EV	-0.232349	12.4792	-1.49162	0.15786	0.303175	-5.86858
Cer(d20:1/24:1)	Cer	44	2	FALSE	74	IM_FADS1 - Control_EV	0.351391	12.4792	2.25584	0.040504	0.0932234	-4.84313
Cer(d20:1/24:1)	Cer	44	2	FALSE	74	IM_FADS2 - Control_EV	0.37999	12.4792	2.43943	0.028532	0.0762606	-4.50601
Cer(d20:1/24:1)	Cer	44	2	FALSE	74	Control_FADS2 - Control_EV	0.384771	12.4792	2.47013	0.0268922	0.152429	-4.09203
Cer(d20:1/24:1)	Cer	44	2	FALSE	74	Control_FADS1 - Control_EV	0.326087	12.4792	2.09339	0.0548905	0.230699	-4.7555
Cer(d20:1/24:1)	Cer	44	2	FALSE	74	IM_FADS1 - IM_EV	0.58374	12.4792	3.74746	0.00214445	0.0136679	-1.86693
Cer(d20:1/24:1)	Cer	44	2	FALSE	74	IM_FADS2 - IM_EV	0.612339	12.4792	3.93105	0.00149145	0.0116897	-1.53484
Cer(d20:1/24:1)	Cer	44	2	FALSE	74	IM_FADS1 - Control_FADS1	0.0253043	12.4792	0.162447	0.873262	0.936215	-6.9903
Cer(d20:1/24:1)	Cer	44	2	FALSE	74	IM_FADS2 - Control_FADS2	-0.00478178	12.4792	-0.0306978	0.975941	0.989591	-7.02683
Cer(d20:1/26:0)	Cer	46	1	FALSE	75	IM_EV - Control_EV	0.495463	8.75937	1.56096	0.140721	0.275738	-5.77231
Cer(d20:1/26:0)	Cer	46	1	FALSE	75	IM_FADS1 - Control_EV	0.539476	8.75937	1.69963	0.111175	0.202007	-5.7553
Cer(d20:1/26:0)	Cer	46	1	FALSE	75	IM_FADS2 - Control_EV	0.125662	8.75937	0.3959	0.698112	0.794103	-7.06162
Cer(d20:1/26:0)	Cer	46	1	FALSE	75	Control_FADS2 - Control_EV	0.243665	8.75937	0.76767	0.455365	0.776091	-6.45894
Cer(d20:1/26:0)	Cer	46	1	FALSE	75	Control_FADS1 - Control_EV	0.543507	8.75937	1.71233	0.108761	0.344707	-5.36231
Cer(d20:1/26:0)	Cer	46	1	FALSE	75	IM_FADS1 - IM_EV	0.0440127	8.75937	0.138663	0.89168	0.937711	-7.0153
Cer(d20:1/26:0)	Cer	46	1	FALSE	75	IM_FADS2 - IM_EV	-0.369801	8.75937	-1.16506	0.263352	0.440185	-6.37205
Cer(d20:1/26:0)	Cer	46	1	FALSE	75	IM_FADS1 - Control_FADS1	-0.00403149	8.75937	-0.0127013	0.990044	0.991754	-7.00421
Cer(d20:1/26:0)	Cer	46	1	FALSE	75	IM_FADS2 - Control_FADS2	-0.118003	8.75937	-0.371769	0.715599	0.824207	-6.95425
HexCer(d16:1/18:0)	HexCer	34	1	FALSE	76	IM_EV - Control_EV	-0.205115	8.57685	-0.541824	0.59641	0.743909	-6.81015
HexCer(d16:1/18:0)	HexCer	34	1	FALSE	76	IM_FADS1 - Control_EV	0.382424	8.57685	1.0102	0.329446	0.447492	-6.62881
HexCer(d16:1/18:0)	HexCer	34	1	FALSE	76	IM_FADS2 - Control_EV	-0.15302	8.57685	-0.404212	0.692129	0.792806	-7.05812
HexCer(d16:1/18:0)	HexCer	34	1	FALSE	76	Control_FADS2 - Control_EV	1.03608	8.57685	2.73686	0.015987	0.114475	-3.59987
HexCer(d16:1/18:0)	HexCer	34	1	FALSE	76	Control_FADS1 - Control_EV	0.581327	8.57685	1.53561	0.146795	0.396884	-5.61712
HexCer(d16:1/18:0)	HexCer	34	1	FALSE	76	IM_FADS1 - IM_EV	0.587539	8.57685	1.55202	0.142839	0.278397	-5.84475
HexCer(d16:1/18:0)	HexCer	34	1	FALSE	76	IM_FADS2 - IM_EV	0.052095	8.57685	0.137612	0.892495	0.938195	-7.05069
HexCer(d16:1/18:0)	HexCer	34	1	FALSE	76	IM_FADS1 - Control_FADS1	-0.198903	8.57685	-0.525416	0.60747	0.786456	-6.85909
HexCer(d16:1/18:0)	HexCer	34	1	FALSE	76	IM_FADS2 - Control_FADS2	-1.1891	8.57685	-3.14107	0.00717573	0.0368312	-3.06377
HexCer(d16:1/20:0)	HexCer	36	1	FALSE	77	IM_EV - Control_EV	-1.97472	6.90772	-3.6085	0.00282617	0.0159152	-2.0877
HexCer(d16:1/20:0)	HexCer	36	1	FALSE	77	IM_FADS1 - Control_EV	-1.61614	6.90772	-2.95325	0.010425	0.0327711	-3.54618
HexCer(d16:1/20:0)	HexCer	36	1	FALSE	77	IM_FADS2 - Control_EV	-1.81504	6.90772	-3.31671	0.00505554	0.0206494	-2.82728
HexCer(d16:1/20:0)	HexCer	36	1	FALSE	77	Control_FADS2 - Control_EV	-1.98433	6.90772	-3.62605	0.00272922	0.0465572	-1.88273
HexCer(d16:1/20:0)	HexCer	36	1	FALSE	77	Control_FADS1 - Control_EV	-1.40106	6.90772	-2.56022	0.0225845	0.129693	-3.93169
HexCer(d16:1/20:0)	HexCer	36	1	FALSE	77	IM_FADS1 - IM_EV	0.35858	6.90772	0.65525	0.522868	0.663596	-6.80081
HexCer(d16:1/20:0)	HexCer	36	1	FALSE	77	IM_FADS2 - IM_EV	0.159681	6.90772	0.291793	0.7747	0.864088	-7.01562
HexCer(d16:1/20:0)	HexCer	36	1	FALSE	77	IM_FADS1 - Control_FADS1	-0.215082	6.90772	-0.39303	0.700183	0.848593	-6.9227
HexCer(d16:1/20:0)	HexCer	36	1	FALSE	77	IM_FADS2 - Control_FADS2	0.169285	6.90772	0.309343	0.761591	0.851104	-6.97666
HexCer(d16:1/22:0)	HexCer	38	1	FALSE	78	IM_EV - Control_EV	-0.669052	9.50348	-2.03553	0.0610685	0.147582	-5.03881
HexCer(d16:1/22:0)	HexCer	38	1	FALSE	78	IM_FADS1 - Control_EV	-1.13727	9.50348	-3.46003	0.00379864	0.0148866	-2.55183
HexCer(d16:1/22:0)	HexCer	38	1	FALSE	78	IM_FADS2 - Control_EV	-0.991167	9.50348	-3.01554	0.0092122	0.0316158	-3.41739
HexCer(d16:1/22:0)	HexCer	38	1	FALSE	78	Control_FADS2 - Control_EV	-0.391159	9.50348	-1.19006	0.2537	0.565922	-6.05122
HexCer(d16:1/22:0)	HexCer	38	1	FALSE	78	Control_FADS1 - Control_EV	-0.102384	9.50348	-0.311495	0.759989	0.912583	-6.71721
HexCer(d16:1/22:0)	HexCer	38	1	FALSE	78	IM_FADS1 - IM_EV	-0.468214	9.50348	-1.4245	0.176087	0.316194	-6.01878
HexCer(d16:1/22:0)	HexCer	38	1	FALSE	78	IM_FADS2 - IM_EV	-0.322115	9.50348	-0.980006	0.343622	0.514989	-6.56693
HexCer(d16:1/22:0)	HexCer	38	1	FALSE	78	IM_FADS1 - Control_FADS1	-1.03488	9.50348	-3.14853	0.00706982	0.0356565	-3.02808
HexCer(d16:1/22:0)	HexCer	38	1	FALSE	78	IM_FADS2 - Control_FADS2	-0.600008	9.50348	-1.82547	0.0892103	0.211192	-5.43941
HexCer(d16:1/24:0)	HexCer	40	1	FALSE	79	IM_EV - Control_EV	-0.246598	8.62433	-0.37215	0.715322	0.826468	-6.89121
HexCer(d16:1/24:0)	HexCer	40	1	FALSE	79	IM_FADS1 - Control_EV	-0.0944824	8.62433	-0.142587	0.888637	0.920374	-7.1423
HexCer(d16:1/24:0)	HexCer	40	1	FALSE	79	IM_FADS2 - Control_EV	-0.61035	8.62433	-0.921101	0.37251	0.513197	-6.70618
HexCer(d16:1/24:0)	HexCer	40	1	FALSE	79	Control_FADS2 - Control_EV	0.652195	8.62433	0.984251	0.341603	0.659688	-6.26904
HexCer(d16:1/24:0)	HexCer	40	1	FALSE	79	Control_FADS1 - Control_EV	0.582509	8.62433	0.879085	0.39411	0.688929	-6.3708
HexCer(d16:1/24:0)	HexCer	40	1	FALSE	79	IM_FADS1 - IM_EV	0.152116	8.62433	0.229563	0.821732	0.901533	-6.99756
HexCer(d16:1/24:0)	HexCer	40	1	FALSE	79	IM_FADS2 - IM_EV	-0.363752	8.62433	-0.548951	0.591638	0.734797	-6.90224
HexCer(d16:1/24:0)	HexCer	40	1	FALSE	79	IM_FADS1 - Control_FADS1	-0.676992	8.62433	-1.02167	0.32417	0.527371	-6.46959
HexCer(d16:1/24:0)	HexCer	40	1	FALSE	79	IM_FADS2 - Control_FADS2	-1.26255	8.62433	-1.90535	0.0773606	0.193436	-5.31268
HexCer(d18:1/16:0)	HexCer	34	1	FALSE	80	IM_EV - Control_EV	0.0734094	19.6408	0.508274	0.619131	0.757586	-6.82849
HexCer(d18:1/16:0)	HexCer	34	1	FALSE	80	IM_FADS1 - Control_EV	0.096157	19.6408	0.665775	0.516314	0.639246	-6.92083
HexCer(d18:1/16:0)	HexCer	34	1	FALSE	80	IM_FADS2 - Control_EV	0.0847246	19.6408	0.586618	0.566746	0.692604	-6.96364
HexCer(d18:1/16:0)	HexCer	34	1	FALSE	80	Control_FADS2 - Control_EV	0.11425	19.6408	0.791046	0.442039	0.763043	-6.44049
HexCer(d18:1/16:0)	HexCer	34	1	FALSE	80	Control_FADS1 - Control_EV	0.138696	19.6408	0.96031	0.3531	0.657085	-6.29637
HexCer(d18:1/16:0)	HexCer	34	1	FALSE	80	IM_FADS1 - IM_EV	0.0227476	19.6408	0.1575	0.877087	0.933413	-7.01234
HexCer(d18:1/16:0)	HexCer	34	1	FALSE	80	IM_FADS2 - IM_EV	0.0113152	19.6408	0.0783443	0.938657	0.970104	-7.05749
HexCer(d18:1/16:0)	HexCer	34	1	FALSE	80	IM_FADS1 - Control_FADS1	-0.0425394	19.6408	-0.294536	0.772646	0.894481	-6.95836
HexCer(d18:1/16:0)	HexCer	34	1	FALSE	80	IM_FADS2 - Control_FADS2	-0.0295251	19.6408	-0.204427	0.840945	0.911679	-7.00516
HexCer(d18:1/18:0)	HexCer	36	1	FALSE	81	IM_EV - Control_EV	-0.00412911	16.8804	-0.0325669	0.974477	0.982951	-6.9638
HexCer(d18:1/18:0)	HexCer	36	1	FALSE	81	IM_FADS1 - Control_EV	-0.103786	16.8804	-0.818578	0.426664	0.551147	-6.80472
HexCer(d18:1/18:0)	HexCer	36	1	FALSE	81	IM_FADS2 - Control_EV	-0.167593	16.8804	-1.32183	0.207298	0.325835	-6.26829
HexCer(d18:1/18:0)	HexCer	36	1	FALSE	81	Control_FADS2 - Control_EV	-0.116687	16.8804	-0.920327	0.372901	0.692543	-6.32944
HexCer(d18:1/18:0)	HexCer	36	1	FALSE	81	Control_FADS1 - Control_EV	-0.0839141	16.8804	-0.661843	0.518757	0.782147	-6.54036
HexCer(d18:1/18:0)	HexCer	36	1	FALSE	81	IM_FADS1 - IM_EV	-0.0996573	16.8804	-0.786011	0.444887	0.597303	-6.70428
HexCer(d18:1/18:0)	HexCer	36	1	FALSE	81	IM_FADS2 - IM_EV	-0.163464	16.8804	-1.28926	0.218084	0.379846	-6.22579
HexCer(d18:1/18:0)	HexCer	36	1	FALSE	81	IM_FADS1 - Control_FADS1	-0.0198723	16.8804	-0.156736	0.877678	0.939213	-6.99126
HexCer(d18:1/18:0)	HexCer	36	1	FALSE	81	IM_FADS2 - Control_FADS2	-0.050906	16.8804	-0.401503	0.694077	0.811845	-6.94216
HexCer(d18:1/20:0)	HexCer	38	1	FALSE	82	IM_EV - Control_EV	-0.0411023	15.898	-0.220555	0.828605	0.898301	-6.93859
HexCer(d18:1/20:0)	HexCer	38	1	FALSE	82	IM_FADS1 - Control_EV	-0.223815	15.898	-1.20099	0.249568	0.363692	-6.42239
HexCer(d18:1/20:0)	HexCer	38	1	FALSE	82	IM_FADS2 - Control_EV	-0.317238	15.898	-1.7023	0.110664	0.206382	-5.74292
HexCer(d18:1/20:0)	HexCer	38	1	FALSE	82	Control_FADS2 - Control_EV	-0.217255	15.898	-1.16579	0.263067	0.575671	-6.0787
HexCer(d18:1/20:0)	HexCer	38	1	FALSE	82	Control_FADS1 - Control_EV	-0.144543	15.898	-0.775619	0.450805	0.733939	-6.45703
HexCer(d18:1/20:0)	HexCer	38	1	FALSE	82	IM_FADS1 - IM_EV	-0.182713	15.898	-0.980436	0.343417	0.50238	-6.53155
HexCer(d18:1/20:0)	HexCer	38	1	FALSE	82	IM_FADS2 - IM_EV	-0.276135	15.898	-1.48174	0.160439	0.319775	-5.97661
HexCer(d18:1/20:0)	HexCer	38	1	FALSE	82	IM_FADS1 - Control_FADS1	-0.0792716	15.898	-0.425372	0.676995	0.836019	-6.9088
HexCer(d18:1/20:0)	HexCer	38	1	FALSE	82	IM_FADS2 - Control_FADS2	-0.0999826	15.898	-0.536507	0.599983	0.754859	-6.87594
HexCer(d18:1/22:0)	HexCer	40	1	FALSE	83	IM_EV - Control_EV	-0.00934915	18.068	-0.074298	0.941818	0.973716	-6.96144
HexCer(d18:1/22:0)	HexCer	40	1	FALSE	83	IM_FADS1 - Control_EV	-0.407227	18.068	-3.23625	0.00593563	0.0215167	-2.99372
HexCer(d18:1/22:0)	HexCer	40	1	FALSE	83	IM_FADS2 - Control_EV	-0.472377	18.068	-3.75399	0.00211685	0.0104471	-1.96077
HexCer(d18:1/22:0)	HexCer	40	1	FALSE	83	Control_FADS2 - Control_EV	-0.23905	18.068	-1.89974	0.0781447	0.305453	-5.06865
HexCer(d18:1/22:0)	HexCer	40	1	FALSE	83	Control_FADS1 - Control_EV	-0.234459	18.068	-1.86325	0.0834165	0.284045	-5.13057
HexCer(d18:1/22:0)	HexCer	40	1	FALSE	83	IM_FADS1 - IM_EV	-0.397878	18.068	-3.16195	0.00688329	0.0304756	-3.02131
HexCer(d18:1/22:0)	HexCer	40	1	FALSE	83	IM_FADS2 - IM_EV	-0.463027	18.068	-3.67969	0.0024532	0.0169387	-2.03246
HexCer(d18:1/22:0)	HexCer	40	1	FALSE	83	IM_FADS1 - Control_FADS1	-0.172768	18.068	-1.373	0.191225	0.370703	-6.06505
HexCer(d18:1/22:0)	HexCer	40	1	FALSE	83	IM_FADS2 - Control_FADS2	-0.233327	18.068	-1.85425	0.0847649	0.204849	-5.39412
HexCer(d18:1/24:0)	HexCer	42	1	FALSE	84	IM_EV - Control_EV	-0.427584	19.1272	-1.81848	0.0903213	0.198454	-5.38921
HexCer(d18:1/24:0)	HexCer	42	1	FALSE	84	IM_FADS1 - Control_EV	-0.413604	19.1272	-1.75903	0.100275	0.187008	-5.66522
HexCer(d18:1/24:0)	HexCer	42	1	FALSE	84	IM_FADS2 - Control_EV	-0.49417	19.1272	-2.10166	0.054056	0.123435	-5.10169
HexCer(d18:1/24:0)	HexCer	42	1	FALSE	84	Control_FADS2 - Control_EV	-0.101658	19.1272	-0.432342	0.672041	0.889762	-6.66585
HexCer(d18:1/24:0)	HexCer	42	1	FALSE	84	Control_FADS1 - Control_EV	-0.0920038	19.1272	-0.391285	0.701444	0.882511	-6.68784
HexCer(d18:1/24:0)	HexCer	42	1	FALSE	84	IM_FADS1 - IM_EV	0.0139791	19.1272	0.0594521	0.953428	0.981619	-7.02364
HexCer(d18:1/24:0)	HexCer	42	1	FALSE	84	IM_FADS2 - IM_EV	-0.0665862	19.1272	-0.283186	0.781155	0.866291	-7.01824
HexCer(d18:1/24:0)	HexCer	42	1	FALSE	84	IM_FADS1 - Control_FADS1	-0.321601	19.1272	-1.36774	0.192827	0.370703	-6.07179
HexCer(d18:1/24:0)	HexCer	42	1	FALSE	84	IM_FADS2 - Control_FADS2	-0.392512	19.1272	-1.66932	0.117126	0.25254	-5.67725
HexCer(d18:1/24:1)	HexCer	42	2	FALSE	85	IM_EV - Control_EV	0.21685	19.2047	1.62255	0.126854	0.255538	-5.68424
HexCer(d18:1/24:1)	HexCer	42	2	FALSE	85	IM_FADS1 - Control_EV	0.517749	19.2047	3.874	0.00166926	0.00793582	-1.73035
HexCer(d18:1/24:1)	HexCer	42	2	FALSE	85	IM_FADS2 - Control_EV	0.425798	19.2047	3.18598	0.00656139	0.0247117	-3.08451
HexCer(d18:1/24:1)	HexCer	42	2	FALSE	85	Control_FADS2 - Control_EV	0.0459507	19.2047	0.34382	0.736062	0.906954	-6.70176
HexCer(d18:1/24:1)	HexCer	42	2	FALSE	85	Control_FADS1 - Control_EV	0.0700737	19.2047	0.524318	0.608213	0.83691	-6.62443
HexCer(d18:1/24:1)	HexCer	42	2	FALSE	85	IM_FADS1 - IM_EV	0.300899	19.2047	2.25144	0.0408419	0.117033	-4.72799
HexCer(d18:1/24:1)	HexCer	42	2	FALSE	85	IM_FADS2 - IM_EV	0.208948	19.2047	1.56343	0.140143	0.298834	-5.86321
HexCer(d18:1/24:1)	HexCer	42	2	FALSE	85	IM_FADS1 - Control_FADS1	0.447676	19.2047	3.34968	0.00473375	0.0263998	-2.63373
HexCer(d18:1/24:1)	HexCer	42	2	FALSE	85	IM_FADS2 - Control_FADS2	0.379847	19.2047	2.84216	0.0129902	0.0562261	-3.64169
HexCer(d18:2/18:0)	HexCer	36	2	FALSE	86	IM_EV - Control_EV	-0.413272	10.7664	-1.00819	0.330375	0.505586	-6.44356
HexCer(d18:2/18:0)	HexCer	36	2	FALSE	86	IM_FADS1 - Control_EV	-0.198912	10.7664	-0.485252	0.63496	0.741503	-7.02882
HexCer(d18:2/18:0)	HexCer	36	2	FALSE	86	IM_FADS2 - Control_EV	-0.0924432	10.7664	-0.225519	0.824816	0.885914	-7.11756
HexCer(d18:2/18:0)	HexCer	36	2	FALSE	86	Control_FADS2 - Control_EV	0.172497	10.7664	0.420812	0.680244	0.889762	-6.67098
HexCer(d18:2/18:0)	HexCer	36	2	FALSE	86	Control_FADS1 - Control_EV	0.415568	10.7664	1.01379	0.327786	0.630131	-6.24422
HexCer(d18:2/18:0)	HexCer	36	2	FALSE	86	IM_FADS1 - IM_EV	0.21436	10.7664	0.522939	0.609148	0.739796	-6.88161
HexCer(d18:2/18:0)	HexCer	36	2	FALSE	86	IM_FADS2 - IM_EV	0.320828	10.7664	0.782673	0.446783	0.616986	-6.74201
HexCer(d18:2/18:0)	HexCer	36	2	FALSE	86	IM_FADS1 - Control_FADS1	-0.61448	10.7664	-1.49905	0.155945	0.318478	-5.89754
HexCer(d18:2/18:0)	HexCer	36	2	FALSE	86	IM_FADS2 - Control_FADS2	-0.26494	10.7664	-0.646331	0.528459	0.70213	-6.80861
HexCer(d18:2/20:0)	HexCer	38	2	FALSE	87	IM_EV - Control_EV	-0.853721	9.42457	-2.86156	0.0125015	0.044005	-3.54614
HexCer(d18:2/20:0)	HexCer	38	2	FALSE	87	IM_FADS1 - Control_EV	-0.43204	9.42457	-1.44814	0.169477	0.26857	-6.11298
HexCer(d18:2/20:0)	HexCer	38	2	FALSE	87	IM_FADS2 - Control_EV	-0.395891	9.42457	-1.32697	0.205634	0.32498	-6.26184
HexCer(d18:2/20:0)	HexCer	38	2	FALSE	87	Control_FADS2 - Control_EV	-0.47528	9.42457	-1.59307	0.133337	0.396593	-5.53215
HexCer(d18:2/20:0)	HexCer	38	2	FALSE	87	Control_FADS1 - Control_EV	-0.19798	9.42457	-0.663604	0.517662	0.782147	-6.53917
HexCer(d18:2/20:0)	HexCer	38	2	FALSE	87	IM_FADS1 - IM_EV	0.421681	9.42457	1.41342	0.179258	0.318925	-6.03338
HexCer(d18:2/20:0)	HexCer	38	2	FALSE	87	IM_FADS2 - IM_EV	0.45783	9.42457	1.53458	0.147045	0.30621	-5.90375
HexCer(d18:2/20:0)	HexCer	38	2	FALSE	87	IM_FADS1 - Control_FADS1	-0.23406	9.42457	-0.784537	0.445724	0.635184	-6.68436
HexCer(d18:2/20:0)	HexCer	38	2	FALSE	87	IM_FADS2 - Control_FADS2	0.0793884	9.42457	0.266099	0.79402	0.878877	-6.9898
HexCer(d18:2/22:0)	HexCer	40	2	FALSE	88	IM_EV - Control_EV	-0.431842	12.3086	-1.89116	0.079356	0.179091	-5.27444
HexCer(d18:2/22:0)	HexCer	40	2	FALSE	88	IM_FADS1 - Control_EV	-0.700069	12.3086	-3.06581	0.00833576	0.0278721	-3.32757
HexCer(d18:2/22:0)	HexCer	40	2	FALSE	88	IM_FADS2 - Control_EV	-0.926033	12.3086	-4.05537	0.00116784	0.00664067	-1.36342
HexCer(d18:2/22:0)	HexCer	40	2	FALSE	88	Control_FADS2 - Control_EV	-0.320155	12.3086	-1.40205	0.182558	0.460936	-5.79232
HexCer(d18:2/22:0)	HexCer	40	2	FALSE	88	Control_FADS1 - Control_EV	-0.327115	12.3086	-1.43253	0.173817	0.438322	-5.75666
HexCer(d18:2/22:0)	HexCer	40	2	FALSE	88	IM_FADS1 - IM_EV	-0.268227	12.3086	-1.17465	0.259619	0.417117	-6.32634
HexCer(d18:2/22:0)	HexCer	40	2	FALSE	88	IM_FADS2 - IM_EV	-0.494191	12.3086	-2.16421	0.0481164	0.137871	-4.91353
HexCer(d18:2/22:0)	HexCer	40	2	FALSE	88	IM_FADS1 - Control_FADS1	-0.372954	12.3086	-1.63328	0.124564	0.281117	-5.70765
HexCer(d18:2/22:0)	HexCer	40	2	FALSE	88	IM_FADS2 - Control_FADS2	-0.605877	12.3086	-2.65331	0.0188339	0.0709328	-3.99911
HexCer(d18:2/24:0)	HexCer	42	2	FALSE	89	IM_EV - Control_EV	-0.342989	13.7446	-2.65878	0.0186333	0.059381	-3.9298
HexCer(d18:2/24:0)	HexCer	42	2	FALSE	89	IM_FADS1 - Control_EV	-0.484945	13.7446	-3.7592	0.00209508	0.00913645	-1.95818
HexCer(d18:2/24:0)	HexCer	42	2	FALSE	89	IM_FADS2 - Control_EV	-0.525447	13.7446	-4.07316	0.00112777	0.00652274	-1.32825
HexCer(d18:2/24:0)	HexCer	42	2	FALSE	89	Control_FADS2 - Control_EV	-0.192912	13.7446	-1.49541	0.156879	0.435358	-5.66816
HexCer(d18:2/24:0)	HexCer	42	2	FALSE	89	Control_FADS1 - Control_EV	-0.154708	13.7446	-1.19926	0.250217	0.543543	-6.04495
HexCer(d18:2/24:0)	HexCer	42	2	FALSE	89	IM_FADS1 - IM_EV	-0.141956	13.7446	-1.10042	0.289606	0.446514	-6.40846
HexCer(d18:2/24:0)	HexCer	42	2	FALSE	89	IM_FADS2 - IM_EV	-0.182458	13.7446	-1.41438	0.178981	0.34488	-6.06679
HexCer(d18:2/24:0)	HexCer	42	2	FALSE	89	IM_FADS1 - Control_FADS1	-0.330238	13.7446	-2.55994	0.0225969	0.082429	-4.15117
HexCer(d18:2/24:0)	HexCer	42	2	FALSE	89	IM_FADS2 - Control_FADS2	-0.332535	13.7446	-2.57775	0.0218273	0.0781471	-4.13995
Hex2Cer(d16:1/16:0)	Hex2Cer	32	1	FALSE	90	IM_EV - Control_EV	-0.0976929	11.1334	-0.392932	0.700254	0.815557	-6.88286
Hex2Cer(d16:1/16:0)	Hex2Cer	32	1	FALSE	90	IM_FADS1 - Control_EV	0.0738983	11.1334	0.297228	0.770632	0.84123	-7.10624
Hex2Cer(d16:1/16:0)	Hex2Cer	32	1	FALSE	90	IM_FADS2 - Control_EV	-0.0465838	11.1334	-0.187366	0.854047	0.902272	-7.12592
Hex2Cer(d16:1/16:0)	Hex2Cer	32	1	FALSE	90	Control_FADS2 - Control_EV	-0.124752	11.1334	-0.501769	0.623584	0.849972	-6.6321
Hex2Cer(d16:1/16:0)	Hex2Cer	32	1	FALSE	90	Control_FADS1 - Control_EV	-0.166535	11.1334	-0.669825	0.513804	0.782147	-6.53492
Hex2Cer(d16:1/16:0)	Hex2Cer	32	1	FALSE	90	IM_FADS1 - IM_EV	0.171591	11.1334	0.69016	0.501311	0.649257	-6.77663
Hex2Cer(d16:1/16:0)	Hex2Cer	32	1	FALSE	90	IM_FADS2 - IM_EV	0.0511091	11.1334	0.205567	0.840072	0.914346	-7.03832
Hex2Cer(d16:1/16:0)	Hex2Cer	32	1	FALSE	90	IM_FADS1 - Control_FADS1	0.240434	11.1334	0.967053	0.349835	0.54839	-6.52347
Hex2Cer(d16:1/16:0)	Hex2Cer	32	1	FALSE	90	IM_FADS2 - Control_FADS2	0.0781686	11.1334	0.314403	0.757825	0.851104	-6.97499
Hex2Cer(d16:1/24:1)	Hex2Cer	40	2	FALSE	91	IM_EV - Control_EV	-0.0783059	11.5141	-0.319156	0.754294	0.858421	-6.91049
Hex2Cer(d16:1/24:1)	Hex2Cer	40	2	FALSE	91	IM_FADS1 - Control_EV	0.0318571	11.5141	0.129842	0.898528	0.928959	-7.14415
Hex2Cer(d16:1/24:1)	Hex2Cer	40	2	FALSE	91	IM_FADS2 - Control_EV	0.218471	11.5141	0.890435	0.388194	0.521925	-6.73411
Hex2Cer(d16:1/24:1)	Hex2Cer	40	2	FALSE	91	Control_FADS2 - Control_EV	0.128525	11.5141	0.523836	0.60854	0.844959	-6.62036
Hex2Cer(d16:1/24:1)	Hex2Cer	40	2	FALSE	91	Control_FADS1 - Control_EV	0.348037	11.5141	1.41852	0.177793	0.439107	-5.77509
Hex2Cer(d16:1/24:1)	Hex2Cer	40	2	FALSE	91	IM_FADS1 - IM_EV	0.110163	11.5141	0.448998	0.660266	0.78451	-6.91916
Hex2Cer(d16:1/24:1)	Hex2Cer	40	2	FALSE	91	IM_FADS2 - IM_EV	0.296777	11.5141	1.20959	0.246353	0.412962	-6.32098
Hex2Cer(d16:1/24:1)	Hex2Cer	40	2	FALSE	91	IM_FADS1 - Control_FADS1	-0.31618	11.5141	-1.28867	0.218283	0.400145	-6.17083
Hex2Cer(d16:1/24:1)	Hex2Cer	40	2	FALSE	91	IM_FADS2 - Control_FADS2	0.0899462	11.5141	0.366599	0.719368	0.826205	-6.95626
Hex2Cer(d18:1/16:0)	Hex2Cer	34	1	FALSE	92	IM_EV - Control_EV	0.270456	21.4212	1.90517	0.0773862	0.175328	-5.25202
Hex2Cer(d18:1/16:0)	Hex2Cer	34	1	FALSE	92	IM_FADS1 - Control_EV	0.316718	21.4212	2.23105	0.0424436	0.0957871	-4.88665
Hex2Cer(d18:1/16:0)	Hex2Cer	34	1	FALSE	92	IM_FADS2 - Control_EV	0.285968	21.4212	2.01444	0.063475	0.140517	-5.24831
Hex2Cer(d18:1/16:0)	Hex2Cer	34	1	FALSE	92	Control_FADS2 - Control_EV	-0.00190627	21.4212	-0.0134283	0.989475	0.99075	-6.76388
Hex2Cer(d18:1/16:0)	Hex2Cer	34	1	FALSE	92	Control_FADS1 - Control_EV	-0.0122582	21.4212	-0.0863501	0.932404	0.981478	-6.76438
Hex2Cer(d18:1/16:0)	Hex2Cer	34	1	FALSE	92	IM_FADS1 - IM_EV	0.0462621	21.4212	0.325883	0.749305	0.853825	-6.9693
Hex2Cer(d18:1/16:0)	Hex2Cer	34	1	FALSE	92	IM_FADS2 - IM_EV	0.015512	21.4212	0.109271	0.91453	0.952293	-7.05441
Hex2Cer(d18:1/16:0)	Hex2Cer	34	1	FALSE	92	IM_FADS1 - Control_FADS1	0.328976	21.4212	2.3174	0.0360408	0.1181	-4.59124
Hex2Cer(d18:1/16:0)	Hex2Cer	34	1	FALSE	92	IM_FADS2 - Control_FADS2	0.287874	21.4212	2.02787	0.061933	0.168644	-5.11225
Hex2Cer(d18:1/18:0)	Hex2Cer	36	1	FALSE	93	IM_EV - Control_EV	0.274933	19.3652	3.11785	0.00751538	0.030482	-3.05146
Hex2Cer(d18:1/18:0)	Hex2Cer	36	1	FALSE	93	IM_FADS1 - Control_EV	0.390659	19.3652	4.43022	0.000563071	0.00358881	-0.633791
Hex2Cer(d18:1/18:0)	Hex2Cer	36	1	FALSE	93	IM_FADS2 - Control_EV	0.369107	19.3652	4.18581	0.000904686	0.00546581	-1.10594
Hex2Cer(d18:1/18:0)	Hex2Cer	36	1	FALSE	93	Control_FADS2 - Control_EV	0.0864412	19.3652	0.980277	0.343493	0.659688	-6.2729
Hex2Cer(d18:1/18:0)	Hex2Cer	36	1	FALSE	93	Control_FADS1 - Control_EV	0.112228	19.3652	1.27271	0.223736	0.500137	-5.95851
Hex2Cer(d18:1/18:0)	Hex2Cer	36	1	FALSE	93	IM_FADS1 - IM_EV	0.115725	19.3652	1.31237	0.210386	0.355886	-6.16253
Hex2Cer(d18:1/18:0)	Hex2Cer	36	1	FALSE	93	IM_FADS2 - IM_EV	0.0941732	19.3652	1.06796	0.303506	0.474765	-6.47786
Hex2Cer(d18:1/18:0)	Hex2Cer	36	1	FALSE	93	IM_FADS1 - Control_FADS1	0.278431	19.3652	3.15752	0.00694437	0.035331	-3.01054
Hex2Cer(d18:1/18:0)	Hex2Cer	36	1	FALSE	93	IM_FADS2 - Control_FADS2	0.282665	19.3652	3.20554	0.00631049	0.0335788	-2.9377
Hex2Cer(d18:1/20:0)	Hex2Cer	38	1	FALSE	94	IM_EV - Control_EV	0.391091	17.7291	3.45434	0.00384198	0.0195469	-2.39183
Hex2Cer(d18:1/20:0)	Hex2Cer	38	1	FALSE	94	IM_FADS1 - Control_EV	0.204789	17.7291	1.80881	0.0918773	0.177629	-5.58821
Hex2Cer(d18:1/20:0)	Hex2Cer	38	1	FALSE	94	IM_FADS2 - Control_EV	0.184511	17.7291	1.62971	0.125322	0.224504	-5.85032
Hex2Cer(d18:1/20:0)	Hex2Cer	38	1	FALSE	94	Control_FADS2 - Control_EV	-0.116441	17.7291	-1.02847	0.321073	0.633408	-6.2252
Hex2Cer(d18:1/20:0)	Hex2Cer	38	1	FALSE	94	Control_FADS1 - Control_EV	-0.105533	17.7291	-0.932129	0.366978	0.65897	-6.32285
Hex2Cer(d18:1/20:0)	Hex2Cer	38	1	FALSE	94	IM_FADS1 - IM_EV	-0.186302	17.7291	-1.64553	0.121991	0.252344	-5.71049
Hex2Cer(d18:1/20:0)	Hex2Cer	38	1	FALSE	94	IM_FADS2 - IM_EV	-0.20658	17.7291	-1.82463	0.0893433	0.217727	-5.47326
Hex2Cer(d18:1/20:0)	Hex2Cer	38	1	FALSE	94	IM_FADS1 - Control_FADS1	0.310322	17.7291	2.74094	0.0158592	0.0647769	-3.81259
Hex2Cer(d18:1/20:0)	Hex2Cer	38	1	FALSE	94	IM_FADS2 - Control_FADS2	0.300952	17.7291	2.65818	0.0186555	0.0709328	-3.99
Hex2Cer(d18:1/22:0)	Hex2Cer	40	1	FALSE	95	IM_EV - Control_EV	0.110198	19.5844	1.24232	0.234411	0.390685	-6.18735
Hex2Cer(d18:1/22:0)	Hex2Cer	40	1	FALSE	95	IM_FADS1 - Control_EV	-0.169108	19.5844	-1.90645	0.0772082	0.156031	-5.43337
Hex2Cer(d18:1/22:0)	Hex2Cer	40	1	FALSE	95	IM_FADS2 - Control_EV	-0.1867	19.5844	-2.10478	0.0537444	0.123297	-5.09638
Hex2Cer(d18:1/22:0)	Hex2Cer	40	1	FALSE	95	Control_FADS2 - Control_EV	-0.135295	19.5844	-1.52526	0.149337	0.429733	-5.62724
Hex2Cer(d18:1/22:0)	Hex2Cer	40	1	FALSE	95	Control_FADS1 - Control_EV	-0.169475	19.5844	-1.91059	0.0766362	0.274781	-5.05546
Hex2Cer(d18:1/22:0)	Hex2Cer	40	1	FALSE	95	IM_FADS1 - IM_EV	-0.279305	19.5844	-3.14877	0.00706648	0.0305697	-3.04706
Hex2Cer(d18:1/22:0)	Hex2Cer	40	1	FALSE	95	IM_FADS2 - IM_EV	-0.296898	19.5844	-3.3471	0.00475812	0.0247412	-2.69011
Hex2Cer(d18:1/22:0)	Hex2Cer	40	1	FALSE	95	IM_FADS1 - Control_FADS1	0.000366883	19.5844	0.00413608	0.996758	0.996758	-7.00429
Hex2Cer(d18:1/22:0)	Hex2Cer	40	1	FALSE	95	IM_FADS2 - Control_FADS2	-0.0514052	19.5844	-0.57952	0.571394	0.732137	-6.85099
Hex2Cer(d18:1/24:0)	Hex2Cer	42	1	FALSE	96	IM_EV - Control_EV	-0.144055	20.705	-1.25267	0.230732	0.387897	-6.17502
Hex2Cer(d18:1/24:0)	Hex2Cer	42	1	FALSE	96	IM_FADS1 - Control_EV	-0.23756	20.705	-2.06576	0.057765	0.121832	-5.17074
Hex2Cer(d18:1/24:0)	Hex2Cer	42	1	FALSE	96	IM_FADS2 - Control_EV	-0.224431	20.705	-1.9516	0.0711682	0.152316	-5.35182
Hex2Cer(d18:1/24:0)	Hex2Cer	42	1	FALSE	96	Control_FADS2 - Control_EV	-0.058414	20.705	-0.507954	0.61935	0.849972	-6.62886
Hex2Cer(d18:1/24:0)	Hex2Cer	42	1	FALSE	96	Control_FADS1 - Control_EV	-0.0587103	20.705	-0.51053	0.61759	0.83691	-6.63183
Hex2Cer(d18:1/24:0)	Hex2Cer	42	1	FALSE	96	IM_FADS1 - IM_EV	-0.0935047	20.705	-0.813094	0.429698	0.586753	-6.68228
Hex2Cer(d18:1/24:0)	Hex2Cer	42	1	FALSE	96	IM_FADS2 - IM_EV	-0.0803759	20.705	-0.69893	0.495979	0.656776	-6.80548
Hex2Cer(d18:1/24:0)	Hex2Cer	42	1	FALSE	96	IM_FADS1 - Control_FADS1	-0.178849	20.705	-1.55523	0.142075	0.301785	-5.81945
Hex2Cer(d18:1/24:0)	Hex2Cer	42	1	FALSE	96	IM_FADS2 - Control_FADS2	-0.166017	20.705	-1.44364	0.170719	0.316347	-5.99514
Hex2Cer(d18:1/24:1)	Hex2Cer	42	2	FALSE	97	IM_EV - Control_EV	0.358901	21.0973	3.06807	0.0082983	0.0328247	-3.14821
Hex2Cer(d18:1/24:1)	Hex2Cer	42	2	FALSE	97	IM_FADS1 - Control_EV	0.675772	21.0973	5.77685	4.68584e-05	0.000468584	1.90144
Hex2Cer(d18:1/24:1)	Hex2Cer	42	2	FALSE	97	IM_FADS2 - Control_EV	0.647093	21.0973	5.53169	7.23929e-05	0.000699798	1.46315
Hex2Cer(d18:1/24:1)	Hex2Cer	42	2	FALSE	97	Control_FADS2 - Control_EV	0.193443	21.0973	1.65365	0.120311	0.388193	-5.44481
Hex2Cer(d18:1/24:1)	Hex2Cer	42	2	FALSE	97	Control_FADS1 - Control_EV	0.174969	21.0973	1.49572	0.156799	0.412432	-5.67195
Hex2Cer(d18:1/24:1)	Hex2Cer	42	2	FALSE	97	IM_FADS1 - IM_EV	0.316871	21.0973	2.70878	0.0168938	0.0583237	-3.89319
Hex2Cer(d18:1/24:1)	Hex2Cer	42	2	FALSE	97	IM_FADS2 - IM_EV	0.288192	21.0973	2.46362	0.0272326	0.0882396	-4.38168
Hex2Cer(d18:1/24:1)	Hex2Cer	42	2	FALSE	97	IM_FADS1 - Control_FADS1	0.500803	21.0973	4.28113	0.000751432	0.00622615	-0.797355
Hex2Cer(d18:1/24:1)	Hex2Cer	42	2	FALSE	97	IM_FADS2 - Control_FADS2	0.45365	21.0973	3.87804	0.00165598	0.0121578	-1.61027
Hex2Cer(d18:2/16:0)	Hex2Cer	34	2	FALSE	98	IM_EV - Control_EV	0.162046	14.2732	0.843649	0.412969	0.588407	-6.59588
Hex2Cer(d18:2/16:0)	Hex2Cer	34	2	FALSE	98	IM_FADS1 - Control_EV	0.229777	14.2732	1.19627	0.251347	0.36475	-6.42786
Hex2Cer(d18:2/16:0)	Hex2Cer	34	2	FALSE	98	IM_FADS2 - Control_EV	0.149344	14.2732	0.777519	0.44972	0.584837	-6.82958
Hex2Cer(d18:2/16:0)	Hex2Cer	34	2	FALSE	98	Control_FADS2 - Control_EV	0.0293436	14.2732	0.152769	0.880748	0.947744	-6.75165
Hex2Cer(d18:2/16:0)	Hex2Cer	34	2	FALSE	98	Control_FADS1 - Control_EV	0.0181102	14.2732	0.0942857	0.926211	0.981207	-6.76363
Hex2Cer(d18:2/16:0)	Hex2Cer	34	2	FALSE	98	IM_FADS1 - IM_EV	0.0677305	14.2732	0.35262	0.729596	0.836296	-6.95974
Hex2Cer(d18:2/16:0)	Hex2Cer	34	2	FALSE	98	IM_FADS2 - IM_EV	-0.0127021	14.2732	-0.0661299	0.948204	0.971658	-7.05843
Hex2Cer(d18:2/16:0)	Hex2Cer	34	2	FALSE	98	IM_FADS1 - Control_FADS1	0.211666	14.2732	1.10198	0.288949	0.487182	-6.38577
Hex2Cer(d18:2/16:0)	Hex2Cer	34	2	FALSE	98	IM_FADS2 - Control_FADS2	0.12	14.2732	0.62475	0.542127	0.713499	-6.82278
Hex2Cer(d18:2/24:1)	Hex2Cer	42	3	FALSE	99	IM_EV - Control_EV	0.31943	16.1363	2.3097	0.0365724	0.100531	-4.56689
Hex2Cer(d18:2/24:1)	Hex2Cer	42	3	FALSE	99	IM_FADS1 - Control_EV	0.587624	16.1363	4.24893	0.000799972	0.00474196	-0.989232
Hex2Cer(d18:2/24:1)	Hex2Cer	42	3	FALSE	99	IM_FADS2 - Control_EV	0.504301	16.1363	3.64645	0.00262074	0.0121602	-2.17426
Hex2Cer(d18:2/24:1)	Hex2Cer	42	3	FALSE	99	Control_FADS2 - Control_EV	0.123425	16.1363	0.892448	0.387151	0.709427	-6.35466
Hex2Cer(d18:2/24:1)	Hex2Cer	42	3	FALSE	99	Control_FADS1 - Control_EV	0.0412196	16.1363	0.298046	0.77002	0.915123	-6.72152
Hex2Cer(d18:2/24:1)	Hex2Cer	42	3	FALSE	99	IM_FADS1 - IM_EV	0.268194	16.1363	1.93923	0.0727784	0.176617	-5.2562
Hex2Cer(d18:2/24:1)	Hex2Cer	42	3	FALSE	99	IM_FADS2 - IM_EV	0.184871	16.1363	1.33675	0.202503	0.367999	-6.16678
Hex2Cer(d18:2/24:1)	Hex2Cer	42	3	FALSE	99	IM_FADS1 - Control_FADS1	0.546404	16.1363	3.95089	0.00143426	0.0103984	-1.44633
Hex2Cer(d18:2/24:1)	Hex2Cer	42	3	FALSE	99	IM_FADS2 - Control_FADS2	0.380876	16.1363	2.754	0.0154569	0.0618274	-3.80944
Hex3Cer(d18:1/16:0)	Hex3Cer	34	1	FALSE	100	IM_EV - Control_EV	-0.199651	10.6502	-1.47739	0.161586	0.307759	-5.88794
Hex3Cer(d18:1/16:0)	Hex3Cer	34	1	FALSE	100	IM_FADS1 - Control_EV	-0.401001	10.6502	-2.96736	0.0101372	0.0321288	-3.51887
Hex3Cer(d18:1/16:0)	Hex3Cer	34	1	FALSE	100	IM_FADS2 - Control_EV	-0.364173	10.6502	-2.69483	0.0173624	0.0516421	-4.03216
Hex3Cer(d18:1/16:0)	Hex3Cer	34	1	FALSE	100	Control_FADS2 - Control_EV	-0.380411	10.6502	-2.815	0.0137061	0.108897	-3.45275
Hex3Cer(d18:1/16:0)	Hex3Cer	34	1	FALSE	100	Control_FADS1 - Control_EV	-0.219795	10.6502	-1.62645	0.126016	0.365448	-5.48848
Hex3Cer(d18:1/16:0)	Hex3Cer	34	1	FALSE	100	IM_FADS1 - IM_EV	-0.20135	10.6502	-1.48997	0.158289	0.293315	-5.93078
Hex3Cer(d18:1/16:0)	Hex3Cer	34	1	FALSE	100	IM_FADS2 - IM_EV	-0.164522	10.6502	-1.21744	0.243447	0.412651	-6.31182
Hex3Cer(d18:1/16:0)	Hex3Cer	34	1	FALSE	100	IM_FADS1 - Control_FADS1	-0.181206	10.6502	-1.34091	0.201182	0.380813	-6.10591
Hex3Cer(d18:1/16:0)	Hex3Cer	34	1	FALSE	100	IM_FADS2 - Control_FADS2	0.0162383	10.6502	0.120161	0.906053	0.948976	-7.01967
Hex3Cer(d18:1/18:0)	Hex3Cer	36	1	FALSE	101	IM_EV - Control_EV	-0.587757	8.00867	-1.10573	0.287378	0.454167	-6.34224
Hex3Cer(d18:1/18:0)	Hex3Cer	36	1	FALSE	101	IM_FADS1 - Control_EV	-0.390982	8.00867	-0.735542	0.474084	0.59906	-6.87056
Hex3Cer(d18:1/18:0)	Hex3Cer	36	1	FALSE	101	IM_FADS2 - Control_EV	-0.738643	8.00867	-1.38959	0.186236	0.303166	-6.18187
Hex3Cer(d18:1/18:0)	Hex3Cer	36	1	FALSE	101	Control_FADS2 - Control_EV	0.731563	8.00867	1.37627	0.190232	0.473539	-5.82556
Hex3Cer(d18:1/18:0)	Hex3Cer	36	1	FALSE	101	Control_FADS1 - Control_EV	-0.202546	8.00867	-0.381044	0.708858	0.887774	-6.69197
Hex3Cer(d18:1/18:0)	Hex3Cer	36	1	FALSE	101	IM_FADS1 - IM_EV	0.196776	8.00867	0.370188	0.716751	0.829772	-6.95305
Hex3Cer(d18:1/18:0)	Hex3Cer	36	1	FALSE	101	IM_FADS2 - IM_EV	-0.150886	8.00867	-0.283858	0.780651	0.866291	-7.01804
Hex3Cer(d18:1/18:0)	Hex3Cer	36	1	FALSE	101	IM_FADS1 - Control_FADS1	-0.188436	8.00867	-0.354498	0.728218	0.861973	-6.93784
Hex3Cer(d18:1/18:0)	Hex3Cer	36	1	FALSE	101	IM_FADS2 - Control_FADS2	-1.47021	8.00867	-2.76586	0.0151003	0.0618274	-3.78697
Hex3Cer(d18:1/20:0)	Hex3Cer	38	1	FALSE	102	IM_EV - Control_EV	1.16648	5.23685	1.21018	0.246133	0.406715	-6.22511
Hex3Cer(d18:1/20:0)	Hex3Cer	38	1	FALSE	102	IM_FADS1 - Control_EV	-0.933854	5.23685	-0.968845	0.34897	0.466366	-6.66952
Hex3Cer(d18:1/20:0)	Hex3Cer	38	1	FALSE	102	IM_FADS2 - Control_EV	-1.50606	5.23685	-1.56249	0.140362	0.244474	-5.94691
Hex3Cer(d18:1/20:0)	Hex3Cer	38	1	FALSE	102	Control_FADS2 - Control_EV	1.35067	5.23685	1.40128	0.182785	0.460936	-5.79333
Hex3Cer(d18:1/20:0)	Hex3Cer	38	1	FALSE	102	Control_FADS1 - Control_EV	0.566081	5.23685	0.587292	0.566306	0.810552	-6.58824
Hex3Cer(d18:1/20:0)	Hex3Cer	38	1	FALSE	102	IM_FADS1 - IM_EV	-2.10033	5.23685	-2.17903	0.0468006	0.126843	-4.85406
Hex3Cer(d18:1/20:0)	Hex3Cer	38	1	FALSE	102	IM_FADS2 - IM_EV	-2.67254	5.23685	-2.77268	0.0148989	0.0564794	-3.8054
Hex3Cer(d18:1/20:0)	Hex3Cer	38	1	FALSE	102	IM_FADS1 - Control_FADS1	-1.49994	5.23685	-1.55614	0.14186	0.301785	-5.81817
Hex3Cer(d18:1/20:0)	Hex3Cer	38	1	FALSE	102	IM_FADS2 - Control_FADS2	-2.85673	5.23685	-2.96377	0.0102097	0.047373	-3.40808
Hex3Cer(d18:1/22:0)	Hex3Cer	40	1	FALSE	103	IM_EV - Control_EV	-0.900461	8.3432	-1.45299	0.168147	0.314597	-5.92083
Hex3Cer(d18:1/22:0)	Hex3Cer	40	1	FALSE	103	IM_FADS1 - Control_EV	-1.6497	8.3432	-2.66196	0.0185177	0.0513888	-4.1022
Hex3Cer(d18:1/22:0)	Hex3Cer	40	1	FALSE	103	IM_FADS2 - Control_EV	-0.52937	8.3432	-0.854196	0.407295	0.540574	-6.76602
Hex3Cer(d18:1/22:0)	Hex3Cer	40	1	FALSE	103	Control_FADS2 - Control_EV	-0.876966	8.3432	-1.41508	0.178779	0.458568	-5.77536
Hex3Cer(d18:1/22:0)	Hex3Cer	40	1	FALSE	103	Control_FADS1 - Control_EV	0.131303	8.3432	0.211872	0.835243	0.957393	-6.74463
Hex3Cer(d18:1/22:0)	Hex3Cer	40	1	FALSE	103	IM_FADS1 - IM_EV	-0.749236	8.3432	-1.20897	0.246583	0.401736	-6.28688
Hex3Cer(d18:1/22:0)	Hex3Cer	40	1	FALSE	103	IM_FADS2 - IM_EV	0.371091	8.3432	0.598796	0.55882	0.709225	-6.87253
Hex3Cer(d18:1/22:0)	Hex3Cer	40	1	FALSE	103	IM_FADS1 - Control_FADS1	-1.781	8.3432	-2.87384	0.0122015	0.0536126	-3.55964
Hex3Cer(d18:1/22:0)	Hex3Cer	40	1	FALSE	103	IM_FADS2 - Control_FADS2	0.347596	8.3432	0.560885	0.583692	0.740791	-6.86202
Hex3Cer(d18:1/24:0)	Hex3Cer	42	1	FALSE	104	IM_EV - Control_EV	-0.319343	9.54093	-1.20096	0.24958	0.410074	-6.2358
Hex3Cer(d18:1/24:0)	Hex3Cer	42	1	FALSE	104	IM_FADS1 - Control_EV	-0.143869	9.54093	-0.54105	0.596929	0.708014	-6.9989
Hex3Cer(d18:1/24:0)	Hex3Cer	42	1	FALSE	104	IM_FADS2 - Control_EV	-0.697759	9.54093	-2.62408	0.0199417	0.058415	-4.16508
Hex3Cer(d18:1/24:0)	Hex3Cer	42	1	FALSE	104	Control_FADS2 - Control_EV	-0.143046	9.54093	-0.537958	0.599007	0.844959	-6.6126
Hex3Cer(d18:1/24:0)	Hex3Cer	42	1	FALSE	104	Control_FADS1 - Control_EV	-0.242338	9.54093	-0.911367	0.37744	0.669466	-6.34192
Hex3Cer(d18:1/24:0)	Hex3Cer	42	1	FALSE	104	IM_FADS1 - IM_EV	0.175474	9.54093	0.65991	0.519961	0.661354	-6.79765
Hex3Cer(d18:1/24:0)	Hex3Cer	42	1	FALSE	104	IM_FADS2 - IM_EV	-0.378416	9.54093	-1.42312	0.176479	0.343483	-6.05527
Hex3Cer(d18:1/24:0)	Hex3Cer	42	1	FALSE	104	IM_FADS1 - Control_FADS1	0.0984696	9.54093	0.370317	0.716657	0.857033	-6.93181
Hex3Cer(d18:1/24:0)	Hex3Cer	42	1	FALSE	104	IM_FADS2 - Control_FADS2	-0.554713	9.54093	-2.08612	0.0556338	0.153655	-5.01456
Hex3Cer(d18:1/24:1)	Hex3Cer	42	2	FALSE	105	IM_EV - Control_EV	-0.496908	10.4234	-1.93526	0.073303	0.168713	-5.20352
Hex3Cer(d18:1/24:1)	Hex3Cer	42	2	FALSE	105	IM_FADS1 - Control_EV	-0.520825	10.4234	-2.0284	0.0618725	0.128624	-5.23337
Hex3Cer(d18:1/24:1)	Hex3Cer	42	2	FALSE	105	IM_FADS2 - Control_EV	-0.21936	10.4234	-0.854319	0.407229	0.540574	-6.76591
Hex3Cer(d18:1/24:1)	Hex3Cer	42	2	FALSE	105	Control_FADS2 - Control_EV	-0.0625045	10.4234	-0.24343	0.811183	0.923185	-6.73272
Hex3Cer(d18:1/24:1)	Hex3Cer	42	2	FALSE	105	Control_FADS1 - Control_EV	-0.114539	10.4234	-0.446084	0.662319	0.867721	-6.66389
Hex3Cer(d18:1/24:1)	Hex3Cer	42	2	FALSE	105	IM_FADS1 - IM_EV	-0.0239163	10.4234	-0.0931444	0.927101	0.968862	-7.02091
Hex3Cer(d18:1/24:1)	Hex3Cer	42	2	FALSE	105	IM_FADS2 - IM_EV	0.277548	10.4234	1.08094	0.297891	0.469502	-6.46417
Hex3Cer(d18:1/24:1)	Hex3Cer	42	2	FALSE	105	IM_FADS1 - Control_FADS1	-0.406285	10.4234	-1.58232	0.135773	0.294938	-5.78108
Hex3Cer(d18:1/24:1)	Hex3Cer	42	2	FALSE	105	IM_FADS2 - Control_FADS2	-0.156856	10.4234	-0.610889	0.551008	0.718697	-6.83163
GM3(d18:1/16:0)	GM3	34	1	FALSE	106	IM_EV - Control_EV	-0.027517	15.5429	-0.178524	0.860855	0.919409	-6.94747
GM3(d18:1/16:0)	GM3	34	1	FALSE	106	IM_FADS1 - Control_EV	-0.0577572	15.5429	-0.374715	0.713455	0.806636	-7.07875
GM3(d18:1/16:0)	GM3	34	1	FALSE	106	IM_FADS2 - Control_EV	-0.216178	15.5429	-1.40251	0.182424	0.298887	-6.16501
GM3(d18:1/16:0)	GM3	34	1	FALSE	106	Control_FADS2 - Control_EV	-0.191005	15.5429	-1.23919	0.235532	0.544257	-5.99421
GM3(d18:1/16:0)	GM3	34	1	FALSE	106	Control_FADS1 - Control_EV	-0.0783672	15.5429	-0.508428	0.619025	0.83691	-6.63294
GM3(d18:1/16:0)	GM3	34	1	FALSE	106	IM_FADS1 - IM_EV	-0.0302402	15.5429	-0.196191	0.847264	0.923709	-7.00509
GM3(d18:1/16:0)	GM3	34	1	FALSE	106	IM_FADS2 - IM_EV	-0.188661	15.5429	-1.22399	0.241043	0.409985	-6.30414
GM3(d18:1/16:0)	GM3	34	1	FALSE	106	IM_FADS1 - Control_FADS1	0.02061	15.5429	0.133713	0.895522	0.951287	-6.99481
GM3(d18:1/16:0)	GM3	34	1	FALSE	106	IM_FADS2 - Control_FADS2	-0.0251732	15.5429	-0.163318	0.872589	0.928503	-7.01317
GM3(d18:1/18:0)	GM3	36	1	FALSE	107	IM_EV - Control_EV	-0.287159	13.2432	-1.46602	0.164616	0.312016	-5.90331
GM3(d18:1/18:0)	GM3	36	1	FALSE	107	IM_FADS1 - Control_EV	-0.184135	13.2432	-0.940059	0.363035	0.481831	-6.69698
GM3(d18:1/18:0)	GM3	36	1	FALSE	107	IM_FADS2 - Control_EV	-0.371555	13.2432	-1.89689	0.0785453	0.161828	-5.44041
GM3(d18:1/18:0)	GM3	36	1	FALSE	107	Control_FADS2 - Control_EV	-0.0501567	13.2432	-0.256063	0.801605	0.919553	-6.7294
GM3(d18:1/18:0)	GM3	36	1	FALSE	107	Control_FADS1 - Control_EV	0.0119819	13.2432	0.0611709	0.952083	0.985246	-6.76635
GM3(d18:1/18:0)	GM3	36	1	FALSE	107	IM_FADS1 - IM_EV	0.103024	13.2432	0.525965	0.607098	0.739796	-6.87996
GM3(d18:1/18:0)	GM3	36	1	FALSE	107	IM_FADS2 - IM_EV	-0.084396	13.2432	-0.430864	0.67309	0.786562	-6.9627
GM3(d18:1/18:0)	GM3	36	1	FALSE	107	IM_FADS1 - Control_FADS1	-0.196117	13.2432	-1.00123	0.333612	0.535997	-6.49006
GM3(d18:1/18:0)	GM3	36	1	FALSE	107	IM_FADS2 - Control_FADS2	-0.321399	13.2432	-1.64082	0.122973	0.259362	-5.71915
GM3(d18:1/20:0)	GM3	38	1	FALSE	108	IM_EV - Control_EV	0.220393	11.4514	0.740798	0.47099	0.635986	-6.67864
GM3(d18:1/20:0)	GM3	38	1	FALSE	108	IM_FADS1 - Control_EV	-0.21413	11.4514	-0.719747	0.483457	0.60741	-6.88235
GM3(d18:1/20:0)	GM3	38	1	FALSE	108	IM_FADS2 - Control_EV	-0.359058	11.4514	-1.20689	0.24736	0.374593	-6.40709
GM3(d18:1/20:0)	GM3	38	1	FALSE	108	Control_FADS2 - Control_EV	-0.224089	11.4514	-0.753222	0.463725	0.781862	-6.47009
GM3(d18:1/20:0)	GM3	38	1	FALSE	108	Control_FADS1 - Control_EV	-0.207411	11.4514	-0.697163	0.49705	0.766727	-6.51581
GM3(d18:1/20:0)	GM3	38	1	FALSE	108	IM_FADS1 - IM_EV	-0.434523	11.4514	-1.46054	0.166093	0.302936	-5.97069
GM3(d18:1/20:0)	GM3	38	1	FALSE	108	IM_FADS2 - IM_EV	-0.579451	11.4514	-1.94768	0.0716741	0.181533	-5.27663
GM3(d18:1/20:0)	GM3	38	1	FALSE	108	IM_FADS1 - Control_FADS1	-0.00671877	11.4514	-0.0225835	0.982299	0.989121	-7.00403
GM3(d18:1/20:0)	GM3	38	1	FALSE	108	IM_FADS2 - Control_FADS2	-0.134969	11.4514	-0.453665	0.656983	0.798848	-6.91877
GM3(d18:1/22:0)	GM3	40	1	FALSE	109	IM_EV - Control_EV	0.0189886	13.5381	0.0782444	0.938735	0.972261	-6.96112
GM3(d18:1/22:0)	GM3	40	1	FALSE	109	IM_FADS1 - Control_EV	-0.320115	13.5381	-1.31907	0.208195	0.3203	-6.28017
GM3(d18:1/22:0)	GM3	40	1	FALSE	109	IM_FADS2 - Control_EV	-0.488202	13.5381	-2.01169	0.0637948	0.140688	-5.25287
GM3(d18:1/22:0)	GM3	40	1	FALSE	109	Control_FADS2 - Control_EV	-0.361754	13.5381	-1.49065	0.158112	0.436691	-5.67464
GM3(d18:1/22:0)	GM3	40	1	FALSE	109	Control_FADS1 - Control_EV	-0.124309	13.5381	-0.512229	0.61643	0.83691	-6.63093
GM3(d18:1/22:0)	GM3	40	1	FALSE	109	IM_FADS1 - IM_EV	-0.339104	13.5381	-1.39732	0.183949	0.324287	-6.05445
GM3(d18:1/22:0)	GM3	40	1	FALSE	109	IM_FADS2 - IM_EV	-0.507191	13.5381	-2.08994	0.0552427	0.149723	-5.04036
GM3(d18:1/22:0)	GM3	40	1	FALSE	109	IM_FADS1 - Control_FADS1	-0.195806	13.5381	-0.806842	0.433175	0.624351	-6.66632
GM3(d18:1/22:0)	GM3	40	1	FALSE	109	IM_FADS2 - Control_FADS2	-0.126448	13.5381	-0.521042	0.610434	0.76043	-6.88446
GM3(d18:1/24:0)	GM3	42	1	FALSE	110	IM_EV - Control_EV	-0.188236	14.9494	-0.739286	0.471879	0.635986	-6.67979
GM3(d18:1/24:0)	GM3	42	1	FALSE	110	IM_FADS1 - Control_EV	-0.440584	14.9494	-1.73037	0.10541	0.195329	-5.70893
GM3(d18:1/24:0)	GM3	42	1	FALSE	110	IM_FADS2 - Control_EV	-0.521286	14.9494	-2.04732	0.0597604	0.134868	-5.19343
GM3(d18:1/24:0)	GM3	42	1	FALSE	110	Control_FADS2 - Control_EV	-0.126245	14.9494	-0.495818	0.627672	0.849972	-6.63519
GM3(d18:1/24:0)	GM3	42	1	FALSE	110	Control_FADS1 - Control_EV	-0.104668	14.9494	-0.411075	0.687205	0.874077	-6.67954
GM3(d18:1/24:0)	GM3	42	1	FALSE	110	IM_FADS1 - IM_EV	-0.252348	14.9494	-0.991082	0.338372	0.500652	-6.52112
GM3(d18:1/24:0)	GM3	42	1	FALSE	110	IM_FADS2 - IM_EV	-0.33305	14.9494	-1.30803	0.211814	0.373411	-6.20266
GM3(d18:1/24:0)	GM3	42	1	FALSE	110	IM_FADS1 - Control_FADS1	-0.335917	14.9494	-1.31929	0.208123	0.389391	-6.13302
GM3(d18:1/24:0)	GM3	42	1	FALSE	110	IM_FADS2 - Control_FADS2	-0.395041	14.9494	-1.5515	0.142963	0.287911	-5.84727
GM3(d18:1/24:1)	GM3	42	2	FALSE	111	IM_EV - Control_EV	0.317581	15.2296	1.77261	0.0979192	0.210345	-5.46022
GM3(d18:1/24:1)	GM3	42	2	FALSE	111	IM_FADS1 - Control_EV	0.465358	15.2296	2.59744	0.0210057	0.0574569	-4.22298
GM3(d18:1/24:1)	GM3	42	2	FALSE	111	IM_FADS2 - Control_EV	0.293718	15.2296	1.63941	0.123269	0.224126	-5.83614
GM3(d18:1/24:1)	GM3	42	2	FALSE	111	Control_FADS2 - Control_EV	0.0126351	15.2296	0.0705238	0.944769	0.969851	-6.76135
GM3(d18:1/24:1)	GM3	42	2	FALSE	111	Control_FADS1 - Control_EV	0.211457	15.2296	1.18027	0.257449	0.553038	-6.06663
GM3(d18:1/24:1)	GM3	42	2	FALSE	111	IM_FADS1 - IM_EV	0.147778	15.2296	0.824835	0.423219	0.585654	-6.67253
GM3(d18:1/24:1)	GM3	42	2	FALSE	111	IM_FADS2 - IM_EV	-0.0238626	15.2296	-0.133191	0.895927	0.938285	-7.05133
GM3(d18:1/24:1)	GM3	42	2	FALSE	111	IM_FADS1 - Control_FADS1	0.253901	15.2296	1.41717	0.178178	0.351966	-6.00759
GM3(d18:1/24:1)	GM3	42	2	FALSE	111	IM_FADS2 - Control_FADS2	0.281083	15.2296	1.56889	0.138867	0.284603	-5.82271
GM3(d18:2/24:1)	GM3	42	3	FALSE	112	IM_EV - Control_EV	0.285877	10.8881	0.934268	0.365912	0.540022	-6.51495
GM3(d18:2/24:1)	GM3	42	3	FALSE	112	IM_FADS1 - Control_EV	0.181965	10.8881	0.594673	0.561497	0.67566	-6.96722
GM3(d18:2/24:1)	GM3	42	3	FALSE	112	IM_FADS2 - Control_EV	0.387547	10.8881	1.26653	0.225873	0.346578	-6.33632
GM3(d18:2/24:1)	GM3	42	3	FALSE	112	Control_FADS2 - Control_EV	-0.0807538	10.8881	-0.263909	0.795673	0.919553	-6.72726
GM3(d18:2/24:1)	GM3	42	3	FALSE	112	Control_FADS1 - Control_EV	0.149196	10.8881	0.487582	0.633349	0.850009	-6.64372
GM3(d18:2/24:1)	GM3	42	3	FALSE	112	IM_FADS1 - IM_EV	-0.103913	10.8881	-0.339595	0.739174	0.843984	-6.96449
GM3(d18:2/24:1)	GM3	42	3	FALSE	112	IM_FADS2 - IM_EV	0.10167	10.8881	0.332264	0.744584	0.840654	-7.00229
GM3(d18:2/24:1)	GM3	42	3	FALSE	112	IM_FADS1 - Control_FADS1	0.0327688	10.8881	0.107091	0.916228	0.962033	-6.99821
GM3(d18:2/24:1)	GM3	42	3	FALSE	112	IM_FADS2 - Control_FADS2	0.468301	10.8881	1.53044	0.14806	0.290118	-5.87674
GM1(d18:1/16:0)	GM1	34	1	FALSE	113	IM_EV - Control_EV	-0.121755	11.981	-0.792366	0.441293	0.612321	-6.63837
GM1(d18:1/16:0)	GM1	34	1	FALSE	113	IM_FADS1 - Control_EV	0.055073	11.981	0.358407	0.725355	0.818494	-7.08505
GM1(d18:1/16:0)	GM1	34	1	FALSE	113	IM_FADS2 - Control_EV	-0.044681	11.981	-0.290778	0.77546	0.854043	-7.09972
GM1(d18:1/16:0)	GM1	34	1	FALSE	113	Control_FADS2 - Control_EV	0.00348343	11.981	0.0226697	0.982232	0.99075	-6.7637
GM1(d18:1/16:0)	GM1	34	1	FALSE	113	Control_FADS1 - Control_EV	0.0824875	11.981	0.536817	0.599774	0.834218	-6.61756
GM1(d18:1/16:0)	GM1	34	1	FALSE	113	IM_FADS1 - IM_EV	0.176828	11.981	1.15077	0.268993	0.42598	-6.35323
GM1(d18:1/16:0)	GM1	34	1	FALSE	113	IM_FADS2 - IM_EV	0.0770741	11.981	0.501588	0.623708	0.75052	-6.92818
GM1(d18:1/16:0)	GM1	34	1	FALSE	113	IM_FADS1 - Control_FADS1	-0.0274145	11.981	-0.17841	0.860942	0.930278	-6.98741
GM1(d18:1/16:0)	GM1	34	1	FALSE	113	IM_FADS2 - Control_FADS2	-0.0481644	11.981	-0.313448	0.758536	0.851104	-6.97531
Sulfatide (d18:1/16:0(OH))	Sulfatide	34	1	FALSE	114	IM_EV - Control_EV	-0.120393	6.57062	-0.333206	0.743888	0.854152	-6.90567
Sulfatide (d18:1/16:0(OH))	Sulfatide	34	1	FALSE	114	IM_FADS1 - Control_EV	-0.0522801	6.57062	-0.144694	0.887003	0.920374	-7.14198
Sulfatide (d18:1/16:0(OH))	Sulfatide	34	1	FALSE	114	IM_FADS2 - Control_EV	-0.761585	6.57062	-2.10781	0.0534435	0.123297	-5.09123
Sulfatide (d18:1/16:0(OH))	Sulfatide	34	1	FALSE	114	Control_FADS2 - Control_EV	0.114905	6.57062	0.318017	0.755139	0.916278	-6.71072
Sulfatide (d18:1/16:0(OH))	Sulfatide	34	1	FALSE	114	Control_FADS1 - Control_EV	-0.115656	6.57062	-0.320098	0.753594	0.908715	-6.71436
Sulfatide (d18:1/16:0(OH))	Sulfatide	34	1	FALSE	114	IM_FADS1 - IM_EV	0.0681125	6.57062	0.188513	0.853165	0.925699	-7.00666
Sulfatide (d18:1/16:0(OH))	Sulfatide	34	1	FALSE	114	IM_FADS2 - IM_EV	-0.641192	6.57062	-1.7746	0.0975769	0.230059	-5.55095
Sulfatide (d18:1/16:0(OH))	Sulfatide	34	1	FALSE	114	IM_FADS1 - Control_FADS1	0.0633764	6.57062	0.175404	0.863259	0.930278	-6.98797
Sulfatide (d18:1/16:0(OH))	Sulfatide	34	1	FALSE	114	IM_FADS2 - Control_FADS2	-0.87649	6.57062	-2.42583	0.0292889	0.0970717	-4.41857
Sulfatide (d18:1/24:0(OH))	Sulfatide	42	1	FALSE	115	IM_EV - Control_EV	-1.11958	6.94238	-1.2546	0.23005	0.387875	-6.17271
Sulfatide (d18:1/24:0(OH))	Sulfatide	42	1	FALSE	115	IM_FADS1 - Control_EV	-1.69116	6.94238	-1.89512	0.0787946	0.158134	-5.45158
Sulfatide (d18:1/24:0(OH))	Sulfatide	42	1	FALSE	115	IM_FADS2 - Control_EV	-1.28041	6.94238	-1.43483	0.173172	0.289452	-6.12234
Sulfatide (d18:1/24:0(OH))	Sulfatide	42	1	FALSE	115	Control_FADS2 - Control_EV	0.235406	6.94238	0.263796	0.795758	0.919553	-6.72729
Sulfatide (d18:1/24:0(OH))	Sulfatide	42	1	FALSE	115	Control_FADS1 - Control_EV	-0.14035	6.94238	-0.157276	0.87726	0.977279	-6.75526
Sulfatide (d18:1/24:0(OH))	Sulfatide	42	1	FALSE	115	IM_FADS1 - IM_EV	-0.571587	6.94238	-0.640522	0.53212	0.672395	-6.81065
Sulfatide (d18:1/24:0(OH))	Sulfatide	42	1	FALSE	115	IM_FADS2 - IM_EV	-0.160836	6.94238	-0.180233	0.859538	0.923437	-7.0435
Sulfatide (d18:1/24:0(OH))	Sulfatide	42	1	FALSE	115	IM_FADS1 - Control_FADS1	-1.55081	6.94238	-1.73785	0.104049	0.246217	-5.55211
Sulfatide (d18:1/24:0(OH))	Sulfatide	42	1	FALSE	115	IM_FADS2 - Control_FADS2	-1.51582	6.94238	-1.69863	0.111367	0.244669	-5.63366
Sulfatide (d18:1/24:1)	Sulfatide	42	2	FALSE	116	IM_EV - Control_EV	0.266223	19.3912	3.04178	0.0087438	0.0335855	-3.19919
Sulfatide (d18:1/24:1)	Sulfatide	42	2	FALSE	116	IM_FADS1 - Control_EV	0.407476	19.3912	4.65569	0.000365574	0.00255461	-0.19543
Sulfatide (d18:1/24:1)	Sulfatide	42	2	FALSE	116	IM_FADS2 - Control_EV	0.389018	19.3912	4.4448	0.000547473	0.00361749	-0.597866
Sulfatide (d18:1/24:1)	Sulfatide	42	2	FALSE	116	Control_FADS2 - Control_EV	0.0732646	19.3912	0.837098	0.416519	0.732219	-6.40267
Sulfatide (d18:1/24:1)	Sulfatide	42	2	FALSE	116	Control_FADS1 - Control_EV	0.0934254	19.3912	1.06745	0.303729	0.605371	-6.18947
Sulfatide (d18:1/24:1)	Sulfatide	42	2	FALSE	116	IM_FADS1 - IM_EV	0.141253	19.3912	1.61391	0.128727	0.261629	-5.75649
Sulfatide (d18:1/24:1)	Sulfatide	42	2	FALSE	116	IM_FADS2 - IM_EV	0.122795	19.3912	1.40302	0.182277	0.349744	-6.08169
Sulfatide (d18:1/24:1)	Sulfatide	42	2	FALSE	116	IM_FADS1 - Control_FADS1	0.314051	19.3912	3.58824	0.00294243	0.0183506	-2.16303
Sulfatide (d18:1/24:1)	Sulfatide	42	2	FALSE	116	IM_FADS2 - Control_FADS2	0.315754	19.3912	3.6077	0.00283068	0.0177776	-2.14508
SM(34:3)	SM	34	3	FALSE	117	IM_EV - Control_EV	0.421855	13.6888	3.54051	0.00323574	0.0174745	-2.22189
SM(34:3)	SM	34	3	FALSE	117	IM_FADS1 - Control_EV	0.415037	13.6888	3.4833	0.00362647	0.0145059	-2.50573
SM(34:3)	SM	34	3	FALSE	117	IM_FADS2 - Control_EV	0.212309	13.6888	1.78185	0.0963438	0.186888	-5.62172
SM(34:3)	SM	34	3	FALSE	117	Control_FADS2 - Control_EV	-0.0247829	13.6888	-0.207997	0.83821	0.934926	-6.74115
SM(34:3)	SM	34	3	FALSE	117	Control_FADS1 - Control_EV	-0.192557	13.6888	-1.61608	0.128254	0.366441	-5.50344
SM(34:3)	SM	34	3	FALSE	117	IM_FADS1 - IM_EV	-0.00681741	13.6888	-0.0572168	0.955177	0.981619	-7.02378
SM(34:3)	SM	34	3	FALSE	117	IM_FADS2 - IM_EV	-0.209546	13.6888	-1.75866	0.100338	0.234546	-5.57542
SM(34:3)	SM	34	3	FALSE	117	IM_FADS1 - Control_FADS1	0.607594	13.6888	5.09938	0.000159007	0.00184448	0.772614
SM(34:3)	SM	34	3	FALSE	117	IM_FADS2 - Control_FADS2	0.237092	13.6888	1.98985	0.0663901	0.175029	-5.1752
SM(d18:2/17:0)	SM	35	2	FALSE	118	IM_EV - Control_EV	-0.723327	16.3765	-8.75621	4.5121e-07	2.40846e-05	6.7348
SM(d18:2/17:0)	SM	35	2	FALSE	118	IM_FADS1 - Control_EV	-0.0831122	16.3765	-1.00611	0.331339	0.448101	-6.63289
SM(d18:2/17:0)	SM	35	2	FALSE	118	IM_FADS2 - Control_EV	-0.0959416	16.3765	-1.16142	0.264782	0.395809	-6.45918
SM(d18:2/17:0)	SM	35	2	FALSE	118	Control_FADS2 - Control_EV	0.263021	16.3765	3.18399	0.00658753	0.0734763	-2.74536
SM(d18:2/17:0)	SM	35	2	FALSE	118	Control_FADS1 - Control_EV	0.245155	16.3765	2.96772	0.01013	0.0793975	-3.16599
SM(d18:2/17:0)	SM	35	2	FALSE	118	IM_FADS1 - IM_EV	0.640215	16.3765	7.7501	1.90624e-06	0.000122847	5.25562
SM(d18:2/17:0)	SM	35	2	FALSE	118	IM_FADS2 - IM_EV	0.627385	16.3765	7.59479	2.40724e-06	0.00011635	4.99941
SM(d18:2/17:0)	SM	35	2	FALSE	118	IM_FADS1 - Control_FADS1	-0.328267	16.3765	-3.97383	0.00137089	0.0101938	-1.40108
SM(d18:2/17:0)	SM	35	2	FALSE	118	IM_FADS2 - Control_FADS2	-0.358962	16.3765	-4.3454	0.00066335	0.00574243	-0.691207
SM(35:2) (b)	SM	35	2	FALSE	119	IM_EV - Control_EV	0.429714	15.721	1.99278	0.066036	0.156378	-5.10959
SM(35:2) (b)	SM	35	2	FALSE	119	IM_FADS1 - Control_EV	-0.248526	15.721	-1.15253	0.268296	0.37954	-6.47764
SM(35:2) (b)	SM	35	2	FALSE	119	IM_FADS2 - Control_EV	-0.301068	15.721	-1.39619	0.184279	0.301076	-6.17326
SM(35:2) (b)	SM	35	2	FALSE	119	Control_FADS2 - Control_EV	-0.832504	15.721	-3.86071	0.00171368	0.0368124	-1.42341
SM(35:2) (b)	SM	35	2	FALSE	119	Control_FADS1 - Control_EV	-0.73637	15.721	-3.41489	0.0041564	0.0503276	-2.29949
SM(35:2) (b)	SM	35	2	FALSE	119	IM_FADS1 - IM_EV	-0.678239	15.721	-3.14531	0.00711536	0.0305697	-3.05381
SM(35:2) (b)	SM	35	2	FALSE	119	IM_FADS2 - IM_EV	-0.730782	15.721	-3.38898	0.00437685	0.0232897	-2.60754
SM(35:2) (b)	SM	35	2	FALSE	119	IM_FADS1 - Control_FADS1	0.487844	15.721	2.26236	0.0400076	0.1268	-4.68851
SM(35:2) (b)	SM	35	2	FALSE	119	IM_FADS2 - Control_FADS2	0.531435	15.721	2.46451	0.0271854	0.0928656	-4.34824
SM(37:1)	SM	37	1	FALSE	120	IM_EV - Control_EV	1.31433	20.2855	4.84171	0.000257105	0.00261616	0.317229
SM(37:1)	SM	37	1	FALSE	120	IM_FADS1 - Control_EV	1.04697	20.2855	3.85681	0.00172692	0.00807632	-1.76444
SM(37:1)	SM	37	1	FALSE	120	IM_FADS2 - Control_EV	1.01019	20.2855	3.72133	0.00225855	0.0108261	-2.02561
SM(37:1)	SM	37	1	FALSE	120	Control_FADS2 - Control_EV	0.541772	20.2855	1.99578	0.0656764	0.275237	-4.91345
SM(37:1)	SM	37	1	FALSE	120	Control_FADS1 - Control_EV	0.585011	20.2855	2.15506	0.0489454	0.218372	-4.65106
SM(37:1)	SM	37	1	FALSE	120	IM_FADS1 - IM_EV	-0.26736	20.2855	-0.984898	0.341296	0.50238	-6.52719
SM(37:1)	SM	37	1	FALSE	120	IM_FADS2 - IM_EV	-0.304138	20.2855	-1.12038	0.281297	0.454463	-6.42169
SM(37:1)	SM	37	1	FALSE	120	IM_FADS1 - Control_FADS1	0.461957	20.2855	1.70175	0.110768	0.253934	-5.60651
SM(37:1)	SM	37	1	FALSE	120	IM_FADS2 - Control_FADS2	0.468417	20.2855	1.72555	0.106296	0.237121	-5.59318
SM(37:2)	SM	37	2	FALSE	121	IM_EV - Control_EV	-1.02427	15.6371	-2.03943	0.0606323	0.147141	-5.0323
SM(37:2)	SM	37	2	FALSE	121	IM_FADS1 - Control_EV	1.77727	15.6371	3.53875	0.00324711	0.0132629	-2.39579
SM(37:2)	SM	37	2	FALSE	121	IM_FADS2 - Control_EV	1.87221	15.6371	3.7278	0.00222975	0.0107771	-2.01277
SM(37:2)	SM	37	2	FALSE	121	Control_FADS2 - Control_EV	1.78763	15.6371	3.55937	0.00311649	0.0502101	-2.01328
SM(37:2)	SM	37	2	FALSE	121	Control_FADS1 - Control_EV	1.97971	15.6371	3.94183	0.00146009	0.031365	-1.26831
SM(37:2)	SM	37	2	FALSE	121	IM_FADS1 - IM_EV	2.80154	15.6371	5.57819	6.6618e-05	0.00113642	1.6403
SM(37:2)	SM	37	2	FALSE	121	IM_FADS2 - IM_EV	2.89648	15.6371	5.76723	4.76578e-05	0.000972264	1.95514
SM(37:2)	SM	37	2	FALSE	121	IM_FADS1 - Control_FADS1	-0.202438	15.6371	-0.403077	0.692946	0.846123	-6.9185
SM(37:2)	SM	37	2	FALSE	121	IM_FADS2 - Control_FADS2	0.0845875	15.6371	0.168424	0.868645	0.926129	-7.01228
SM(38:3) (a)	SM	38	3	FALSE	122	IM_EV - Control_EV	0.167613	19.0691	1.22447	0.240866	0.400293	-6.20842
SM(38:3) (a)	SM	38	3	FALSE	122	IM_FADS1 - Control_EV	-0.313862	19.0691	-2.29288	0.03776	0.0890277	-4.77769
SM(38:3) (a)	SM	38	3	FALSE	122	IM_FADS2 - Control_EV	-0.311423	19.0691	-2.27506	0.0390577	0.0976442	-4.80099
SM(38:3) (a)	SM	38	3	FALSE	122	Control_FADS2 - Control_EV	-0.273628	19.0691	-1.99895	0.0652969	0.275237	-4.90824
SM(38:3) (a)	SM	38	3	FALSE	122	Control_FADS1 - Control_EV	-0.343452	19.0691	-2.50904	0.024943	0.138711	-4.02531
SM(38:3) (a)	SM	38	3	FALSE	122	IM_FADS1 - IM_EV	-0.481475	19.0691	-3.51735	0.00338855	0.0185411	-2.32211
SM(38:3) (a)	SM	38	3	FALSE	122	IM_FADS2 - IM_EV	-0.479036	19.0691	-3.49953	0.00351104	0.0209814	-2.38913
SM(38:3) (a)	SM	38	3	FALSE	122	IM_FADS1 - Control_FADS1	0.0295894	19.0691	0.216161	0.831962	0.926847	-6.97952
SM(38:3) (a)	SM	38	3	FALSE	122	IM_FADS2 - Control_FADS2	-0.0377947	19.0691	-0.276104	0.786479	0.873866	-6.98694
SM(41:0)	SM	41	0	FALSE	123	IM_EV - Control_EV	-0.173221	20.1388	-1.13653	0.274708	0.44136	-6.30861
SM(41:0)	SM	41	0	FALSE	123	IM_FADS1 - Control_EV	0.302373	20.1388	1.98391	0.0671117	0.137059	-5.30714
SM(41:0)	SM	41	0	FALSE	123	IM_FADS2 - Control_EV	0.193716	20.1388	1.271	0.224325	0.345556	-6.3309
SM(41:0)	SM	41	0	FALSE	123	Control_FADS2 - Control_EV	0.253851	20.1388	1.66555	0.117885	0.386291	-5.42739
SM(41:0)	SM	41	0	FALSE	123	Control_FADS1 - Control_EV	0.285203	20.1388	1.87126	0.0822332	0.283432	-5.11795
SM(41:0)	SM	41	0	FALSE	123	IM_FADS1 - IM_EV	0.475594	20.1388	3.12044	0.00747672	0.0315778	-3.10234
SM(41:0)	SM	41	0	FALSE	123	IM_FADS2 - IM_EV	0.366937	20.1388	2.40753	0.0303371	0.0956277	-4.48356
SM(41:0)	SM	41	0	FALSE	123	IM_FADS1 - Control_FADS1	0.01717	20.1388	0.112655	0.911894	0.959889	-6.99756
SM(41:0)	SM	41	0	FALSE	123	IM_FADS2 - Control_FADS2	-0.0601349	20.1388	-0.394554	0.699084	0.812238	-6.94507
SM(41:1) (a)	SM	41	1	FALSE	124	IM_EV - Control_EV	-0.164025	16.8665	-1.19494	0.251851	0.411475	-6.24275
SM(41:1) (a)	SM	41	1	FALSE	124	IM_FADS1 - Control_EV	-0.440419	16.8665	-3.20848	0.00627353	0.022323	-3.0483
SM(41:1) (a)	SM	41	1	FALSE	124	IM_FADS2 - Control_EV	-0.344103	16.8665	-2.50682	0.0250507	0.0695186	-4.38267
SM(41:1) (a)	SM	41	1	FALSE	124	Control_FADS2 - Control_EV	-0.455297	16.8665	-3.31687	0.0050539	0.0642579	-2.48707
SM(41:1) (a)	SM	41	1	FALSE	124	Control_FADS1 - Control_EV	-0.378284	16.8665	-2.75582	0.0154015	0.105093	-3.56816
SM(41:1) (a)	SM	41	1	FALSE	124	IM_FADS1 - IM_EV	-0.276394	16.8665	-2.01355	0.0635785	0.157588	-5.13428
SM(41:1) (a)	SM	41	1	FALSE	124	IM_FADS2 - IM_EV	-0.180078	16.8665	-1.31188	0.210547	0.373411	-6.19789
SM(41:1) (a)	SM	41	1	FALSE	124	IM_FADS1 - Control_FADS1	-0.0621353	16.8665	-0.45266	0.657689	0.823887	-6.89625
SM(41:1) (a)	SM	41	1	FALSE	124	IM_FADS2 - Control_FADS2	0.111194	16.8665	0.810055	0.431386	0.616356	-6.68659
SM(d18:1/23:0)/SM(d17:1/24:0)	SM	41	1	FALSE	125	IM_EV - Control_EV	-0.263845	20.3743	-1.45601	0.167324	0.314071	-5.91679
SM(d18:1/23:0)/SM(d17:1/24:0)	SM	41	1	FALSE	125	IM_FADS1 - Control_EV	-0.182279	20.3743	-1.00589	0.33144	0.448101	-6.63311
SM(d18:1/23:0)/SM(d17:1/24:0)	SM	41	1	FALSE	125	IM_FADS2 - Control_EV	-0.233722	20.3743	-1.28977	0.217911	0.337937	-6.308
SM(d18:1/23:0)/SM(d17:1/24:0)	SM	41	1	FALSE	125	Control_FADS2 - Control_EV	0.0659671	20.3743	0.364034	0.721241	0.906954	-6.69427
SM(d18:1/23:0)/SM(d17:1/24:0)	SM	41	1	FALSE	125	Control_FADS1 - Control_EV	0.0654561	20.3743	0.361214	0.723302	0.887774	-6.69968
SM(d18:1/23:0)/SM(d17:1/24:0)	SM	41	1	FALSE	125	IM_FADS1 - IM_EV	0.0815659	20.3743	0.450114	0.65948	0.78451	-6.91863
SM(d18:1/23:0)/SM(d17:1/24:0)	SM	41	1	FALSE	125	IM_FADS2 - IM_EV	0.0301236	20.3743	0.166234	0.870336	0.926229	-7.04607
SM(d18:1/23:0)/SM(d17:1/24:0)	SM	41	1	FALSE	125	IM_FADS1 - Control_FADS1	-0.247736	20.3743	-1.36711	0.193021	0.370703	-6.0726
SM(d18:1/23:0)/SM(d17:1/24:0)	SM	41	1	FALSE	125	IM_FADS2 - Control_FADS2	-0.299689	20.3743	-1.65381	0.120279	0.255537	-5.70012
SM(43:1)	SM	43	1	FALSE	126	IM_EV - Control_EV	0.0933081	20.7606	0.536393	0.600059	0.744903	-6.81319
SM(43:1)	SM	43	1	FALSE	126	IM_FADS1 - Control_EV	0.534822	20.7606	3.07449	0.00819301	0.0277892	-3.31065
SM(43:1)	SM	43	1	FALSE	126	IM_FADS2 - Control_EV	0.371457	20.7606	2.13537	0.0507756	0.118273	-5.04416
SM(43:1)	SM	43	1	FALSE	126	Control_FADS2 - Control_EV	0.197964	20.7606	1.13802	0.274106	0.582342	-6.10957
SM(43:1)	SM	43	1	FALSE	126	Control_FADS1 - Control_EV	0.231071	20.7606	1.32834	0.205194	0.470404	-5.89033
SM(43:1)	SM	43	1	FALSE	126	IM_FADS1 - IM_EV	0.441514	20.7606	2.5381	0.0235765	0.0751339	-4.21155
SM(43:1)	SM	43	1	FALSE	126	IM_FADS2 - IM_EV	0.278149	20.7606	1.59897	0.132017	0.285709	-5.81252
SM(43:1)	SM	43	1	FALSE	126	IM_FADS1 - Control_FADS1	0.303751	20.7606	1.74615	0.102555	0.243778	-5.53949
SM(43:1)	SM	43	1	FALSE	126	IM_FADS2 - Control_FADS2	0.173494	20.7606	0.997349	0.335427	0.521575	-6.51674
SM(d19:1/24:1)	SM	43	2	FALSE	127	IM_EV - Control_EV	-0.365549	13.5251	-0.793824	0.440472	0.612321	-6.6372
SM(d19:1/24:1)	SM	43	2	FALSE	127	IM_FADS1 - Control_EV	-0.856425	13.5251	-1.8598	0.0839312	0.166144	-5.50795
SM(d19:1/24:1)	SM	43	2	FALSE	127	IM_FADS2 - Control_EV	-1.04519	13.5251	-2.26973	0.0394539	0.0982114	-4.8104
SM(d19:1/24:1)	SM	43	2	FALSE	127	Control_FADS2 - Control_EV	-0.391643	13.5251	-0.850487	0.409284	0.723734	-6.39131
SM(d19:1/24:1)	SM	43	2	FALSE	127	Control_FADS1 - Control_EV	-0.494049	13.5251	-1.07287	0.301372	0.605371	-6.1838
SM(d19:1/24:1)	SM	43	2	FALSE	127	IM_FADS1 - IM_EV	-0.490875	13.5251	-1.06598	0.30437	0.462133	-6.44503
SM(d19:1/24:1)	SM	43	2	FALSE	127	IM_FADS2 - IM_EV	-0.679641	13.5251	-1.4759	0.16198	0.320202	-5.98455
SM(d19:1/24:1)	SM	43	2	FALSE	127	IM_FADS1 - Control_FADS1	-0.362375	13.5251	-0.786931	0.444366	0.634809	-6.68244
SM(d19:1/24:1)	SM	43	2	FALSE	127	IM_FADS2 - Control_FADS2	-0.653548	13.5251	-1.41924	0.177586	0.326984	-6.02751
SM(43:2) (b)	SM	43	2	FALSE	128	IM_EV - Control_EV	0.35778	14.0479	1.70256	0.110613	0.229848	-5.56641
SM(43:2) (b)	SM	43	2	FALSE	128	IM_FADS1 - Control_EV	0.346495	14.0479	1.64886	0.1213	0.215621	-5.83068
SM(43:2) (b)	SM	43	2	FALSE	128	IM_FADS2 - Control_EV	0.406534	14.0479	1.93457	0.0733945	0.155361	-5.37955
SM(43:2) (b)	SM	43	2	FALSE	128	Control_FADS2 - Control_EV	0.0352467	14.0479	0.167727	0.869183	0.941581	-6.74912
SM(43:2) (b)	SM	43	2	FALSE	128	Control_FADS1 - Control_EV	-0.00487891	14.0479	-0.0232171	0.981803	0.988621	-6.76804
SM(43:2) (b)	SM	43	2	FALSE	128	IM_FADS1 - IM_EV	-0.0112856	14.0479	-0.0537045	0.957925	0.981619	-7.02398
SM(43:2) (b)	SM	43	2	FALSE	128	IM_FADS2 - IM_EV	0.0487542	14.0479	0.232005	0.819872	0.900617	-7.03219
SM(43:2) (b)	SM	43	2	FALSE	128	IM_FADS1 - Control_FADS1	0.351373	14.0479	1.67207	0.116575	0.266194	-5.65069
SM(43:2) (b)	SM	43	2	FALSE	128	IM_FADS2 - Control_FADS2	0.371288	14.0479	1.76684	0.0989137	0.225866	-5.53031
SM(43:2) (c)	SM	43	2	FALSE	129	IM_EV - Control_EV	-0.0331073	18.9527	-0.215556	0.832425	0.899081	-6.93974
SM(43:2) (c)	SM	43	2	FALSE	129	IM_FADS1 - Control_EV	-0.264133	18.9527	-1.71973	0.107375	0.198336	-5.72504
SM(43:2) (c)	SM	43	2	FALSE	129	IM_FADS2 - Control_EV	-0.332545	18.9527	-2.16514	0.0480322	0.113709	-4.99296
SM(43:2) (c)	SM	43	2	FALSE	129	Control_FADS2 - Control_EV	-0.230077	18.9527	-1.49799	0.156215	0.435358	-5.66465
SM(43:2) (c)	SM	43	2	FALSE	129	Control_FADS1 - Control_EV	-0.234527	18.9527	-1.52696	0.148916	0.399868	-5.62909
SM(43:2) (c)	SM	43	2	FALSE	129	IM_FADS1 - IM_EV	-0.231026	18.9527	-1.50417	0.154633	0.290988	-5.91131
SM(43:2) (c)	SM	43	2	FALSE	129	IM_FADS2 - IM_EV	-0.299437	18.9527	-1.94959	0.0714276	0.181533	-5.27353
SM(43:2) (c)	SM	43	2	FALSE	129	IM_FADS1 - Control_FADS1	-0.0296069	18.9527	-0.192766	0.849895	0.930278	-6.98459
SM(43:2) (c)	SM	43	2	FALSE	129	IM_FADS2 - Control_FADS2	-0.102468	18.9527	-0.667152	0.51546	0.690454	-6.79451
SM(44:1)	SM	44	1	FALSE	130	IM_EV - Control_EV	-0.36134	17.7453	-2.33464	0.0348768	0.0972526	-4.52259
SM(44:1)	SM	44	1	FALSE	130	IM_FADS1 - Control_EV	-0.282868	17.7453	-1.82763	0.0888699	0.173551	-5.55875
SM(44:1)	SM	44	1	FALSE	130	IM_FADS2 - Control_EV	-0.218959	17.7453	-1.41471	0.178886	0.29644	-6.149
SM(44:1)	SM	44	1	FALSE	130	Control_FADS2 - Control_EV	0.0217897	17.7453	0.140785	0.890034	0.952754	-6.75351
SM(44:1)	SM	44	1	FALSE	130	Control_FADS1 - Control_EV	-0.0969119	17.7453	-0.626154	0.541232	0.797337	-6.56396
SM(44:1)	SM	44	1	FALSE	130	IM_FADS1 - IM_EV	0.0784715	17.7453	0.50701	0.619995	0.747603	-6.89016
SM(44:1)	SM	44	1	FALSE	130	IM_FADS2 - IM_EV	0.142381	17.7453	0.919932	0.3731	0.54646	-6.62393
SM(44:1)	SM	44	1	FALSE	130	IM_FADS1 - Control_FADS1	-0.185956	17.7453	-1.20148	0.249386	0.436991	-6.27462
SM(44:1)	SM	44	1	FALSE	130	IM_FADS2 - Control_FADS2	-0.240748	17.7453	-1.55549	0.142013	0.286996	-5.84165
SM(44:2)	SM	44	2	FALSE	131	IM_EV - Control_EV	0.322336	19.5927	3.00053	0.00949111	0.0355151	-3.27903
SM(44:2)	SM	44	2	FALSE	131	IM_FADS1 - Control_EV	-0.0403	19.5927	-0.375141	0.713146	0.806636	-7.07858
SM(44:2)	SM	44	2	FALSE	131	IM_FADS2 - Control_EV	-0.0604736	19.5927	-0.562931	0.582335	0.702242	-6.9778
SM(44:2)	SM	44	2	FALSE	131	Control_FADS2 - Control_EV	-0.356649	19.5927	-3.31994	0.00502306	0.0642579	-2.48109
SM(44:2)	SM	44	2	FALSE	131	Control_FADS1 - Control_EV	-0.350109	19.5927	-3.25906	0.00567169	0.0609181	-2.60331
SM(44:2)	SM	44	2	FALSE	131	IM_FADS1 - IM_EV	-0.362636	19.5927	-3.37567	0.00449461	0.0224212	-2.60175
SM(44:2)	SM	44	2	FALSE	131	IM_FADS2 - IM_EV	-0.382809	19.5927	-3.56346	0.00309125	0.0192787	-2.26265
SM(44:2)	SM	44	2	FALSE	131	IM_FADS1 - Control_FADS1	0.309809	19.5927	2.88392	0.0119605	0.0529551	-3.54033
SM(44:2)	SM	44	2	FALSE	131	IM_FADS2 - Control_FADS2	0.296176	19.5927	2.75701	0.0153656	0.0618274	-3.80374
SM(44:3)	SM	44	3	FALSE	132	IM_EV - Control_EV	0.645141	17.7289	4.9986	0.000191692	0.00209776	0.614133
SM(44:3)	SM	44	3	FALSE	132	IM_FADS1 - Control_EV	-0.915156	17.7289	-7.09069	5.24449e-06	9.21758e-05	4.14592
SM(44:3)	SM	44	3	FALSE	132	IM_FADS2 - Control_EV	-0.949543	17.7289	-7.35713	3.4608e-06	6.892e-05	4.57747
SM(44:3)	SM	44	3	FALSE	132	Control_FADS2 - Control_EV	-1.18367	17.7289	-9.17112	2.57588e-07	7.47006e-05	7.31355
SM(44:3)	SM	44	3	FALSE	132	Control_FADS1 - Control_EV	-1.20729	17.7289	-9.35414	2.02343e-07	5.86795e-05	7.54811
SM(44:3)	SM	44	3	FALSE	132	IM_FADS1 - IM_EV	-1.5603	17.7289	-12.0893	7.9759e-09	2.31301e-06	10.7284
SM(44:3)	SM	44	3	FALSE	132	IM_FADS2 - IM_EV	-1.59468	17.7289	-12.3557	6.01515e-09	1.74439e-06	11.0085
SM(44:3)	SM	44	3	FALSE	132	IM_FADS1 - Control_FADS1	0.29213	17.7289	2.26345	0.0399254	0.1268	-4.6866
SM(44:3)	SM	44	3	FALSE	132	IM_FADS2 - Control_FADS2	0.234122	17.7289	1.81399	0.0910404	0.213779	-5.45735
SM(d16:1/19:0)	SM	35	1	FALSE	133	IM_EV - Control_EV	0.668901	17.4968	5.67369	5.62137e-05	0.000958939	1.8572
SM(d16:1/19:0)	SM	35	1	FALSE	133	IM_FADS1 - Control_EV	-0.0766288	17.4968	-0.649974	0.526172	0.646567	-6.93157
SM(d16:1/19:0)	SM	35	1	FALSE	133	IM_FADS2 - Control_EV	-0.120975	17.4968	-1.02613	0.322138	0.458646	-6.60425
SM(d16:1/19:0)	SM	35	1	FALSE	133	Control_FADS2 - Control_EV	-0.491632	17.4968	-4.17007	0.000932924	0.0245953	-0.820442
SM(d16:1/19:0)	SM	35	1	FALSE	133	Control_FADS1 - Control_EV	-0.396362	17.4968	-3.36199	0.00461892	0.0526729	-2.40278
SM(d16:1/19:0)	SM	35	1	FALSE	133	IM_FADS1 - IM_EV	-0.74553	17.4968	-6.32366	1.82997e-05	0.000442242	2.95576
SM(d16:1/19:0)	SM	35	1	FALSE	133	IM_FADS2 - IM_EV	-0.789876	17.4968	-6.69982	9.81632e-06	0.000279834	3.56702
SM(d16:1/19:0)	SM	35	1	FALSE	133	IM_FADS1 - Control_FADS1	0.319734	17.4968	2.71201	0.0167868	0.065786	-3.86719
SM(d16:1/19:0)	SM	35	1	FALSE	133	IM_FADS2 - Control_FADS2	0.370656	17.4968	3.14395	0.00713474	0.0368312	-3.05815
SM(d16:1/23:0)/SM(d17:1/22:0)	SM	39	1	FALSE	134	IM_EV - Control_EV	0.147582	21.5421	0.656338	0.522188	0.680605	-6.73916
SM(d16:1/23:0)/SM(d17:1/22:0)	SM	39	1	FALSE	134	IM_FADS1 - Control_EV	0.580714	21.5421	2.58259	0.0216224	0.0580602	-4.25064
SM(d16:1/23:0)/SM(d17:1/22:0)	SM	39	1	FALSE	134	IM_FADS2 - Control_EV	0.407421	21.5421	1.81191	0.0913753	0.18112	-5.57501
SM(d16:1/23:0)/SM(d17:1/22:0)	SM	39	1	FALSE	134	Control_FADS2 - Control_EV	0.258453	21.5421	1.14941	0.269536	0.57763	-6.09698
SM(d16:1/23:0)/SM(d17:1/22:0)	SM	39	1	FALSE	134	Control_FADS1 - Control_EV	0.327255	21.5421	1.45539	0.167491	0.429845	-5.72632
SM(d16:1/23:0)/SM(d17:1/22:0)	SM	39	1	FALSE	134	IM_FADS1 - IM_EV	0.433131	21.5421	1.92625	0.0745039	0.179304	-5.27723
SM(d16:1/23:0)/SM(d17:1/22:0)	SM	39	1	FALSE	134	IM_FADS2 - IM_EV	0.259839	21.5421	1.15558	0.267087	0.441693	-6.38272
SM(d16:1/23:0)/SM(d17:1/22:0)	SM	39	1	FALSE	134	IM_FADS1 - Control_FADS1	0.253458	21.5421	1.1272	0.278502	0.473698	-6.35836
SM(d16:1/23:0)/SM(d17:1/22:0)	SM	39	1	FALSE	134	IM_FADS2 - Control_FADS2	0.148969	21.5421	0.662504	0.518346	0.691339	-6.7977
SM(d16:1/24:1)	SM	40	2	FALSE	135	IM_EV - Control_EV	0.0890275	19.4997	1.27668	0.222367	0.380452	-6.14609
SM(d16:1/24:1)	SM	40	2	FALSE	135	IM_FADS1 - Control_EV	0.0380123	19.4997	0.54511	0.594208	0.706231	-6.9966
SM(d16:1/24:1)	SM	40	2	FALSE	135	IM_FADS2 - Control_EV	0.0374756	19.4997	0.537413	0.599373	0.716776	-6.99243
SM(d16:1/24:1)	SM	40	2	FALSE	135	Control_FADS2 - Control_EV	-0.031602	19.4997	-0.453183	0.657322	0.874419	-6.65623
SM(d16:1/24:1)	SM	40	2	FALSE	135	Control_FADS1 - Control_EV	-0.026014	19.4997	-0.373049	0.714668	0.887774	-6.69513
SM(d16:1/24:1)	SM	40	2	FALSE	135	IM_FADS1 - IM_EV	-0.0510152	19.4997	-0.731575	0.476428	0.628018	-6.74644
SM(d16:1/24:1)	SM	40	2	FALSE	135	IM_FADS2 - IM_EV	-0.0515519	19.4997	-0.739272	0.471887	0.64002	-6.77573
SM(d16:1/24:1)	SM	40	2	FALSE	135	IM_FADS1 - Control_FADS1	0.0640263	19.4997	0.918158	0.373996	0.56826	-6.5695
SM(d16:1/24:1)	SM	40	2	FALSE	135	IM_FADS2 - Control_FADS2	0.0690776	19.4997	0.990596	0.338601	0.525103	-6.5234
SM(d17:1/14:0)	SM	31	1	FALSE	136	IM_EV - Control_EV	0.215866	13.4363	1.52759	0.148763	0.28857	-5.81904
SM(d17:1/14:0)	SM	31	1	FALSE	136	IM_FADS1 - Control_EV	-0.0464669	13.4363	-0.328825	0.747127	0.834371	-7.09578
SM(d17:1/14:0)	SM	31	1	FALSE	136	IM_FADS2 - Control_EV	-0.193935	13.4363	-1.37239	0.191409	0.30838	-6.20411
SM(d17:1/14:0)	SM	31	1	FALSE	136	Control_FADS2 - Control_EV	-0.0834967	13.4363	-0.590868	0.563973	0.823941	-6.58174
SM(d17:1/14:0)	SM	31	1	FALSE	136	Control_FADS1 - Control_EV	-0.350625	13.4363	-2.48122	0.0263224	0.138711	-4.07591
SM(d17:1/14:0)	SM	31	1	FALSE	136	IM_FADS1 - IM_EV	-0.262333	13.4363	-1.85641	0.08444	0.194124	-5.38894
SM(d17:1/14:0)	SM	31	1	FALSE	136	IM_FADS2 - IM_EV	-0.409801	13.4363	-2.89998	0.0115862	0.0464265	-3.5621
SM(d17:1/14:0)	SM	31	1	FALSE	136	IM_FADS1 - Control_FADS1	0.304159	13.4363	2.15239	0.0491897	0.148023	-4.87954
SM(d17:1/14:0)	SM	31	1	FALSE	136	IM_FADS2 - Control_FADS2	-0.110438	13.4363	-0.781522	0.447437	0.628363	-6.70968
SM(d17:1/16:0)	SM	33	1	FALSE	137	IM_EV - Control_EV	-0.377904	19.4689	-4.6661	0.000358407	0.00324807	-0.0182818
SM(d17:1/16:0)	SM	33	1	FALSE	137	IM_FADS1 - Control_EV	-0.50913	19.4689	-6.28639	1.94854e-05	0.00025659	2.80044
SM(d17:1/16:0)	SM	33	1	FALSE	137	IM_FADS2 - Control_EV	-0.522126	19.4689	-6.44686	1.4891e-05	0.00019938	3.08238
SM(d17:1/16:0)	SM	33	1	FALSE	137	Control_FADS2 - Control_EV	-0.0261963	19.4689	-0.323454	0.751105	0.913293	-6.70889
SM(d17:1/16:0)	SM	33	1	FALSE	137	Control_FADS1 - Control_EV	-0.0598443	19.4689	-0.738917	0.472096	0.748827	-6.48525
SM(d17:1/16:0)	SM	33	1	FALSE	137	IM_FADS1 - IM_EV	-0.131226	19.4689	-1.62029	0.127343	0.260066	-5.74726
SM(d17:1/16:0)	SM	33	1	FALSE	137	IM_FADS2 - IM_EV	-0.144222	19.4689	-1.78076	0.0965286	0.229453	-5.54146
SM(d17:1/16:0)	SM	33	1	FALSE	137	IM_FADS1 - Control_FADS1	-0.449285	19.4689	-5.54747	7.03767e-05	0.000927693	1.60024
SM(d17:1/16:0)	SM	33	1	FALSE	137	IM_FADS2 - Control_FADS2	-0.49593	19.4689	-6.1234	2.56982e-05	0.000427996	2.60873
SM(d18:0/14:0)	SM	32	0	FALSE	138	IM_EV - Control_EV	0.0634186	17.0535	0.63806	0.533675	0.689209	-6.75135
SM(d18:0/14:0)	SM	32	0	FALSE	138	IM_FADS1 - Control_EV	-0.0465226	17.0535	-0.468068	0.646899	0.750403	-7.0374
SM(d18:0/14:0)	SM	32	0	FALSE	138	IM_FADS2 - Control_EV	-0.13968	17.0535	-1.40533	0.181601	0.298761	-6.16132
SM(d18:0/14:0)	SM	32	0	FALSE	138	Control_FADS2 - Control_EV	-0.0513653	17.0535	-0.51679	0.613324	0.844959	-6.62416
SM(d18:0/14:0)	SM	32	0	FALSE	138	Control_FADS1 - Control_EV	-0.0837136	17.0535	-0.842249	0.413726	0.699595	-6.40262
SM(d18:0/14:0)	SM	32	0	FALSE	138	IM_FADS1 - IM_EV	-0.109941	17.0535	-1.10613	0.287212	0.444221	-6.4023
SM(d18:0/14:0)	SM	32	0	FALSE	138	IM_FADS2 - IM_EV	-0.203099	17.0535	-2.04339	0.060193	0.158691	-5.11866
SM(d18:0/14:0)	SM	32	0	FALSE	138	IM_FADS1 - Control_FADS1	0.037191	17.0535	0.374181	0.713844	0.857033	-6.9303
SM(d18:0/14:0)	SM	32	0	FALSE	138	IM_FADS2 - Control_FADS2	-0.0883148	17.0535	-0.888542	0.389176	0.578775	-6.61923
SM(d18:0/16:0)	SM	34	0	FALSE	139	IM_EV - Control_EV	-0.0265708	21.0837	-0.196341	0.847149	0.9099	-6.94393
SM(d18:0/16:0)	SM	34	0	FALSE	139	IM_FADS1 - Control_EV	-0.107976	21.0837	-0.797877	0.438192	0.563528	-6.82174
SM(d18:0/16:0)	SM	34	0	FALSE	139	IM_FADS2 - Control_EV	-0.0260216	21.0837	-0.192284	0.850266	0.901382	-7.12493
SM(d18:0/16:0)	SM	34	0	FALSE	139	Control_FADS2 - Control_EV	-0.12852	21.0837	-0.949685	0.358289	0.681336	-6.30214
SM(d18:0/16:0)	SM	34	0	FALSE	139	Control_FADS1 - Control_EV	-0.138396	21.0837	-1.02266	0.323717	0.630053	-6.23534
SM(d18:0/16:0)	SM	34	0	FALSE	139	IM_FADS1 - IM_EV	-0.0814054	21.0837	-0.601535	0.557045	0.69781	-6.83569
SM(d18:0/16:0)	SM	34	0	FALSE	139	IM_FADS2 - IM_EV	0.000549114	21.0837	0.00405761	0.996819	0.997441	-7.06074
SM(d18:0/16:0)	SM	34	0	FALSE	139	IM_FADS1 - Control_FADS1	0.0304202	21.0837	0.224786	0.825375	0.924165	-6.97751
SM(d18:0/16:0)	SM	34	0	FALSE	139	IM_FADS2 - Control_FADS2	0.102499	21.0837	0.757401	0.461297	0.638963	-6.7286
SM(d18:1/14:0)/SM(d16:1/16:0)	SM	32	1	FALSE	140	IM_EV - Control_EV	0.299479	21.6816	1.83597	0.0875658	0.194591	-5.36185
SM(d18:1/14:0)/SM(d16:1/16:0)	SM	32	1	FALSE	140	IM_FADS1 - Control_EV	0.42292	21.6816	2.59273	0.0211996	0.0574569	-4.23177
SM(d18:1/14:0)/SM(d16:1/16:0)	SM	32	1	FALSE	140	IM_FADS2 - Control_EV	0.323013	21.6816	1.98024	0.0675614	0.146502	-5.30486
SM(d18:1/14:0)/SM(d16:1/16:0)	SM	32	1	FALSE	140	Control_FADS2 - Control_EV	-0.0529103	21.6816	-0.324368	0.750428	0.913293	-6.70858
SM(d18:1/14:0)/SM(d16:1/16:0)	SM	32	1	FALSE	140	Control_FADS1 - Control_EV	-0.0500735	21.6816	-0.306977	0.763353	0.912583	-6.71868
SM(d18:1/14:0)/SM(d16:1/16:0)	SM	32	1	FALSE	140	IM_FADS1 - IM_EV	0.123441	21.6816	0.756761	0.461668	0.612125	-6.72728
SM(d18:1/14:0)/SM(d16:1/16:0)	SM	32	1	FALSE	140	IM_FADS2 - IM_EV	0.0235343	21.6816	0.144278	0.887325	0.935965	-7.04969
SM(d18:1/14:0)/SM(d16:1/16:0)	SM	32	1	FALSE	140	IM_FADS1 - Control_FADS1	0.472994	21.6816	2.8997	0.0115924	0.0521211	-3.51004
SM(d18:1/14:0)/SM(d16:1/16:0)	SM	32	1	FALSE	140	IM_FADS2 - Control_FADS2	0.375923	21.6816	2.30461	0.0369279	0.115152	-4.63594
SM(d18:1/16:0)	SM	34	1	FALSE	141	IM_EV - Control_EV	0.0245235	26.072	0.41095	0.687295	0.804682	-6.87526
SM(d18:1/16:0)	SM	34	1	FALSE	141	IM_FADS1 - Control_EV	0.0226438	26.072	0.37945	0.710015	0.806636	-7.07687
SM(d18:1/16:0)	SM	34	1	FALSE	141	IM_FADS2 - Control_EV	0.0487722	26.072	0.817294	0.427374	0.560807	-6.79729
SM(d18:1/16:0)	SM	34	1	FALSE	141	Control_FADS2 - Control_EV	-0.00704339	26.072	-0.118029	0.907712	0.955792	-6.75662
SM(d18:1/16:0)	SM	34	1	FALSE	141	Control_FADS1 - Control_EV	-0.00947781	26.072	-0.158823	0.876064	0.977279	-6.755
SM(d18:1/16:0)	SM	34	1	FALSE	141	IM_FADS1 - IM_EV	-0.00187973	26.072	-0.0314993	0.975313	0.993854	-7.02499
SM(d18:1/16:0)	SM	34	1	FALSE	141	IM_FADS2 - IM_EV	0.0242487	26.072	0.406344	0.690598	0.801094	-6.97348
SM(d18:1/16:0)	SM	34	1	FALSE	141	IM_FADS1 - Control_FADS1	0.0321216	26.072	0.538273	0.598795	0.780451	-6.85197
SM(d18:1/16:0)	SM	34	1	FALSE	141	IM_FADS2 - Control_FADS2	0.0558156	26.072	0.935322	0.365387	0.556232	-6.57645
SM(d18:1/17:0)/SM(d17:1/18:0)	SM	35	1	FALSE	142	IM_EV - Control_EV	-0.196649	17.8086	-1.44207	0.171153	0.318223	-5.93541
SM(d18:1/17:0)/SM(d17:1/18:0)	SM	35	1	FALSE	142	IM_FADS1 - Control_EV	-1.01255	17.8086	-7.42524	3.11653e-06	6.45567e-05	4.67919
SM(d18:1/17:0)/SM(d17:1/18:0)	SM	35	1	FALSE	142	IM_FADS2 - Control_EV	-0.91664	17.8086	-6.72192	9.46917e-06	0.000137303	3.54631
SM(d18:1/17:0)/SM(d17:1/18:0)	SM	35	1	FALSE	142	Control_FADS2 - Control_EV	0.154001	17.8086	1.12932	0.277635	0.583436	-6.11911
SM(d18:1/17:0)/SM(d17:1/18:0)	SM	35	1	FALSE	142	Control_FADS1 - Control_EV	-0.392355	17.8086	-2.87722	0.01212	0.0924946	-3.33864
SM(d18:1/17:0)/SM(d17:1/18:0)	SM	35	1	FALSE	142	IM_FADS1 - IM_EV	-0.815899	17.8086	-5.98317	3.27041e-05	0.000677442	2.36451
SM(d18:1/17:0)/SM(d17:1/18:0)	SM	35	1	FALSE	142	IM_FADS2 - IM_EV	-0.71999	17.8086	-5.27985	0.000114142	0.00178926	1.06525
SM(d18:1/17:0)/SM(d17:1/18:0)	SM	35	1	FALSE	142	IM_FADS1 - Control_FADS1	-0.620194	17.8086	-4.54802	0.00044901	0.00420041	-0.278197
SM(d18:1/17:0)/SM(d17:1/18:0)	SM	35	1	FALSE	142	IM_FADS2 - Control_FADS2	-1.07064	17.8086	-7.85124	1.64013e-06	6.22569e-05	5.40717
SM(d18:1/18:0)/SM(d16:1/20:0)	SM	36	1	FALSE	143	IM_EV - Control_EV	-0.194308	22.4794	-2.14564	0.0498131	0.127575	-4.85284
SM(d18:1/18:0)/SM(d16:1/20:0)	SM	36	1	FALSE	143	IM_FADS1 - Control_EV	-0.241592	22.4794	-2.66777	0.0183082	0.0510518	-4.09128
SM(d18:1/18:0)/SM(d16:1/20:0)	SM	36	1	FALSE	143	IM_FADS2 - Control_EV	-0.235221	22.4794	-2.59742	0.0210065	0.0603156	-4.21485
SM(d18:1/18:0)/SM(d16:1/20:0)	SM	36	1	FALSE	143	Control_FADS2 - Control_EV	-0.020055	22.4794	-0.221457	0.827916	0.92701	-6.7381
SM(d18:1/18:0)/SM(d16:1/20:0)	SM	36	1	FALSE	143	Control_FADS1 - Control_EV	-0.0116186	22.4794	-0.128298	0.899727	0.978232	-6.75963
SM(d18:1/18:0)/SM(d16:1/20:0)	SM	36	1	FALSE	143	IM_FADS1 - IM_EV	-0.0472842	22.4794	-0.522134	0.609694	0.739796	-6.88205
SM(d18:1/18:0)/SM(d16:1/20:0)	SM	36	1	FALSE	143	IM_FADS2 - IM_EV	-0.0409132	22.4794	-0.451782	0.658307	0.774479	-6.95302
SM(d18:1/18:0)/SM(d16:1/20:0)	SM	36	1	FALSE	143	IM_FADS1 - Control_FADS1	-0.229974	22.4794	-2.53948	0.0235135	0.0846668	-4.18895
SM(d18:1/18:0)/SM(d16:1/20:0)	SM	36	1	FALSE	143	IM_FADS2 - Control_FADS2	-0.215166	22.4794	-2.37597	0.0322294	0.103276	-4.50856
SM(d18:1/20:0)/SM(d16:1/22:0)	SM	38	1	FALSE	144	IM_EV - Control_EV	-0.465925	19.8493	-5.56357	6.83797e-05	0.0010719	1.65849
SM(d18:1/20:0)/SM(d16:1/22:0)	SM	38	1	FALSE	144	IM_FADS1 - Control_EV	-0.725011	19.8493	-8.65729	5.17172e-07	1.66644e-05	6.51554
SM(d18:1/20:0)/SM(d16:1/22:0)	SM	38	1	FALSE	144	IM_FADS2 - Control_EV	-0.74397	19.8493	-8.88368	3.79066e-07	1.40604e-05	6.83655
SM(d18:1/20:0)/SM(d16:1/22:0)	SM	38	1	FALSE	144	Control_FADS2 - Control_EV	-0.100371	19.8493	-1.19853	0.250496	0.565321	-6.04154
SM(d18:1/20:0)/SM(d16:1/22:0)	SM	38	1	FALSE	144	Control_FADS1 - Control_EV	-0.116789	19.8493	-1.39457	0.18476	0.442931	-5.80625
SM(d18:1/20:0)/SM(d16:1/22:0)	SM	38	1	FALSE	144	IM_FADS1 - IM_EV	-0.259086	19.8493	-3.09372	0.00788533	0.0325114	-3.15441
SM(d18:1/20:0)/SM(d16:1/22:0)	SM	38	1	FALSE	144	IM_FADS2 - IM_EV	-0.278045	19.8493	-3.32011	0.00502137	0.0251068	-2.74328
SM(d18:1/20:0)/SM(d16:1/22:0)	SM	38	1	FALSE	144	IM_FADS1 - Control_FADS1	-0.608222	19.8493	-7.26272	4.00573e-06	0.000136	4.51362
SM(d18:1/20:0)/SM(d16:1/22:0)	SM	38	1	FALSE	144	IM_FADS2 - Control_FADS2	-0.643599	19.8493	-7.68515	2.10085e-06	7.01777e-05	5.15605
SM(d18:0/22:0)	SM	40	0	FALSE	145	IM_EV - Control_EV	-0.502988	16.8389	-1.78107	0.0964761	0.208792	-5.4472
SM(d18:0/22:0)	SM	40	0	FALSE	145	IM_FADS1 - Control_EV	-1.25674	16.8389	-4.45009	0.000541923	0.00353163	-0.594987
SM(d18:0/22:0)	SM	40	0	FALSE	145	IM_FADS2 - Control_EV	-0.853993	16.8389	-3.02397	0.00905903	0.0316158	-3.401
SM(d18:0/22:0)	SM	40	0	FALSE	145	Control_FADS2 - Control_EV	0.114395	16.8389	0.405069	0.691514	0.893269	-6.67777
SM(d18:0/22:0)	SM	40	0	FALSE	145	Control_FADS1 - Control_EV	0.226655	16.8389	0.802581	0.435555	0.71972	-6.43551
SM(d18:0/22:0)	SM	40	0	FALSE	145	IM_FADS1 - IM_EV	-0.753752	16.8389	-2.66902	0.0182636	0.0615864	-3.96796
SM(d18:0/22:0)	SM	40	0	FALSE	145	IM_FADS2 - IM_EV	-0.351005	16.8389	-1.2429	0.234203	0.400702	-6.28177
SM(d18:0/22:0)	SM	40	0	FALSE	145	IM_FADS1 - Control_FADS1	-1.48339	16.8389	-5.25267	0.000119952	0.00144942	1.05862
SM(d18:0/22:0)	SM	40	0	FALSE	145	IM_FADS2 - Control_FADS2	-0.968387	16.8389	-3.42904	0.00404074	0.0232042	-2.49815
SM(d18:1/22:0)/SM(d16:1/24:0)	SM	40	1	FALSE	146	IM_EV - Control_EV	-0.435184	21.9723	-6.76236	8.86717e-06	0.000233771	3.73051
SM(d18:1/22:0)/SM(d16:1/24:0)	SM	40	1	FALSE	146	IM_FADS1 - Control_EV	-0.755017	21.9723	-11.7323	1.1737e-08	1.20524e-06	10.3427
SM(d18:1/22:0)/SM(d16:1/24:0)	SM	40	1	FALSE	146	IM_FADS2 - Control_EV	-0.747458	21.9723	-11.6148	1.33561e-08	1.29109e-06	10.215
SM(d18:1/22:0)/SM(d16:1/24:0)	SM	40	1	FALSE	146	Control_FADS2 - Control_EV	-0.17076	21.9723	-2.65346	0.0188286	0.12834	-3.75555
SM(d18:1/22:0)/SM(d16:1/24:0)	SM	40	1	FALSE	146	Control_FADS1 - Control_EV	-0.193739	21.9723	-3.01053	0.00930436	0.0780268	-3.0839
SM(d18:1/22:0)/SM(d16:1/24:0)	SM	40	1	FALSE	146	IM_FADS1 - IM_EV	-0.319833	21.9723	-4.96992	0.000202216	0.00272757	0.512047
SM(d18:1/22:0)/SM(d16:1/24:0)	SM	40	1	FALSE	146	IM_FADS2 - IM_EV	-0.312274	21.9723	-4.85245	0.000251963	0.00339857	0.260357
SM(d18:1/22:0)/SM(d16:1/24:0)	SM	40	1	FALSE	146	IM_FADS1 - Control_FADS1	-0.561278	21.9723	-8.72175	4.73113e-07	2.28671e-05	6.67354
SM(d18:1/22:0)/SM(d16:1/24:0)	SM	40	1	FALSE	146	IM_FADS2 - Control_FADS2	-0.576698	21.9723	-8.96136	3.41184e-07	1.59469e-05	6.99424
SM(d18:2/14:0)	SM	32	2	FALSE	147	IM_EV - Control_EV	0.640381	14.5943	6.38659	1.64666e-05	0.000382025	3.10289
SM(d18:2/14:0)	SM	32	2	FALSE	147	IM_FADS1 - Control_EV	0.398189	14.5943	3.97119	0.00137804	0.00692492	-1.53768
SM(d18:2/14:0)	SM	32	2	FALSE	147	IM_FADS2 - Control_EV	0.313564	14.5943	3.1272	0.0073767	0.0269087	-3.19967
SM(d18:2/14:0)	SM	32	2	FALSE	147	Control_FADS2 - Control_EV	-0.152405	14.5943	-1.51995	0.150656	0.429733	-5.63456
SM(d18:2/14:0)	SM	32	2	FALSE	147	Control_FADS1 - Control_EV	-0.154779	14.5943	-1.54363	0.14485	0.396288	-5.60597
SM(d18:2/14:0)	SM	32	2	FALSE	147	IM_FADS1 - IM_EV	-0.242192	14.5943	-2.4154	0.0298816	0.0901969	-4.43571
SM(d18:2/14:0)	SM	32	2	FALSE	147	IM_FADS2 - IM_EV	-0.326817	14.5943	-3.25939	0.00566796	0.0267435	-2.86272
SM(d18:2/14:0)	SM	32	2	FALSE	147	IM_FADS1 - Control_FADS1	0.552969	14.5943	5.51481	7.46155e-05	0.000961711	1.5408
SM(d18:2/14:0)	SM	32	2	FALSE	147	IM_FADS2 - Control_FADS2	0.465969	14.5943	4.64716	0.000371563	0.00378082	-0.1058
SM(d18:2/16:0)	SM	34	2	FALSE	148	IM_EV - Control_EV	0.0598572	21.3544	0.626484	0.541022	0.694232	-6.7589
SM(d18:2/16:0)	SM	34	2	FALSE	148	IM_FADS1 - Control_EV	-0.152528	21.3544	-1.59641	0.13259	0.226526	-5.90692
SM(d18:2/16:0)	SM	34	2	FALSE	148	IM_FADS2 - Control_EV	-0.207287	21.3544	-2.16953	0.0476398	0.113708	-4.98538
SM(d18:2/16:0)	SM	34	2	FALSE	148	Control_FADS2 - Control_EV	-0.113041	21.3544	-1.18312	0.256354	0.565922	-6.05914
SM(d18:2/16:0)	SM	34	2	FALSE	148	Control_FADS1 - Control_EV	-0.12481	21.3544	-1.3063	0.212388	0.484979	-5.91762
SM(d18:2/16:0)	SM	34	2	FALSE	148	IM_FADS1 - IM_EV	-0.212386	21.3544	-2.22289	0.0431009	0.119041	-4.77793
SM(d18:2/16:0)	SM	34	2	FALSE	148	IM_FADS2 - IM_EV	-0.267145	21.3544	-2.79602	0.014229	0.0546546	-3.76102
SM(d18:2/16:0)	SM	34	2	FALSE	148	IM_FADS1 - Control_FADS1	-0.0277185	21.3544	-0.29011	0.77596	0.896528	-6.95973
SM(d18:2/16:0)	SM	34	2	FALSE	148	IM_FADS2 - Control_FADS2	-0.0942467	21.3544	-0.986414	0.340577	0.525359	-6.52751
SM(d18:2/18:0)	SM	36	2	FALSE	149	IM_EV - Control_EV	-0.203688	19.4441	-3.06219	0.00839607	0.0328247	-3.15964
SM(d18:2/18:0)	SM	36	2	FALSE	149	IM_FADS1 - Control_EV	-0.646233	19.4441	-9.7153	1.26942e-07	5.66358e-06	7.94439
SM(d18:2/18:0)	SM	36	2	FALSE	149	IM_FADS2 - Control_EV	-0.648049	19.4441	-9.74261	1.22611e-07	6.46494e-06	7.98309
SM(d18:2/18:0)	SM	36	2	FALSE	149	Control_FADS2 - Control_EV	-0.162939	19.4441	-2.44959	0.0279794	0.154553	-4.12919
SM(d18:2/18:0)	SM	36	2	FALSE	149	Control_FADS1 - Control_EV	-0.172108	19.4441	-2.58743	0.0214194	0.126768	-3.88165
SM(d18:2/18:0)	SM	36	2	FALSE	149	IM_FADS1 - IM_EV	-0.442546	19.4441	-6.65311	1.05944e-05	0.000341349	3.51225
SM(d18:2/18:0)	SM	36	2	FALSE	149	IM_FADS2 - IM_EV	-0.444362	19.4441	-6.68042	1.01319e-05	0.000279834	3.53475
SM(d18:2/18:0)	SM	36	2	FALSE	149	IM_FADS1 - Control_FADS1	-0.474125	19.4441	-7.12787	4.94622e-06	0.00014344	4.29956
SM(d18:2/18:0)	SM	36	2	FALSE	149	IM_FADS2 - Control_FADS2	-0.48511	19.4441	-7.29302	3.82162e-06	0.00010555	4.54839
SM(d18:2/18:1)	SM	36	3	FALSE	150	IM_EV - Control_EV	0.628468	13.7052	2.44019	0.0284903	0.0843079	-4.33283
SM(d18:2/18:1)	SM	36	3	FALSE	150	IM_FADS1 - Control_EV	0.583824	13.7052	2.26685	0.0396693	0.0920328	-4.82373
SM(d18:2/18:1)	SM	36	3	FALSE	150	IM_FADS2 - Control_EV	0.777722	13.7052	3.01971	0.00913606	0.0316158	-3.40928
SM(d18:2/18:1)	SM	36	3	FALSE	150	Control_FADS2 - Control_EV	0.0638594	13.7052	0.247951	0.807752	0.922236	-6.73156
SM(d18:2/18:1)	SM	36	3	FALSE	150	Control_FADS1 - Control_EV	0.251025	13.7052	0.974671	0.346171	0.654004	-6.28261
SM(d18:2/18:1)	SM	36	3	FALSE	150	IM_FADS1 - IM_EV	-0.0446445	13.7052	-0.173344	0.864848	0.927194	-7.00957
SM(d18:2/18:1)	SM	36	3	FALSE	150	IM_FADS2 - IM_EV	0.149254	13.7052	0.579518	0.571396	0.716174	-6.88431
SM(d18:2/18:1)	SM	36	3	FALSE	150	IM_FADS1 - Control_FADS1	0.332799	13.7052	1.29218	0.2171	0.399741	-6.16653
SM(d18:2/18:1)	SM	36	3	FALSE	150	IM_FADS2 - Control_FADS2	0.713863	13.7052	2.77176	0.0149258	0.0618274	-3.77577
SM(d18:2/20:0)	SM	38	2	FALSE	151	IM_EV - Control_EV	0.161333	15.6375	1.27919	0.221508	0.380102	-6.14305
SM(d18:2/20:0)	SM	38	2	FALSE	151	IM_FADS1 - Control_EV	-0.228256	15.6375	-1.80981	0.091715	0.177629	-5.58664
SM(d18:2/20:0)	SM	38	2	FALSE	151	IM_FADS2 - Control_EV	-0.0142364	15.6375	-0.112879	0.91172	0.937584	-7.1378
SM(d18:2/20:0)	SM	38	2	FALSE	151	Control_FADS2 - Control_EV	-0.252511	15.6375	-2.00213	0.0649191	0.275237	-4.90303
SM(d18:2/20:0)	SM	38	2	FALSE	151	Control_FADS1 - Control_EV	-0.195091	15.6375	-1.54685	0.144075	0.396288	-5.60148
SM(d18:2/20:0)	SM	38	2	FALSE	151	IM_FADS1 - IM_EV	-0.389589	15.6375	-3.08901	0.00795969	0.0325114	-3.16359
SM(d18:2/20:0)	SM	38	2	FALSE	151	IM_FADS2 - IM_EV	-0.17557	15.6375	-1.39207	0.185498	0.351789	-6.09596
SM(d18:2/20:0)	SM	38	2	FALSE	151	IM_FADS1 - Control_FADS1	-0.0331648	15.6375	-0.26296	0.79639	0.910647	-6.96766
SM(d18:2/20:0)	SM	38	2	FALSE	151	IM_FADS2 - Control_FADS2	0.238275	15.6375	1.88925	0.0796282	0.197277	-5.33848
SM(d18:2/22:0)	SM	40	2	FALSE	152	IM_EV - Control_EV	-0.0324895	19.7965	-0.449206	0.660119	0.784568	-6.85802
SM(d18:2/22:0)	SM	40	2	FALSE	152	IM_FADS1 - Control_EV	-0.0103127	19.7965	-0.142586	0.888637	0.920374	-7.1423
SM(d18:2/22:0)	SM	40	2	FALSE	152	IM_FADS2 - Control_EV	-0.0662469	19.7965	-0.915942	0.375118	0.514708	-6.71093
SM(d18:2/22:0)	SM	40	2	FALSE	152	Control_FADS2 - Control_EV	-0.0857446	19.7965	-1.18552	0.255433	0.565922	-6.0564
SM(d18:2/22:0)	SM	40	2	FALSE	152	Control_FADS1 - Control_EV	-0.101537	19.7965	-1.40387	0.182027	0.439899	-5.79419
SM(d18:2/22:0)	SM	40	2	FALSE	152	IM_FADS1 - IM_EV	0.0221768	19.7965	0.30662	0.76362	0.863352	-6.97573
SM(d18:2/22:0)	SM	40	2	FALSE	152	IM_FADS2 - IM_EV	-0.0337574	19.7965	-0.466736	0.647828	0.76626	-6.94583
SM(d18:2/22:0)	SM	40	2	FALSE	152	IM_FADS1 - Control_FADS1	0.0912243	19.7965	1.26128	0.227703	0.408987	-6.20405
SM(d18:2/22:0)	SM	40	2	FALSE	152	IM_FADS2 - Control_FADS2	0.0194977	19.7965	0.269579	0.791395	0.877646	-6.98882
SM(d18:2/23:0)	SM	41	2	FALSE	153	IM_EV - Control_EV	-0.0600419	21.1003	-0.604429	0.555173	0.704038	-6.77293
SM(d18:2/23:0)	SM	41	2	FALSE	153	IM_FADS1 - Control_EV	-0.336848	21.1003	-3.39098	0.00435942	0.0166346	-2.6885
SM(d18:2/23:0)	SM	41	2	FALSE	153	IM_FADS2 - Control_EV	-0.360036	21.1003	-3.62441	0.00273817	0.0124073	-2.21801
SM(d18:2/23:0)	SM	41	2	FALSE	153	Control_FADS2 - Control_EV	-0.195746	21.1003	-1.97053	0.0687653	0.284885	-4.95466
SM(d18:2/23:0)	SM	41	2	FALSE	153	Control_FADS1 - Control_EV	-0.205311	21.1003	-2.06682	0.057652	0.233664	-4.80001
SM(d18:2/23:0)	SM	41	2	FALSE	153	IM_FADS1 - IM_EV	-0.276806	21.1003	-2.78655	0.0144971	0.0528826	-3.74598
SM(d18:2/23:0)	SM	41	2	FALSE	153	IM_FADS2 - IM_EV	-0.299994	21.1003	-3.01998	0.00913125	0.0381016	-3.33035
SM(d18:2/23:0)	SM	41	2	FALSE	153	IM_FADS1 - Control_FADS1	-0.131537	21.1003	-1.32415	0.206545	0.38769	-6.12695
SM(d18:2/23:0)	SM	41	2	FALSE	153	IM_FADS2 - Control_FADS2	-0.16429	21.1003	-1.65387	0.120265	0.255537	-5.70002
SM(d18:2/24:0)	SM	42	2	FALSE	154	IM_EV - Control_EV	0.0160978	24.3984	0.234033	0.818328	0.891623	-6.93535
SM(d18:2/24:0)	SM	42	2	FALSE	154	IM_FADS1 - Control_EV	0.261313	24.3984	3.79903	0.00193612	0.00870504	-1.87912
SM(d18:2/24:0)	SM	42	2	FALSE	154	IM_FADS2 - Control_EV	0.257783	24.3984	3.74769	0.00214345	0.0104471	-1.97327
SM(d18:2/24:0)	SM	42	2	FALSE	154	Control_FADS2 - Control_EV	0.0920908	24.3984	1.33883	0.201839	0.491878	-5.87298
SM(d18:2/24:0)	SM	42	2	FALSE	154	Control_FADS1 - Control_EV	0.0944009	24.3984	1.37242	0.1914	0.454967	-5.83472
SM(d18:2/24:0)	SM	42	2	FALSE	154	IM_FADS1 - IM_EV	0.245216	24.3984	3.56499	0.00308181	0.017524	-2.22793
SM(d18:2/24:0)	SM	42	2	FALSE	154	IM_FADS2 - IM_EV	0.241685	24.3984	3.51366	0.00341355	0.0208481	-2.36118
SM(d18:2/24:0)	SM	42	2	FALSE	154	IM_FADS1 - Control_FADS1	0.166912	24.3984	2.42661	0.029245	0.100965	-4.39527
SM(d18:2/24:0)	SM	42	2	FALSE	154	IM_FADS2 - Control_FADS2	0.165692	24.3984	2.40886	0.0302596	0.0997191	-4.44928
SM(d18:1/24:0)	SM	42	1	FALSE	155	IM_EV - Control_EV	-0.389573	23.0953	-3.83526	0.00180213	0.0113613	-1.63997
SM(d18:1/24:0)	SM	42	1	FALSE	155	IM_FADS1 - Control_EV	-0.45903	23.0953	-4.51905	0.00047465	0.00323879	-0.460566
SM(d18:1/24:0)	SM	42	1	FALSE	155	IM_FADS2 - Control_EV	-0.480994	23.0953	-4.73527	0.000314314	0.0023372	-0.0345313
SM(d18:1/24:0)	SM	42	1	FALSE	155	Control_FADS2 - Control_EV	-0.0651061	23.0953	-0.640955	0.531846	0.813725	-6.55
SM(d18:1/24:0)	SM	42	1	FALSE	155	Control_FADS1 - Control_EV	-0.0825327	23.0953	-0.812515	0.43002	0.714646	-6.42741
SM(d18:1/24:0)	SM	42	1	FALSE	155	IM_FADS1 - IM_EV	-0.0694573	23.0953	-0.683791	0.505205	0.651153	-6.78113
SM(d18:1/24:0)	SM	42	1	FALSE	155	IM_FADS2 - IM_EV	-0.0914205	23.0953	-0.900013	0.383248	0.552985	-6.64212
SM(d18:1/24:0)	SM	42	1	FALSE	155	IM_FADS1 - Control_FADS1	-0.376498	23.0953	-3.70653	0.00232587	0.0149889	-1.92915
SM(d18:1/24:0)	SM	42	1	FALSE	155	IM_FADS2 - Control_FADS2	-0.415887	23.0953	-4.09431	0.00108196	0.00848025	-1.18357
SM(d18:1/24:1)	SM	42	2	FALSE	156	IM_EV - Control_EV	0.101674	17.1235	0.467655	0.647187	0.77764	-6.84918
SM(d18:1/24:1)	SM	42	2	FALSE	156	IM_FADS1 - Control_EV	-0.959189	17.1235	-4.41183	0.000583405	0.00367799	-0.669739
SM(d18:1/24:1)	SM	42	2	FALSE	156	IM_FADS2 - Control_EV	-1.05765	17.1235	-4.8647	0.000246231	0.00198352	0.213848
SM(d18:1/24:1)	SM	42	2	FALSE	156	Control_FADS2 - Control_EV	-0.75815	17.1235	-3.48714	0.00359878	0.0549287	-2.15461
SM(d18:1/24:1)	SM	42	2	FALSE	156	Control_FADS1 - Control_EV	-0.937556	17.1235	-4.31233	0.000707266	0.0189717	-0.548263
SM(d18:1/24:1)	SM	42	2	FALSE	156	IM_FADS1 - IM_EV	-1.06086	17.1235	-4.87949	0.000239491	0.00301967	0.34049
SM(d18:1/24:1)	SM	42	2	FALSE	156	IM_FADS2 - IM_EV	-1.15932	17.1235	-5.33236	0.000103731	0.00171897	1.16262
SM(d18:1/24:1)	SM	42	2	FALSE	156	IM_FADS1 - Control_FADS1	-0.0216329	17.1235	-0.0995015	0.922143	0.963681	-6.99904
SM(d18:1/24:1)	SM	42	2	FALSE	156	IM_FADS2 - Control_FADS2	-0.299499	17.1235	-1.37756	0.189842	0.343868	-6.08184
PC(28:0)	PC	28	0	FALSE	157	IM_EV - Control_EV	-0.263433	22.444	-1.161	0.264946	0.428046	-6.28135
PC(28:0)	PC	28	0	FALSE	157	IM_FADS1 - Control_EV	0.210925	22.444	0.92959	0.368247	0.487633	-6.70678
PC(28:0)	PC	28	0	FALSE	157	IM_FADS2 - Control_EV	0.0475714	22.444	0.209656	0.836939	0.895617	-7.12122
PC(28:0)	PC	28	0	FALSE	157	Control_FADS2 - Control_EV	0.197837	22.444	0.871905	0.397883	0.715699	-6.3728
PC(28:0)	PC	28	0	FALSE	157	Control_FADS1 - Control_EV	0.251553	22.444	1.10864	0.286161	0.58726	-6.14581
PC(28:0)	PC	28	0	FALSE	157	IM_FADS1 - IM_EV	0.474359	22.444	2.09059	0.0551756	0.143804	-5.00525
PC(28:0)	PC	28	0	FALSE	157	IM_FADS2 - IM_EV	0.311005	22.444	1.37066	0.191936	0.359106	-6.12363
PC(28:0)	PC	28	0	FALSE	157	IM_FADS1 - Control_FADS1	-0.0406277	22.444	-0.179054	0.860446	0.930278	-6.98729
PC(28:0)	PC	28	0	FALSE	157	IM_FADS2 - Control_FADS2	-0.150265	22.444	-0.662249	0.518504	0.691339	-6.79787
PC(14:0_16:0)	PC	30	0	FALSE	158	IM_EV - Control_EV	-0.24042	24.9032	-3.59286	0.00291551	0.0161047	-2.11858
PC(14:0_16:0)	PC	30	0	FALSE	158	IM_FADS1 - Control_EV	-0.104718	24.9032	-1.56491	0.139795	0.233614	-5.95188
PC(14:0_16:0)	PC	30	0	FALSE	158	IM_FADS2 - Control_EV	-0.126867	24.9032	-1.89592	0.078682	0.161828	-5.44196
PC(14:0_16:0)	PC	30	0	FALSE	158	Control_FADS2 - Control_EV	0.0333158	24.9032	0.497875	0.626257	0.849972	-6.63412
PC(14:0_16:0)	PC	30	0	FALSE	158	Control_FADS1 - Control_EV	0.0452459	24.9032	0.676159	0.509894	0.780312	-6.53055
PC(14:0_16:0)	PC	30	0	FALSE	158	IM_FADS1 - IM_EV	0.135702	24.9032	2.02795	0.0619239	0.15481	-5.11036
PC(14:0_16:0)	PC	30	0	FALSE	158	IM_FADS2 - IM_EV	0.113552	24.9032	1.69694	0.111692	0.25285	-5.66883
PC(14:0_16:0)	PC	30	0	FALSE	158	IM_FADS1 - Control_FADS1	-0.149964	24.9032	-2.24107	0.0416492	0.130992	-4.72585
PC(14:0_16:0)	PC	30	0	FALSE	158	IM_FADS2 - Control_FADS2	-0.160183	24.9032	-2.39379	0.0311471	0.100924	-4.47647
PC(31:0) (a)	PC	31	0	FALSE	159	IM_EV - Control_EV	-0.384388	18.0489	-3.59518	0.0029021	0.0161047	-2.11401
PC(31:0) (a)	PC	31	0	FALSE	159	IM_FADS1 - Control_EV	0.0172829	18.0489	0.161647	0.87388	0.913244	-7.13922
PC(31:0) (a)	PC	31	0	FALSE	159	IM_FADS2 - Control_EV	-0.0278547	18.0489	-0.260525	0.79823	0.870251	-7.10854
PC(31:0) (a)	PC	31	0	FALSE	159	Control_FADS2 - Control_EV	0.272167	18.0489	2.54557	0.0232366	0.141022	-3.9546
PC(31:0) (a)	PC	31	0	FALSE	159	Control_FADS1 - Control_EV	0.359309	18.0489	3.36062	0.00463158	0.0526729	-2.40546
PC(31:0) (a)	PC	31	0	FALSE	159	IM_FADS1 - IM_EV	0.401671	18.0489	3.75682	0.00210499	0.0136679	-1.8484
PC(31:0) (a)	PC	31	0	FALSE	159	IM_FADS2 - IM_EV	0.356533	18.0489	3.33465	0.00487779	0.0249001	-2.71464
PC(31:0) (a)	PC	31	0	FALSE	159	IM_FADS1 - Control_FADS1	-0.342026	18.0489	-3.19897	0.00639368	0.0337121	-2.92951
PC(31:0) (a)	PC	31	0	FALSE	159	IM_FADS2 - Control_FADS2	-0.300022	18.0489	-2.8061	0.0139488	0.0594876	-3.71048
PC(31:0) (b)	PC	31	0	FALSE	160	IM_EV - Control_EV	-0.453109	21.2353	-2.72749	0.0162842	0.0545945	-3.80074
PC(31:0) (b)	PC	31	0	FALSE	160	IM_FADS1 - Control_EV	-0.203783	21.2353	-1.22667	0.240063	0.355196	-6.39237
PC(31:0) (b)	PC	31	0	FALSE	160	IM_FADS2 - Control_EV	-0.0800272	21.2353	-0.481723	0.637404	0.754478	-7.02208
PC(31:0) (b)	PC	31	0	FALSE	160	Control_FADS2 - Control_EV	0.245375	21.2353	1.47703	0.161681	0.440561	-5.69307
PC(31:0) (b)	PC	31	0	FALSE	160	Control_FADS1 - Control_EV	0.204948	21.2353	1.23369	0.237517	0.525113	-6.00495
PC(31:0) (b)	PC	31	0	FALSE	160	IM_FADS1 - IM_EV	0.249326	21.2353	1.50082	0.155491	0.290988	-5.91592
PC(31:0) (b)	PC	31	0	FALSE	160	IM_FADS2 - IM_EV	0.373082	21.2353	2.24576	0.041282	0.12242	-4.77176
PC(31:0) (b)	PC	31	0	FALSE	160	IM_FADS1 - Control_FADS1	-0.408731	21.2353	-2.46036	0.0274043	0.0951767	-4.33396
PC(31:0) (b)	PC	31	0	FALSE	160	IM_FADS2 - Control_FADS2	-0.325402	21.2353	-1.95876	0.0702509	0.183538	-5.22618
PC(16:0/16:0)	PC	32	0	FALSE	161	IM_EV - Control_EV	-0.594514	24.2771	-7.56027	2.53646e-06	8.65379e-05	4.99708
PC(16:0/16:0)	PC	32	0	FALSE	161	IM_FADS1 - Control_EV	-0.409569	24.2771	-5.20838	0.000130088	0.00113801	0.857273
PC(16:0/16:0)	PC	32	0	FALSE	161	IM_FADS2 - Control_EV	-0.394993	24.2771	-5.02302	0.000183182	0.00152235	0.515182
PC(16:0/16:0)	PC	32	0	FALSE	161	Control_FADS2 - Control_EV	0.139258	24.2771	1.77091	0.0982106	0.345549	-5.26966
PC(16:0/16:0)	PC	32	0	FALSE	161	Control_FADS1 - Control_EV	0.129426	24.2771	1.64587	0.12192	0.357139	-5.46034
PC(16:0/16:0)	PC	32	0	FALSE	161	IM_FADS1 - IM_EV	0.184944	24.2771	2.35189	0.0337477	0.100258	-4.54999
PC(16:0/16:0)	PC	32	0	FALSE	161	IM_FADS2 - IM_EV	0.199521	24.2771	2.53725	0.0236153	0.0796328	-4.24654
PC(16:0/16:0)	PC	32	0	FALSE	161	IM_FADS1 - Control_FADS1	-0.538995	24.2771	-6.85425	7.64399e-06	0.00018473	3.85743
PC(16:0/16:0)	PC	32	0	FALSE	161	IM_FADS2 - Control_FADS2	-0.534251	24.2771	-6.79393	8.42527e-06	0.000174523	3.74427
PC(32:1)	PC	32	1	FALSE	162	IM_EV - Control_EV	0.227348	26.4801	3.06001	0.00843256	0.0328247	-3.16387
PC(32:1)	PC	32	1	FALSE	162	IM_FADS1 - Control_EV	-0.101252	26.4801	-1.36281	0.194342	0.302887	-6.22485
PC(32:1)	PC	32	1	FALSE	162	IM_FADS2 - Control_EV	-0.113747	26.4801	-1.53099	0.147926	0.253838	-5.9912
PC(32:1)	PC	32	1	FALSE	162	Control_FADS2 - Control_EV	-0.253954	26.4801	-3.41812	0.00412971	0.0598808	-2.28953
PC(32:1)	PC	32	1	FALSE	162	Control_FADS1 - Control_EV	-0.230211	26.4801	-3.09855	0.00780991	0.0707773	-2.91441
PC(32:1)	PC	32	1	FALSE	162	IM_FADS1 - IM_EV	-0.3286	26.4801	-4.42281	0.000571176	0.00581197	-0.53877
PC(32:1)	PC	32	1	FALSE	162	IM_FADS2 - IM_EV	-0.341095	26.4801	-4.59099	0.000413575	0.00455925	-0.241995
PC(32:1)	PC	32	1	FALSE	162	IM_FADS1 - Control_FADS1	0.12896	26.4801	1.73574	0.10443	0.246217	-5.5553
PC(32:1)	PC	32	1	FALSE	162	IM_FADS2 - Control_FADS2	0.140207	26.4801	1.88713	0.0799312	0.197277	-5.34187
PC(32:2)	PC	32	2	FALSE	163	IM_EV - Control_EV	0.767845	24.0299	3.95054	0.00143525	0.00945958	-1.41265
PC(32:2)	PC	32	2	FALSE	163	IM_FADS1 - Control_EV	0.0211995	24.0299	0.109071	0.914685	0.936792	-7.14679
PC(32:2)	PC	32	2	FALSE	163	IM_FADS2 - Control_EV	-0.109402	24.0299	-0.562868	0.582376	0.702242	-6.97784
PC(32:2)	PC	32	2	FALSE	163	Control_FADS2 - Control_EV	-0.723899	24.0299	-3.72444	0.00224466	0.0444937	-1.69007
PC(32:2)	PC	32	2	FALSE	163	Control_FADS1 - Control_EV	-0.704699	24.0299	-3.62565	0.00273139	0.0418884	-1.88707
PC(32:2)	PC	32	2	FALSE	163	IM_FADS1 - IM_EV	-0.746646	24.0299	-3.84147	0.00178013	0.0126583	-1.68097
PC(32:2)	PC	32	2	FALSE	163	IM_FADS2 - IM_EV	-0.877247	24.0299	-4.51341	0.000479815	0.00488233	-0.392333
PC(32:2)	PC	32	2	FALSE	163	IM_FADS1 - Control_FADS1	0.725898	24.0299	3.73472	0.00219932	0.014487	-1.8734
PC(32:2)	PC	32	2	FALSE	163	IM_FADS2 - Control_FADS2	0.614497	24.0299	3.16157	0.00688854	0.0359942	-3.02373
PC(33:0) (a)	PC	33	0	FALSE	164	IM_EV - Control_EV	-0.402357	18.3194	-3.15599	0.00696555	0.0288573	-2.97715
PC(33:0) (a)	PC	33	0	FALSE	164	IM_FADS1 - Control_EV	-0.50596	18.3194	-3.96863	0.00138498	0.00692492	-1.54273
PC(33:0) (a)	PC	33	0	FALSE	164	IM_FADS2 - Control_EV	-0.390816	18.3194	-3.06547	0.00834138	0.0298642	-3.32022
PC(33:0) (a)	PC	33	0	FALSE	164	Control_FADS2 - Control_EV	0.021726	18.3194	0.170414	0.867109	0.941581	-6.74864
PC(33:0) (a)	PC	33	0	FALSE	164	Control_FADS1 - Control_EV	0.00409481	18.3194	0.0321187	0.974828	0.988462	-6.76778
PC(33:0) (a)	PC	33	0	FALSE	164	IM_FADS1 - IM_EV	-0.103604	18.3194	-0.812644	0.429948	0.586753	-6.68265
PC(33:0) (a)	PC	33	0	FALSE	164	IM_FADS2 - IM_EV	0.0115403	18.3194	0.0905192	0.92915	0.962334	-7.0564
PC(33:0) (a)	PC	33	0	FALSE	164	IM_FADS1 - Control_FADS1	-0.510055	18.3194	-4.00075	0.00130014	0.00994425	-1.34799
PC(33:0) (a)	PC	33	0	FALSE	164	IM_FADS2 - Control_FADS2	-0.412542	18.3194	-3.23588	0.00593995	0.0318997	-2.87823
PC(33:0) (b)	PC	33	0	FALSE	165	IM_EV - Control_EV	-0.69386	18.7298	-4.02093	0.00124957	0.00873194	-1.27406
PC(33:0) (b)	PC	33	0	FALSE	165	IM_FADS1 - Control_EV	-0.560405	18.7298	-3.24755	0.0058033	0.0211693	-2.97148
PC(33:0) (b)	PC	33	0	FALSE	165	IM_FADS2 - Control_EV	-0.500446	18.7298	-2.9001	0.0115835	0.0379572	-3.64071
PC(33:0) (b)	PC	33	0	FALSE	165	Control_FADS2 - Control_EV	0.148192	18.7298	0.858777	0.404846	0.720233	-6.38419
PC(33:0) (b)	PC	33	0	FALSE	165	Control_FADS1 - Control_EV	0.122824	18.7298	0.71177	0.488233	0.761224	-6.50531
PC(33:0) (b)	PC	33	0	FALSE	165	IM_FADS1 - IM_EV	0.133455	18.7298	0.773375	0.452089	0.603525	-6.71432
PC(33:0) (b)	PC	33	0	FALSE	165	IM_FADS2 - IM_EV	0.193413	18.7298	1.12083	0.281111	0.454463	-6.4212
PC(33:0) (b)	PC	33	0	FALSE	165	IM_FADS1 - Control_FADS1	-0.683229	18.7298	-3.95932	0.00141061	0.0103564	-1.42969
PC(33:0) (b)	PC	33	0	FALSE	165	IM_FADS2 - Control_FADS2	-0.648639	18.7298	-3.75887	0.00209646	0.0143053	-1.84595
PC(33:1)	PC	33	1	FALSE	166	IM_EV - Control_EV	-0.152983	23.3583	-2.07369	0.0569263	0.141099	-4.97494
PC(33:1)	PC	33	1	FALSE	166	IM_FADS1 - Control_EV	0.050169	23.3583	0.680043	0.507505	0.630306	-6.91093
PC(33:1)	PC	33	1	FALSE	166	IM_FADS2 - Control_EV	0.110439	23.3583	1.49701	0.156469	0.266134	-6.03825
PC(33:1)	PC	33	1	FALSE	166	Control_FADS2 - Control_EV	0.11805	23.3583	1.60017	0.131752	0.395745	-5.52204
PC(33:1)	PC	33	1	FALSE	166	Control_FADS1 - Control_EV	0.114942	23.3583	1.55804	0.14141	0.394317	-5.58584
PC(33:1)	PC	33	1	FALSE	166	IM_FADS1 - IM_EV	0.203152	23.3583	2.75373	0.015465	0.0545972	-3.80825
PC(33:1)	PC	33	1	FALSE	166	IM_FADS2 - IM_EV	0.263422	23.3583	3.5707	0.00304701	0.0192094	-2.24831
PC(33:1)	PC	33	1	FALSE	166	IM_FADS1 - Control_FADS1	-0.0647728	23.3583	-0.877997	0.39468	0.596131	-6.60573
PC(33:1)	PC	33	1	FALSE	166	IM_FADS2 - Control_FADS2	-0.00761039	23.3583	-0.103159	0.919292	0.95549	-7.02168
PC(33:2)	PC	33	2	FALSE	167	IM_EV - Control_EV	0.308955	21.2712	5.3228	0.000105549	0.00143144	1.2184
PC(33:2)	PC	33	2	FALSE	167	IM_FADS1 - Control_EV	0.080717	21.2712	1.39063	0.185927	0.290668	-6.18895
PC(33:2)	PC	33	2	FALSE	167	IM_FADS2 - Control_EV	0.111258	21.2712	1.91681	0.0757832	0.157542	-5.40833
PC(33:2)	PC	33	2	FALSE	167	Control_FADS2 - Control_EV	-0.237397	21.2712	-4.08997	0.00109122	0.0263712	-0.976115
PC(33:2)	PC	33	2	FALSE	167	Control_FADS1 - Control_EV	-0.248457	21.2712	-4.28052	0.000752328	0.0189717	-0.609748
PC(33:2)	PC	33	2	FALSE	167	IM_FADS1 - IM_EV	-0.228238	21.2712	-3.93218	0.00148814	0.0112947	-1.50171
PC(33:2)	PC	33	2	FALSE	167	IM_FADS2 - IM_EV	-0.197697	21.2712	-3.406	0.00423074	0.022933	-2.57394
PC(33:2)	PC	33	2	FALSE	167	IM_FADS1 - Control_FADS1	0.329174	21.2712	5.67114	5.6468e-05	0.000761662	1.82404
PC(33:2)	PC	33	2	FALSE	167	IM_FADS2 - Control_FADS2	0.348655	21.2712	6.00677	3.13977e-05	0.000492661	2.40473
PC(16:0_18:0)	PC	34	0	FALSE	168	IM_EV - Control_EV	-0.905788	21.0844	-6.32247	1.83364e-05	0.000409042	2.99379
PC(16:0_18:0)	PC	34	0	FALSE	168	IM_FADS1 - Control_EV	-0.806955	21.0844	-5.63261	6.04639e-05	0.000584485	1.64051
PC(16:0_18:0)	PC	34	0	FALSE	168	IM_FADS2 - Control_EV	-0.792912	21.0844	-5.53459	7.20178e-05	0.000699798	1.46846
PC(16:0_18:0)	PC	34	0	FALSE	168	Control_FADS2 - Control_EV	0.0142657	21.0844	0.0995757	0.922085	0.956725	-6.75874
PC(16:0_18:0)	PC	34	0	FALSE	168	Control_FADS1 - Control_EV	-0.0311129	21.0844	-0.21717	0.831191	0.957393	-6.74344
PC(16:0_18:0)	PC	34	0	FALSE	168	IM_FADS1 - IM_EV	0.0988325	21.0844	0.689859	0.501495	0.649257	-6.77685
PC(16:0_18:0)	PC	34	0	FALSE	168	IM_FADS2 - IM_EV	0.112876	21.0844	0.787882	0.443827	0.615837	-6.73785
PC(16:0_18:0)	PC	34	0	FALSE	168	IM_FADS1 - Control_FADS1	-0.775843	21.0844	-5.41544	8.92308e-05	0.00110115	1.35906
PC(16:0_18:0)	PC	34	0	FALSE	168	IM_FADS2 - Control_FADS2	-0.807178	21.0844	-5.63416	6.02973e-05	0.000852987	1.74038
PC(16:0_18:1)	PC	34	1	FALSE	169	IM_EV - Control_EV	0.0348262	26.3299	0.522663	0.609334	0.750348	-6.82076
PC(16:0_18:1)	PC	34	1	FALSE	169	IM_FADS1 - Control_EV	0.0507008	26.3299	0.760906	0.459267	0.585439	-6.85113
PC(16:0_18:1)	PC	34	1	FALSE	169	IM_FADS2 - Control_EV	0.0827207	26.3299	1.24145	0.234722	0.358259	-6.36641
PC(16:0_18:1)	PC	34	1	FALSE	169	Control_FADS2 - Control_EV	0.0265715	26.3299	0.39878	0.696037	0.897115	-6.68041
PC(16:0_18:1)	PC	34	1	FALSE	169	Control_FADS1 - Control_EV	0.0388801	26.3299	0.583504	0.568784	0.810552	-6.59053
PC(16:0_18:1)	PC	34	1	FALSE	169	IM_FADS1 - IM_EV	0.0158746	26.3299	0.238243	0.815125	0.900112	-6.99542
PC(16:0_18:1)	PC	34	1	FALSE	169	IM_FADS2 - IM_EV	0.0478945	26.3299	0.71879	0.484028	0.646302	-6.79103
PC(16:0_18:1)	PC	34	1	FALSE	169	IM_FADS1 - Control_FADS1	0.0118207	26.3299	0.177402	0.861719	0.930278	-6.9876
PC(16:0_18:1)	PC	34	1	FALSE	169	IM_FADS2 - Control_FADS2	0.0561492	26.3299	0.842674	0.413496	0.605625	-6.65928
PC(16:0_18:2)	PC	34	2	FALSE	170	IM_EV - Control_EV	0.445013	25.6782	5.46523	8.15686e-05	0.00121307	1.47965
PC(16:0_18:2)	PC	34	2	FALSE	170	IM_FADS1 - Control_EV	0.456902	25.6782	5.61124	6.28071e-05	0.000597183	1.6016
PC(16:0_18:2)	PC	34	2	FALSE	170	IM_FADS2 - Control_EV	0.417402	25.6782	5.12614	0.000151338	0.00132994	0.709928
PC(16:0_18:2)	PC	34	2	FALSE	170	Control_FADS2 - Control_EV	0.0422172	25.6782	0.518472	0.61218	0.844959	-6.62326
PC(16:0_18:2)	PC	34	2	FALSE	170	Control_FADS1 - Control_EV	0.0613369	25.6782	0.753282	0.46369	0.744987	-6.47435
PC(16:0_18:2)	PC	34	2	FALSE	170	IM_FADS1 - IM_EV	0.011889	25.6782	0.14601	0.885983	0.934974	-7.0142
PC(16:0_18:2)	PC	34	2	FALSE	170	IM_FADS2 - IM_EV	-0.0276104	25.6782	-0.339085	0.739549	0.840654	-6.99987
PC(16:0_18:2)	PC	34	2	FALSE	170	IM_FADS1 - Control_FADS1	0.395565	25.6782	4.85795	0.000249373	0.00278146	0.316534
PC(16:0_18:2)	PC	34	2	FALSE	170	IM_FADS2 - Control_FADS2	0.375185	25.6782	4.60767	0.000400613	0.00393823	-0.181944
PC(16:1_18:2)	PC	34	3	FALSE	171	IM_EV - Control_EV	0.754567	21.711	6.41975	1.55791e-05	0.000376495	3.15909
PC(16:1_18:2)	PC	34	3	FALSE	171	IM_FADS1 - Control_EV	-0.0495277	21.711	-0.421374	0.679843	0.77773	-7.0592
PC(16:1_18:2)	PC	34	3	FALSE	171	IM_FADS2 - Control_EV	-0.0365575	21.711	-0.311026	0.760337	0.843204	-7.09327
PC(16:1_18:2)	PC	34	3	FALSE	171	Control_FADS2 - Control_EV	-0.503287	21.711	-4.28189	0.000750317	0.0217378	-0.60383
PC(16:1_18:2)	PC	34	3	FALSE	171	Control_FADS1 - Control_EV	-0.487866	21.711	-4.1507	0.00096892	0.0231286	-0.861378
PC(16:1_18:2)	PC	34	3	FALSE	171	IM_FADS1 - IM_EV	-0.804095	21.711	-6.84113	7.80723e-06	0.000266364	3.82294
PC(16:1_18:2)	PC	34	3	FALSE	171	IM_FADS2 - IM_EV	-0.791125	21.711	-6.73078	9.33378e-06	0.000279834	3.61844
PC(16:1_18:2)	PC	34	3	FALSE	171	IM_FADS1 - Control_FADS1	0.438339	21.711	3.72932	0.00222301	0.014487	-1.88408
PC(16:1_18:2)	PC	34	3	FALSE	171	IM_FADS2 - Control_FADS2	0.466729	21.711	3.97087	0.00137891	0.0106636	-1.42691
PC(16:0_18:3) (a)	PC	34	3	FALSE	172	IM_EV - Control_EV	0.9438	19.5633	3.29395	0.00529036	0.0247452	-2.70724
PC(16:0_18:3) (a)	PC	34	3	FALSE	172	IM_FADS1 - Control_EV	1.22444	19.5633	4.27339	0.00076281	0.00460864	-0.941141
PC(16:0_18:3) (a)	PC	34	3	FALSE	172	IM_FADS2 - Control_EV	0.983079	19.5633	3.43104	0.00402468	0.0171641	-2.60135
PC(16:0_18:3) (a)	PC	34	3	FALSE	172	Control_FADS2 - Control_EV	0.955652	19.5633	3.33531	0.00487135	0.0642579	-2.45113
PC(16:0_18:3) (a)	PC	34	3	FALSE	172	Control_FADS1 - Control_EV	1.28615	19.5633	4.48877	0.000503064	0.0145888	-0.20877
PC(16:0_18:3) (a)	PC	34	3	FALSE	172	IM_FADS1 - IM_EV	0.280636	19.5633	0.979445	0.34389	0.50238	-6.53251
PC(16:0_18:3) (a)	PC	34	3	FALSE	172	IM_FADS2 - IM_EV	0.0392791	19.5633	0.137088	0.892902	0.938195	-7.05077
PC(16:0_18:3) (a)	PC	34	3	FALSE	172	IM_FADS1 - Control_FADS1	-0.06171	19.5633	-0.215374	0.832564	0.926847	-6.9797
PC(16:0_18:3) (a)	PC	34	3	FALSE	172	IM_FADS2 - Control_FADS2	0.027427	19.5633	0.095723	0.92509	0.95549	-7.02247
PC(16:0_18:3) (b)	PC	34	3	FALSE	173	IM_EV - Control_EV	0.578402	19.1698	2.52563	0.0241538	0.0733466	-4.17681
PC(16:0_18:3) (b)	PC	34	3	FALSE	173	IM_FADS1 - Control_EV	-1.02383	19.1698	-4.47061	0.000520942	0.00347294	-0.554955
PC(16:0_18:3) (b)	PC	34	3	FALSE	173	IM_FADS2 - Control_EV	-0.739785	19.1698	-3.23032	0.00600623	0.0230703	-2.99742
PC(16:0_18:3) (b)	PC	34	3	FALSE	173	Control_FADS2 - Control_EV	-0.901728	19.1698	-3.93746	0.00147274	0.0328534	-1.27343
PC(16:0_18:3) (b)	PC	34	3	FALSE	173	Control_FADS1 - Control_EV	-0.869603	19.1698	-3.79718	0.0019432	0.0360672	-1.55116
PC(16:0_18:3) (b)	PC	34	3	FALSE	173	IM_FADS1 - IM_EV	-1.60223	19.1698	-6.99623	6.09087e-06	0.000252336	4.07552
PC(16:0_18:3) (b)	PC	34	3	FALSE	173	IM_FADS2 - IM_EV	-1.31819	19.1698	-5.75595	4.86132e-05	0.000972264	1.9349
PC(16:0_18:3) (b)	PC	34	3	FALSE	173	IM_FADS1 - Control_FADS1	-0.154223	19.1698	-0.673424	0.51158	0.70312	-6.76724
PC(16:0_18:3) (b)	PC	34	3	FALSE	173	IM_FADS2 - Control_FADS2	0.161943	19.1698	0.707137	0.49102	0.666959	-6.76627
PC(14:0_20:4)	PC	34	4	FALSE	174	IM_EV - Control_EV	0.110821	19.7888	0.85964	0.404386	0.579121	-6.58213
PC(14:0_20:4)	PC	34	4	FALSE	174	IM_FADS1 - Control_EV	-0.36274	19.7888	-2.81378	0.013739	0.0412882	-3.81439
PC(14:0_20:4)	PC	34	4	FALSE	174	IM_FADS2 - Control_EV	-0.322812	19.7888	-2.50406	0.0251847	0.0695579	-4.38774
PC(14:0_20:4)	PC	34	4	FALSE	174	Control_FADS2 - Control_EV	-0.319354	19.7888	-2.47723	0.026526	0.152429	-4.07917
PC(14:0_20:4)	PC	34	4	FALSE	174	Control_FADS1 - Control_EV	-0.367783	19.7888	-2.8529	0.0127174	0.0945653	-3.38484
PC(14:0_20:4)	PC	34	4	FALSE	174	IM_FADS1 - IM_EV	-0.473561	19.7888	-3.67342	0.00248397	0.0152792	-2.01343
PC(14:0_20:4)	PC	34	4	FALSE	174	IM_FADS2 - IM_EV	-0.433633	19.7888	-3.3637	0.00460318	0.0242713	-2.65739
PC(14:0_20:4)	PC	34	4	FALSE	174	IM_FADS1 - Control_FADS1	0.00504278	19.7888	0.039117	0.969346	0.986367	-7.00349
PC(14:0_20:4)	PC	34	4	FALSE	174	IM_FADS2 - Control_FADS2	-0.00345871	19.7888	-0.0268292	0.978972	0.990932	-7.02695
PC(34:5)	PC	34	5	FALSE	175	IM_EV - Control_EV	-0.014886	17.524	-0.102948	0.919456	0.962302	-6.95874
PC(34:5)	PC	34	5	FALSE	175	IM_FADS1 - Control_EV	0.169253	17.524	1.17051	0.261225	0.373178	-6.45736
PC(34:5)	PC	34	5	FALSE	175	IM_FADS2 - Control_EV	0.0857634	17.524	0.593117	0.562509	0.692604	-6.95966
PC(34:5)	PC	34	5	FALSE	175	Control_FADS2 - Control_EV	-0.0772976	17.524	-0.534569	0.601287	0.844959	-6.61448
PC(34:5)	PC	34	5	FALSE	175	Control_FADS1 - Control_EV	-0.0884799	17.524	-0.611903	0.550355	0.803989	-6.57303
PC(34:5)	PC	34	5	FALSE	175	IM_FADS1 - IM_EV	0.184139	17.524	1.27346	0.223477	0.372461	-6.21028
PC(34:5)	PC	34	5	FALSE	175	IM_FADS2 - IM_EV	0.100649	17.524	0.696064	0.497718	0.657577	-6.80753
PC(34:5)	PC	34	5	FALSE	175	IM_FADS1 - Control_FADS1	0.257733	17.524	1.78241	0.0962487	0.235545	-5.48392
PC(34:5)	PC	34	5	FALSE	175	IM_FADS2 - Control_FADS2	0.163061	17.524	1.12769	0.278302	0.457267	-6.38061
PC(17:0_18:1) (15-MHDA)	PC	35	1	FALSE	176	IM_EV - Control_EV	-0.307774	18.8107	-2.31113	0.0364734	0.100531	-4.56436
PC(17:0_18:1) (15-MHDA)	PC	35	1	FALSE	176	IM_FADS1 - Control_EV	0.197886	18.8107	1.48596	0.159334	0.256705	-6.0618
PC(17:0_18:1) (15-MHDA)	PC	35	1	FALSE	176	IM_FADS2 - Control_EV	0.307677	18.8107	2.3104	0.0365238	0.0929114	-4.73832
PC(17:0_18:1) (15-MHDA)	PC	35	1	FALSE	176	Control_FADS2 - Control_EV	0.188125	18.8107	1.41267	0.179474	0.458568	-5.77851
PC(17:0_18:1) (15-MHDA)	PC	35	1	FALSE	176	Control_FADS1 - Control_EV	0.244043	18.8107	1.83256	0.0880962	0.291272	-5.17868
PC(17:0_18:1) (15-MHDA)	PC	35	1	FALSE	176	IM_FADS1 - IM_EV	0.50566	18.8107	3.79709	0.00194357	0.0129571	-1.76874
PC(17:0_18:1) (15-MHDA)	PC	35	1	FALSE	176	IM_FADS2 - IM_EV	0.615451	18.8107	4.62153	0.000390157	0.00452582	-0.182972
PC(17:0_18:1) (15-MHDA)	PC	35	1	FALSE	176	IM_FADS1 - Control_FADS1	-0.0461575	18.8107	-0.346605	0.734014	0.865301	-6.94076
PC(17:0_18:1) (15-MHDA)	PC	35	1	FALSE	176	IM_FADS2 - Control_FADS2	0.119552	18.8107	0.897735	0.38442	0.574648	-6.61098
PC(17:0_18:1)	PC	35	1	FALSE	177	IM_EV - Control_EV	-0.380334	21.395	-2.97168	0.0100507	0.03713	-3.33471
PC(17:0_18:1)	PC	35	1	FALSE	177	IM_FADS1 - Control_EV	-0.0382313	21.395	-0.298714	0.769521	0.84123	-7.10577
PC(17:0_18:1)	PC	35	1	FALSE	177	IM_FADS2 - Control_EV	-0.0135982	21.395	-0.106248	0.916885	0.939307	-7.13858
PC(17:0_18:1)	PC	35	1	FALSE	177	Control_FADS2 - Control_EV	0.198899	21.395	1.55406	0.142353	0.415605	-5.58721
PC(17:0_18:1)	PC	35	1	FALSE	177	Control_FADS1 - Control_EV	0.12076	21.395	0.943537	0.361315	0.657085	-6.31222
PC(17:0_18:1)	PC	35	1	FALSE	177	IM_FADS1 - IM_EV	0.342103	21.395	2.67296	0.0181231	0.0614701	-3.96056
PC(17:0_18:1)	PC	35	1	FALSE	177	IM_FADS2 - IM_EV	0.366736	21.395	2.86543	0.0124061	0.0489493	-3.62841
PC(17:0_18:1)	PC	35	1	FALSE	177	IM_FADS1 - Control_FADS1	-0.158991	21.395	-1.24225	0.234436	0.417095	-6.22681
PC(17:0_18:1)	PC	35	1	FALSE	177	IM_FADS2 - Control_FADS2	-0.212497	21.395	-1.66031	0.118949	0.255519	-5.69055
PC(17:0_18:2) (15-MHDA)	PC	35	2	FALSE	178	IM_EV - Control_EV	0.0322381	22.1857	0.380526	0.709234	0.821069	-6.8879
PC(17:0_18:2) (15-MHDA)	PC	35	2	FALSE	178	IM_FADS1 - Control_EV	0.236676	22.1857	2.79363	0.014296	0.0425216	-3.85285
PC(17:0_18:2) (15-MHDA)	PC	35	2	FALSE	178	IM_FADS2 - Control_EV	0.312359	22.1857	3.68696	0.00241805	0.0114957	-2.09384
PC(17:0_18:2) (15-MHDA)	PC	35	2	FALSE	178	Control_FADS2 - Control_EV	0.135364	22.1857	1.59778	0.132284	0.395745	-5.52545
PC(17:0_18:2) (15-MHDA)	PC	35	2	FALSE	178	Control_FADS1 - Control_EV	0.129984	22.1857	1.53427	0.147121	0.396884	-5.61897
PC(17:0_18:2) (15-MHDA)	PC	35	2	FALSE	178	IM_FADS1 - IM_EV	0.204438	22.1857	2.41311	0.0300138	0.0901969	-4.43987
PC(17:0_18:2) (15-MHDA)	PC	35	2	FALSE	178	IM_FADS2 - IM_EV	0.280121	22.1857	3.30643	0.00516025	0.0253639	-2.7702
PC(17:0_18:2) (15-MHDA)	PC	35	2	FALSE	178	IM_FADS1 - Control_FADS1	0.106693	22.1857	1.25936	0.228377	0.408987	-6.20637
PC(17:0_18:2) (15-MHDA)	PC	35	2	FALSE	178	IM_FADS2 - Control_FADS2	0.176995	22.1857	2.08918	0.05532	0.153655	-5.00939
PC(17:1_18:2)	PC	35	3	FALSE	179	IM_EV - Control_EV	0.0509317	17.6399	0.258644	0.799652	0.881746	-6.92894
PC(17:1_18:2)	PC	35	3	FALSE	179	IM_FADS1 - Control_EV	-0.33042	17.6399	-1.67796	0.115403	0.207868	-5.78766
PC(17:1_18:2)	PC	35	3	FALSE	179	IM_FADS2 - Control_EV	-0.208543	17.6399	-1.05903	0.307414	0.442432	-6.57037
PC(17:1_18:2)	PC	35	3	FALSE	179	Control_FADS2 - Control_EV	-0.0933708	17.6399	-0.474161	0.642654	0.862823	-6.6461
PC(17:1_18:2)	PC	35	3	FALSE	179	Control_FADS1 - Control_EV	-0.100288	17.6399	-0.509288	0.618438	0.83691	-6.63249
PC(17:1_18:2)	PC	35	3	FALSE	179	IM_FADS1 - IM_EV	-0.381352	17.6399	-1.9366	0.0731251	0.176719	-5.26047
PC(17:1_18:2)	PC	35	3	FALSE	179	IM_FADS2 - IM_EV	-0.259475	17.6399	-1.31768	0.208649	0.37283	-6.19068
PC(17:1_18:2)	PC	35	3	FALSE	179	IM_FADS1 - Control_FADS1	-0.230132	17.6399	-1.16867	0.261942	0.453512	-6.31215
PC(17:1_18:2)	PC	35	3	FALSE	179	IM_FADS2 - Control_FADS2	-0.115172	17.6399	-0.584873	0.567887	0.732137	-6.84775
PC(15:0_20:3)	PC	35	3	FALSE	180	IM_EV - Control_EV	0.0775841	17.7153	0.330561	0.745843	0.854152	-6.90659
PC(15:0_20:3)	PC	35	3	FALSE	180	IM_FADS1 - Control_EV	-0.659639	17.7153	-2.81052	0.0138278	0.0413408	-3.82062
PC(15:0_20:3)	PC	35	3	FALSE	180	IM_FADS2 - Control_EV	-0.564672	17.7153	-2.40589	0.0304327	0.0798687	-4.56691
PC(15:0_20:3)	PC	35	3	FALSE	180	Control_FADS2 - Control_EV	-0.346567	17.7153	-1.47661	0.161792	0.440561	-5.69363
PC(15:0_20:3)	PC	35	3	FALSE	180	Control_FADS1 - Control_EV	-0.436797	17.7153	-1.86105	0.0837443	0.284045	-5.13404
PC(15:0_20:3)	PC	35	3	FALSE	180	IM_FADS1 - IM_EV	-0.737224	17.7153	-3.14108	0.00717563	0.030602	-3.06208
PC(15:0_20:3)	PC	35	3	FALSE	180	IM_FADS2 - IM_EV	-0.642256	17.7153	-2.73645	0.0159998	0.0602591	-3.87408
PC(15:0_20:3)	PC	35	3	FALSE	180	IM_FADS1 - Control_FADS1	-0.222842	17.7153	-0.949462	0.358398	0.552849	-6.54027
PC(15:0_20:3)	PC	35	3	FALSE	180	IM_FADS2 - Control_FADS2	-0.218105	17.7153	-0.929276	0.368404	0.559356	-6.58209
PC(15:0_20:4)	PC	35	4	FALSE	181	IM_EV - Control_EV	0.123918	18.3495	0.411443	0.686942	0.804682	-6.87505
PC(15:0_20:4)	PC	35	4	FALSE	181	IM_FADS1 - Control_EV	-0.216054	18.3495	-0.717365	0.48488	0.60741	-6.88411
PC(15:0_20:4)	PC	35	4	FALSE	181	IM_FADS2 - Control_EV	-0.0716502	18.3495	-0.2379	0.815386	0.880677	-7.11452
PC(15:0_20:4)	PC	35	4	FALSE	181	Control_FADS2 - Control_EV	-0.108335	18.3495	-0.359705	0.724405	0.906954	-6.69591
PC(15:0_20:4)	PC	35	4	FALSE	181	Control_FADS1 - Control_EV	-0.18918	18.3495	-0.628135	0.53997	0.797337	-6.56268
PC(15:0_20:4)	PC	35	4	FALSE	181	IM_FADS1 - IM_EV	-0.339972	18.3495	-1.12881	0.277844	0.433198	-6.37758
PC(15:0_20:4)	PC	35	4	FALSE	181	IM_FADS2 - IM_EV	-0.195568	18.3495	-0.649343	0.526567	0.689411	-6.8399
PC(15:0_20:4)	PC	35	4	FALSE	181	IM_FADS1 - Control_FADS1	-0.0268738	18.3495	-0.0892292	0.930157	0.965173	-7.00007
PC(15:0_20:4)	PC	35	4	FALSE	181	IM_FADS2 - Control_FADS2	0.0366849	18.3495	0.121805	0.904775	0.948976	-7.01945
PC(35:5)	PC	35	5	FALSE	182	IM_EV - Control_EV	-0.500255	15.426	-1.62239	0.126888	0.255538	-5.68448
PC(35:5)	PC	35	5	FALSE	182	IM_FADS1 - Control_EV	-0.555489	15.426	-1.80153	0.0930655	0.178724	-5.59956
PC(35:5)	PC	35	5	FALSE	182	IM_FADS2 - Control_EV	-0.459946	15.426	-1.49167	0.157847	0.267187	-6.04557
PC(35:5)	PC	35	5	FALSE	182	Control_FADS2 - Control_EV	-0.0801246	15.426	-0.259855	0.798737	0.919553	-6.72837
PC(35:5)	PC	35	5	FALSE	182	Control_FADS1 - Control_EV	-0.147083	15.426	-0.477009	0.640674	0.854232	-6.64903
PC(35:5)	PC	35	5	FALSE	182	IM_FADS1 - IM_EV	-0.0552343	15.426	-0.179132	0.860386	0.925699	-7.00848
PC(35:5)	PC	35	5	FALSE	182	IM_FADS2 - IM_EV	0.0403084	15.426	0.130726	0.897842	0.938285	-7.05167
PC(35:5)	PC	35	5	FALSE	182	IM_FADS1 - Control_FADS1	-0.408406	15.426	-1.32452	0.206427	0.38769	-6.12649
PC(35:5)	PC	35	5	FALSE	182	IM_FADS2 - Control_FADS2	-0.379822	15.426	-1.23181	0.238194	0.406217	-6.26191
PC(36:0)	PC	36	0	FALSE	183	IM_EV - Control_EV	-0.628597	17.389	-4.10598	0.00105752	0.00750775	-1.10691
PC(36:0)	PC	36	0	FALSE	183	IM_FADS1 - Control_EV	-0.754609	17.389	-4.92908	0.000218243	0.00171056	0.329513
PC(36:0)	PC	36	0	FALSE	183	IM_FADS2 - Control_EV	-0.864137	17.389	-5.64452	5.91988e-05	0.00061313	1.66894
PC(36:0)	PC	36	0	FALSE	183	Control_FADS2 - Control_EV	-0.0176881	17.389	-0.115538	0.90965	0.955792	-6.75692
PC(36:0)	PC	36	0	FALSE	183	Control_FADS1 - Control_EV	-0.0283688	17.389	-0.185304	0.855633	0.971771	-6.7502
PC(36:0)	PC	36	0	FALSE	183	IM_FADS1 - IM_EV	-0.126011	17.389	-0.823102	0.424171	0.585654	-6.67398
PC(36:0)	PC	36	0	FALSE	183	IM_FADS2 - IM_EV	-0.23554	17.389	-1.53854	0.146082	0.30621	-5.89822
PC(36:0)	PC	36	0	FALSE	183	IM_FADS1 - Control_FADS1	-0.72624	17.389	-4.74378	0.000309292	0.00320338	0.098573
PC(36:0)	PC	36	0	FALSE	183	IM_FADS2 - Control_FADS2	-0.846449	17.389	-5.52898	7.27452e-05	0.000917222	1.54942
PC(18:0_18:1)	PC	36	1	FALSE	184	IM_EV - Control_EV	-0.431657	23.5219	-3.48504	0.00361392	0.0190552	-2.33132
PC(18:0_18:1)	PC	36	1	FALSE	184	IM_FADS1 - Control_EV	-0.148103	23.5219	-1.19573	0.251552	0.36475	-6.42848
PC(18:0_18:1)	PC	36	1	FALSE	184	IM_FADS2 - Control_EV	-0.171402	23.5219	-1.38384	0.187953	0.304378	-6.18933
PC(18:0_18:1)	PC	36	1	FALSE	184	Control_FADS2 - Control_EV	0.143159	23.5219	1.15582	0.266992	0.575671	-6.08986
PC(18:0_18:1)	PC	36	1	FALSE	184	Control_FADS1 - Control_EV	0.119625	23.5219	0.965807	0.350437	0.657085	-6.29113
PC(18:0_18:1)	PC	36	1	FALSE	184	IM_FADS1 - IM_EV	0.283554	23.5219	2.28931	0.0380167	0.111362	-4.6613
PC(18:0_18:1)	PC	36	1	FALSE	184	IM_FADS2 - IM_EV	0.260255	23.5219	2.1012	0.0541025	0.149723	-5.02127
PC(18:0_18:1)	PC	36	1	FALSE	184	IM_FADS1 - Control_FADS1	-0.267728	23.5219	-2.16153	0.0483572	0.147369	-4.86384
PC(18:0_18:1)	PC	36	1	FALSE	184	IM_FADS2 - Control_FADS2	-0.314562	23.5219	-2.53965	0.0235053	0.0833079	-4.2104
PC(18:1_18:1)	PC	36	2	FALSE	185	IM_EV - Control_EV	0.211608	25.7007	3.53771	0.00325388	0.0174745	-2.22743
PC(18:1_18:1)	PC	36	2	FALSE	185	IM_FADS1 - Control_EV	0.37962	25.7007	6.34659	1.76082e-05	0.000237506	2.90428
PC(18:1_18:1)	PC	36	2	FALSE	185	IM_FADS2 - Control_EV	0.368504	25.7007	6.16074	2.41117e-05	0.000291349	2.58857
PC(18:1_18:1)	PC	36	2	FALSE	185	Control_FADS2 - Control_EV	0.111406	25.7007	1.86251	0.0835274	0.312889	-5.12761
PC(18:1_18:1)	PC	36	2	FALSE	185	Control_FADS1 - Control_EV	0.119221	25.7007	1.99317	0.0659893	0.256871	-4.92182
PC(18:1_18:1)	PC	36	2	FALSE	185	IM_FADS1 - IM_EV	0.168013	25.7007	2.80888	0.0138725	0.0509244	-3.70349
PC(18:1_18:1)	PC	36	2	FALSE	185	IM_FADS2 - IM_EV	0.156896	25.7007	2.62303	0.0199825	0.0706698	-4.0873
PC(18:1_18:1)	PC	36	2	FALSE	185	IM_FADS1 - Control_FADS1	0.260399	25.7007	4.35342	0.000653136	0.00573536	-0.656181
PC(18:1_18:1)	PC	36	2	FALSE	185	IM_FADS2 - Control_FADS2	0.257098	25.7007	4.29823	0.000726882	0.00602273	-0.78339
PC(18:1_18:2)	PC	36	3	FALSE	186	IM_EV - Control_EV	0.536532	22.4542	3.67271	0.00248749	0.0147219	-1.96092
PC(18:1_18:2)	PC	36	3	FALSE	186	IM_FADS1 - Control_EV	0.290432	22.4542	1.98809	0.0666037	0.136502	-5.30026
PC(18:1_18:2)	PC	36	3	FALSE	186	IM_FADS2 - Control_EV	0.317853	22.4542	2.17579	0.0470852	0.112849	-4.97456
PC(18:1_18:2)	PC	36	3	FALSE	186	Control_FADS2 - Control_EV	0.169514	22.4542	1.16037	0.265194	0.575671	-6.08477
PC(18:1_18:2)	PC	36	3	FALSE	186	Control_FADS1 - Control_EV	0.351886	22.4542	2.40875	0.0302658	0.152389	-4.20666
PC(18:1_18:2)	PC	36	3	FALSE	186	IM_FADS1 - IM_EV	-0.2461	22.4542	-1.68462	0.114088	0.2415	-5.65278
PC(18:1_18:2)	PC	36	3	FALSE	186	IM_FADS2 - IM_EV	-0.218679	22.4542	-1.49692	0.156492	0.317485	-5.95588
PC(18:1_18:2)	PC	36	3	FALSE	186	IM_FADS1 - Control_FADS1	-0.0614539	22.4542	-0.420669	0.680346	0.836019	-6.91089
PC(18:1_18:2)	PC	36	3	FALSE	186	IM_FADS2 - Control_FADS2	0.148339	22.4542	1.01542	0.327037	0.514042	-6.49872
PC(16:0_20:3) (a)	PC	36	3	FALSE	187	IM_EV - Control_EV	0.019209	22.6703	0.15118	0.881978	0.928451	-6.95225
PC(16:0_20:3) (a)	PC	36	3	FALSE	187	IM_FADS1 - Control_EV	-0.523117	22.6703	-4.11707	0.00103479	0.00560916	-1.24912
PC(16:0_20:3) (a)	PC	36	3	FALSE	187	IM_FADS2 - Control_EV	-0.561175	22.6703	-4.4166	0.000578062	0.00372529	-0.652951
PC(16:0_20:3) (a)	PC	36	3	FALSE	187	Control_FADS2 - Control_EV	-0.335709	22.6703	-2.64212	0.019251	0.12834	-3.77661
PC(16:0_20:3) (a)	PC	36	3	FALSE	187	Control_FADS1 - Control_EV	-0.383881	22.6703	-3.02125	0.00910818	0.0776874	-3.0633
PC(16:0_20:3) (a)	PC	36	3	FALSE	187	IM_FADS1 - IM_EV	-0.542326	22.6703	-4.26825	0.000770472	0.00687498	-0.840511
PC(16:0_20:3) (a)	PC	36	3	FALSE	187	IM_FADS2 - IM_EV	-0.580384	22.6703	-4.56778	0.000432343	0.00455925	-0.286918
PC(16:0_20:3) (a)	PC	36	3	FALSE	187	IM_FADS1 - Control_FADS1	-0.139236	22.6703	-1.09582	0.291545	0.490134	-6.39239
PC(16:0_20:3) (a)	PC	36	3	FALSE	187	IM_FADS2 - Control_FADS2	-0.225467	22.6703	-1.77448	0.0975976	0.224947	-5.51856
PC(16:0_20:3) (b)	PC	36	3	FALSE	188	IM_EV - Control_EV	0.942835	19.5076	3.9571	0.00141681	0.00945958	-1.39973
PC(16:0_20:3) (b)	PC	36	3	FALSE	188	IM_FADS1 - Control_EV	-0.588156	19.5076	-2.46851	0.0269767	0.0684787	-4.46115
PC(16:0_20:3) (b)	PC	36	3	FALSE	188	IM_FADS2 - Control_EV	-0.584218	19.5076	-2.45198	0.0278507	0.0749065	-4.48315
PC(16:0_20:3) (b)	PC	36	3	FALSE	188	Control_FADS2 - Control_EV	-0.675143	19.5076	-2.83359	0.013212	0.10643	-3.41757
PC(16:0_20:3) (b)	PC	36	3	FALSE	188	Control_FADS1 - Control_EV	-0.828239	19.5076	-3.47614	0.0036786	0.0478849	-2.17976
PC(16:0_20:3) (b)	PC	36	3	FALSE	188	IM_FADS1 - IM_EV	-1.53099	19.5076	-6.4256	1.54278e-05	0.000406732	3.12959
PC(16:0_20:3) (b)	PC	36	3	FALSE	188	IM_FADS2 - IM_EV	-1.52705	19.5076	-6.40907	1.58592e-05	0.000418107	3.07761
PC(16:0_20:3) (b)	PC	36	3	FALSE	188	IM_FADS1 - Control_FADS1	0.240082	19.5076	1.00763	0.330634	0.53312	-6.48369
PC(16:0_20:3) (b)	PC	36	3	FALSE	188	IM_FADS2 - Control_FADS2	0.0909246	19.5076	0.381612	0.708446	0.818523	-6.95035
PC(18:2_18:2)	PC	36	4	FALSE	189	IM_EV - Control_EV	0.298916	20.8017	2.34608	0.034124	0.0960773	-4.50219
PC(18:2_18:2)	PC	36	4	FALSE	189	IM_FADS1 - Control_EV	-0.544565	20.8017	-4.27409	0.000761786	0.00460864	-0.939782
PC(18:2_18:2)	PC	36	4	FALSE	189	IM_FADS2 - Control_EV	-0.498773	20.8017	-3.91468	0.00154041	0.00827256	-1.64197
PC(18:2_18:2)	PC	36	4	FALSE	189	Control_FADS2 - Control_EV	-0.408643	20.8017	-3.20728	0.00628858	0.0729475	-2.70018
PC(18:2_18:2)	PC	36	4	FALSE	189	Control_FADS1 - Control_EV	-0.485366	20.8017	-3.80945	0.00189655	0.0360672	-1.52714
PC(18:2_18:2)	PC	36	4	FALSE	189	IM_FADS1 - IM_EV	-0.843481	20.8017	-6.62017	1.11821e-05	0.000341349	3.45728
PC(18:2_18:2)	PC	36	4	FALSE	189	IM_FADS2 - IM_EV	-0.797689	20.8017	-6.26076	2.03471e-05	0.000491721	2.82336
PC(18:2_18:2)	PC	36	4	FALSE	189	IM_FADS1 - Control_FADS1	-0.0591992	20.8017	-0.464632	0.649298	0.820464	-6.8905
PC(18:2_18:2)	PC	36	4	FALSE	189	IM_FADS2 - Control_FADS2	-0.0901302	20.8017	-0.707397	0.490863	0.666959	-6.76608
PC(16:0_20:4)	PC	36	4	FALSE	190	IM_EV - Control_EV	-0.155024	23.4771	-0.578001	0.572391	0.718587	-6.78912
PC(16:0_20:4)	PC	36	4	FALSE	190	IM_FADS1 - Control_EV	-0.29567	23.4771	-1.10239	0.288777	0.400696	-6.5328
PC(16:0_20:4)	PC	36	4	FALSE	190	IM_FADS2 - Control_EV	-0.174945	23.4771	-0.652275	0.52473	0.661235	-6.92151
PC(16:0_20:4)	PC	36	4	FALSE	190	Control_FADS2 - Control_EV	0.082383	23.4771	0.307162	0.763216	0.918523	-6.71428
PC(16:0_20:4)	PC	36	4	FALSE	190	Control_FADS1 - Control_EV	0.0167475	23.4771	0.0624422	0.951088	0.985246	-6.76626
PC(16:0_20:4)	PC	36	4	FALSE	190	IM_FADS1 - IM_EV	-0.140645	23.4771	-0.524391	0.608164	0.739796	-6.88082
PC(16:0_20:4)	PC	36	4	FALSE	190	IM_FADS2 - IM_EV	-0.0199207	23.4771	-0.0742734	0.941838	0.970104	-7.05782
PC(16:0_20:4)	PC	36	4	FALSE	190	IM_FADS1 - Control_FADS1	-0.312417	23.4771	-1.16483	0.263441	0.45475	-6.31648
PC(16:0_20:4)	PC	36	4	FALSE	190	IM_FADS2 - Control_FADS2	-0.257328	23.4771	-0.959437	0.353525	0.542445	-6.55363
PC(16:1_20:4)	PC	36	5	FALSE	191	IM_EV - Control_EV	-0.0541393	20.9578	-0.454818	0.656173	0.783087	-6.85537
PC(16:1_20:4)	PC	36	5	FALSE	191	IM_FADS1 - Control_EV	0.330575	20.9578	2.77713	0.0147688	0.0428296	-3.88431
PC(16:1_20:4)	PC	36	5	FALSE	191	IM_FADS2 - Control_EV	0.364088	20.9578	3.05866	0.00845513	0.0299023	-3.33348
PC(16:1_20:4)	PC	36	5	FALSE	191	Control_FADS2 - Control_EV	0.191158	20.9578	1.6059	0.130482	0.395745	-5.51384
PC(16:1_20:4)	PC	36	5	FALSE	191	Control_FADS1 - Control_EV	0.229078	20.9578	1.92446	0.0747457	0.274383	-5.03324
PC(16:1_20:4)	PC	36	5	FALSE	191	IM_FADS1 - IM_EV	0.384714	20.9578	3.23194	0.00598682	0.0275584	-2.8843
PC(16:1_20:4)	PC	36	5	FALSE	191	IM_FADS2 - IM_EV	0.418227	20.9578	3.51348	0.00341477	0.0208481	-2.36154
PC(16:1_20:4)	PC	36	5	FALSE	191	IM_FADS1 - Control_FADS1	0.101497	20.9578	0.852669	0.408113	0.605385	-6.62782
PC(16:1_20:4)	PC	36	5	FALSE	191	IM_FADS2 - Control_FADS2	0.172929	20.9578	1.45276	0.16821	0.313703	-5.98294
PC(16:0_20:5)	PC	36	5	FALSE	192	IM_EV - Control_EV	-0.26072	22.3537	-1.41649	0.178374	0.325465	-5.96928
PC(16:0_20:5)	PC	36	5	FALSE	192	IM_FADS1 - Control_EV	-0.472045	22.3537	-2.56462	0.0223924	0.059304	-4.28404
PC(16:0_20:5)	PC	36	5	FALSE	192	IM_FADS2 - Control_EV	-0.358561	22.3537	-1.94806	0.0716256	0.152731	-5.35759
PC(16:0_20:5)	PC	36	5	FALSE	192	Control_FADS2 - Control_EV	-0.0798926	22.3537	-0.434056	0.670825	0.889762	-6.66507
PC(16:0_20:5)	PC	36	5	FALSE	192	Control_FADS1 - Control_EV	-0.14616	22.3537	-0.794085	0.440324	0.725534	-6.44236
PC(16:0_20:5)	PC	36	5	FALSE	192	IM_FADS1 - IM_EV	-0.211325	22.3537	-1.14813	0.270048	0.42598	-6.35619
PC(16:0_20:5)	PC	36	5	FALSE	192	IM_FADS2 - IM_EV	-0.0978412	22.3537	-0.53157	0.603309	0.742275	-6.91202
PC(16:0_20:5)	PC	36	5	FALSE	192	IM_FADS1 - Control_FADS1	-0.325885	22.3537	-1.77053	0.0982761	0.239063	-5.50221
PC(16:0_20:5)	PC	36	5	FALSE	192	IM_FADS2 - Control_FADS2	-0.278668	22.3537	-1.514	0.152145	0.294741	-5.89954
PC(36:6) (a)	PC	36	6	FALSE	193	IM_EV - Control_EV	-0.656596	17.9898	-4.71094	0.000329144	0.00312956	0.0676998
PC(36:6) (a)	PC	36	6	FALSE	193	IM_FADS1 - Control_EV	0.0142353	17.9898	0.102136	0.920089	0.939528	-7.14757
PC(36:6) (a)	PC	36	6	FALSE	193	IM_FADS2 - Control_EV	0.0471889	17.9898	0.338571	0.739929	0.82721	-7.08382
PC(36:6) (a)	PC	36	6	FALSE	193	Control_FADS2 - Control_EV	-0.0132881	17.9898	-0.0953394	0.925389	0.957464	-6.75917
PC(36:6) (a)	PC	36	6	FALSE	193	Control_FADS1 - Control_EV	-0.0498384	17.9898	-0.357581	0.72596	0.887774	-6.70105
PC(36:6) (a)	PC	36	6	FALSE	193	IM_FADS1 - IM_EV	0.670831	17.9898	4.81308	0.000271345	0.00334852	0.213933
PC(36:6) (a)	PC	36	6	FALSE	193	IM_FADS2 - IM_EV	0.703785	17.9898	5.04952	0.000174387	0.00252862	0.634142
PC(36:6) (a)	PC	36	6	FALSE	193	IM_FADS1 - Control_FADS1	0.0640738	17.9898	0.459716	0.652738	0.821232	-6.89288
PC(36:6) (a)	PC	36	6	FALSE	193	IM_FADS2 - Control_FADS2	0.060477	17.9898	0.43391	0.670928	0.809664	-6.92796
PC(14:0_22:6)	PC	36	6	FALSE	194	IM_EV - Control_EV	0.0806499	19.0917	0.527113	0.606321	0.748226	-6.81833
PC(14:0_22:6)	PC	36	6	FALSE	194	IM_FADS1 - Control_EV	-0.523621	19.0917	-3.42229	0.0040955	0.0159422	-2.62655
PC(14:0_22:6)	PC	36	6	FALSE	194	IM_FADS2 - Control_EV	-0.444025	19.0917	-2.90206	0.0115384	0.0379572	-3.63692
PC(14:0_22:6)	PC	36	6	FALSE	194	Control_FADS2 - Control_EV	-0.395351	19.0917	-2.58394	0.0215656	0.134495	-3.88413
PC(14:0_22:6)	PC	36	6	FALSE	194	Control_FADS1 - Control_EV	-0.482901	19.0917	-3.15615	0.00696329	0.0663553	-2.80303
PC(14:0_22:6)	PC	36	6	FALSE	194	IM_FADS1 - IM_EV	-0.604271	19.0917	-3.9494	0.00143846	0.0111412	-1.46769
PC(14:0_22:6)	PC	36	6	FALSE	194	IM_FADS2 - IM_EV	-0.524675	19.0917	-3.42918	0.00403965	0.0225288	-2.52818
PC(14:0_22:6)	PC	36	6	FALSE	194	IM_FADS1 - Control_FADS1	-0.0407198	19.0917	-0.266137	0.793991	0.910108	-6.96677
PC(14:0_22:6)	PC	36	6	FALSE	194	IM_FADS2 - Control_FADS2	-0.0486734	19.0917	-0.31812	0.755063	0.851104	-6.97375
PC(17:0_20:4) (15-MHDA)	PC	37	4	FALSE	195	IM_EV - Control_EV	-1.13903	12.4437	-2.79284	0.0143184	0.04914	-3.67706
PC(17:0_20:4) (15-MHDA)	PC	37	4	FALSE	195	IM_FADS1 - Control_EV	-2.23913	12.4437	-5.49023	7.79827e-05	0.000706718	1.38021
PC(17:0_20:4) (15-MHDA)	PC	37	4	FALSE	195	IM_FADS2 - Control_EV	-1.43708	12.4437	-3.52364	0.00334639	0.0147038	-2.41792
PC(17:0_20:4) (15-MHDA)	PC	37	4	FALSE	195	Control_FADS2 - Control_EV	-1.0934	12.4437	-2.68096	0.0178412	0.12319	-3.70438
PC(17:0_20:4) (15-MHDA)	PC	37	4	FALSE	195	Control_FADS1 - Control_EV	-1.31018	12.4437	-3.21249	0.00622367	0.0633286	-2.69381
PC(17:0_20:4) (15-MHDA)	PC	37	4	FALSE	195	IM_FADS1 - IM_EV	-1.1001	12.4437	-2.69738	0.0172758	0.0592898	-3.91465
PC(17:0_20:4) (15-MHDA)	PC	37	4	FALSE	195	IM_FADS2 - IM_EV	-0.298047	12.4437	-0.730794	0.47689	0.641755	-6.78211
PC(17:0_20:4) (15-MHDA)	PC	37	4	FALSE	195	IM_FADS1 - Control_FADS1	-0.928953	12.4437	-2.27774	0.0388597	0.125215	-4.66144
PC(17:0_20:4) (15-MHDA)	PC	37	4	FALSE	195	IM_FADS2 - Control_FADS2	-0.343676	12.4437	-0.842674	0.413496	0.605625	-6.65928
PC(17:0_20:4)	PC	37	4	FALSE	196	IM_EV - Control_EV	0.368698	16.2865	1.61821	0.127792	0.255584	-5.69053
PC(17:0_20:4)	PC	37	4	FALSE	196	IM_FADS1 - Control_EV	-0.202523	16.2865	-0.888869	0.389006	0.511618	-6.744
PC(17:0_20:4)	PC	37	4	FALSE	196	IM_FADS2 - Control_EV	-0.250854	16.2865	-1.10099	0.289364	0.424889	-6.52584
PC(17:0_20:4)	PC	37	4	FALSE	196	Control_FADS2 - Control_EV	-0.120671	16.2865	-0.529623	0.604624	0.844959	-6.6172
PC(17:0_20:4)	PC	37	4	FALSE	196	Control_FADS1 - Control_EV	-0.231716	16.2865	-1.017	0.326312	0.630131	-6.24102
PC(17:0_20:4)	PC	37	4	FALSE	196	IM_FADS1 - IM_EV	-0.57122	16.2865	-2.50708	0.025038	0.0780754	-4.26863
PC(17:0_20:4)	PC	37	4	FALSE	196	IM_FADS2 - IM_EV	-0.619552	16.2865	-2.7192	0.0165514	0.0615373	-3.90669
PC(17:0_20:4)	PC	37	4	FALSE	196	IM_FADS1 - Control_FADS1	0.029193	16.2865	0.128128	0.89986	0.951402	-6.99558
PC(17:0_20:4)	PC	37	4	FALSE	196	IM_FADS2 - Control_FADS2	-0.130183	16.2865	-0.571372	0.576754	0.736759	-6.85585
PC(15:0_22:6)	PC	37	6	FALSE	197	IM_EV - Control_EV	0.173626	16.0673	0.90625	0.38005	0.555237	-6.54076
PC(15:0_22:6)	PC	37	6	FALSE	197	IM_FADS1 - Control_EV	-0.328302	16.0673	-1.71359	0.108523	0.19982	-5.7343
PC(15:0_22:6)	PC	37	6	FALSE	197	IM_FADS2 - Control_EV	-0.0481263	16.0673	-0.251198	0.80529	0.873024	-7.11107
PC(15:0_22:6)	PC	37	6	FALSE	197	Control_FADS2 - Control_EV	0.0343667	16.0673	0.179379	0.860196	0.941581	-6.74699
PC(15:0_22:6)	PC	37	6	FALSE	197	Control_FADS1 - Control_EV	0.205004	16.0673	1.07003	0.302606	0.605371	-6.18678
PC(15:0_22:6)	PC	37	6	FALSE	197	IM_FADS1 - IM_EV	-0.501928	16.0673	-2.61984	0.0201074	0.0654846	-4.05995
PC(15:0_22:6)	PC	37	6	FALSE	197	IM_FADS2 - IM_EV	-0.221752	16.0673	-1.15745	0.266347	0.441693	-6.38062
PC(15:0_22:6)	PC	37	6	FALSE	197	IM_FADS1 - Control_FADS1	-0.533306	16.0673	-2.78362	0.014581	0.0608415	-3.73171
PC(15:0_22:6)	PC	37	6	FALSE	197	IM_FADS2 - Control_FADS2	-0.082493	16.0673	-0.430577	0.673294	0.809664	-6.92947
PC(38:2)	PC	38	2	FALSE	198	IM_EV - Control_EV	0.0285384	22.3103	0.203272	0.841831	0.906349	-6.94247
PC(38:2)	PC	38	2	FALSE	198	IM_FADS1 - Control_EV	0.640286	22.3103	4.56059	0.00043833	0.00302656	-0.379777
PC(38:2)	PC	38	2	FALSE	198	IM_FADS2 - Control_EV	0.540452	22.3103	3.8495	0.00175207	0.00899294	-1.77123
PC(38:2)	PC	38	2	FALSE	198	Control_FADS2 - Control_EV	0.304916	22.3103	2.17184	0.0474347	0.223755	-4.61833
PC(38:2)	PC	38	2	FALSE	198	Control_FADS1 - Control_EV	0.344923	22.3103	2.4568	0.0275929	0.142892	-4.12014
PC(38:2)	PC	38	2	FALSE	198	IM_FADS1 - IM_EV	0.611747	22.3103	4.35732	0.000648222	0.00616342	-0.666409
PC(38:2)	PC	38	2	FALSE	198	IM_FADS2 - IM_EV	0.511913	22.3103	3.64623	0.00262189	0.0176825	-2.09875
PC(38:2)	PC	38	2	FALSE	198	IM_FADS1 - Control_FADS1	0.295362	22.3103	2.10379	0.0538432	0.159561	-4.96246
PC(38:2)	PC	38	2	FALSE	198	IM_FADS2 - Control_FADS2	0.235536	22.3103	1.67766	0.115461	0.25101	-5.6649
PC(18:0_20:3)	PC	38	3	FALSE	199	IM_EV - Control_EV	0.791165	21.3779	8.62996	5.37144e-07	2.5962e-05	6.56001
PC(18:0_20:3)	PC	38	3	FALSE	199	IM_FADS1 - Control_EV	-0.963604	21.3779	-10.5109	4.75392e-08	2.75727e-06	8.93795
PC(18:0_20:3)	PC	38	3	FALSE	199	IM_FADS2 - Control_EV	-0.914107	21.3779	-9.971	9.19737e-08	5.7434e-06	8.27419
PC(18:0_20:3)	PC	38	3	FALSE	199	Control_FADS2 - Control_EV	-1.20096	21.3779	-13.1	2.80814e-09	1.62872e-06	11.5706
PC(18:0_20:3)	PC	38	3	FALSE	199	Control_FADS1 - Control_EV	-1.23085	21.3779	-13.426	2.03502e-09	1.18031e-06	11.8668
PC(18:0_20:3)	PC	38	3	FALSE	199	IM_FADS1 - IM_EV	-1.75477	21.3779	-19.1409	1.76796e-11	1.02542e-08	16.4477
PC(18:0_20:3)	PC	38	3	FALSE	199	IM_FADS2 - IM_EV	-1.70527	21.3779	-18.601	2.60736e-11	1.51227e-08	16.1505
PC(18:0_20:3)	PC	38	3	FALSE	199	IM_FADS1 - Control_FADS1	0.267244	21.3779	2.91508	0.0112447	0.0509527	-3.48051
PC(18:0_20:3)	PC	38	3	FALSE	199	IM_FADS2 - Control_FADS2	0.286857	21.3779	3.12901	0.00735016	0.0373955	-3.0873
PC(18:1_20:3)	PC	38	4	FALSE	200	IM_EV - Control_EV	0.0836867	21.3669	0.467082	0.647587	0.77764	-6.84946
PC(18:1_20:3)	PC	38	4	FALSE	200	IM_FADS1 - Control_EV	-0.702263	21.3669	-3.91956	0.00152566	0.00749902	-1.64
PC(18:1_20:3)	PC	38	4	FALSE	200	IM_FADS2 - Control_EV	-0.560337	21.3669	-3.12742	0.0073735	0.0269087	-3.19924
PC(18:1_20:3)	PC	38	4	FALSE	200	Control_FADS2 - Control_EV	-0.421975	21.3669	-2.35518	0.0335363	0.175234	-4.29831
PC(18:1_20:3)	PC	38	4	FALSE	200	Control_FADS1 - Control_EV	-0.478601	21.3669	-2.67123	0.0181848	0.118508	-3.72643
PC(18:1_20:3)	PC	38	4	FALSE	200	IM_FADS1 - IM_EV	-0.78595	21.3669	-4.38664	0.000612491	0.00592075	-0.60923
PC(18:1_20:3)	PC	38	4	FALSE	200	IM_FADS2 - IM_EV	-0.644024	21.3669	-3.5945	0.00290599	0.0185217	-2.20118
PC(18:1_20:3)	PC	38	4	FALSE	200	IM_FADS1 - Control_FADS1	-0.223662	21.3669	-1.24833	0.232269	0.414511	-6.21957
PC(18:1_20:3)	PC	38	4	FALSE	200	IM_FADS2 - Control_FADS2	-0.138362	21.3669	-0.772243	0.452738	0.632742	-6.71702
PC(38:4) (b)	PC	38	4	FALSE	201	IM_EV - Control_EV	0.111888	19.4605	0.302112	0.766983	0.860445	-6.91608
PC(38:4) (b)	PC	38	4	FALSE	201	IM_FADS1 - Control_EV	-0.230739	19.4605	-0.623027	0.543227	0.661091	-6.94931
PC(38:4) (b)	PC	38	4	FALSE	201	IM_FADS2 - Control_EV	-0.094501	19.4605	-0.255166	0.802284	0.872294	-7.11001
PC(38:4) (b)	PC	38	4	FALSE	201	Control_FADS2 - Control_EV	-0.0970591	19.4605	-0.262073	0.79706	0.919553	-6.72777
PC(38:4) (b)	PC	38	4	FALSE	201	Control_FADS1 - Control_EV	-0.221164	19.4605	-0.597174	0.559872	0.807776	-6.5822
PC(38:4) (b)	PC	38	4	FALSE	201	IM_FADS1 - IM_EV	-0.342626	19.4605	-0.925139	0.370478	0.529254	-6.58412
PC(38:4) (b)	PC	38	4	FALSE	201	IM_FADS2 - IM_EV	-0.206389	19.4605	-0.557278	0.586088	0.729465	-6.89745
PC(38:4) (b)	PC	38	4	FALSE	201	IM_FADS1 - Control_FADS1	-0.00957464	19.4605	-0.0258529	0.979738	0.989121	-7.00394
PC(38:4) (b)	PC	38	4	FALSE	201	IM_FADS2 - Control_FADS2	0.00255819	19.4605	0.00690746	0.994586	0.998027	-7.02731
PC(18:0_20:4)	PC	38	4	FALSE	202	IM_EV - Control_EV	-0.00958262	22.1701	-0.0363865	0.971485	0.982079	-6.96366
PC(18:0_20:4)	PC	38	4	FALSE	202	IM_FADS1 - Control_EV	-0.474736	22.1701	-1.80263	0.092884	0.178724	-5.59783
PC(18:0_20:4)	PC	38	4	FALSE	202	IM_FADS2 - Control_EV	-0.356395	22.1701	-1.35328	0.197294	0.31437	-6.22859
PC(18:0_20:4)	PC	38	4	FALSE	202	Control_FADS2 - Control_EV	-0.158607	22.1701	-0.602252	0.556581	0.822951	-6.57474
PC(18:0_20:4)	PC	38	4	FALSE	202	Control_FADS1 - Control_EV	-0.266808	22.1701	-1.01311	0.328103	0.630131	-6.24491
PC(18:0_20:4)	PC	38	4	FALSE	202	IM_FADS1 - IM_EV	-0.465153	22.1701	-1.76625	0.0990159	0.218326	-5.52944
PC(18:0_20:4)	PC	38	4	FALSE	202	IM_FADS2 - IM_EV	-0.346812	22.1701	-1.31689	0.208905	0.37283	-6.19166
PC(18:0_20:4)	PC	38	4	FALSE	202	IM_FADS1 - Control_FADS1	-0.207928	22.1701	-0.789529	0.442896	0.63427	-6.68036
PC(18:0_20:4)	PC	38	4	FALSE	202	IM_FADS2 - Control_FADS2	-0.197788	22.1701	-0.751027	0.465004	0.641875	-6.73351
PC(38:5) (a)	PC	38	5	FALSE	203	IM_EV - Control_EV	-0.124792	23.1867	-0.58951	0.564859	0.710668	-6.78215
PC(38:5) (a)	PC	38	5	FALSE	203	IM_FADS1 - Control_EV	-0.073273	23.1867	-0.346139	0.734356	0.827042	-7.08961
PC(38:5) (a)	PC	38	5	FALSE	203	IM_FADS2 - Control_EV	-0.0101063	23.1867	-0.0477417	0.962593	0.966081	-7.14337
PC(38:5) (a)	PC	38	5	FALSE	203	Control_FADS2 - Control_EV	0.076897	23.1867	0.363259	0.721807	0.906954	-6.69456
PC(38:5) (a)	PC	38	5	FALSE	203	Control_FADS1 - Control_EV	0.00763193	23.1867	0.0360529	0.971746	0.988462	-6.76764
PC(38:5) (a)	PC	38	5	FALSE	203	IM_FADS1 - IM_EV	0.0515185	23.1867	0.243372	0.811227	0.897923	-6.99411
PC(38:5) (a)	PC	38	5	FALSE	203	IM_FADS2 - IM_EV	0.114685	23.1867	0.541769	0.596447	0.739187	-6.90632
PC(38:5) (a)	PC	38	5	FALSE	203	IM_FADS1 - Control_FADS1	-0.0809049	23.1867	-0.382192	0.708026	0.853625	-6.92711
PC(38:5) (a)	PC	38	5	FALSE	203	IM_FADS2 - Control_FADS2	-0.0870033	23.1867	-0.411	0.687259	0.81027	-6.93811
PC(38:5) (b)	PC	38	5	FALSE	204	IM_EV - Control_EV	-0.47127	20.0118	-1.79554	0.0940522	0.204308	-5.42486
PC(38:5) (b)	PC	38	5	FALSE	204	IM_FADS1 - Control_EV	-1.28254	20.0118	-4.88646	0.000236377	0.00182798	0.248203
PC(38:5) (b)	PC	38	5	FALSE	204	IM_FADS2 - Control_EV	-1.01239	20.0118	-3.85722	0.00172552	0.00893574	-1.75591
PC(38:5) (b)	PC	38	5	FALSE	204	Control_FADS2 - Control_EV	-0.445861	20.0118	-1.69873	0.111347	0.371156	-5.3784
PC(38:5) (b)	PC	38	5	FALSE	204	Control_FADS1 - Control_EV	-0.513133	20.0118	-1.95504	0.070726	0.267856	-4.98393
PC(38:5) (b)	PC	38	5	FALSE	204	IM_FADS1 - IM_EV	-0.811265	20.0118	-3.09092	0.00792938	0.0325114	-3.15986
PC(38:5) (b)	PC	38	5	FALSE	204	IM_FADS2 - IM_EV	-0.541123	20.0118	-2.06168	0.0582011	0.155039	-5.08801
PC(38:5) (b)	PC	38	5	FALSE	204	IM_FADS1 - Control_FADS1	-0.769402	20.0118	-2.93143	0.0108862	0.0497165	-3.44907
PC(38:5) (b)	PC	38	5	FALSE	204	IM_FADS2 - Control_FADS2	-0.566532	20.0118	-2.15849	0.0486331	0.144652	-4.8912
PC(38:6) (a)	PC	38	6	FALSE	205	IM_EV - Control_EV	-0.235276	20.2337	-1.12278	0.280311	0.447531	-6.32372
PC(38:6) (a)	PC	38	6	FALSE	205	IM_FADS1 - Control_EV	-0.353876	20.2337	-1.68876	0.113278	0.204676	-5.77156
PC(38:6) (a)	PC	38	6	FALSE	205	IM_FADS2 - Control_EV	-0.272985	20.2337	-1.30274	0.213569	0.33224	-6.29203
PC(38:6) (a)	PC	38	6	FALSE	205	Control_FADS2 - Control_EV	-0.0048198	20.2337	-0.023001	0.981972	0.99075	-6.7637
PC(38:6) (a)	PC	38	6	FALSE	205	Control_FADS1 - Control_EV	-0.0889021	20.2337	-0.424258	0.677788	0.869728	-6.67379
PC(38:6) (a)	PC	38	6	FALSE	205	IM_FADS1 - IM_EV	-0.1186	20.2337	-0.565982	0.580314	0.722959	-6.85722
PC(38:6) (a)	PC	38	6	FALSE	205	IM_FADS2 - IM_EV	-0.0377093	20.2337	-0.179956	0.859751	0.923437	-7.04355
PC(38:6) (a)	PC	38	6	FALSE	205	IM_FADS1 - Control_FADS1	-0.264974	20.2337	-1.2645	0.226579	0.408987	-6.20018
PC(38:6) (a)	PC	38	6	FALSE	205	IM_FADS2 - Control_FADS2	-0.268165	20.2337	-1.27973	0.221323	0.388991	-6.20445
PC(16:0_22:6)	PC	38	6	FALSE	206	IM_EV - Control_EV	-0.259978	22.5839	-1.24354	0.233975	0.390685	-6.1859
PC(16:0_22:6)	PC	38	6	FALSE	206	IM_FADS1 - Control_EV	-0.581589	22.5839	-2.78189	0.0146308	0.0428296	-3.87523
PC(16:0_22:6)	PC	38	6	FALSE	206	IM_FADS2 - Control_EV	-0.417108	22.5839	-1.99513	0.0657534	0.143372	-5.2803
PC(16:0_22:6)	PC	38	6	FALSE	206	Control_FADS2 - Control_EV	-0.117758	22.5839	-0.563269	0.582111	0.835294	-6.59818
PC(16:0_22:6)	PC	38	6	FALSE	206	Control_FADS1 - Control_EV	-0.200092	22.5839	-0.957093	0.354666	0.657085	-6.29943
PC(16:0_22:6)	PC	38	6	FALSE	206	IM_FADS1 - IM_EV	-0.321611	22.5839	-1.53835	0.146128	0.282514	-5.86392
PC(16:0_22:6)	PC	38	6	FALSE	206	IM_FADS2 - IM_EV	-0.15713	22.5839	-0.751593	0.464674	0.632654	-6.76634
PC(16:0_22:6)	PC	38	6	FALSE	206	IM_FADS1 - Control_FADS1	-0.381497	22.5839	-1.8248	0.0893168	0.226217	-5.41808
PC(16:0_22:6)	PC	38	6	FALSE	206	IM_FADS2 - Control_FADS2	-0.299349	22.5839	-1.43186	0.174005	0.321411	-6.01081
PC(16:1_22:6)	PC	38	7	FALSE	207	IM_EV - Control_EV	-0.00726305	20.4751	-0.0536921	0.957935	0.976605	-6.96284
PC(16:1_22:6)	PC	38	7	FALSE	207	IM_FADS1 - Control_EV	-0.155918	20.4751	-1.15262	0.268259	0.37954	-6.47753
PC(16:1_22:6)	PC	38	7	FALSE	207	IM_FADS2 - Control_EV	-0.118796	20.4751	-0.878202	0.394573	0.528527	-6.74501
PC(16:1_22:6)	PC	38	7	FALSE	207	Control_FADS2 - Control_EV	-0.197733	20.4751	-1.46174	0.165769	0.449281	-5.71362
PC(16:1_22:6)	PC	38	7	FALSE	207	Control_FADS1 - Control_EV	-0.253607	20.4751	-1.87479	0.0817154	0.283432	-5.11236
PC(16:1_22:6)	PC	38	7	FALSE	207	IM_FADS1 - IM_EV	-0.148654	20.4751	-1.09893	0.290234	0.446514	-6.41006
PC(16:1_22:6)	PC	38	7	FALSE	207	IM_FADS2 - IM_EV	-0.111533	20.4751	-0.82451	0.423397	0.596045	-6.70784
PC(16:1_22:6)	PC	38	7	FALSE	207	IM_FADS1 - Control_FADS1	0.0976899	20.4751	0.722173	0.48201	0.672033	-6.73232
PC(16:1_22:6)	PC	38	7	FALSE	207	IM_FADS2 - Control_FADS2	0.0789366	20.4751	0.583539	0.56876	0.732137	-6.84856
PC(38:7) (c)	PC	38	7	FALSE	208	IM_EV - Control_EV	0.123336	14.0416	0.285217	0.779631	0.867919	-6.92131
PC(38:7) (c)	PC	38	7	FALSE	208	IM_FADS1 - Control_EV	-0.0548564	14.0416	-0.126856	0.900848	0.929701	-7.14456
PC(38:7) (c)	PC	38	7	FALSE	208	IM_FADS2 - Control_EV	0.146243	14.0416	0.338189	0.74021	0.82721	-7.08396
PC(38:7) (c)	PC	38	7	FALSE	208	Control_FADS2 - Control_EV	-0.378054	14.0416	-0.874257	0.396645	0.715699	-6.37074
PC(38:7) (c)	PC	38	7	FALSE	208	Control_FADS1 - Control_EV	0.616775	14.0416	1.4263	0.175575	0.439107	-5.76486
PC(38:7) (c)	PC	38	7	FALSE	208	IM_FADS1 - IM_EV	-0.178192	14.0416	-0.412073	0.686491	0.809278	-6.93583
PC(38:7) (c)	PC	38	7	FALSE	208	IM_FADS2 - IM_EV	0.0229069	14.0416	0.0529726	0.958498	0.971903	-7.05926
PC(38:7) (c)	PC	38	7	FALSE	208	IM_FADS1 - Control_FADS1	-0.671632	14.0416	-1.55316	0.142567	0.301785	-5.82236
PC(38:7) (c)	PC	38	7	FALSE	208	IM_FADS2 - Control_FADS2	0.524297	14.0416	1.21245	0.245293	0.413575	-6.28463
PC (39:5) (a)	PC	39	5	FALSE	209	IM_EV - Control_EV	-0.0128962	17.2464	-0.0531701	0.958343	0.976605	-6.96287
PC (39:5) (a)	PC	39	5	FALSE	209	IM_FADS1 - Control_EV	-0.147378	17.2464	-0.607628	0.553108	0.669735	-6.95914
PC (39:5) (a)	PC	39	5	FALSE	209	IM_FADS2 - Control_EV	-0.0642076	17.2464	-0.264723	0.795058	0.868469	-7.10738
PC (39:5) (a)	PC	39	5	FALSE	209	Control_FADS2 - Control_EV	0.0481961	17.2464	0.198709	0.845331	0.936414	-6.74314
PC (39:5) (a)	PC	39	5	FALSE	209	Control_FADS1 - Control_EV	0.0119874	17.2464	0.0494233	0.961276	0.986797	-6.76703
PC (39:5) (a)	PC	39	5	FALSE	209	IM_FADS1 - IM_EV	-0.134482	17.2464	-0.554458	0.587965	0.724994	-6.86393
PC (39:5) (a)	PC	39	5	FALSE	209	IM_FADS2 - IM_EV	-0.0513114	17.2464	-0.211553	0.835487	0.912585	-7.037
PC (39:5) (a)	PC	39	5	FALSE	209	IM_FADS1 - Control_FADS1	-0.159365	17.2464	-0.657051	0.521743	0.715393	-6.77845
PC (39:5) (a)	PC	39	5	FALSE	209	IM_FADS2 - Control_FADS2	-0.112404	17.2464	-0.463432	0.650137	0.793852	-6.91408
PC (39:5) (b)	PC	39	5	FALSE	210	IM_EV - Control_EV	0.0253321	15.4131	0.244995	0.809995	0.889767	-6.93257
PC (39:5) (b)	PC	39	5	FALSE	210	IM_FADS1 - Control_EV	0.124991	15.4131	1.20883	0.246638	0.361237	-6.41329
PC (39:5) (b)	PC	39	5	FALSE	210	IM_FADS2 - Control_EV	0.191641	15.4131	1.85343	0.0848899	0.171554	-5.50971
PC (39:5) (b)	PC	39	5	FALSE	210	Control_FADS2 - Control_EV	0.0722229	15.4131	0.698492	0.496245	0.797291	-6.51054
PC (39:5) (b)	PC	39	5	FALSE	210	Control_FADS1 - Control_EV	0.0443505	15.4131	0.428929	0.674465	0.867721	-6.67171
PC (39:5) (b)	PC	39	5	FALSE	210	IM_FADS1 - IM_EV	0.0996585	15.4131	0.96383	0.351393	0.509129	-6.54762
PC (39:5) (b)	PC	39	5	FALSE	210	IM_FADS2 - IM_EV	0.166309	15.4131	1.60843	0.129925	0.285441	-5.7989
PC (39:5) (b)	PC	39	5	FALSE	210	IM_FADS1 - Control_FADS1	0.08064	15.4131	0.779896	0.448363	0.637379	-6.68805
PC (39:5) (b)	PC	39	5	FALSE	210	IM_FADS2 - Control_FADS2	0.119418	15.4131	1.15494	0.267341	0.443022	-6.35038
PC(17:0_22:6) (15-MHDA)	PC	39	6	FALSE	211	IM_EV - Control_EV	-0.0506582	16.1474	-0.161609	0.873909	0.926632	-6.95052
PC(17:0_22:6) (15-MHDA)	PC	39	6	FALSE	211	IM_FADS1 - Control_EV	-0.0517823	16.1474	-0.165195	0.871138	0.913244	-7.13861
PC(17:0_22:6) (15-MHDA)	PC	39	6	FALSE	211	IM_FADS2 - Control_EV	0.0720057	16.1474	0.229712	0.821619	0.88576	-7.11655
PC(17:0_22:6) (15-MHDA)	PC	39	6	FALSE	211	Control_FADS2 - Control_EV	0.188279	16.1474	0.600646	0.55762	0.822951	-6.57573
PC(17:0_22:6) (15-MHDA)	PC	39	6	FALSE	211	Control_FADS1 - Control_EV	-0.0361622	16.1474	-0.115364	0.909785	0.97899	-6.76129
PC(17:0_22:6) (15-MHDA)	PC	39	6	FALSE	211	IM_FADS1 - IM_EV	-0.00112408	16.1474	-0.00358602	0.997189	0.999819	-7.02551
PC(17:0_22:6) (15-MHDA)	PC	39	6	FALSE	211	IM_FADS2 - IM_EV	0.122664	16.1474	0.391321	0.701418	0.811763	-6.97978
PC(17:0_22:6) (15-MHDA)	PC	39	6	FALSE	211	IM_FADS1 - Control_FADS1	-0.0156201	16.1474	-0.0498311	0.960957	0.982989	-7.00298
PC(17:0_22:6) (15-MHDA)	PC	39	6	FALSE	211	IM_FADS2 - Control_FADS2	-0.116274	16.1474	-0.370935	0.716207	0.824207	-6.95458
PC(17:0_22:6)	PC	39	6	FALSE	212	IM_EV - Control_EV	0.238906	14.9629	0.672386	0.512221	0.67367	-6.72819
PC(17:0_22:6)	PC	39	6	FALSE	212	IM_FADS1 - Control_EV	-0.252451	14.9629	-0.710508	0.488991	0.611239	-6.88914
PC(17:0_22:6)	PC	39	6	FALSE	212	IM_FADS2 - Control_EV	-0.330199	14.9629	-0.929326	0.368379	0.508714	-6.69854
PC(17:0_22:6)	PC	39	6	FALSE	212	Control_FADS2 - Control_EV	-0.326657	14.9629	-0.919358	0.37339	0.692543	-6.33033
PC(17:0_22:6)	PC	39	6	FALSE	212	Control_FADS1 - Control_EV	-0.55218	14.9629	-1.55408	0.142349	0.395035	-5.59139
PC(17:0_22:6)	PC	39	6	FALSE	212	IM_FADS1 - IM_EV	-0.491357	14.9629	-1.38289	0.188236	0.329839	-6.07316
PC(17:0_22:6)	PC	39	6	FALSE	212	IM_FADS2 - IM_EV	-0.569105	14.9629	-1.60171	0.131409	0.285709	-5.80859
PC(17:0_22:6)	PC	39	6	FALSE	212	IM_FADS1 - Control_FADS1	0.299729	14.9629	0.843571	0.413011	0.607986	-6.63562
PC(17:0_22:6)	PC	39	6	FALSE	212	IM_FADS2 - Control_FADS2	-0.00354166	14.9629	-0.00996779	0.992187	0.997346	-7.02728
PC(18:0_22:4)	PC	40	4	FALSE	213	IM_EV - Control_EV	0.340782	19.5513	1.64773	0.121534	0.248203	-5.64758
PC(18:0_22:4)	PC	40	4	FALSE	213	IM_FADS1 - Control_EV	-0.481582	19.5513	-2.32851	0.0352863	0.0848666	-4.71427
PC(18:0_22:4)	PC	40	4	FALSE	213	IM_FADS2 - Control_EV	-0.374583	19.5513	-1.81116	0.0914971	0.18112	-5.57619
PC(18:0_22:4)	PC	40	4	FALSE	213	Control_FADS2 - Control_EV	-0.360071	19.5513	-1.74099	0.10348	0.35594	-5.31509
PC(18:0_22:4)	PC	40	4	FALSE	213	Control_FADS1 - Control_EV	-0.444401	19.5513	-2.14874	0.0495262	0.219276	-4.66184
PC(18:0_22:4)	PC	40	4	FALSE	213	IM_FADS1 - IM_EV	-0.822364	19.5513	-3.97624	0.00136439	0.0111412	-1.41472
PC(18:0_22:4)	PC	40	4	FALSE	213	IM_FADS2 - IM_EV	-0.715366	19.5513	-3.45889	0.00380728	0.0218636	-2.46948
PC(18:0_22:4)	PC	40	4	FALSE	213	IM_FADS1 - Control_FADS1	-0.037181	19.5513	-0.179775	0.859891	0.930278	-6.98715
PC(18:0_22:4)	PC	40	4	FALSE	213	IM_FADS2 - Control_FADS2	-0.0145123	19.5513	-0.070169	0.945046	0.969971	-7.02472
PC(20:0_20:4)	PC	40	4	FALSE	214	IM_EV - Control_EV	0.112377	17.0621	0.736194	0.4737	0.635986	-6.68212
PC(20:0_20:4)	PC	40	4	FALSE	214	IM_FADS1 - Control_EV	-0.724359	17.0621	-4.74537	0.000308363	0.00223743	-0.0223973
PC(20:0_20:4)	PC	40	4	FALSE	214	IM_FADS2 - Control_EV	-0.660515	17.0621	-4.32711	0.000687279	0.00428626	-0.828155
PC(20:0_20:4)	PC	40	4	FALSE	214	Control_FADS2 - Control_EV	-0.388216	17.0621	-2.54325	0.0233416	0.141022	-3.95885
PC(20:0_20:4)	PC	40	4	FALSE	214	Control_FADS1 - Control_EV	-0.573221	17.0621	-3.75524	0.00211162	0.0360672	-1.63327
PC(20:0_20:4)	PC	40	4	FALSE	214	IM_FADS1 - IM_EV	-0.836736	17.0621	-5.48156	7.92067e-05	0.00124162	1.46422
PC(20:0_20:4)	PC	40	4	FALSE	214	IM_FADS2 - IM_EV	-0.772891	17.0621	-5.06331	0.000169985	0.00252797	0.660136
PC(20:0_20:4)	PC	40	4	FALSE	214	IM_FADS1 - Control_FADS1	-0.151138	17.0621	-0.990126	0.338822	0.538403	-6.50102
PC(20:0_20:4)	PC	40	4	FALSE	214	IM_FADS2 - Control_FADS2	-0.272298	17.0621	-1.78386	0.0960047	0.222731	-5.50411
PC(18:0_22:5) (n3)/PC(20:1_20:4)	PC	40	5	FALSE	215	IM_EV - Control_EV	0.355086	19.4022	1.12143	0.280864	0.447531	-6.32519
PC(18:0_22:5) (n3)/PC(20:1_20:4)	PC	40	5	FALSE	215	IM_FADS1 - Control_EV	0.0253067	19.4022	0.0799237	0.937423	0.952198	-7.14972
PC(18:0_22:5) (n3)/PC(20:1_20:4)	PC	40	5	FALSE	215	IM_FADS2 - Control_EV	0.131525	19.4022	0.415384	0.684121	0.787282	-7.05331
PC(18:0_22:5) (n3)/PC(20:1_20:4)	PC	40	5	FALSE	215	Control_FADS2 - Control_EV	0.0334845	19.4022	0.105751	0.917272	0.956725	-6.75807
PC(18:0_22:5) (n3)/PC(20:1_20:4)	PC	40	5	FALSE	215	Control_FADS1 - Control_EV	-0.0406101	19.4022	-0.128255	0.899761	0.978232	-6.75963
PC(18:0_22:5) (n3)/PC(20:1_20:4)	PC	40	5	FALSE	215	IM_FADS1 - IM_EV	-0.329779	19.4022	-1.04151	0.315192	0.476071	-6.47041
PC(18:0_22:5) (n3)/PC(20:1_20:4)	PC	40	5	FALSE	215	IM_FADS2 - IM_EV	-0.22356	19.4022	-0.70605	0.491675	0.654062	-6.80034
PC(18:0_22:5) (n3)/PC(20:1_20:4)	PC	40	5	FALSE	215	IM_FADS1 - Control_FADS1	0.0659167	19.4022	0.208179	0.838071	0.927823	-6.98131
PC(18:0_22:5) (n3)/PC(20:1_20:4)	PC	40	5	FALSE	215	IM_FADS2 - Control_FADS2	0.0980408	19.4022	0.309633	0.761375	0.851104	-6.97656
PC(18:0_22:5) (n6)	PC	40	5	FALSE	216	IM_EV - Control_EV	0.0768697	20.9842	0.477807	0.64012	0.776715	-6.84416
PC(18:0_22:5) (n6)	PC	40	5	FALSE	216	IM_FADS1 - Control_EV	-0.151596	20.9842	-0.942293	0.36193	0.481466	-6.69487
PC(18:0_22:5) (n6)	PC	40	5	FALSE	216	IM_FADS2 - Control_EV	-0.0670231	20.9842	-0.416602	0.68325	0.787282	-7.05278
PC(18:0_22:5) (n6)	PC	40	5	FALSE	216	Control_FADS2 - Control_EV	-0.0616373	20.9842	-0.383125	0.707349	0.903661	-6.68681
PC(18:0_22:5) (n6)	PC	40	5	FALSE	216	Control_FADS1 - Control_EV	-0.118757	20.9842	-0.73817	0.472536	0.748827	-6.48581
PC(18:0_22:5) (n6)	PC	40	5	FALSE	216	IM_FADS1 - IM_EV	-0.228466	20.9842	-1.4201	0.17734	0.317461	-6.02458
PC(18:0_22:5) (n6)	PC	40	5	FALSE	216	IM_FADS2 - IM_EV	-0.143893	20.9842	-0.894409	0.386136	0.552985	-6.64718
PC(18:0_22:5) (n6)	PC	40	5	FALSE	216	IM_FADS1 - Control_FADS1	-0.0328394	20.9842	-0.204123	0.841178	0.927823	-6.9822
PC(18:0_22:5) (n6)	PC	40	5	FALSE	216	IM_FADS2 - Control_FADS2	-0.00538579	20.9842	-0.033477	0.973764	0.989112	-7.02674
PC(18:0_22:6)	PC	40	6	FALSE	217	IM_EV - Control_EV	0.0631054	22.1063	0.309574	0.761419	0.859067	-6.91367
PC(18:0_22:6)	PC	40	6	FALSE	217	IM_FADS1 - Control_EV	-0.0987896	22.1063	-0.484629	0.635391	0.741503	-7.02914
PC(18:0_22:6)	PC	40	6	FALSE	217	IM_FADS2 - Control_EV	-0.020453	22.1063	-0.100335	0.921493	0.939307	-7.13923
PC(18:0_22:6)	PC	40	6	FALSE	217	Control_FADS2 - Control_EV	-0.128069	22.1063	-0.628266	0.539887	0.815989	-6.55827
PC(18:0_22:6)	PC	40	6	FALSE	217	Control_FADS1 - Control_EV	-0.166674	22.1063	-0.817648	0.427178	0.714321	-6.42318
PC(18:0_22:6)	PC	40	6	FALSE	217	IM_FADS1 - IM_EV	-0.161895	22.1063	-0.794203	0.440258	0.592458	-6.6977
PC(18:0_22:6)	PC	40	6	FALSE	217	IM_FADS2 - IM_EV	-0.0835583	22.1063	-0.409909	0.688041	0.799727	-6.97195
PC(18:0_22:6)	PC	40	6	FALSE	217	IM_FADS1 - Control_FADS1	0.0678846	22.1063	0.333019	0.744026	0.873553	-6.94562
PC(18:0_22:6)	PC	40	6	FALSE	217	IM_FADS2 - Control_FADS2	0.107617	22.1063	0.527931	0.605768	0.758845	-6.88069
PC(40:7) (a)	PC	40	7	FALSE	218	IM_EV - Control_EV	-0.81738	17.3889	-1.91914	0.0754653	0.172322	-5.22955
PC(40:7) (a)	PC	40	7	FALSE	218	IM_FADS1 - Control_EV	-1.47387	17.3889	-3.46052	0.00379492	0.0148866	-2.55086
PC(40:7) (a)	PC	40	7	FALSE	218	IM_FADS2 - Control_EV	-1.46712	17.3889	-3.44467	0.00391673	0.0169038	-2.57436
PC(40:7) (a)	PC	40	7	FALSE	218	Control_FADS2 - Control_EV	-0.57371	17.3889	-1.34702	0.199252	0.487622	-5.86269
PC(40:7) (a)	PC	40	7	FALSE	218	Control_FADS1 - Control_EV	-0.657846	17.3889	-1.54457	0.144624	0.396288	-5.60467
PC(40:7) (a)	PC	40	7	FALSE	218	IM_FADS1 - IM_EV	-0.656489	17.3889	-1.54138	0.145393	0.282034	-5.85968
PC(40:7) (a)	PC	40	7	FALSE	218	IM_FADS2 - IM_EV	-0.64974	17.3889	-1.52553	0.14927	0.309201	-5.91636
PC(40:7) (a)	PC	40	7	FALSE	218	IM_FADS1 - Control_FADS1	-0.816023	17.3889	-1.91595	0.0758995	0.204752	-5.2733
PC(40:7) (a)	PC	40	7	FALSE	218	IM_FADS2 - Control_FADS2	-0.893409	17.3889	-2.09765	0.0544595	0.153655	-4.99505
PC(18:1_22:6) (a)	PC	40	7	FALSE	219	IM_EV - Control_EV	-0.193086	21.7014	-1.1543	0.267592	0.43112	-6.28886
PC(18:1_22:6) (a)	PC	40	7	FALSE	219	IM_FADS1 - Control_EV	-0.24522	21.7014	-1.46597	0.164629	0.262321	-6.08897
PC(18:1_22:6) (a)	PC	40	7	FALSE	219	IM_FADS2 - Control_EV	-0.0980056	21.7014	-0.585895	0.567219	0.692604	-6.96408
PC(18:1_22:6) (a)	PC	40	7	FALSE	219	Control_FADS2 - Control_EV	0.0371824	21.7014	0.222283	0.827285	0.92701	-6.73791
PC(18:1_22:6) (a)	PC	40	7	FALSE	219	Control_FADS1 - Control_EV	-0.0254973	21.7014	-0.152427	0.881012	0.977279	-6.75605
PC(18:1_22:6) (a)	PC	40	7	FALSE	219	IM_FADS1 - IM_EV	-0.0521346	21.7014	-0.31167	0.759858	0.862461	-6.97408
PC(18:1_22:6) (a)	PC	40	7	FALSE	219	IM_FADS2 - IM_EV	0.0950802	21.7014	0.568407	0.578711	0.721834	-6.89094
PC(18:1_22:6) (a)	PC	40	7	FALSE	219	IM_FADS1 - Control_FADS1	-0.219723	21.7014	-1.31355	0.21	0.391641	-6.14017
PC(18:1_22:6) (a)	PC	40	7	FALSE	219	IM_FADS2 - Control_FADS2	-0.135188	21.7014	-0.808178	0.43243	0.616356	-6.68813
PC(40:8)	PC	40	8	FALSE	220	IM_EV - Control_EV	-0.614942	20.0055	-3.26113	0.00564822	0.0253951	-2.77158
PC(40:8)	PC	40	8	FALSE	220	IM_FADS1 - Control_EV	-0.719217	20.0055	-3.81412	0.00187909	0.00857392	-1.84915
PC(40:8)	PC	40	8	FALSE	220	IM_FADS2 - Control_EV	-0.649123	20.0055	-3.4424	0.0039345	0.0169038	-2.57886
PC(40:8)	PC	40	8	FALSE	220	Control_FADS2 - Control_EV	0.0219626	20.0055	0.116471	0.908924	0.955792	-6.75681
PC(40:8)	PC	40	8	FALSE	220	Control_FADS1 - Control_EV	-0.0286884	20.0055	-0.152139	0.881236	0.977279	-6.7561
PC(40:8)	PC	40	8	FALSE	220	IM_FADS1 - IM_EV	-0.104276	20.0055	-0.55299	0.588943	0.724994	-6.86478
PC(40:8)	PC	40	8	FALSE	220	IM_FADS2 - IM_EV	-0.0341811	20.0055	-0.181268	0.858741	0.923437	-7.0433
PC(40:8)	PC	40	8	FALSE	220	IM_FADS1 - Control_FADS1	-0.690529	20.0055	-3.66199	0.00254105	0.0161957	-2.01723
PC(40:8)	PC	40	8	FALSE	220	IM_FADS2 - Control_FADS2	-0.671085	20.0055	-3.55887	0.00311958	0.0190459	-2.24166
PC(O-16:0/16:0)	PC	32	0	FALSE	221	IM_EV - Control_EV	-0.519391	23.5485	-2.86983	0.0122987	0.0437622	-3.53033
PC(O-16:0/16:0)	PC	32	0	FALSE	221	IM_FADS1 - Control_EV	-0.0457146	23.5485	-0.25259	0.804235	0.870255	-7.11923
PC(O-16:0/16:0)	PC	32	0	FALSE	221	IM_FADS2 - Control_EV	-0.160962	23.5485	-0.889374	0.388744	0.521925	-6.73506
PC(O-16:0/16:0)	PC	32	0	FALSE	221	Control_FADS2 - Control_EV	0.218637	23.5485	1.20805	0.246928	0.559446	-6.03057
PC(O-16:0/16:0)	PC	32	0	FALSE	221	Control_FADS1 - Control_EV	0.232751	23.5485	1.28603	0.219177	0.492724	-5.94239
PC(O-16:0/16:0)	PC	32	0	FALSE	221	IM_FADS1 - IM_EV	0.473677	23.5485	2.61724	0.0202099	0.0654846	-4.06481
PC(O-16:0/16:0)	PC	32	0	FALSE	221	IM_FADS2 - IM_EV	0.358429	23.5485	1.98045	0.0675359	0.173322	-5.22302
PC(O-16:0/16:0)	PC	32	0	FALSE	221	IM_FADS1 - Control_FADS1	-0.278465	23.5485	-1.53862	0.146062	0.304733	-5.84275
PC(O-16:0/16:0)	PC	32	0	FALSE	221	IM_FADS2 - Control_FADS2	-0.379599	23.5485	-2.09742	0.0544825	0.153655	-4.99544
PC(O-32:1)	PC	32	1	FALSE	222	IM_EV - Control_EV	0.32562	24.2119	1.70074	0.110961	0.229848	-5.56913
PC(O-32:1)	PC	32	1	FALSE	222	IM_FADS1 - Control_EV	0.402427	24.2119	2.10191	0.0540312	0.115214	-5.10956
PC(O-32:1)	PC	32	1	FALSE	222	IM_FADS2 - Control_EV	0.243184	24.2119	1.27017	0.224612	0.345556	-6.33191
PC(O-32:1)	PC	32	1	FALSE	222	Control_FADS2 - Control_EV	-0.052183	24.2119	-0.272556	0.78915	0.919553	-6.72482
PC(O-32:1)	PC	32	1	FALSE	222	Control_FADS1 - Control_EV	0.0305096	24.2119	0.159354	0.875653	0.977279	-6.75491
PC(O-32:1)	PC	32	1	FALSE	222	IM_FADS1 - IM_EV	0.076807	24.2119	0.401169	0.694317	0.813681	-6.94049
PC(O-32:1)	PC	32	1	FALSE	222	IM_FADS2 - IM_EV	-0.0824361	24.2119	-0.430571	0.673298	0.786562	-6.96284
PC(O-32:1)	PC	32	1	FALSE	222	IM_FADS1 - Control_FADS1	0.371918	24.2119	1.94256	0.0723421	0.198669	-5.23026
PC(O-32:1)	PC	32	1	FALSE	222	IM_FADS2 - Control_FADS2	0.295367	24.2119	1.54273	0.145068	0.28903	-5.85958
PC(O-32:2)	PC	32	2	FALSE	223	IM_EV - Control_EV	0.729141	18.2409	4.50563	0.000487035	0.00409392	-0.327548
PC(O-32:2)	PC	32	2	FALSE	223	IM_FADS1 - Control_EV	-1.00274	18.2409	-6.19629	2.26962e-05	0.000268649	2.6441
PC(O-32:2)	PC	32	2	FALSE	223	IM_FADS2 - Control_EV	-1.14392	18.2409	-7.06871	5.42971e-06	8.51144e-05	4.11618
PC(O-32:2)	PC	32	2	FALSE	223	Control_FADS2 - Control_EV	-1.42818	18.2409	-8.82525	4.10487e-07	7.93608e-05	6.86024
PC(O-32:2)	PC	32	2	FALSE	223	Control_FADS1 - Control_EV	-1.4101	18.2409	-8.71355	4.78493e-07	9.25087e-05	6.71061
PC(O-32:2)	PC	32	2	FALSE	223	IM_FADS1 - IM_EV	-1.73188	18.2409	-10.7019	3.78812e-08	7.3237e-06	9.19318
PC(O-32:2)	PC	32	2	FALSE	223	IM_FADS2 - IM_EV	-1.87306	18.2409	-11.5743	1.39679e-08	2.70046e-06	10.1789
PC(O-32:2)	PC	32	2	FALSE	223	IM_FADS1 - Control_FADS1	0.407365	18.2409	2.51726	0.0245491	0.0873526	-4.22985
PC(O-32:2)	PC	32	2	FALSE	223	IM_FADS2 - Control_FADS2	0.284259	18.2409	1.75654	0.100712	0.228175	-5.54608
PC(O-34:1)	PC	34	1	FALSE	224	IM_EV - Control_EV	-0.0806761	24.5373	-0.516959	0.613209	0.751927	-6.82385
PC(O-34:1)	PC	34	1	FALSE	224	IM_FADS1 - Control_EV	0.557696	24.5373	3.57362	0.00302931	0.0127432	-2.32661
PC(O-34:1)	PC	34	1	FALSE	224	IM_FADS2 - Control_EV	0.432405	24.5373	2.77078	0.0149547	0.0458929	-3.88828
PC(O-34:1)	PC	34	1	FALSE	224	Control_FADS2 - Control_EV	0.326483	24.5373	2.09205	0.0550272	0.244608	-4.75368
PC(O-34:1)	PC	34	1	FALSE	224	Control_FADS1 - Control_EV	0.381285	24.5373	2.44321	0.0283251	0.145386	-4.14468
PC(O-34:1)	PC	34	1	FALSE	224	IM_FADS1 - IM_EV	0.638372	24.5373	4.09058	0.00108991	0.00943505	-1.18935
PC(O-34:1)	PC	34	1	FALSE	224	IM_FADS2 - IM_EV	0.513081	24.5373	3.28773	0.00535636	0.0256751	-2.80699
PC(O-34:1)	PC	34	1	FALSE	224	IM_FADS1 - Control_FADS1	0.176411	24.5373	1.13041	0.277191	0.472855	-6.35483
PC(O-34:1)	PC	34	1	FALSE	224	IM_FADS2 - Control_FADS2	0.105922	24.5373	0.678728	0.508313	0.68404	-6.78649
PC(O-34:2)	PC	34	2	FALSE	225	IM_EV - Control_EV	0.492964	21.6316	3.04405	0.00870456	0.0335855	-3.19481
PC(O-34:2)	PC	34	2	FALSE	225	IM_FADS1 - Control_EV	0.674003	21.6316	4.16197	0.000947814	0.00533721	-1.16053
PC(O-34:2)	PC	34	2	FALSE	225	IM_FADS2 - Control_EV	0.578562	21.6316	3.57261	0.00303541	0.0135426	-2.32078
PC(O-34:2)	PC	34	2	FALSE	225	Control_FADS2 - Control_EV	0.184604	21.6316	1.13993	0.273336	0.582342	-6.10746
PC(O-34:2)	PC	34	2	FALSE	225	Control_FADS1 - Control_EV	0.274711	21.6316	1.69634	0.111808	0.346019	-5.38612
PC(O-34:2)	PC	34	2	FALSE	225	IM_FADS1 - IM_EV	0.18104	21.6316	1.11792	0.282312	0.438984	-6.3895
PC(O-34:2)	PC	34	2	FALSE	225	IM_FADS2 - IM_EV	0.085598	21.6316	0.528567	0.605338	0.742275	-6.91368
PC(O-34:2)	PC	34	2	FALSE	225	IM_FADS1 - Control_FADS1	0.399292	21.6316	2.46563	0.0271271	0.0951767	-4.32436
PC(O-34:2)	PC	34	2	FALSE	225	IM_FADS2 - Control_FADS2	0.393957	21.6316	2.43268	0.0289051	0.0963504	-4.40614
PC(O-34:4)	PC	34	4	FALSE	226	IM_EV - Control_EV	0.364957	17.4155	2.04207	0.0603391	0.147045	-5.0279
PC(O-34:4)	PC	34	4	FALSE	226	IM_FADS1 - Control_EV	-0.0338201	17.4155	-0.189236	0.852608	0.905701	-7.13408
PC(O-34:4)	PC	34	4	FALSE	226	IM_FADS2 - Control_EV	0.0788145	17.4155	0.440997	0.665911	0.774005	-7.04179
PC(O-34:4)	PC	34	4	FALSE	226	Control_FADS2 - Control_EV	-0.220546	17.4155	-1.23404	0.23739	0.546141	-6.00028
PC(O-34:4)	PC	34	4	FALSE	226	Control_FADS1 - Control_EV	-0.198475	17.4155	-1.11054	0.28537	0.58726	-6.14376
PC(O-34:4)	PC	34	4	FALSE	226	IM_FADS1 - IM_EV	-0.398777	17.4155	-2.23131	0.0424229	0.118866	-4.76323
PC(O-34:4)	PC	34	4	FALSE	226	IM_FADS2 - IM_EV	-0.286143	17.4155	-1.60108	0.13155	0.285709	-5.8095
PC(O-34:4)	PC	34	4	FALSE	226	IM_FADS1 - Control_FADS1	0.164655	17.4155	0.921308	0.372406	0.56826	-6.5666
PC(O-34:4)	PC	34	4	FALSE	226	IM_FADS2 - Control_FADS2	0.29936	17.4155	1.67503	0.115984	0.25101	-5.66879
PC(O-35:4)	PC	35	4	FALSE	227	IM_EV - Control_EV	0.344223	20.8943	2.3365	0.0347535	0.0972526	-4.51928
PC(O-35:4)	PC	35	4	FALSE	227	IM_FADS1 - Control_EV	0.146878	20.8943	0.996966	0.335606	0.452678	-6.64199
PC(O-35:4)	PC	35	4	FALSE	227	IM_FADS2 - Control_EV	0.240811	20.8943	1.63456	0.124291	0.224504	-5.84323
PC(O-35:4)	PC	35	4	FALSE	227	Control_FADS2 - Control_EV	-0.0531443	20.8943	-0.360729	0.723656	0.906954	-6.69552
PC(O-35:4)	PC	35	4	FALSE	227	Control_FADS1 - Control_EV	-0.00349928	20.8943	-0.0237522	0.981384	0.988621	-6.76802
PC(O-35:4)	PC	35	4	FALSE	227	IM_FADS1 - IM_EV	-0.197346	20.8943	-1.33953	0.201618	0.345972	-6.12854
PC(O-35:4)	PC	35	4	FALSE	227	IM_FADS2 - IM_EV	-0.103412	20.8943	-0.701933	0.494161	0.655866	-6.80332
PC(O-35:4)	PC	35	4	FALSE	227	IM_FADS1 - Control_FADS1	0.150377	20.8943	1.02072	0.324606	0.527371	-6.47055
PC(O-35:4)	PC	35	4	FALSE	227	IM_FADS2 - Control_FADS2	0.293956	20.8943	1.99529	0.0657343	0.174091	-5.16622
PC(O-36:0)	PC	36	0	FALSE	228	IM_EV - Control_EV	-0.781139	18.7723	-5.21574	0.000128345	0.00156689	1.02028
PC(O-36:0)	PC	36	0	FALSE	228	IM_FADS1 - Control_EV	-0.535139	18.7723	-3.57318	0.00303201	0.0127432	-2.3275
PC(O-36:0)	PC	36	0	FALSE	228	IM_FADS2 - Control_EV	-0.609475	18.7723	-4.06952	0.00113586	0.00652274	-1.33545
PC(O-36:0)	PC	36	0	FALSE	228	Control_FADS2 - Control_EV	0.135759	18.7723	0.906473	0.379936	0.699566	-6.34206
PC(O-36:0)	PC	36	0	FALSE	228	Control_FADS1 - Control_EV	0.156899	18.7723	1.04763	0.31246	0.616785	-6.20998
PC(O-36:0)	PC	36	0	FALSE	228	IM_FADS1 - IM_EV	0.246	18.7723	1.64256	0.12261	0.252344	-5.71483
PC(O-36:0)	PC	36	0	FALSE	228	IM_FADS2 - IM_EV	0.171664	18.7723	1.14622	0.270812	0.446224	-6.39318
PC(O-36:0)	PC	36	0	FALSE	228	IM_FADS1 - Control_FADS1	-0.692038	18.7723	-4.6208	0.000390698	0.00384076	-0.137676
PC(O-36:0)	PC	36	0	FALSE	228	IM_FADS2 - Control_FADS2	-0.745234	18.7723	-4.97599	0.000199938	0.0022738	0.522091
PC(O-18:0/18:1)	PC	36	1	FALSE	229	IM_EV - Control_EV	-0.257996	21.245	-1.16692	0.262627	0.425484	-6.27468
PC(O-18:0/18:1)	PC	36	1	FALSE	229	IM_FADS1 - Control_EV	0.496785	21.245	2.24696	0.0411888	0.0940531	-4.85874
PC(O-18:0/18:1)	PC	36	1	FALSE	229	IM_FADS2 - Control_EV	0.31724	21.245	1.43488	0.173159	0.289452	-6.12228
PC(O-18:0/18:1)	PC	36	1	FALSE	229	Control_FADS2 - Control_EV	0.410517	21.245	1.85677	0.0843859	0.313742	-5.13664
PC(O-18:0/18:1)	PC	36	1	FALSE	229	Control_FADS1 - Control_EV	0.458365	21.245	2.07319	0.056979	0.233664	-4.78938
PC(O-18:0/18:1)	PC	36	1	FALSE	229	IM_FADS1 - IM_EV	0.75478	21.245	3.41388	0.00416478	0.0214292	-2.52642
PC(O-18:0/18:1)	PC	36	1	FALSE	229	IM_FADS2 - IM_EV	0.575235	21.245	2.6018	0.0208281	0.0719066	-4.12689
PC(O-18:0/18:1)	PC	36	1	FALSE	229	IM_FADS1 - Control_FADS1	0.0384198	21.245	0.173773	0.864517	0.930278	-6.98828
PC(O-18:0/18:1)	PC	36	1	FALSE	229	IM_FADS2 - Control_FADS2	-0.0932771	21.245	-0.421893	0.679473	0.809664	-6.93335
PC(O-18:1/18:1)	PC	36	2	FALSE	230	IM_EV - Control_EV	-0.0115823	22.0152	-0.0509559	0.960076	0.976605	-6.96299
PC(O-18:1/18:1)	PC	36	2	FALSE	230	IM_FADS1 - Control_EV	0.562118	22.0152	2.47302	0.0267425	0.0684787	-4.45289
PC(O-18:1/18:1)	PC	36	2	FALSE	230	IM_FADS2 - Control_EV	0.390043	22.0152	1.71598	0.108074	0.202858	-5.72232
PC(O-18:1/18:1)	PC	36	2	FALSE	230	Control_FADS2 - Control_EV	0.251769	22.0152	1.10765	0.286576	0.58526	-6.14261
PC(O-18:1/18:1)	PC	36	2	FALSE	230	Control_FADS1 - Control_EV	0.343382	22.0152	1.5107	0.152978	0.407005	-5.65149
PC(O-18:1/18:1)	PC	36	2	FALSE	230	IM_FADS1 - IM_EV	0.5737	22.0152	2.52398	0.0242313	0.0763812	-4.23756
PC(O-18:1/18:1)	PC	36	2	FALSE	230	IM_FADS2 - IM_EV	0.401626	22.0152	1.76694	0.0988961	0.232226	-5.56273
PC(O-18:1/18:1)	PC	36	2	FALSE	230	IM_FADS1 - Control_FADS1	0.218736	22.0152	0.962324	0.352123	0.550488	-6.52801
PC(O-18:1/18:1)	PC	36	2	FALSE	230	IM_FADS2 - Control_FADS2	0.138274	22.0152	0.608334	0.552653	0.718697	-6.83325
PC(O-18:1/18:2)	PC	36	3	FALSE	231	IM_EV - Control_EV	0.115698	17.4885	0.750151	0.465515	0.633799	-6.67152
PC(O-18:1/18:2)	PC	36	3	FALSE	231	IM_FADS1 - Control_EV	0.34437	17.4885	2.2328	0.0423042	0.0957871	-4.88359
PC(O-18:1/18:2)	PC	36	3	FALSE	231	IM_FADS2 - Control_EV	0.287898	17.4885	1.86665	0.0829125	0.169328	-5.48873
PC(O-18:1/18:2)	PC	36	3	FALSE	231	Control_FADS2 - Control_EV	0.247791	17.4885	1.60661	0.130327	0.395745	-5.51284
PC(O-18:1/18:2)	PC	36	3	FALSE	231	Control_FADS1 - Control_EV	0.32543	17.4885	2.10999	0.0532276	0.227	-4.72754
PC(O-18:1/18:2)	PC	36	3	FALSE	231	IM_FADS1 - IM_EV	0.228672	17.4885	1.48265	0.160202	0.29487	-5.94077
PC(O-18:1/18:2)	PC	36	3	FALSE	231	IM_FADS2 - IM_EV	0.172201	17.4885	1.1165	0.282899	0.454623	-6.42593
PC(O-18:1/18:2)	PC	36	3	FALSE	231	IM_FADS1 - Control_FADS1	0.0189405	17.4885	0.122805	0.903997	0.953306	-6.99629
PC(O-18:1/18:2)	PC	36	3	FALSE	231	IM_FADS2 - Control_FADS2	0.0401074	17.4885	0.260045	0.798593	0.878896	-6.99149
PC(O-16:0/20:3)	PC	36	3	FALSE	232	IM_EV - Control_EV	-0.13244	20.8886	-1.32114	0.207521	0.362537	-6.0914
PC(O-16:0/20:3)	PC	36	3	FALSE	232	IM_FADS1 - Control_EV	-0.470224	20.8886	-4.69068	0.000342052	0.00241939	-0.127832
PC(O-16:0/20:3)	PC	36	3	FALSE	232	IM_FADS2 - Control_EV	-0.451954	20.8886	-4.50842	0.000484425	0.00344161	-0.473826
PC(O-16:0/20:3)	PC	36	3	FALSE	232	Control_FADS2 - Control_EV	-0.306152	20.8886	-3.05399	0.00853415	0.083895	-2.99654
PC(O-16:0/20:3)	PC	36	3	FALSE	232	Control_FADS1 - Control_EV	-0.307578	20.8886	-3.06821	0.00829598	0.0740257	-2.97292
PC(O-16:0/20:3)	PC	36	3	FALSE	232	IM_FADS1 - IM_EV	-0.337784	20.8886	-3.36953	0.00454993	0.0224212	-2.61384
PC(O-16:0/20:3)	PC	36	3	FALSE	232	IM_FADS2 - IM_EV	-0.319514	20.8886	-3.18728	0.0065444	0.0293429	-3.00416
PC(O-16:0/20:3)	PC	36	3	FALSE	232	IM_FADS1 - Control_FADS1	-0.162646	20.8886	-1.62246	0.126874	0.281941	-5.72336
PC(O-16:0/20:3)	PC	36	3	FALSE	232	IM_FADS2 - Control_FADS2	-0.145802	20.8886	-1.45444	0.167752	0.313703	-5.98069
PC(O-16:0/20:4)	PC	36	4	FALSE	233	IM_EV - Control_EV	0.0517597	22.562	0.411733	0.686734	0.804682	-6.87492
PC(O-16:0/20:4)	PC	36	4	FALSE	233	IM_FADS1 - Control_EV	0.153963	22.562	1.22473	0.240772	0.355338	-6.39466
PC(O-16:0/20:4)	PC	36	4	FALSE	233	IM_FADS2 - Control_EV	0.204365	22.562	1.62566	0.126187	0.224504	-5.85622
PC(O-16:0/20:4)	PC	36	4	FALSE	233	Control_FADS2 - Control_EV	0.116882	22.562	0.92976	0.368161	0.691047	-6.32075
PC(O-16:0/20:4)	PC	36	4	FALSE	233	Control_FADS1 - Control_EV	0.108671	22.562	0.864446	0.40183	0.689336	-6.38359
PC(O-16:0/20:4)	PC	36	4	FALSE	233	IM_FADS1 - IM_EV	0.102203	22.562	0.812996	0.429753	0.586753	-6.68236
PC(O-16:0/20:4)	PC	36	4	FALSE	233	IM_FADS2 - IM_EV	0.152605	22.562	1.21393	0.244745	0.412651	-6.31593
PC(O-16:0/20:4)	PC	36	4	FALSE	233	IM_FADS1 - Control_FADS1	0.0452919	22.562	0.360283	0.723982	0.860471	-6.93567
PC(O-16:0/20:4)	PC	36	4	FALSE	233	IM_FADS2 - Control_FADS2	0.0874827	22.562	0.695898	0.497819	0.671477	-6.77436
PC(O-36:5)	PC	36	5	FALSE	234	IM_EV - Control_EV	-0.379949	19.9686	-4.74361	0.000309389	0.00299076	0.130202
PC(O-36:5)	PC	36	5	FALSE	234	IM_FADS1 - Control_EV	0.0156344	19.9686	0.195193	0.848031	0.902491	-7.13286
PC(O-36:5)	PC	36	5	FALSE	234	IM_FADS2 - Control_EV	0.0900707	19.9686	1.12452	0.279598	0.41159	-6.50024
PC(O-36:5)	PC	36	5	FALSE	234	Control_FADS2 - Control_EV	0.288728	19.9686	3.60472	0.00284749	0.047187	-1.92449
PC(O-36:5)	PC	36	5	FALSE	234	Control_FADS1 - Control_EV	0.280578	19.9686	3.50297	0.00348701	0.0478849	-2.12725
PC(O-36:5)	PC	36	5	FALSE	234	IM_FADS1 - IM_EV	0.395584	19.9686	4.9388	0.000214312	0.00282502	0.453124
PC(O-36:5)	PC	36	5	FALSE	234	IM_FADS2 - IM_EV	0.47002	19.9686	5.86813	3.99367e-05	0.0008579	2.13539
PC(O-36:5)	PC	36	5	FALSE	234	IM_FADS1 - Control_FADS1	-0.264944	19.9686	-3.30778	0.00514638	0.0281594	-2.71612
PC(O-36:5)	PC	36	5	FALSE	234	IM_FADS2 - Control_FADS2	-0.198657	19.9686	-2.48021	0.026374	0.0910531	-4.31958
PC(O-18:0/20:4)	PC	38	4	FALSE	235	IM_EV - Control_EV	0.289406	18.93	3.45505	0.00383654	0.0195469	-2.39043
PC(O-18:0/20:4)	PC	38	4	FALSE	235	IM_FADS1 - Control_EV	0.0364701	18.93	0.435396	0.669875	0.769362	-7.05289
PC(O-18:0/20:4)	PC	38	4	FALSE	235	IM_FADS2 - Control_EV	0.0251812	18.93	0.300624	0.768094	0.848561	-7.09664
PC(O-18:0/20:4)	PC	38	4	FALSE	235	Control_FADS2 - Control_EV	-0.121605	18.93	-1.45177	0.168482	0.454509	-5.72694
PC(O-18:0/20:4)	PC	38	4	FALSE	235	Control_FADS1 - Control_EV	-0.18594	18.93	-2.21982	0.0433506	0.202769	-4.53978
PC(O-18:0/20:4)	PC	38	4	FALSE	235	IM_FADS1 - IM_EV	-0.252936	18.93	-3.01965	0.00913713	0.0358077	-3.2983
PC(O-18:0/20:4)	PC	38	4	FALSE	235	IM_FADS2 - IM_EV	-0.264225	18.93	-3.15442	0.00698731	0.0307018	-3.06846
PC(O-18:0/20:4)	PC	38	4	FALSE	235	IM_FADS1 - Control_FADS1	0.22241	18.93	2.65522	0.0187638	0.0711309	-3.97388
PC(O-18:0/20:4)	PC	38	4	FALSE	235	IM_FADS2 - Control_FADS2	0.146786	18.93	1.75239	0.101444	0.228939	-5.55241
PC(O-38:5)	PC	38	5	FALSE	236	IM_EV - Control_EV	0.196459	20.9565	1.40296	0.182293	0.330015	-5.987
[truncated: 3,221 more rows]
