# Supplementary material for: Imetelstat-mediated alterations in fatty acid metabolism to induce ferroptosis as a therapeutic strategy for acute myeloid leukemia
Source: Nat Cancer. 2023 Oct 30;5(1):47–65. doi: 10.1038/s43018-023-00653-5 (PMC10824665; doi:10.1038/s43018-023-00653-5)
Supplement: Supplementary file 19 — Statistical Source Data. [file 43018_2023_653_MOESM19_ESM.xlsx]

## Sheet: Extended Data Fig. 6
NB4	LOEWE	BLISS		MV411	LOEWE	BLISS		KO52	LOEWE	BLISS		TF1	LOEWE	BLISS		MOLM13	LOEWE	BLISS		HEL	LOEWE	BLISS		PL21	LOEWE	BLISS
Alogliptin	-7.21207	-8.67649		DFOM	-4.04979	-4.68615		DFOM	-15.0117	-16.2234		DFOM	-0.887651	-1.23203		DFOM	-14.0797	-12.0802		DFOM	-56.6503	-22.9063		DFOM	12.5281	21.2592
DFOM	-15.7193	-16.804		Erastin	76.9822	-0.606603		Erastin	1.86986	-2.0651		Erastin	5.46686	24.5263		Erastin	38.285	1.09335		Erastin	-0.733214	-0.715857		Erastin	4.46213	2.70387
Erastin	6.0793	6.14851		Etomoxir	-0.49872	8.15347		Etomoxir	4.33535	17.6534		Etomoxir	-14.4146	-4.81645		Etomoxir	-48.0625	-37.8609		Etomoxir	-15.5237	12.2139		Etomoxir	-1.11382	-2.065
Etomoxir	-22.7575	-18.2358		Ferrostatin	-56.6035	-13.6399		Ferrostatin	-50.4081	-29.2548		Ferrostatin	-12.3037	-21.2505		Ferrostatin	-21.7937	-12.9218		Ferrostatin	-154.03	-104.146		Ferrostatin	-24.607	-22.7771
Ferrostatin	-81.386	-81.0568		Liproxstatin	-54.7733	-38.7119		Liproxstatin	-62.1205	-57.1057		Liproxstatin	-14.6215	-11.9497		Liproxstatin	-92.8124	-82.9664		Liproxstatin	-96.8636	-68.5782		Liproxstatin	-200	-165.343
Liproxstatin	-69.8049	-67.6396		Menadione	-0.645576	-1.63009		Menadione	-12.1133	-15.6886		Menadione	-18.2404	-12.3086		Menadione	-8.57386	-10.401		Menadione	-16.4687	-12.5192		Menadione	-19.8714	0.309572
Menadione	-21.4621	-13.6651		RSL3	-17.1954	4.63909		RSL3	-6.16246	1.13693		RSL3	8.59759	6.97143		RSL3	4.36589	6.50838		RSL3	-3.47333	-5.37746		RSL3	17.987	7.7997
Pioglitazone	6.79624	3.68732		Zileuton	-16.2323	-12.4589		Zileuton	-4.71394	-6.79997						Zileuton	-42.5369	-41.5075		Zileuton	-18.6387	-16.1704		Zileuton	-6.5876	-13.6407
Rosiglitazone	-5.60637	-4.90833
RSL3	3.76375	9.7225
Sulfasalazine	1.38904	7.72599
Zileuton	-31.8113	-26.0584
