# Supplementary material for: Imetelstat-mediated alterations in fatty acid metabolism to induce ferroptosis as a therapeutic strategy for acute myeloid leukemia
Source: Nat Cancer. 2023 Oct 30;5(1):47–65. doi: 10.1038/s43018-023-00653-5 (PMC10824665; doi:10.1038/s43018-023-00653-5)
Supplement: Supplementary file 20 — Statistical Source Data. [file 43018_2023_653_MOESM20_ESM.xlsx]

## Sheet: Extended Data Fig. 7a
Cell line	4uM MM1: 0.5wk	4uM MM1: 1wk	4uM MM1: 2wk	4uM MM1: 3wk	4uM MM1: 4wk	1uM MM1: 0.5wk	1uM MM1: 1wk	1uM MM1: 2wk	1uM MM1: 3wk	1uM MM1: 4wk	0.25uM MM1: 0.5wk	0.25uM MM1: 1wk	0.25uM MM1: 2wk	0.25uM MM1: 3wk	0.25uM MM1: 4wk	4uM MM2: 0.5wk	4uM MM2: 1wk	4uM MM2: 2wk	4uM MM2: 3wk	4uM MM2: 4wk	1uM MM2: 0.5wk	1uM MM2: 1wk	1uM MM2: 2wk	1uM MM2: 3wk	1uM MM2: 4wk	0.25uM MM2: 0.5wk	0.25uM MM2: 1wk	0.25uM MM2: 2wk	0.25uM MM2: 3wk	0.25uM MM2: 4wk	4uM GRN: 0.5wk	4uM GRN: 1wk	4uM GRN: 2wk	4uM GRN: 3wk	4uM GRN: 4wk	1uM GRN: 0.5wk	1uM GRN: 1wk	1uM GRN: 2wk	1uM GRN: 3wk	1uM GRN: 4wk	0.25uM GRN: 0.5wk	0.25uM GRN: 1wk	0.25uM GRN: 2wk	0.25uM GRN: 3wk	0.25uM GRN: 4wk
SKM1	-0.144262	-0.00215361	0.0195119	-0.0864714	-0.187112	-0.0791724	0.00860571	0.031755	-0.0917916	-0.142405	-0.287814	0.0064389	0.059058	-0.0455589	-0.0723465	0.00746772	-0.144292	0.0721336	0.000304264	-0.00276378	-0.108557	0.0867257	0.173077	-0.0652386	0.00642831	-0.0953627	0.0182707	0.0690205	-0.0780921	-0.0129432	0.0761786	0.167019	0.216311	-0.038854	-0.0630221	-0.128612	0.0824664	0.205581	-0.0396537	-0.159779	-0.048638	0.027311	0.155894	-0.0374544	-0.160808
K562	0.197294	0.0380649	-0.219929	-0.10443	-0.0665493	0.134711	-0.0193358	-0.055298	-0.0419444	-0.0763385	0.133383	-0.0162016	-0.0192903	0.0199883	-0.0420916	0.0939506	0.117734	-0.0673212	-0.0664003	-0.0856348	0.242789	0.0341938	-0.0886591	-0.00350739	-0.01911	0.212804	0.0187336	-0.0432156	-0.0140011	0.0174715	0.100783	0.0116537	-0.0652325	-0.0251165	-0.0509871	0.0874003	-0.053164	-0.0934733	0.0321428	-0.0468048	0.0797935	0.0798966	-0.0380198	0.0643526	-0.0266106
Monomac6	0.0492418	-0.0566515	-0.695334	-1.02601	-3.29957	0.0212988	-0.0593411	0.00293733	-0.230179	0.0953718	0.0820574	-0.0302818	0.0943236	-0.0811077	0.0136291	0.24844	-0.0813155	0.0233942	-0.0383194	-0.290863	0.208753	0.00147363	0.0420597	-0.147205	-0.171093	0.0222032	-0.0183098	0.186559	0.0281599	-0.0198045	0.182113	-0.0307065	0.0365019	-0.185458	-0.356607	0.136736	-0.0845337	0.0816712	-0.336809	-0.307405	-0.0515125	-0.0270797	0.0983083	-0.097666	0.168749
HL60	0.299705	0.153256	-0.290772	0.255747	0.040141	0.0608296	-0.0457328	0.163247	0.848064	0.0449945	0.0640206	-0.0506071	-0.0381581	0.144976	-0.0263036	0.313595	0.173405	0.359398	-0.7363	0.056714	0.391708	-0.1482	-0.426598	-1.18781	-0.00680011	0.126539	-0.0720232	0.503029	-0.385006	-0.0616412	0.447959	0.131114	0.0192995	-0.811284	0.140406	0.173476	0.0318026	0.630321	-0.0662016	0.0191535	-0.0427158	-0.0444691	0.14823	-0.436403	0.00641278
U937	-0.287577	-0.0491476	-0.517258	-0.252694	nd	-0.145209	0.171611	-0.178071	-0.0396701	-0.0396701	-0.133119	0.122998	-0.147357	-0.00724867	-0.00724867	-0.578573	-2.24138	-3.97945	-2.69175	-2.69175	-0.191469	0.0541921	-0.19726	-0.19849	-0.19849	-0.196702	0.0561852	-0.123563	0.0012754	0.0012754	-0.0417664	0.0374747	-0.135147	-0.249151	-0.249151	-0.205114	0.116008	-0.0434918	-0.0493203	-0.0493203	0.0163738	-0.0599007	-0.180797	-0.0179751	-0.0179751
MOLM13	-0.183462	-0.169395	-0.000970683	-0.028325	-0.00245322	-0.121454	-0.140091	0.0146614	-0.00835419	0.00692821	-0.172661	0.0223271	-0.0490956	0.00119284	0.0611878	-0.591051	-0.856475	-0.877983	-0.895675	-3.66453	-0.321796	-0.664467	-0.599021	-0.217934	-0.447051	-0.216783	-0.0283054	-0.00661559	-0.0245794	-0.119619	-0.431676	-0.844722	-1.10432	-1.46557	-1.58578	-0.182801	-0.371598	-0.116186	-0.0649994	0.0887239	0.0949073	-0.156936	0.037091	0.0760947	-0.0443877
HEL	-0.0946873	0.25533	0.81681	0.0217243	0.0269636	0.161569	0.340898	0.300782	-0.137629	0.152389	0.0929236	0.163169	0.677042	-0.00902523	0.0294884	-0.235654	-0.49633	-0.57879	-0.768419	-3.76513	-0.0672431	-0.353243	-0.640276	-0.812606	-2.09757	-0.156514	0.261928	1.0278	0.0546076	-0.0581659	-0.322447	-0.46338	-0.635941	-0.850373	-3.73543	-0.108185	-0.251906	-0.53217	-0.743562	-0.531087	-0.134238	0.210193	0.810674	0.159742	0.153051
MV411	-0.164536	0.0416692	-0.593245	-1.5276	-1.5276	0.1907	0.0180058	-0.464493	-0.656311	-0.656311	0.35911	0.17336	-0.17781	-0.310206	-0.310206	-0.00692772	-1.6737	-3.41445	-10.0668	-10.0668	-0.0034597	0.12572	-0.566976	-2.76755	-2.76755	0.409411	-0.0967881	-0.294514	-0.51794	-0.51794	0.103332	-0.00302293	-0.956725	-4.76298	-4.76298	0.157005	-0.583831	-1.14441	-3.03886	-3.03886	0.16319	0.132622	-0.0205294	-0.400538	-0.400538
NB4	-0.456469	-0.133166	-0.0575863	-0.0342982	0.0170017	-0.109416	0.0659956	0.0581832	0.0141312	0.167724	-0.0630456	0.0163601	0.0213476	-0.0340057	0.0266277	-3.04674	-3.57493	-3.37921	-4.14972	-3.18565	-1.45326	-3.42038	-3.32723	-4.12082	-3.19905	-0.239466	0.0648715	0.0337307	0.0136767	0.0922693	-1.93801	-3.26384	-3.47013	-4.10082	-3.16359	-0.874934	-0.806926	-0.536029	-0.476352	-1.35592	-0.39609	-0.0412189	-0.008268	0.0213159	-0.00489464
KO52	-0.56469	-0.18117	-0.925453	-0.925453	-0.925453	-0.358687	-0.222392	0.343623	0.343623	0.343623	-0.307258	nd	0.160177	0.160177	0.160177	-1.27946	-2.80735	-4.45943	-4.45943	-4.45943	-0.307258	-1.87149	-6.04439	-6.04439	-6.04439	-0.551332	-0.823122	-2	-2	-2	-0.557995	-1.35364	-5.45943	-5.45943	-5.45943	-0.43024	-0.549557	-2.04439	-2.04439	-2.04439	-0.209595	-0.286523	-0.593183	-0.593183	-0.593183
TF1	-0.032085	-0.0188884	0.33714	nd	nd	0.121647	-0.0421619	0.218553	nd	nd	0.0178697	-0.0389452	0.292771	0	nd	-0.0704422	-4.94263	-5.74832	nd	nd	0.0701878	-0.186721	-1.20828	nd	nd	0.0792267	0.014227	0.213758	nd	nd	0.0822271	-0.670319	-3.0711	nd	nd	-0.0159533	-0.0951065	-0.143085	nd	nd	-0.084953	0.000446724	0.225067	nd	nd
PL21	-0.184907	-0.0635577	-1.32184	-1.09424	-0.0323423	-0.222643	0.120078	-0.229726	-0.193703	0.0392347	-0.0748527	0.236405	-0.0671236	-0.0796577	0.144624	-0.231409	-0.94105	-2.73985	-3.84077	-2.49881	-0.273506	-0.256829	-1.3475	-1.14981	-0.0641397	-0.0714917	0.115373	-0.308639	-0.461394	-0.0214808	-0.215976	-0.463438	-2.25401	-2.78421	-1.27048	-0.288484	0.0610301	-0.678306	-0.666372	0.0625874	-0.271734	0.211867	-0.0680246	-0.108164	0.0416269
THP1	0.0722782	0.0962225	-0.00914099	-0.109913	-0.105973	-0.0313141	0.147032	0.0553725	0.0115537	0.0895331	0.0771	0.140877	0.053381	0.0212566	0.10401	0.145702	0.172311	-0.0324572	-1.11881	-1.70377	0.102922	0.13642	-0.025735	-0.0549535	0.0883201	0.208591	0.0406131	0.0563867	-0.0331463	0.0464607	0.232756	0.221322	-0.0285068	-0.627966	-1.39137	0.0455757	0.0448792	-0.103571	-0.0781058	-0.133729	0.117811	0.115011	0.0415998	0.00294319	0.0176941
OCIAML3	-0.195093	-0.0427511	0.0206893	0.0450859	0.0702979	-0.155899	0.0804483	0.0312062	-0.0305054	0.121947	-0.0559636	0.134517	-0.0227863	0.049342	0.140279	-0.109972	-0.00774204	-0.0361582	-0.057959	-0.011263	-0.11585	-0.0490219	-0.0119165	-0.0591355	0.0570206	-0.00746822	0.14126	-0.0254223	0.0149759	0.159439	0.0290355	-0.123825	-0.425299	-0.65402	-2.18917	-0.131583	-0.0612506	-0.326023	-0.75545	-3.31942	-0.0916038	-0.0163709	-0.187562	-0.161038	-0.274268

## Sheet: Extended Data Fig. 7b
MFI G4 in G1 cell cycle	Vehicle control	Mismatch 1	Mismatch 2 (GGG)	Imetelstat
Native	419	349	180	163
Cas9	445	315	188	177
Empty vector	438	287	144	188
CD33 exon 2	382	178	102	119
CD33 exon 3	312	183	151	120
MFI G4 in S/G2/M cell cyle	Vehicle control	Mismatch 1	Mismatch 2 (GGG)	Imetelstat
Native	638	468	207	188
Cas9	687	426	229	220
Empty vector	681	375	178	236
CD33 exon 2	541	231	108	136
CD33 exon 3	451	230	174	129

## Sheet: Extended Data Fig. 7c
Cellrox in NB4
		Avg Vehicle control	Avg Mismatch 1	Avg Mismatch 2 (GGG)	Avg Imetelstat
Native	Control	145	265.333	467.333	591.667
Cas9	Control	148	269	411.667	573
Empty vector	Control	138	258	488.667	645.333
CD33 sg1	Control	144	249	456	640.333
CD33 sg2	Control	120.5	241	488	620.333
FADS2 sg1	FADS2-sg	112.5	156.333	313.333	265.5
FADS2 sg2	FADS2-sg	118.5	173.333	375	299.5

## Sheet: Extended Data Fig. 7d
Ferrostatin-1 [uM]	PBS vehicle control			Mismatch 1			Mismatch 2 (GGG)			Imetelstat
0	1.01817	1.0026	0.979239	0.756055	0.802768	0.797578	0.00346021	0.00605536	0.0112457	0.0268166	0.0294118	0.00605536
0.039	1.14533	1.15571	1.13235	1.08824	1.08564	1.20502	0.0605536	0.0423875	0.0553633	0.112457	0.0968858	0.0865052
0.078	1.13235	1.1609	1.21799	1.29585	1.13235	1.27249	0.161765	0.143599	0.143599	0.25	0.25	0.203287
0.156	1.18945	1.24913	1.17128	1.23616	1.09083	1.1064	0.608131	0.564014	0.626298	0.880623	0.901384	0.911765
0.313	1.1583	1.22578	1.18685	1.18426	1.05969	1.23616	1.07266	1.14792	1.1064	1.22578	1.15571	1.18426
0.625	1.22059	1.18685	1.18166	1.19723	1.17647	1.19723	1.11938	1.2154	1.07266	1.20242	1.14792	1.09602
1.25	1.19464	1.22837	1.2699	1.19204	1.09602	1.24654	1.0519	1.13235	1.05709	1.09862	1.10381	1.12457
2.5	1.19464	1.18166	1.15311	1.18166	1.12197	1.23356	1.02076	1.06747	0.955882	1.07785	1.1064	1.19723
5	1.13235	1.21021	1.24135	1.18685	1.109	1.27768	1.01298	0.976644	0.91436	1.09602	1.07007	1.06488
10	1.17128	1.2154	1.17128	1.25692	1.12457	1.12976	0.937716	0.932526	0.961073	1.12197	0.971453	1.03633
DFOM [uM]	PBS vehicle control			Mismatch 1			Mismatch 2 (GGG)			Imetelstat
0	1.02887	0.945534	1.0256	0.755991	0.811547	0.772331	0.12037	0.117102	0.122004	0.110566	0.102397	0.118736
0.125	0.930828	1.06645	0.966776	0.773965	0.746187	0.706972	0.118736	0.13671	0.126906	0.1122	0.14488	0.141612
0.25	1.01253	1.00109	0.865468	0.787037	0.773965	0.757625	0.108932	0.102397	0.0974946	0.13671	0.146514	0.130174
0.5	0.925926	0.934096	1.0158	0.767429	0.744553	0.790305	0.139978	0.151416	0.13671	0.154684	0.141612	0.138344
1	0.904684	0.966776	0.96024	0.793573	0.854031	0.844227	0.208606	0.197168	0.175926	0.216776	0.184096	0.175926
2	0.91939	0.880174	0.922658	0.778867	0.803377	0.922658	0.154684	0.143246	0.15305	0.321351	0.283769	0.254357
4	0.922658	0.955338		0.752723	0.734749	0.752723	0.355664	0.300109	0.234749	0.586057	0.489651	0.586057
8	0.716776	0.739651	0.772331	0.741285	0.667756	0.617102	0.659586	0.599129	0.574619	0.639978	0.602397	0.656318
16	0.509259	0.568083	0.483115	0.484749	0.471678	0.488017	0.398148	0.401416	0.437364	0.409586	0.450436	0.442266
32	0.37854	0.421024	0.347495	0.357298	0.326253	0.319717	0.326253	0.300109	0.260893	0.287037	0.327887	0.316449

## Sheet: Extended Fig. 7e
PB donor chimerism
Days post-start of treatment	Vehicle control						Mismatch 1						Mismatch 2 (GGG)						Imetelstat
-29	0.68	0.24	0.35	0.45	0.66	0.5	0.33	1.88	0.39	0.45	0.29		0.28	0.67	0.61	1.45	0.6		0.62	0.7	0.38	0.14	0.33	0.049
-19	0.4	0.57	0.76	0.75	2.2	1.57	1.06	0.73	0.59	1.06	2.1		0.09	0.79	1.35	1.17	0.86		0.76	0.34	1.23	0.32	0.7	1.28
-10	1.46	0.38	1.24	0.75	4.6	1.12	2.49	0.53	0.88	0.85	2.59		1.5	1.31	1.39	0.68	0.88		0.77	0.19	0.55	0.59	0.92	1.02
9	3.55	0.36	4	0.94	12.3	3.31	2.45	4.42	1.77	1.96	1.68		0.67	3.55	1.04	1.44	2.05		1.22	0.87	1.05	1.61	0.99	2.03
17	14.8	4.66	19.4	9.21	18.6	19.1	6.63	22.2	9.98	10.1	10.7		2.58	8.96	3.72	5.96	5.28		2.98	1.3	2.15	4.38	2.83	0.8
