# Supplementary material for: Imetelstat-mediated alterations in fatty acid metabolism to induce ferroptosis as a therapeutic strategy for acute myeloid leukemia
Source: Nat Cancer. 2023 Oct 30;5(1):47–65. doi: 10.1038/s43018-023-00653-5 (PMC10824665; doi:10.1038/s43018-023-00653-5)
Supplement: Supplementary file 21 — Statistical Source Data. [file 43018_2023_653_MOESM21_ESM.xlsx]

## Sheet: Extended Data Fig. 8  RBWH-6
Days post start of treatment	Vehicle control (PBS)						Imetelstat
-115	0	0	0	0	0	0	0	0	0	0	0	0
-100	0	1.6835	0	4.19907	0.513779	0.0852515	0.453858	11.5636	1.43646	0	1.61748	1.1154
-93	0.142372	0.9145	0.103439	0.522023	0.0206569	2.18195	0.039208	0.030869	0.165526	0.346911	0.441347	0.0784402
-78	0.0793021	0.0323311	0	0.890472	0	0	0.0897666	0.0927644	0.315457	0	0.0925069	0
-53	0.0889768	0	0.259565	0.0200642	0	0	0.0330196	0	0	0.0101122	0	0.125156
-46	0.11386	0	0.301075	0.10211	0.160514	0.0465495	0.0742391	0	0.021263	0.0210216	0	0.189148
-39	0.136816	0	0.567859	0.127526	0	0.0413522	0	0	0	0.140288	0	0.309629
-13	0.868943	0	1.96692	0.393741	0.0202819	1.6286	0.979303	0.0403429	0.270514	1.12155	0	2.16599
-2	1.06131	0.919245	4.19101	0.837109	0.292486	3.46006	3.0489	0.291487	0.211758	6.26577	0.311276	3.05344
7	2.43956	0	10.9278	0.533163	0.296046	2.11719	0.858239	0	0.391331	4.86399	0.0100634	9.08473
16	1.40485	0.061356	14.0606	1.12931	0.0203376	4.56779	1.88738	0.0310688	0.680687	4.87805	0.020145	10.0446
25	4.55318	0.310945	28.5583	1.09932	0.0596066	11.8926	2.75387	0	0.782185	13.4636	0	14.8276
38	4.87805	0	25.9109	1.14386	0	30.7436	2.65893	0	0.458475	5.14592	0	10.3706
53	6.12479	0.127359	nd	2.63001	0.021015	27.5366	2.82396	0.22805	0.77914	1.27034	0.020982	3.10155
65	nd	0.0711491	37.8055	5.29613	0.138226	40.4056	1.48071	0.145018	1.51896	0.882567	0	0.823271
81	17.2735	1.51515	42.3357	8.37553	0	48.6099	1.2855	0.64257	2.7239	2.43723	0.0617157	2.35525
95	13.4993	0	37.8391	10.612	1.21619	33.6449	4.14068	0	2.3561	3.69721	0.230415	3.92693
102	11.0813	0	36.2134	14.3119	0.254972	52.2601	1.49338	0	3.30502	4.8041	0	1.58376
115	16.4768	0.235761	nd	16.7688	0.012222	nd	1.96102	0.905797	2.0433	3.24933	0.105746	1.41688
127	7.3301	0	nd	25.8435	0	nd	1.12825	0	2.82112	2.25095	0	2.38334
136	nd	nd	nd	26.4901	nd	nd	nd	nd	nd	nd	nd	nd
137	nd	0	nd	nd	0.976231	nd	1.23961	0	3.2677	2.5198	0	1.56917
168	nd	0	nd	nd	0.143937	nd	0.286533	0.332226	17.6772	1.50082	nd	4.2508
247	nd	0.0101215	nd	nd	nd	nd	nd	nd	4.94478	nd	nd	4.86409
275	nd	0	nd	nd	nd	nd	nd	nd	94.0476	nd	nd	97.6331

## Sheet: RBWH-7
Days post start of treatment	Vehicle control (PBS)						Imetelstat
-20	0	0	0	0	0	0	0	0	0	0	0	0
8	3.06383	3.81522	2.464	3.48757	4.90105	1.20185	4.29062	2.26244	2.37364	3.49794	5.4796	5.36053
20	33.5549	48.7068	43.324	56.9423	57.6086	46.8888	29.0833	24.672	28.0528	23.2616	22.299	43.6209
36	nd	nd	nd	nd	nd	nd	73.4007	81.2052	76.9809	75.0025	56.4793	nd

## Sheet: RBWH-16
Days post start of treatment	Vehicle control (PBS)						Imetelstat
-19	0	0	0	0	0	0	0	0	0	0	0	0
-2	2.17918	2.45098	1.20724	4.16667	4.66667	1.76125	1.16279	9.32945	4.40529	1.53846	0.869565	2.16535
4	0.92193	1.01156	2.06344	4.38379	3.02413	0.758688	1.14167	1.37414	0.841397	0.596888	0.938338	2.49335
16	2.73109	7.14683	3.24846	20.1901	7.11231	3.71557	1.62712	4.66212	1.38526	1.82562	0.778247	2.67732
26	7.1769	13.0312	15.9102	22.3007	17.9132	11.9976	2.1033	5.23057	4.81283	4.89855	2.58477	2.15736
38	9.27114	20.9234	26.1958	20.2395	33.6998	14.5296	4.99434	9.15033	7.10091	2.84458	6.00434	4.46325
50	15.8252	33.6584	29.3626	29.7533	35.7074	39.9968	6.99112	13.8248	16.894	6.27753	9.9873	8.7955
58	17.9906	22.9105	21.5949	24.2213	19.5565	20.176	4.8773	5.18983	8.45349	4.58515	3.94412	8.99454
86	22.5264	62.9869	40.6378	36.5064	45.6383	36.8624	15.4865	19.9114	21.4798	5.77451	9.38242	16.3004
100	16.5229	81.1881	44.0628	59.9218	39.6655	55.6403	27.9788	10.0941	3.30321	5.16987	1.01184	2.89855
113	37.5107	nd	54.7665	nd	57.7177	36.4874	22.016	3.85308	4.62502	9.58084	nd	2.66613
123	43.6275	nd	nd	nd	nd	68.4205	21.8741	8.19801	5.29992	15.6	nd	nd
136	58.9725	nd	nd	nd	nd	nd	1.81116	nd	nd	14.5916	nd	nd
140	75.1714	nd	nd	nd	nd	nd	nd	nd	nd	nd	nd	nd
151	nd	nd	nd	nd	nd	nd	nd	nd	nd	5.17241	nd	nd

## Sheet: RBWH-23
Days post start of treatment	Vehicle control (PBS)						Imetelstat
-123	0	0	0	0	0	0	0	0	0	0	0	0
-108	0.511509	0.255232	0.255754	0.485605	0.245442	0.3848	0.141643	0.0957549	0.18031	0.190985	0.483092	0.20284
-92	0	0.746534	0.850461	0.97229	1.71685	0.708421	1.02753	0.947459	0.393473	0.583022	0.867914	0.435308
-74	0.0795756	0.510301	0.0794642	1.08462	0.61695	0.112829	0.461488	0.0257103	0.129245	0.104554	0.210379	0.304183
-37	0.229564	0.195274	0.261389	0.225437	0.119237	0.0705148	0.130067	0.293083	0.406032	0.0870827	1.04004	0.183486
-1	0.648692	0.359104	0.0431499	0.203841	0.147508	0.0918695	0.446678	0.0744206	3.12743	6.00685	17.9721	1.25604
12	3.62582	3.11231	0.628366	0.27509	0.760273	0.482772	0.854075	0.523249	3.35196	7.17602	4.34419	1.57084
34	16.6803	12.9774	0.525474	0.473709	8.4558	0.418629	5.1495	0.813008	7.01314	12.3078	12.6004	3.13393
54	23.9266	15.5971	0.131666	0.334448	48.9976	0.178253	4.93489	0.534817	9.1767	8.12018	9.47931	7.59772
67	50.694	31.1067	0.520993	1.60446	36.7224	1.95875	9.32203	0.609397	9.71641	11.673	10.245	14.8047
87	nd	nd	1.76678	2.65989	nd	3.80849	12.7182	0.808057	11.5987	9.07866	13.5875	21.1388
103	nd	nd	7.21623	8.09231	nd	14.2433	22.207	1.99005	20.027	5.91434	15.605	20.966
120	nd	nd	15.011	6.93427	nd	13.9456	25.6895	2.17005	68.2524	5.058	9.27711	11.9282
153	nd	nd	64.4237	24.4769	nd	34.7783	94.8022	1.52231	nd	nd	11.8187	15.7158

## Sheet: RBWH-36
Days post start of treatment	Vehicle control (PBS)						Imetelstat
-94	0	0	0	0	0	0	0	0	0	0	0	0
-68	0	0	0.00572312	0.00552639	0	0.0102454	0.0747685	0	0.0123457	0.0135953	0	0
-33	1.78422	1.35443	2.09273	0.541955	1.18164	1.32283	0.774181	0.710588	0.271849	0.958071	1.22972	0.979684
-2	17.3733	12.1688	16.6011	27.6262	8.31242	9.69501	5.07239	12.541	0.649819	12.3755	14.3629	9.89474
15	13.2601	18.8917	35.2092	41.6853	11.5099	9.77693	0.873362	2.5641	0.105597	2.22068	2.07254	2.29709
33	40.6129	34.1375	62.4398	42.9767	83.3096	40.3199	5.47325	1.12744	0.313733	5.24257	3.10502	5.56943
62	38.933	50.6566	77.4841	69.8295	89.9191	56.6632	4.15534	18.1567	0.586447	24.6282	13.2818	9.2755
86	51.4286	54.0234	77.0232	86.3346	95.0971	63.0123	34.2697	6.73684	1.05979	40.7345	35.332	19.994
87	nd	nd	nd	nd	95.0484	nd	nd	nd	nd	nd	nd	nd
88	nd	nd	nd	nd	nd	49.1625	nd	nd	nd	nd	nd	nd
97	36.0891	31.5789	69.842	81.636	nd	nd	4.56888	24.7102	0.392512	41.3849	30.1049	12.9166
104	59.7704	63.1696	57.8048	77.8659	nd	nd	nd	nd	nd	nd	nd	nd
121	nd	nd	nd	nd	nd	nd	2.53538	27.9416	1.15053	34.8302	34.449	12.8126
122	nd	nd	nd	nd	nd	nd	nd	nd	nd	40.9578	nd	nd
124	nd	nd	nd	nd	nd	nd	nd	nd	nd	nd	nd	nd
139	nd	nd	nd	nd	nd	nd	nd	nd	nd	nd	27.0531	nd
149	nd	nd	nd	nd	nd	nd	23.1237	33.7762	0.476596	nd	nd	11.5246
158	nd	nd	nd	nd	nd	nd	nd	nd	nd	nd	nd	nd
159	nd	nd	nd	nd	nd	nd	31.8722	33.616	nd	nd	nd	15.2429

## Sheet: RBWH-37
Days post start of treatment	Vehicle control (PBS)						Imetelstat
-81	0	0	0	0	0	0	0	0	0	0	0	0
-56	0.0899281	0.613787	0.143704	0.514766	0.388717	1.29088	3.71755	0.142687	0.602131	1.03004	0.122369	0.343851
-40	0.0503423	0.019988	0.189356	0.0499501	0.180542	0.069979	0.20429	0.043573	0.05	0.149142	0.305344	0.12536
-7	8.71654	5.77892	9.36631	2.12428	18.4102	16.6436	45.808	1.8555	1.23508	13.8348	42.082	4.67461
14	30.9251	51.0968	69.6009	50.6072	64.2993	52.6551	63.575	11.1034	7.58076	13.7227	33.4231	18.9264
42	81.1974	63.6711	88.4594	84.0457	87.5542	90.3368	68.0156	51.2204	46.9218	50.9244	69.4358	58.6109
66	82.716	nd	74.1812	nd	nd	nd	nd	nd	nd	nd	nd	nd
70	nd	86.8775	nd	83.5596	82.7423	91.3244	60.2365	60.9061	37.1684	49.2708	71.0151	60.9625
72	nd	84.4262	nd	83.0091	87.3356	91.6971	nd	nd	nd	nd	nd	nd
81	nd	nd	nd	nd	nd	nd	nd	nd	nd	nd	nd	nd
88	nd	nd	nd	nd	nd	nd	nd	nd	nd	nd	nd	nd
99	nd	nd	nd	nd	nd	nd	nd	nd	nd	nd	nd	nd
105	nd	nd	nd	nd	nd	nd	67.3458	64.7923	33.1712	36.7077	88.7965	46.5855
107	nd	nd	nd	nd	nd	nd	nd	42.5339	nd	nd	nd	nd
133	nd	nd	nd	nd	nd	nd	nd	nd	nd	72.5085	nd	nd
141	nd	nd	nd	nd	nd	nd	nd	nd	nd	nd	nd	nd
148	nd	nd	nd	nd	nd	nd	nd	nd	76.9631	nd	nd	nd
154	nd	nd	nd	nd	nd	nd	nd	nd	57.5382	nd	nd	nd

## Sheet: RBWH-38
Days post start of treatment	Vehicle control (PBS)						Imetelstat
-61	0	0	0	0	0	0	0	0	0	0	0	0
-34	0.0880626	0.127239	0.250671	0.169104	0.0683995	0.075959	0.510421	0.0395883	0.150966	0.0895055	0.281221	0.129366
-9	1.66314	2.22379	8.70827	5.38117	6.14407	0.831734	41.5693	2.92326	3.73216	2.60586	5.32242	1.51515
8	2.92648	1.88937	7.39203	4.63898	5.09131	3.17038	18.8942	2.62281	3.34469	1.9685	3.16092	1.18523
27	5.40755	3.31368	11.1239	13.3777	9.59772	4.71286	40.4422	2.67934	4.98237	2.1065	3.95831	1.39114
56	8.42919	2.66041	15.9722	37.664	12.2408	14.4498	nd	2.10166	4.42804	2.50841	3.67075	4.01447
77	nd	nd	nd	nd	nd	nd	nd	nd	nd	nd	nd	nd
103	3.75985	5.29557	8.63354	17.1953	6.12437	7.66922	nd	0.518583	1.91935	0.477042	4.02802	1.26677
120	nd	nd	10.0813	nd	nd	nd	nd	nd	nd	nd	nd	nd
145	nd	nd	nd	nd	nd	8.33941	nd	nd	nd	nd	0.248204	nd
146	2.50329	7.20524	nd	17.3913	1.98374	nd	nd	0.672235	0.540889	0.455045	nd	0.414594
188	3.55156	4.95808	nd	48.51	2.0479	nd	nd	0.464217	0.60826	0.517464	nd	0.728036
204	nd	nd	nd	nd	nd	nd	nd	nd	nd	nd	nd	nd
216	0	0.309598	nd	nd	1.13673	nd	nd	0.795003	0	0.640512	nd	1.02155
257	3.66146	3.3381	nd	nd	1.17138	nd	nd	1.50943	0.44096	0.344488	nd	1.08275
264	nd	nd	nd	nd	nd	nd	nd	nd	nd	nd	nd	nd
279	nd	nd	nd	nd	0.635537	nd	nd	nd	nd	nd	nd	nd
288	1.71391	3.94032	nd	nd	nd	nd	nd	1.34284	0.287356	0.305368	nd	2.23174
320	3.19651	3.8225	nd	nd	nd	nd	nd	3.30073	0.858369	0.135969	nd	0.951969
350	nd	nd	nd	nd	nd	nd	nd	nd	nd	0.0694686	nd	nd
356	2.8957	2.76987	nd	nd	nd	nd	nd	0.71048	0.482668	nd	nd	0.435269
363	12.0462	nd	nd	nd	nd	nd	nd	nd	nd	nd	nd	nd
364	nd	nd	nd	nd	nd	nd	nd	nd	nd	nd	nd	nd
370	nd	nd	nd	nd	nd	nd	nd	nd	nd	nd	nd	0
392	nd	1.37045	nd	nd	nd	nd	nd	1.11508	0.143701	nd	nd	nd
397	nd	nd	nd	nd	nd	nd	nd	1.44879	nd	nd	nd	nd
409	nd	0.248139	nd	nd	nd	nd	nd	nd	nd	nd	nd	nd
411	nd	nd	nd	nd	nd	nd	nd	nd	nd	nd	nd	nd
426	nd	nd	nd	nd	nd	nd	nd	nd	0.0892857	nd	nd	nd

## Sheet: RBWH-40
Days post start of treatment	Vehicle control (PBS)						Imetelstat
-14	0	0	0	0	0	0	0	0	0	0	0	0
22	7.86615	18.3524	15.2067	9.40884	19.5157	nd	5.99438	7.00617	5.17302	6.83186	7.0114	12.5791
42	13.4866	8.3977	nd	8.55945	4.38826	nd	3.69775	6.23028	3.89718	3.47039	4.80599	3.4225
64	6.09741	4.87602	nd	8.21038	4.68358	nd	3.58722	2.86396	2.09241	1.33203	3.98746	4.05142
83	15.2594	5.88235	nd	4.28299	2.75049	nd	3.05043	2.55611	1.25213	1.07965	1.23457	2.87648
104	23.4998	16.839	nd	5.53041	4.53674	nd	3.24958	4.83461	0.740741	1.7986	2.18375	9.62861
125	67.3263	55.2802	nd	30.2986	11.402	nd	2.57967	6.12245	0.503894	2.5829	4.73	20.4144
133	nd	nd	nd	nd	nd	nd	nd	nd	nd	nd	nd	25.6532
139	nd	nd	nd	62.0904	18.8493	nd	2.20507	13.1257	1.02065	2.26354	5.79335	nd
162	nd	nd	nd	nd	27.4911	nd	13.8073	30.3318	nd	2.63337	9.9377	nd
181	nd	nd	nd	nd	nd	nd	13.7831	34.8845	nd	3.22749	9.7426	nd
194	nd	nd	nd	nd	nd	nd	11.5398	20.7994	nd	2.60984	7.98077	nd

## Sheet: RCH-11
Days post start of treatment	Vehicle control (PBS)						Imetelstat
-43	0	0	0	0	0	0	0	0	0	0	0	0
-29	0.68	0.24	0.35	0.45	0.66	0.5	0.62	0.7	0.38	0.14	0.33	0.049
-19	0.4	0.57	0.76	0.75	2.2	1.57	0.76	0.34	1.23	0.32	0.7	1.28
-10	1.46	0.38	1.24	0.75	4.6	1.12	0.77	0.19	0.55	0.59	0.92	1.02
-1	5.28	2.56	3.84	1.74	0.98	1.81	1.38	1.67	3.64	2.14	1.75	4.53
9	3.55	0.36	4	0.94	12.3	3.31	1.22	0.87	1.05	1.61	0.99	2.03
17	14.8	4.66	19.4	9.21	18.6	19.1	2.98	1.3	2.15	4.38	2.83	0.8
23	11.461	nd	15.5337	7.44797	20.8343	14.4324	5.00494	1.86996	2.33107	3.83712	1.30235	4.51036
30	50.7	nd	1.08	32.6	39.9	45.9	9.3	5.32	5.05	7.7	4.49	0.14
37	64.8	nd	40.6	30.1	57	51.3	15.5	2.52	5.75	7.87	5.63	2.3
45	59.8	nd	nd	41.2	59	57	5.94	3.16	8.24	8.29	1.32	5.62
51	nd	nd	nd	54.5	nd	nd	10.8	2.64	5.56	6.52	9.74	9.92
59	nd	nd	nd	12.2	nd	nd	1.25	2.48	2.14	1.64	2.75	9.09
65	nd	nd	nd	23.7	nd	nd	8.91	2.6	3.59	4.46	4.45	13.4
72	nd	nd	nd	47	nd	nd	8.93	3.27	3.8	4.35	5.55	16.7

## Sheet: UNSW-4
Days post start of treatment	Vehicle control (PBS)						Imetelstat
-129	0	0	0	0	nd	0	0	0	0	0	0	0
-119	0	0	0	0	nd	0	0	0	0	0	nd	0.671141
-105	0.333598	0.0686106	0.0895857	0.0809998	nd	0.143298	0.342992	0.0894721	0.246392	0.239091	0.142789	0.0724428
-98	0	0	0	0	nd	0	0	0	0	0	0	0
-73	0.374532	0	0.0170184	0	nd	0.258247	0.0819403	0.147813	0	0.0974764	0.285365	0.286011
-57	0.288906	0.00929023	0.121668	0.123246	nd	0.262418	0.164453	0.435445	0.0214546	0.081103	0.055056	0.0685535
-31	0.348816	0.17309	1.13772	0.114199	nd	0.139807	0.103374	0.10101	0.400916	0.0184298	0.446927	0.0610394
-1	0.377209	0.217425	0.329572	0.382263	nd	0.212926	0.254608	1.02215	0.40107	0.15339	1.94623	0.305344
21	1.85932	0.819142	1.57533	1.06472	nd	0.58456	1.88839	0.885246	0.679321	0.371544	0.998089	0.164515
47	36.2579	1.5751	10.3143	3.9507	nd	1.40264	0.750834	1.55172	0.848142	1.42888	nd	0.231249
62	41.7955	5.53335	17.7921	9.73574	nd	12.4169	6.73289	0.874636	1.26765	1.02686	nd	0.492994
81	nd	32.0324	70.4178	73.9266	nd	40.0181	27.073	13.0544	15.7491	nd	nd	0.727802
84	nd	nd	41.4331	36.3144	nd	nd	nd	nd	nd	nd	nd	nd
102	nd	61.9296	nd	nd	nd	54.1269	28.2043	33.134	60.4549	nd	nd	1.64582
122	nd	nd	nd	nd	nd	nd	45.4425	56.7308	nd	nd	nd	12.09
138	nd	nd	nd	nd	nd	nd	nd	nd	nd	nd	nd	21.3703

[truncated: 20 more sheets: UNSW-5, UNSW-9, UNSW-16, UNSW-17, UNSW-18, RBWH-41B, RBWH-42, RBWH-43, RBWH-44, RBWH-45, RBWH-46, RBWH-47, RBWH-48, RBWH-52, RBWH-55, RBWH-56, RBWH-58, RBWH-64, RBWH-65, RBWH-68]
