# Supplementary material for: Imetelstat-mediated alterations in fatty acid metabolism to induce ferroptosis as a therapeutic strategy for acute myeloid leukemia
Source: Nat Cancer. 2023 Oct 30;5(1):47–65. doi: 10.1038/s43018-023-00653-5 (PMC10824665; doi:10.1038/s43018-023-00653-5)
Supplement: Supplementary file 23 — Statistical Source Data. [file 43018_2023_653_MOESM23_ESM.xlsx]

## Sheet: Extended Data Fig. 10a PB
Peripheral blood AML burden AUC per day						Log-transformed						Ttest
Sustained: PBS	Sustained: Imetelstat	Intermediate: PBS	Intermediate: Imetelstat	Poor: PBS	Poor: Imetelstat	Sustained: PBS	Sustained: Imetelstat	Intermediate: PBS	Intermediate: Imetelstat	Poor: PBS	Poor: Imetelstat	Sustained	Int	Poor
9.09193	1.8409	17.0726	5.77171	13.1303	30.0051	0.958656	0.265031	1.2323	0.761305	1.11827	1.47719	1.31792e-11	0.00668266	0.476422
0.134692	0.195302	14.7351	11.4364	18.4273	28.8972	-0.870657	-0.709293	1.16835	1.05829	1.26546	1.46086
29.8826	10.3021	12.4418	2.34634	15.4612	29.335	1.47542	1.01293	1.09488	0.37039	1.18924	1.46739
8.35909	3.74546	12.7926	2.89599	20.5703	27.6567	0.922159	0.573506	1.10696	0.461797	1.31324	1.4418
0.266396	0.0483415	10.798	5.44298	22.1836	24.267	-0.574473	-1.31568	1.03335	0.735837	1.34603	1.38502
27.8404	9.37082	17.8311	8.76311	15.2685	18.4468	1.44467	0.971778	1.25118	0.942658	1.1838	1.26592
21.4141	10.9696	14.1109	14.361	17.0486	20.6735	1.3307	1.04019	1.14956	1.15719	1.23169	1.31541
31.2951	9.18988	16.5725	13.0067	11.7742	1.12643	1.49548	0.96331	1.21939	1.11417	1.07093	0.0517032
26.8482	8.70438	13.6181	9.89619	10.6027	13.8114	1.42891	0.939738	1.13412	0.995468	1.02542	1.14024
26.8183	6.53715	15.9305	0.767707	5.27258	8.7806	1.42843	0.815389	1.20223	-0.114805	0.722024	0.943524
29.195	4.9508	4.01207	1.54226	18.4924	11.1889	1.46531	0.694675	0.603368	0.188158	1.26699	1.04879
27.7188	6.94073	3.13938	3.31381	8.36043	11.471	1.44277	0.841405	0.496844	0.520327	0.922228	1.0596
5.59091	1.81883	2.08219	3.94333	12.8685	8.41724	0.747482	0.259792	0.31852	0.595864	1.10953	0.92517
9.53247	1.14286	2.46303	1.53826	11.3449	12.9707	0.979205	0.0579919	0.39147	0.187031	1.0548	1.11296
12.461	2.40584	2.63645	1.63147	11.7139	16.8488	1.09555	0.381267	0.42102	0.21258	1.0687	1.22657
9.94156	2.00857	2.41019	1.72768	9.25306	10.4908	0.997454	0.302887	0.382052	0.237462	0.966285	1.02081
10.461	17.0714	31.6404	1.49988	12.3724	9.78203	1.01957	1.23227	1.50024	0.176057	1.09245	0.990429
2.4131	6.14429	32.9857	1.9726	8.09659	13.4985	0.382574	0.788471	1.51833	0.29504	0.908302	1.13029
5.76923	0.34631	33.2985	21.3088	14.4274	8.4852	0.761118	-0.460536	1.52242	1.32856	1.15919	0.928662
2.02222	0.348077	21.0564	15.8737	19.4733	15.43	0.305829	-0.458325	1.32339	1.20068	1.28944	1.18837
11.4357	3.02281	11.6407	18.8145	16.5338	8.92875	1.05826	0.48041	1.06598	1.27449	1.21837	0.95079
1.875	0.368095	29.0763	18.6203	22.0557	16.733	0.273001	-0.43404	1.46354	1.26999	1.34352	1.22357
3.43649	0.274561	20.2509	12.0482	22.1276	12.0722	0.536115	-0.561361	1.30644	1.08092	1.34493	1.08179
3.20882	0.375952	14.8541	26.5838	20.7666	17.7591	0.506346	-0.424867	1.17185	1.42462	1.31737	1.24942
15.1277	2.69113	27.0756	13.2612	21.0488	32.9797	1.17977	0.429935	1.43258	1.12258	1.32323	1.51825
20.4397	2.1029	16.7911	12.0523	24.823	28.4676	1.31047	0.322818	1.22508	1.08107	1.39485	1.45435
18.8902	4.10414	16.019	9.32199	22.7343	26.7167	1.27624	0.613222	1.20464	0.969508	1.35668	1.42678
17.5035	1.51509	18.974	3.08876	21.9208	24.5249	1.24313	0.18044	1.27816	0.489785	1.34086	1.38961
25.6532	2.57339	23.7976	7.35428	23.5032	34.1728	1.40914	0.410505	1.37653	0.86654	1.37113	1.53368
29.2566	1.61739	27.8723	12.4365	26.0504	32.9483	1.46622	0.208815	1.44517	1.0947	1.41582	1.51783
2.04	6.49614	36.3129	16.2569	35.8401	27.12	0.30963	0.812655	1.56006	1.21104	1.55437	1.43329
11.9359	2.49833	37.0735	18.6763	28.3734	29.7272	1.07686	0.39765	1.56906	1.27129	1.45291	1.47315
23.0256	3.95197	41.0877	18.1808	26.2229	23.2812	1.36221	0.596814	1.61371	1.25961	1.41868	1.36701
29.4227	4.90391	27.6065	11.6735	34.4576	26.5015	1.46868	0.690542	1.44101	1.0672	1.53729	1.42327
26.6756	3.67514	19.785	21.4731	42.8594	31.8609	1.42611	0.565274	1.29634	1.33189	1.63205	1.50326
16.9135	5.7226	15.7989	28.2652	33.9135	25.4459	1.22823	0.757594	1.19863	1.45125	1.53037	1.40562
26.7543	1.75129	48.1224	6.91705	50.2385	17.8228	1.42739	0.243359	1.68235	0.839921	1.70104	1.25098
24.4441	2.32035	0.0247387	9.95443	55.6476	49.5093	1.38817	0.365553	-1.60662	0.998016	1.74545	1.69469
14.3381	3.54247	14.5221	0.0178006	22.4029	48.7567	1.15649	0.549306	1.16203	-1.74957	1.3503	1.68803
17.0853	6.72674	22.0956	13.3047	12.5253	49.0926	1.23262	0.827804	1.34431	1.12401	1.09779	1.69102
22.7247	10.8031	14.6704	17.8525	39.191	23.0634	1.3565	1.03355	1.16644	1.2517	1.59319	1.36292
21.9846	3.90755	12.4257	0.0299926	51.7228	6.90982	1.34212	0.591905	1.09432	-1.52299	1.71368	0.839467
24.3384	3.15329	7.89607	4.3201	37.0301	26.1668	1.38629	0.498764	0.897411	0.635494	1.56855	1.41775
13.6931	6.00015	9.32492	7.73686	33.6655	16.6236	1.1365	0.778162	0.969645	0.888565	1.52718	1.22073
9.77629	3.81164	14.6765	7.2775	32.6294	33.4259	0.990174	0.581112	1.16662	0.861983	1.51361	1.52408
14.0587	4.48986	7.95843	5.23344	21.7218	28.6594	1.14795	0.652232	0.900827	0.718787	1.3369	1.45727
17.9521	3.88882		3.9953	39.1737	30.1093	1.25411	0.589818		0.601549	1.59299	1.4787
7.97002	3.10587		15.6531	47.4816		0.90146	0.492183		1.1946	1.67653
6.8015	1.12076					0.832605	0.0495117
5.65092	0.72475					0.752119	-0.139812
3.47755	0.840277					0.541274	-0.0755777
12.6181	1.13832					1.10099	0.0562651
13.2951	1.25467					1.12369	0.0985283
1.34402	0.977912					0.128405	-0.00970016
0.0373505	0.0728367					-1.4277	-1.13765
2.08187	0.0294634					0.318453	-1.53072
0.0612435	0.297952					-1.21294	-0.525854
0.146212	0.0291896					-0.835017	-1.53477
0.195797	0.149929					-0.708195	-0.824116
23.6622	0.0776908					1.37405	-1.10963
19.4089	2.0238					1.288	0.306167
25.5622	1.08084					1.4076	0.0337608
24.0485	1.4507					1.38109	0.161579
26.2641	5.81903					1.41936	0.764851
22.3751	3.71989					1.34976	0.57053
25.8819	1.81106					1.413	0.257933
23.2247	8.22702					1.36595	0.915243
24.8859	9.49737					1.39595	0.977603
26.6947	2.75766					1.42642	0.440541
28.5158	4.15757					1.45509	0.61884
26.0337	3.45601					1.41554	0.538575
28.5207	4.53014					1.45516	0.656112
2.38007	2.68127					0.37659	0.428341
29.2158	2.93285					1.46562	0.46729
26.316	3.73221					1.42022	0.571966
31.5667	2.30033					1.49923	0.36179
7.41557	1.68144					0.870144	0.225682
10.4452	2.10577					1.01892	0.32341
5.09354	1.91583					0.70702	0.282357
10.525	3.89746					1.02222	0.590782
22.4065	0.399057					1.35037	-0.398965
4.26411	0.341967					0.629829	-0.466015
18.0514	2.20732					1.25651	0.343865
	0.607685						-0.216321

## Sheet: Extended Data Fig. 10a SPL
Spleen weight [mg]						Log-transformed						Ttest
Sustained: PBS	Sustained: Imetelstat	Intermediate: PBS	Intermediate: Imetelstat	Poor: PBS	Poor: Imetelstat	Sustained: PBS	Sustained: Imetelstat	Intermediate: PBS	Intermediate: Imetelstat	Poor: PBS	Poor: Imetelstat	Sustained	Int	Poor
70	79	169	132	207	707	1.8451	1.89763	2.22789	2.12057	2.31597	2.84942	8.82605e-05	0.0133877	0.0280581
24	25	199	165	322	822	1.38021	1.39794	2.29885	2.21748	2.50786	2.91487
105	39	80	68	266	606	2.02119	1.59106	1.90309	1.83251	2.42488	2.78247
139	17	163	116	303	660	2.14301	1.23045	2.21219	2.06446	2.48144	2.81954
9	31	170	107	214	753	0.954243	1.49136	2.23045	2.02938	2.33041	2.87679
148	63	106	35	231	347	2.17026	1.79934	2.02531	1.54407	2.36361	2.54033
188	118	125	189	205	257	2.27416	2.07188	2.09691	2.27646	2.31175	2.40993
103	68	191	157	224	109	2.01284	1.83251	2.28103	2.1959	2.35025	2.03743
154	171	73	171	214	393	2.18752	2.233	1.86332	2.233	2.33041	2.59439
135	114	85	35	144	219	2.13033	2.0569	1.92942	1.54407	2.15836	2.34044
161	97	343	52	181	137	2.20683	1.98677	2.53529	1.716	2.25768	2.13672
188	110	184	179	213	164	2.27416	2.04139	2.26482	2.25285	2.32838	2.21484
120	144	478	336	600	568	2.07918	2.15836	2.67943	2.52634	2.77815	2.75435
146	99	513	326	759	606	2.16435	1.99564	2.71012	2.51322	2.88024	2.78247
57	201	484	356	673	651	1.75587	2.3032	2.68485	2.55145	2.82802	2.81358
132	171	501	474	683	742	2.12057	2.233	2.69984	2.67578	2.83442	2.8704
31	86	521	121	689	979	1.49136	1.9345	2.71684	2.08279	2.83822	2.99078
92	20	505	98	767	1200	1.96379	1.30103	2.70329	1.99123	2.8848	3.07918
136	30	161	96	1117	1261	2.13354	1.47712	2.20683	1.98227	3.04805	3.10072
160	108	214	124	1322	1258	2.20412	2.03342	2.33041	2.09342	3.12123	3.09968
73	27	146	166	1313	1405	1.86332	1.43136	2.16435	2.22011	3.11826	3.14768
104	82	96	163	1251	1598	2.01703	1.91381	1.98227	2.21219	3.09726	3.20358
212	35	112	425	1833	685	2.32634	1.54407	2.04922	2.62839	3.26316	2.83569
178	65	200	285	1302	1074	2.25042	1.81291	2.30103	2.45484	3.11461	3.031
189	61	232	305	571	675	2.27646	1.78533	2.36549	2.4843	2.75664	2.8293
337	47	360	170	615	573	2.52763	1.6721	2.5563	2.23045	2.78888	2.75815
230	62	221	264	371	600	2.36173	1.79239	2.34439	2.4216	2.56937	2.77815
223	20	254	362	577	803	2.3483	1.30103	2.40483	2.55871	2.76118	2.90472
312	249	289	63	599	304	2.49415	2.3962	2.4609	1.79934	2.77743	2.48287
195	162	272	217	572	254	2.29003	2.20952	2.43457	2.33646	2.7574	2.40483
211	413	347	158	124	180	2.32428	2.61595	2.54033	2.19866	2.09342	2.25527
344	163	113	128	125	405	2.53656	2.21219	2.05308	2.10721	2.09691	2.60746
181	197	621	173	119	409	2.25768	2.29447	2.79309	2.23805	2.07555	2.61172
460	109	274	69	75	312	2.66276	2.03743	2.43775	1.83885	1.87506	2.49415
285	206	294	125	111	388	2.45484	2.31387	2.46835	2.09691	2.04532	2.58883
283	110	261	96	120	429	2.45179	2.04139	2.41664	1.98227	2.07918	2.63246
168	105	116	58	377	423	2.22531	2.02119	2.06446	1.76343	2.57634	2.62634
422	182	122	65	360	420	2.62531	2.26007	2.08636	1.81291	2.5563	2.62325
162	92	154	122	391	216	2.20952	1.96379	2.18752	2.08636	2.59218	2.33445
285	32	48	70	366	226	2.45484	1.50515	1.68124	1.8451	2.56348	2.35411
280	67	111	385	283	209	2.44716	1.82607	2.04532	2.58546	2.45179	2.32015
120	104	190	204	310		2.07918	2.01703	2.27875	2.30963	2.49136
231	98	182	259	189		2.36361	1.99123	2.26007	2.4133	2.27646
186	108	288	267	150		2.26951	2.03342	2.45939	2.42651	2.17609
82	238	219	144	202		1.91381	2.37658	2.34044	2.15836	2.30535
127	86	179	73	121		2.1038	1.9345	2.25285	1.86332	2.08279
39	349	189		158		1.59106	2.54283	2.27646		2.19866
110	76			216		2.04139	1.88081			2.33445
129	123					2.11059	2.08991
120	97					2.07918	1.98677
153	115					2.18469	2.0607
72	130					1.85733	2.11394
123	92					2.08991	1.96379
35	366					1.54407	2.56348
157	106					2.1959	2.02531
176	190					2.24551	2.27875
394	33					2.5955	1.51851
165	71					2.21748	1.85126
150	46					2.17609	1.66276
180	63					2.25527	1.79934
252	42					2.4014	1.62325
639	140					2.8055	2.14613
141	422					2.14922	2.62531
117	119					2.06819	2.07555
199	128					2.29885	2.10721
214	76					2.33041	1.88081
203	290					2.3075	2.4624
160	163					2.20412	2.21219
352	56					2.54654	1.74819
521	202					2.71684	2.30535
165	517					2.21748	2.71349
240	295					2.38021	2.46982
208	98					2.31806	1.99123
39						1.59106
182						2.26007
329						2.5172
127						2.1038
220						2.34242
386						2.58659
415						2.61805

## Sheet: Extended Data Fig. 10b
ELN Risk
	favorable	intermediate	adverse
sustained	7	5	2
intermediate	4	3	1
poor	2	2	4

## Sheet: 10c
Cytogenetics
	normal	complex	other
sustained	6	0	8
intermediate	3	0	5
poor	4	2	2

## Sheet: 10d
WHO class
	AML with maturation	AML with minimal differentiation	AML without maturation	other
sustained	3	1	0	10
intermediate	0	0	0	8
poor	0	0	1	7

## Sheet: 10e
Gender
	female	male
sustained	8	6
intermediate	3	5
poor	6	2

## Sheet: 10f
Age at diagnosis
Sustained	Intermediate	Poor
47	23	76
64	76	84
49	85	19
75	55	61
53	20	43
51	68	50
39	73	34
35	40	47
43
64
44
74
71

## Sheet: 10g
FLT3-ITD allelic ratio
Sustained	Intermediate	Poor
0.31		0.62
0.07		0.31
0.35
0.21

## Sheet: 10h
TERT mRNA (normalized read counts)
Sustained	Intermediate	Poor
0.576584	5.09015	10.6936
3.29171	5.08437	0.470164
3.7373	0.717966	3.12575
0.139717	0.755406	0.311916
0.628023	0.697002	1.48173
0.344602	0.361753	4.32413
1.08913	0.404553	0
0.230868	0.193121	1.7985
0.990042
1.7069
11.2603
1.65555
0.287909
0.370702

## Sheet: 10i
AML burden by oncogenic NRAS variant allelic frequency
	VAF	AML burden
p.Q61R (40.7%)	40.7	7.70954
p.Q61R (40.7%)	40.7	7.74889
p.Q61R (40.7%)	40.7	67.2937
p.Q61R (40.7%)	40.7	8.19454
p.Q61R (40.7%)	40.7	6.11229
p.Q61R (40.7%)	40.7	8.36945
p.G12D (46.2%)	46.2	16.2391
p.G12D (46.2%)	46.2	33.036
p.G12D (46.2%)	46.2	3.38252
p.G12D (46.2%)	46.2	2.89861
p.G12D (46.2%)	46.2	18.7098
p.G12D (46.2%)	46.2	5.15091
p.Q61R (29.8%)	29.8	31.8552
p.Q61R (29.8%)	29.8	12.2511
p.Q61R (29.8%)	29.8	19.3793
p.Q61R (29.8%)	29.8	24.0473
p.Q61R (29.8%)	29.8	18.0218
p.Q61R (29.8%)	29.8	28.062
p.G12C (47.5%)	47.5	14.6152
p.G12C (47.5%)	47.5	1.55053
p.G12C (47.5%)	47.5	81.7896
p.G12C (47.5%)	47.5	29.7357
p.G12C (47.5%)	47.5	0.383789
p.G12C (47.5%)	47.5	74.3961
p.Q61H (23.5%)	23.5	38.7152
p.Q61H (23.5%)	23.5	69.3349
p.Q61H (23.5%)	23.5	65.2183
p.Q61H (23.5%)	23.5	46.9002
p.Q61H (23.5%)	23.5	35.8044
p.Q61H (23.5%)	23.5	140.277
p.G13D (31.9%)	31.9	80.059
p.G13D (31.9%)	31.9	59.639
p.G13D (31.9%)	31.9	70.6876
p.G13D (31.9%)	31.9	69.9581
p.G13D (31.9%)	31.9	45.2663
p.G13D (31.9%)	31.9	99.8778
	0	171.391
	0	165.062
	0	167.563
	0	157.976
	0	138.614
	0	105.369
	0	40.3074
	0	33.7678
	0	31.9839
	0	24.0205
	0	18.1915
	0	25.5034
	0	173.36
	0	9.44581
	0	115.817
	0	73.6309
	0	93.8258
	0	96.1915
	0	18.9513
	0	11.908
	0	25.0677
	0	20.9283
	0	177.876
	0	64.0203
	0	16.0149
	0	12.5144
	0	24.4238
	0	9.01634
	0	15.3143
	0	9.62511
	0	42.5391
	0	84.2889
	0	17.2931
	0	21.3442
	0	40.1162
	0	64.5864
	0	91.9836
	0	83.3087
	0	63.3859
	0	4.91722
	0	9.8783
	0	21.2252
	0	76.9291
	0	118.545
	0	153.989
	0	95.88
	0	89.4025
	0	123.369
	0	8.5946
	0	11.3873
	0	17.3849
	0	33.012
	0	53.0169
	0	19.1766
	0	44.1231
	0	80.2361
	0	46.4295
	0	87.0119
	0	62.7755
	0	92.3477
	0	141.31
	0	55.124
	0	58.4641
	0	61.9116
	0	53.7485
	0	70.6887
	0	141.26
	0	121.934
	0	114.434
	0	105.046
	0	146.371
	0	141.126
	0	18.5846
	0	35.3633
	0	22.4648
	0	26.462
	0	22.9196
	0	18.3051
	0	13.4995
	0	8.72962
	0	10.1211
	0	13.7111
	0	15.1125
	0	11.779
	0	80.6875
	0	88.4446
	0	69.2664
	0	78.8472
	0	94.7926
	0	11.3028
	0	4.57212
	0	46.236
	0	4.52963
	0	23.2659
	0	12.056
	0	69.8177
	0	63.4528
	0	49.0783
	0	16.2617
	0	38.7187
	0	65.4753
	0	8.59236
	0	4.58887
	0	6.15919
	0	24.7056
	0	15.7934
	0	7.68914
	0	31.798
	0	36.7079
	0	10.6585
	0	16.0693
	0	13.3577
	0	17.5093
	0	65.8857
	0	46.1476
	0	128.191
	0	126.243
	0	127.112
	0	59.7167
	0	19.5836
	0	74.1612
	0	47.1142
	0	94.7346
	0	81.2256
	0	85.3348
	0	50.3439
	0	57.8361
	0	56.3017
	0	36.1501
	0	66.4972
	0	87.5306
	0	34.485
	0	49.6279
	0	0.088745
	0	66.3309
	0	89.0041
	0	0.149528
	0	12.8275
	0	14.0311
	0	17.8554
	0	11.0051
	0	8.04424
	0	10.0742
	0	38.7152
	0	38.7152
